# Supplementary material for: Post-Transcriptional Modification Integration for Ligand–Receptor Cellular Network Inference
Source: Mol Cell Proteomics. 2025 Dec 19;25(3):101493. doi: 10.1016/j.mcpro.2025.101493 (PMC12933558; doi:10.1016/j.mcpro.2025.101493)
Supplement: Table S1 [file mmc2.xlsx]

## Sheet: phosphorylation_events
Database of phosphoryation events and associated Reactome pathways
annotation	source	relationType	target	position	pathwayID	genePosition
1,3-beta-D-glucan:p-Y15-CLEC7A:SYK phosphorylates PLCG	SYK	controls-phospho-of	PLCG2	753	R-HSA-5607764	PLCG2_753
1,3-beta-D-glucan:p-Y15-CLEC7A:SYK phosphorylates PLCG	SYK	controls-phospho-of	PLCG2	759	R-HSA-5607764	PLCG2_759
AAK1 phosphorylates AP-2 mu subunit at T156	AAK1	controls-phospho-of	AP2M1	156	R-HSA-8856828	AP2M1_156
ABL phosphorylates WAVEs	ABL1	controls-phospho-of	WASF2	150	R-HSA-9664422	WASF2_150
ABL phosphorylates WAVEs	ABL1	controls-phospho-of	WASF2	150	R-HSA-5663213	WASF2_150
ABL phosphorylates WAVEs	ABL1	controls-phospho-of	WASF2	150	R-HSA-2029482	WASF2_150
ABL1 phosphorylates RAD52	ABL1	controls-phospho-of	RAD52	104	R-HSA-5685938	RAD52_104
ABL1 phosphorylates YAP1	ABL1	controls-phospho-of	YAP1	407	R-HSA-8939236	YAP1_407
ACVR2A,B (ActRIIA,B) phosphorylates ACVR1B (ActRIB, ALK4) in response to Activin	ACVR2A	controls-phospho-of	ACVR1B	187	R-HSA-1502540	ACVR1B_187
ACVR2A,B (ActRIIA,B) phosphorylates ACVR1B (ActRIB, ALK4) in response to Activin	ACVR2A	controls-phospho-of	ACVR1B	193	R-HSA-1502540	ACVR1B_193
ACVR2A,B (ActRIIA,B) phosphorylates ACVR1B (ActRIB, ALK4) in response to Activin	ACVR2A	controls-phospho-of	ACVR1B	188	R-HSA-1502540	ACVR1B_188
ACVR2A,B (ActRIIA,B) phosphorylates ACVR1B (ActRIB, ALK4) in response to Activin	ACVR2A	controls-phospho-of	ACVR1B	191	R-HSA-1502540	ACVR1B_191
ACVR2A,B (ActRIIA,B) phosphorylates ACVR1B (ActRIB, ALK4) in response to Activin	ACVR2A	controls-phospho-of	ACVR1B	189	R-HSA-1502540	ACVR1B_189
ACVR2A,B (ActRIIA,B) phosphorylates ACVR1B (ActRIB, ALK4) in response to Activin	ACVR2A	controls-phospho-of	ACVR1B	206	R-HSA-1502540	ACVR1B_206
ACVR2A,B (ActRIIA,B) phosphorylates ACVR1B (ActRIB, ALK4) in response to Activin	ACVR2B	controls-phospho-of	ACVR1B	187	R-HSA-1502540	ACVR1B_187
ACVR2A,B (ActRIIA,B) phosphorylates ACVR1B (ActRIB, ALK4) in response to Activin	ACVR2B	controls-phospho-of	ACVR1B	193	R-HSA-1502540	ACVR1B_193
ACVR2A,B (ActRIIA,B) phosphorylates ACVR1B (ActRIB, ALK4) in response to Activin	ACVR2B	controls-phospho-of	ACVR1B	188	R-HSA-1502540	ACVR1B_188
ACVR2A,B (ActRIIA,B) phosphorylates ACVR1B (ActRIB, ALK4) in response to Activin	ACVR2B	controls-phospho-of	ACVR1B	191	R-HSA-1502540	ACVR1B_191
ACVR2A,B (ActRIIA,B) phosphorylates ACVR1B (ActRIB, ALK4) in response to Activin	ACVR2B	controls-phospho-of	ACVR1B	189	R-HSA-1502540	ACVR1B_189
ACVR2A,B (ActRIIA,B) phosphorylates ACVR1B (ActRIB, ALK4) in response to Activin	ACVR2B	controls-phospho-of	ACVR1B	206	R-HSA-1502540	ACVR1B_206
ADRB2 in ADRB2:GRK complex is phosphorylated	GRK2	controls-phospho-of	ADRB2	NA	R-HSA-418555	ADRB2_NA
ADRB2 in ADRB2:GRK complex is phosphorylated	GRK5	controls-phospho-of	ADRB2	NA	R-HSA-418555	ADRB2_NA
ADRB2 in ADRB2:GRK complex is phosphorylated	GRK6	controls-phospho-of	ADRB2	NA	R-HSA-418555	ADRB2_NA
ADRB2 in ADRB2:GRK complex is phosphorylated	GRK3	controls-phospho-of	ADRB2	NA	R-HSA-418555	ADRB2_NA
ADRBK1 phosphorylates SMO dimer	GRK2	controls-phospho-of	SMO	616	R-HSA-5635838	SMO_616
ADRBK1 phosphorylates SMO dimer	GRK2	controls-phospho-of	SMO	615	R-HSA-5635838	SMO_615
ADRBK1 phosphorylates SMO dimer	GRK2	controls-phospho-of	SMO	611	R-HSA-5635838	SMO_611
AJUBA facilitates AURKA autophosphorylation	AURKA	controls-phospho-of	AJUBA	NA	R-HSA-2565942	AJUBA_NA
AKT interacts and phosphorylates Cot	AKT1	controls-phospho-of	MAP3K8	400	R-HSA-389357	MAP3K8_400
AKT phosphorylates AKT1S1 (PRAS40)	AKT1	controls-phospho-of	AKT1S1	246	R-HSA-198323	AKT1S1_246
AKT phosphorylates AKT1S1 (PRAS40)	AKT1	controls-phospho-of	AKT1S1	183	R-HSA-198323	AKT1S1_183
AKT phosphorylates BAD	AKT1	controls-phospho-of	BAD	99	R-HSA-198323	BAD_99
AKT phosphorylates BAD	AKT1	controls-phospho-of	BAD	99	R-HSA-111447	BAD_99
AKT phosphorylates GSK3	AKT1	controls-phospho-of	GSK3A	21	R-HSA-198323	GSK3A_21
AKT phosphorylates GSK3	AKT1	controls-phospho-of	GSK3B	9	R-HSA-198323	GSK3B_9
AKT phosphorylates IKKalpha	AKT1	controls-phospho-of	CHUK	23	R-HSA-198323	CHUK_23
AKT phosphorylates MDM2	AKT1	controls-phospho-of	MDM2	188	R-HSA-6804757	MDM2_188
AKT phosphorylates MDM2	AKT1	controls-phospho-of	MDM2	166	R-HSA-6804757	MDM2_166
AKT phosphorylates MDM2	AKT1	controls-phospho-of	MDM2	188	R-HSA-198323	MDM2_188
AKT phosphorylates MDM2	AKT1	controls-phospho-of	MDM2	166	R-HSA-198323	MDM2_166
AKT phosphorylates MKRN1	AKT1	controls-phospho-of	MKRN1	109	R-HSA-8948751	MKRN1_109
AKT phosphorylates MKRN1	AKT1	controls-phospho-of	MKRN1	109	R-HSA-198323	MKRN1_109
AKT phosphorylates TSC2, inhibiting it	AKT1	controls-phospho-of	TSC2	939	R-HSA-5628897	TSC2_939
AKT phosphorylates TSC2, inhibiting it	AKT1	controls-phospho-of	TSC2	1462	R-HSA-5628897	TSC2_1462
AKT phosphorylates TSC2, inhibiting it	AKT1	controls-phospho-of	TSC2	939	R-HSA-198323	TSC2_939
AKT phosphorylates TSC2, inhibiting it	AKT1	controls-phospho-of	TSC2	1462	R-HSA-198323	TSC2_1462
AKT phosphorylates caspase-9	AKT1	controls-phospho-of	CASP9	196	R-HSA-198323	CASP9_196
AKT phosphorylates p21Cip1 and p27Kip1	AKT1	controls-phospho-of	CDKN1A	145	R-HSA-69656	CDKN1A_145
AKT phosphorylates p21Cip1 and p27Kip1	AKT1	controls-phospho-of	CDKN1A	145	R-HSA-198323	CDKN1A_145
AKT phosphorylates p21Cip1 and p27Kip1	AKT1	controls-phospho-of	CDKN1A	145	R-HSA-69202	CDKN1A_145
AKT phosphorylates p21Cip1 and p27Kip1	AKT1	controls-phospho-of	CDKN1B	157	R-HSA-69656	CDKN1B_157
AKT phosphorylates p21Cip1 and p27Kip1	AKT1	controls-phospho-of	CDKN1B	157	R-HSA-198323	CDKN1B_157
AKT phosphorylates p21Cip1 and p27Kip1	AKT1	controls-phospho-of	CDKN1B	157	R-HSA-69202	CDKN1B_157
AKT1 E17K mutant is phosphorylated by TORC2 complex	MTOR	controls-phospho-of	AKT1	473	R-HSA-5674400	AKT1_473
AKT1 E17K mutant phosphorylates AKT1S1 (PRAS40)	AKT1	controls-phospho-of	AKT1S1	246	R-HSA-5674400	AKT1S1_246
AKT1 E17K mutant phosphorylates AKT1S1 (PRAS40)	AKT1	controls-phospho-of	AKT1S1	183	R-HSA-5674400	AKT1S1_183
AKT1 E17K mutant phosphorylates BAD	AKT1	controls-phospho-of	BAD	99	R-HSA-5674400	BAD_99
AKT1 E17K mutant phosphorylates CHUK (IKKalpha)	AKT1	controls-phospho-of	CHUK	23	R-HSA-5674400	CHUK_23
AKT1 E17K mutant phosphorylates CREB1	AKT1	controls-phospho-of	CREB1	133	R-HSA-5674400	CREB1_133
AKT1 E17K mutant phosphorylates GSK3	AKT1	controls-phospho-of	GSK3A	21	R-HSA-5674400	GSK3A_21
AKT1 E17K mutant phosphorylates GSK3	AKT1	controls-phospho-of	GSK3B	9	R-HSA-5674400	GSK3B_9
AKT1 E17K mutant phosphorylates MDM2	AKT1	controls-phospho-of	MDM2	188	R-HSA-5674400	MDM2_188
AKT1 E17K mutant phosphorylates MDM2	AKT1	controls-phospho-of	MDM2	166	R-HSA-5674400	MDM2_166
AKT1 E17K mutant phosphorylates NR4A1 (NUR77)	AKT1	controls-phospho-of	NR4A1	351	R-HSA-5674400	NR4A1_351
AKT1 E17K mutant phosphorylates RSK	AKT1	controls-phospho-of	RPS6KB2	15	R-HSA-5674400	RPS6KB2_15
AKT1 E17K mutant phosphorylates RSK	AKT1	controls-phospho-of	RPS6KB2	356	R-HSA-5674400	RPS6KB2_356
AKT1 E17K mutant phosphorylates TSC2, inhibiting it	AKT1	controls-phospho-of	TSC2	939	R-HSA-5674400	TSC2_939
AKT1 E17K mutant phosphorylates TSC2, inhibiting it	AKT1	controls-phospho-of	TSC2	1462	R-HSA-5674400	TSC2_1462
AKT1 E17K mutant phosphorylates caspase-9	AKT1	controls-phospho-of	CASP9	196	R-HSA-5674400	CASP9_196
AKT1 E17K mutant phosphorylates forkhead box transcription factors	AKT1	controls-phospho-of	FOXO4	197	R-HSA-5674400	FOXO4_197
AKT1 E17K mutant phosphorylates forkhead box transcription factors	AKT1	controls-phospho-of	FOXO4	32	R-HSA-5674400	FOXO4_32
AKT1 E17K mutant phosphorylates forkhead box transcription factors	AKT1	controls-phospho-of	FOXO4	262	R-HSA-5674400	FOXO4_262
AKT1 E17K mutant phosphorylates forkhead box transcription factors	AKT1	controls-phospho-of	FOXO1	24	R-HSA-5674400	FOXO1_24
AKT1 E17K mutant phosphorylates forkhead box transcription factors	AKT1	controls-phospho-of	FOXO1	256	R-HSA-5674400	FOXO1_256
AKT1 E17K mutant phosphorylates forkhead box transcription factors	AKT1	controls-phospho-of	FOXO1	319	R-HSA-5674400	FOXO1_319
AKT1 E17K mutant phosphorylates forkhead box transcription factors	AKT1	controls-phospho-of	FOXO3	315	R-HSA-5674400	FOXO3_315
AKT1 E17K mutant phosphorylates forkhead box transcription factors	AKT1	controls-phospho-of	FOXO3	32	R-HSA-5674400	FOXO3_32
AKT1 E17K mutant phosphorylates forkhead box transcription factors	AKT1	controls-phospho-of	FOXO3	253	R-HSA-5674400	FOXO3_253
AKT1 E17K mutant phosphorylates p21Cip1 and p27Kip1	AKT1	controls-phospho-of	CDKN1A	145	R-HSA-5674400	CDKN1A_145
AKT1 E17K mutant phosphorylates p21Cip1 and p27Kip1	AKT1	controls-phospho-of	CDKN1B	157	R-HSA-5674400	CDKN1B_157
AKT1 phosphorylates NOTCH4	AKT1	controls-phospho-of	NOTCH4	1917	R-HSA-9604323	NOTCH4_1917
AKT1 phosphorylates NOTCH4	AKT1	controls-phospho-of	NOTCH4	1495	R-HSA-9604323	NOTCH4_1495
AKT1 phosphorylates NOTCH4	AKT1	controls-phospho-of	NOTCH4	1865	R-HSA-9604323	NOTCH4_1865
AKT1 phosphorylates NOTCH4	AKT1	controls-phospho-of	NOTCH4	1847	R-HSA-9604323	NOTCH4_1847
ALK fusions phosphorylate FRS	DCTN1	controls-phospho-of	FRS2	196	R-HSA-9725370	FRS2_196
ALK fusions phosphorylate FRS	DCTN1	controls-phospho-of	FRS2	392	R-HSA-9725370	FRS2_392
ALK fusions phosphorylate FRS	DCTN1	controls-phospho-of	FRS2	306	R-HSA-9725370	FRS2_306
ALK fusions phosphorylate FRS	DCTN1	controls-phospho-of	FRS2	471	R-HSA-9725370	FRS2_471
ALK fusions phosphorylate FRS	DCTN1	controls-phospho-of	FRS2	349	R-HSA-9725370	FRS2_349
ALK fusions phosphorylate FRS	DCTN1	controls-phospho-of	FRS2	436	R-HSA-9725370	FRS2_436
ALK fusions phosphorylate FRS	FN1	controls-phospho-of	FRS2	196	R-HSA-9725370	FRS2_196
ALK fusions phosphorylate FRS	FN1	controls-phospho-of	FRS2	392	R-HSA-9725370	FRS2_392
ALK fusions phosphorylate FRS	FN1	controls-phospho-of	FRS2	306	R-HSA-9725370	FRS2_306
ALK fusions phosphorylate FRS	FN1	controls-phospho-of	FRS2	471	R-HSA-9725370	FRS2_471
ALK fusions phosphorylate FRS	FN1	controls-phospho-of	FRS2	349	R-HSA-9725370	FRS2_349
ALK fusions phosphorylate FRS	FN1	controls-phospho-of	FRS2	436	R-HSA-9725370	FRS2_436
ALK fusions phosphorylate FRS	CLTC	controls-phospho-of	FRS2	196	R-HSA-9725370	FRS2_196
ALK fusions phosphorylate FRS	CLTC	controls-phospho-of	FRS2	392	R-HSA-9725370	FRS2_392
ALK fusions phosphorylate FRS	CLTC	controls-phospho-of	FRS2	306	R-HSA-9725370	FRS2_306
ALK fusions phosphorylate FRS	CLTC	controls-phospho-of	FRS2	471	R-HSA-9725370	FRS2_471
ALK fusions phosphorylate FRS	CLTC	controls-phospho-of	FRS2	349	R-HSA-9725370	FRS2_349
ALK fusions phosphorylate FRS	CLTC	controls-phospho-of	FRS2	436	R-HSA-9725370	FRS2_436
ALK fusions phosphorylate FRS	KIF5B	controls-phospho-of	FRS2	196	R-HSA-9725370	FRS2_196
ALK fusions phosphorylate FRS	KIF5B	controls-phospho-of	FRS2	392	R-HSA-9725370	FRS2_392
ALK fusions phosphorylate FRS	KIF5B	controls-phospho-of	FRS2	306	R-HSA-9725370	FRS2_306
ALK fusions phosphorylate FRS	KIF5B	controls-phospho-of	FRS2	471	R-HSA-9725370	FRS2_471
ALK fusions phosphorylate FRS	KIF5B	controls-phospho-of	FRS2	349	R-HSA-9725370	FRS2_349
ALK fusions phosphorylate FRS	KIF5B	controls-phospho-of	FRS2	436	R-HSA-9725370	FRS2_436
ALK fusions phosphorylate FRS	EML4	controls-phospho-of	FRS2	196	R-HSA-9725370	FRS2_196
ALK fusions phosphorylate FRS	EML4	controls-phospho-of	FRS2	392	R-HSA-9725370	FRS2_392
ALK fusions phosphorylate FRS	EML4	controls-phospho-of	FRS2	306	R-HSA-9725370	FRS2_306
ALK fusions phosphorylate FRS	EML4	controls-phospho-of	FRS2	471	R-HSA-9725370	FRS2_471
ALK fusions phosphorylate FRS	EML4	controls-phospho-of	FRS2	349	R-HSA-9725370	FRS2_349
ALK fusions phosphorylate FRS	EML4	controls-phospho-of	FRS2	436	R-HSA-9725370	FRS2_436
ALK fusions phosphorylate FRS	NPM1	controls-phospho-of	FRS2	196	R-HSA-9725370	FRS2_196
ALK fusions phosphorylate FRS	NPM1	controls-phospho-of	FRS2	392	R-HSA-9725370	FRS2_392
ALK fusions phosphorylate FRS	NPM1	controls-phospho-of	FRS2	306	R-HSA-9725370	FRS2_306
ALK fusions phosphorylate FRS	NPM1	controls-phospho-of	FRS2	471	R-HSA-9725370	FRS2_471
ALK fusions phosphorylate FRS	NPM1	controls-phospho-of	FRS2	349	R-HSA-9725370	FRS2_349
ALK fusions phosphorylate FRS	NPM1	controls-phospho-of	FRS2	436	R-HSA-9725370	FRS2_436
ALK fusions phosphorylate FRS	ALK	controls-phospho-of	FRS2	196	R-HSA-9725370	FRS2_196
ALK fusions phosphorylate FRS	ALK	controls-phospho-of	FRS2	392	R-HSA-9725370	FRS2_392
ALK fusions phosphorylate FRS	ALK	controls-phospho-of	FRS2	306	R-HSA-9725370	FRS2_306
ALK fusions phosphorylate FRS	ALK	controls-phospho-of	FRS2	471	R-HSA-9725370	FRS2_471
ALK fusions phosphorylate FRS	ALK	controls-phospho-of	FRS2	349	R-HSA-9725370	FRS2_349
ALK fusions phosphorylate FRS	ALK	controls-phospho-of	FRS2	436	R-HSA-9725370	FRS2_436
ALK fusions phosphorylate FRS	DCTN1	controls-phospho-of	FRS3	322	R-HSA-9725370	FRS3_322
ALK fusions phosphorylate FRS	DCTN1	controls-phospho-of	FRS3	420	R-HSA-9725370	FRS3_420
ALK fusions phosphorylate FRS	DCTN1	controls-phospho-of	FRS3	192	R-HSA-9725370	FRS3_192
ALK fusions phosphorylate FRS	DCTN1	controls-phospho-of	FRS3	455	R-HSA-9725370	FRS3_455
ALK fusions phosphorylate FRS	DCTN1	controls-phospho-of	FRS3	287	R-HSA-9725370	FRS3_287
ALK fusions phosphorylate FRS	FN1	controls-phospho-of	FRS3	322	R-HSA-9725370	FRS3_322
ALK fusions phosphorylate FRS	FN1	controls-phospho-of	FRS3	420	R-HSA-9725370	FRS3_420
ALK fusions phosphorylate FRS	FN1	controls-phospho-of	FRS3	192	R-HSA-9725370	FRS3_192
ALK fusions phosphorylate FRS	FN1	controls-phospho-of	FRS3	455	R-HSA-9725370	FRS3_455
ALK fusions phosphorylate FRS	FN1	controls-phospho-of	FRS3	287	R-HSA-9725370	FRS3_287
ALK fusions phosphorylate FRS	CLTC	controls-phospho-of	FRS3	322	R-HSA-9725370	FRS3_322
ALK fusions phosphorylate FRS	CLTC	controls-phospho-of	FRS3	420	R-HSA-9725370	FRS3_420
ALK fusions phosphorylate FRS	CLTC	controls-phospho-of	FRS3	192	R-HSA-9725370	FRS3_192
ALK fusions phosphorylate FRS	CLTC	controls-phospho-of	FRS3	455	R-HSA-9725370	FRS3_455
ALK fusions phosphorylate FRS	CLTC	controls-phospho-of	FRS3	287	R-HSA-9725370	FRS3_287
ALK fusions phosphorylate FRS	KIF5B	controls-phospho-of	FRS3	322	R-HSA-9725370	FRS3_322
ALK fusions phosphorylate FRS	KIF5B	controls-phospho-of	FRS3	420	R-HSA-9725370	FRS3_420
ALK fusions phosphorylate FRS	KIF5B	controls-phospho-of	FRS3	192	R-HSA-9725370	FRS3_192
ALK fusions phosphorylate FRS	KIF5B	controls-phospho-of	FRS3	455	R-HSA-9725370	FRS3_455
ALK fusions phosphorylate FRS	KIF5B	controls-phospho-of	FRS3	287	R-HSA-9725370	FRS3_287
ALK fusions phosphorylate FRS	EML4	controls-phospho-of	FRS3	322	R-HSA-9725370	FRS3_322
ALK fusions phosphorylate FRS	EML4	controls-phospho-of	FRS3	420	R-HSA-9725370	FRS3_420
ALK fusions phosphorylate FRS	EML4	controls-phospho-of	FRS3	192	R-HSA-9725370	FRS3_192
ALK fusions phosphorylate FRS	EML4	controls-phospho-of	FRS3	455	R-HSA-9725370	FRS3_455
ALK fusions phosphorylate FRS	EML4	controls-phospho-of	FRS3	287	R-HSA-9725370	FRS3_287
ALK fusions phosphorylate FRS	NPM1	controls-phospho-of	FRS3	322	R-HSA-9725370	FRS3_322
ALK fusions phosphorylate FRS	NPM1	controls-phospho-of	FRS3	420	R-HSA-9725370	FRS3_420
ALK fusions phosphorylate FRS	NPM1	controls-phospho-of	FRS3	192	R-HSA-9725370	FRS3_192
ALK fusions phosphorylate FRS	NPM1	controls-phospho-of	FRS3	455	R-HSA-9725370	FRS3_455
ALK fusions phosphorylate FRS	NPM1	controls-phospho-of	FRS3	287	R-HSA-9725370	FRS3_287
ALK fusions phosphorylate FRS	ALK	controls-phospho-of	FRS3	322	R-HSA-9725370	FRS3_322
ALK fusions phosphorylate FRS	ALK	controls-phospho-of	FRS3	420	R-HSA-9725370	FRS3_420
ALK fusions phosphorylate FRS	ALK	controls-phospho-of	FRS3	192	R-HSA-9725370	FRS3_192
ALK fusions phosphorylate FRS	ALK	controls-phospho-of	FRS3	455	R-HSA-9725370	FRS3_455
ALK fusions phosphorylate FRS	ALK	controls-phospho-of	FRS3	287	R-HSA-9725370	FRS3_287
ALK fusions phosphorylate IRS1	DCTN1	controls-phospho-of	IRS1	NA	R-HSA-9725370	IRS1_NA
ALK fusions phosphorylate IRS1	FN1	controls-phospho-of	IRS1	NA	R-HSA-9725370	IRS1_NA
ALK fusions phosphorylate IRS1	CLTC	controls-phospho-of	IRS1	NA	R-HSA-9725370	IRS1_NA
ALK fusions phosphorylate IRS1	KIF5B	controls-phospho-of	IRS1	NA	R-HSA-9725370	IRS1_NA
ALK fusions phosphorylate IRS1	EML4	controls-phospho-of	IRS1	NA	R-HSA-9725370	IRS1_NA
ALK fusions phosphorylate IRS1	NPM1	controls-phospho-of	IRS1	NA	R-HSA-9725370	IRS1_NA
ALK fusions phosphorylate IRS1	ALK	controls-phospho-of	IRS1	NA	R-HSA-9725370	IRS1_NA
ALK fusions phosphorylate PLCG1	NPM1	controls-phospho-of	PLCG1	472	R-HSA-9725370	PLCG1_472
ALK fusions phosphorylate PLCG1	NPM1	controls-phospho-of	PLCG1	783	R-HSA-9725370	PLCG1_783
ALK fusions phosphorylate PLCG1	NPM1	controls-phospho-of	PLCG1	771	R-HSA-9725370	PLCG1_771
ALK fusions phosphorylate PLCG1	NPM1	controls-phospho-of	PLCG1	1253	R-HSA-9725370	PLCG1_1253
ALK fusions phosphorylate PLCG1	ATIC	controls-phospho-of	PLCG1	472	R-HSA-9725370	PLCG1_472
ALK fusions phosphorylate PLCG1	ATIC	controls-phospho-of	PLCG1	783	R-HSA-9725370	PLCG1_783
ALK fusions phosphorylate PLCG1	ATIC	controls-phospho-of	PLCG1	771	R-HSA-9725370	PLCG1_771
ALK fusions phosphorylate PLCG1	ATIC	controls-phospho-of	PLCG1	1253	R-HSA-9725370	PLCG1_1253
ALK fusions phosphorylate PLCG1	TFG	controls-phospho-of	PLCG1	472	R-HSA-9725370	PLCG1_472
ALK fusions phosphorylate PLCG1	TFG	controls-phospho-of	PLCG1	783	R-HSA-9725370	PLCG1_783
ALK fusions phosphorylate PLCG1	TFG	controls-phospho-of	PLCG1	771	R-HSA-9725370	PLCG1_771
ALK fusions phosphorylate PLCG1	TFG	controls-phospho-of	PLCG1	1253	R-HSA-9725370	PLCG1_1253
ALK mutants phosphorylate SHC1	ALK	controls-phospho-of	SHC1	317	R-HSA-9725370	SHC1_317
ALK mutants phosphorylate SHC1	ALK	controls-phospho-of	SHC1	240	R-HSA-9725370	SHC1_240
ALK mutants phosphorylate SHC1	ALK	controls-phospho-of	SHC1	239	R-HSA-9725370	SHC1_239
ALK mutants phosphorylate SHC1	ALK	controls-phospho-of	SHC1	194	R-HSA-9725370	SHC1_194
ALK mutants phosphorylate SHC1	ALK	controls-phospho-of	SHC1	195	R-HSA-9725370	SHC1_195
ALK mutants phosphorylate SHC1	ALK	controls-phospho-of	SHC1	272	R-HSA-9725370	SHC1_272
ALK mutants phosphorylate STAT3	FN1	controls-phospho-of	STAT3	705	R-HSA-9725370	STAT3_705
ALK mutants phosphorylate STAT3	FN1	controls-phospho-of	STAT3	727	R-HSA-9725370	STAT3_727
ALK mutants phosphorylate STAT3	CLTC	controls-phospho-of	STAT3	705	R-HSA-9725370	STAT3_705
ALK mutants phosphorylate STAT3	CLTC	controls-phospho-of	STAT3	727	R-HSA-9725370	STAT3_727
ALK mutants phosphorylate STAT3	KIF5B	controls-phospho-of	STAT3	705	R-HSA-9725370	STAT3_705
ALK mutants phosphorylate STAT3	KIF5B	controls-phospho-of	STAT3	727	R-HSA-9725370	STAT3_727
ALK mutants phosphorylate STAT3	EML4	controls-phospho-of	STAT3	705	R-HSA-9725370	STAT3_705
ALK mutants phosphorylate STAT3	EML4	controls-phospho-of	STAT3	727	R-HSA-9725370	STAT3_727
ALK mutants phosphorylate STAT3	NPM1	controls-phospho-of	STAT3	705	R-HSA-9725370	STAT3_705
ALK mutants phosphorylate STAT3	NPM1	controls-phospho-of	STAT3	727	R-HSA-9725370	STAT3_727
ALK mutants phosphorylate STAT3	ALK	controls-phospho-of	STAT3	705	R-HSA-9725370	STAT3_705
ALK mutants phosphorylate STAT3	ALK	controls-phospho-of	STAT3	727	R-HSA-9725370	STAT3_727
ALOX5 is phosphorylated by MAPKAP2	MAPKAPK2	controls-phospho-of	ALOX5	272	R-HSA-2142691	ALOX5_272
ALPK1 phosphorylates TIFA	ALPK1	controls-phospho-of	TIFA	9	R-HSA-9645460	TIFA_9
AMPK (complex) phosphorylates ULK1 (complex)	PRKAA2	controls-phospho-of	ULK1	556	R-HSA-1632852	ULK1_556
AMPK (complex) phosphorylates ULK1 (complex)	PRKAA2	controls-phospho-of	ULK1	317	R-HSA-1632852	ULK1_317
AMPK (complex) phosphorylates ULK1 (complex)	PRKAA2	controls-phospho-of	ULK1	467	R-HSA-1632852	ULK1_467
AMPK (complex) phosphorylates ULK1 (complex)	PRKAA2	controls-phospho-of	ULK1	638	R-HSA-1632852	ULK1_638
AMPK (complex) phosphorylates ULK1 (complex)	PRKAA2	controls-phospho-of	ULK1	575	R-HSA-1632852	ULK1_575
AMPK (complex) phosphorylates ULK1 (complex)	PRKAG2	controls-phospho-of	ULK1	556	R-HSA-1632852	ULK1_556
AMPK (complex) phosphorylates ULK1 (complex)	PRKAG2	controls-phospho-of	ULK1	317	R-HSA-1632852	ULK1_317
AMPK (complex) phosphorylates ULK1 (complex)	PRKAG2	controls-phospho-of	ULK1	467	R-HSA-1632852	ULK1_467
AMPK (complex) phosphorylates ULK1 (complex)	PRKAG2	controls-phospho-of	ULK1	638	R-HSA-1632852	ULK1_638
AMPK (complex) phosphorylates ULK1 (complex)	PRKAG2	controls-phospho-of	ULK1	575	R-HSA-1632852	ULK1_575
AMPK (complex) phosphorylates ULK1 (complex)	PRKAG1	controls-phospho-of	ULK1	556	R-HSA-1632852	ULK1_556
AMPK (complex) phosphorylates ULK1 (complex)	PRKAG1	controls-phospho-of	ULK1	317	R-HSA-1632852	ULK1_317
AMPK (complex) phosphorylates ULK1 (complex)	PRKAG1	controls-phospho-of	ULK1	467	R-HSA-1632852	ULK1_467
AMPK (complex) phosphorylates ULK1 (complex)	PRKAG1	controls-phospho-of	ULK1	638	R-HSA-1632852	ULK1_638
AMPK (complex) phosphorylates ULK1 (complex)	PRKAG1	controls-phospho-of	ULK1	575	R-HSA-1632852	ULK1_575
AMPK (complex) phosphorylates ULK1 (complex)	PRKAG3	controls-phospho-of	ULK1	556	R-HSA-1632852	ULK1_556
AMPK (complex) phosphorylates ULK1 (complex)	PRKAG3	controls-phospho-of	ULK1	317	R-HSA-1632852	ULK1_317
AMPK (complex) phosphorylates ULK1 (complex)	PRKAG3	controls-phospho-of	ULK1	467	R-HSA-1632852	ULK1_467
AMPK (complex) phosphorylates ULK1 (complex)	PRKAG3	controls-phospho-of	ULK1	638	R-HSA-1632852	ULK1_638
AMPK (complex) phosphorylates ULK1 (complex)	PRKAG3	controls-phospho-of	ULK1	575	R-HSA-1632852	ULK1_575
AMPK (complex) phosphorylates ULK1 (complex)	PRKAB1	controls-phospho-of	ULK1	556	R-HSA-1632852	ULK1_556
AMPK (complex) phosphorylates ULK1 (complex)	PRKAB1	controls-phospho-of	ULK1	317	R-HSA-1632852	ULK1_317
AMPK (complex) phosphorylates ULK1 (complex)	PRKAB1	controls-phospho-of	ULK1	467	R-HSA-1632852	ULK1_467
AMPK (complex) phosphorylates ULK1 (complex)	PRKAB1	controls-phospho-of	ULK1	638	R-HSA-1632852	ULK1_638
AMPK (complex) phosphorylates ULK1 (complex)	PRKAB1	controls-phospho-of	ULK1	575	R-HSA-1632852	ULK1_575
AMPK (complex) phosphorylates ULK1 (complex)	PRKAB2	controls-phospho-of	ULK1	556	R-HSA-1632852	ULK1_556
AMPK (complex) phosphorylates ULK1 (complex)	PRKAB2	controls-phospho-of	ULK1	317	R-HSA-1632852	ULK1_317
AMPK (complex) phosphorylates ULK1 (complex)	PRKAB2	controls-phospho-of	ULK1	467	R-HSA-1632852	ULK1_467
AMPK (complex) phosphorylates ULK1 (complex)	PRKAB2	controls-phospho-of	ULK1	638	R-HSA-1632852	ULK1_638
AMPK (complex) phosphorylates ULK1 (complex)	PRKAB2	controls-phospho-of	ULK1	575	R-HSA-1632852	ULK1_575
AMPK (complex) phosphorylates ULK1 (complex)	PRKAA1	controls-phospho-of	ULK1	556	R-HSA-1632852	ULK1_556
AMPK (complex) phosphorylates ULK1 (complex)	PRKAA1	controls-phospho-of	ULK1	317	R-HSA-1632852	ULK1_317
AMPK (complex) phosphorylates ULK1 (complex)	PRKAA1	controls-phospho-of	ULK1	467	R-HSA-1632852	ULK1_467
AMPK (complex) phosphorylates ULK1 (complex)	PRKAA1	controls-phospho-of	ULK1	638	R-HSA-1632852	ULK1_638
AMPK (complex) phosphorylates ULK1 (complex)	PRKAA1	controls-phospho-of	ULK1	575	R-HSA-1632852	ULK1_575
AMPK is dephosphorylated	PPM1A	controls-dephospho-of	PRKAA2	172	R-HSA-380972	PRKAA2_172
AMPK is dephosphorylated	PPM1A	controls-dephospho-of	PRKAA1	183	R-HSA-380972	PRKAA1_183
AMPK-alpha2 phosphorylates TBC1D1	PRKAA2	controls-phospho-of	TBC1D1	237	R-HSA-1445148	TBC1D1_237
ATM phosphorylates DYRK2	ATM	controls-phospho-of	DYRK2	442	R-HSA-6804756	DYRK2_442
ATM phosphorylates DYRK2	ATM	controls-phospho-of	DYRK2	106	R-HSA-6804756	DYRK2_106
ATM phosphorylates EYA1-4	ATM	controls-phospho-of	EYA3	NA	R-HSA-5693565	EYA3_NA
ATM phosphorylates HERC2	ATM	controls-phospho-of	HERC2	4827	R-HSA-5693565	HERC2_4827
ATM phosphorylates MDC1	ATM	controls-phospho-of	MDC1	4	R-HSA-5693565	MDC1_4
ATM phosphorylates MDC1	ATM	controls-phospho-of	MDC1	752	R-HSA-5693565	MDC1_752
ATM phosphorylates MDC1	ATM	controls-phospho-of	MDC1	719	R-HSA-5693565	MDC1_719
ATM phosphorylates MDC1	ATM	controls-phospho-of	MDC1	765	R-HSA-5693565	MDC1_765
ATM phosphorylates MDC1	ATM	controls-phospho-of	MDC1	699	R-HSA-5693565	MDC1_699
ATM phosphorylates MDM2	ATM	controls-phospho-of	MDM2	407	R-HSA-6804757	MDM2_407
ATM phosphorylates MDM2	ATM	controls-phospho-of	MDM2	419	R-HSA-6804757	MDM2_419
ATM phosphorylates MDM2	ATM	controls-phospho-of	MDM2	386	R-HSA-6804757	MDM2_386
ATM phosphorylates MDM2	ATM	controls-phospho-of	MDM2	395	R-HSA-6804757	MDM2_395
ATM phosphorylates MDM2	ATM	controls-phospho-of	MDM2	407	R-HSA-69541	MDM2_407
ATM phosphorylates MDM2	ATM	controls-phospho-of	MDM2	419	R-HSA-69541	MDM2_419
ATM phosphorylates MDM2	ATM	controls-phospho-of	MDM2	386	R-HSA-69541	MDM2_386
ATM phosphorylates MDM2	ATM	controls-phospho-of	MDM2	395	R-HSA-69541	MDM2_395
ATM phosphorylates NBN	ATM	controls-phospho-of	NBN	343	R-HSA-5693565	NBN_343
ATM phosphorylates PIDD1	ATM	controls-phospho-of	PIDD1	788	R-HSA-6803207	PIDD1_788
ATM phosphorylates RBBP8	ATM	controls-phospho-of	RBBP8	859	R-HSA-5693607	RBBP8_859
ATM phosphorylates TP53 at S15	ATM	controls-phospho-of	TP53	15	R-HSA-2559586	TP53_15
ATM phosphorylates TP53 at S15	ATM	controls-phospho-of	TP53	15	R-HSA-6804756	TP53_15
ATM phosphorylates TP53 at S15	ATM	controls-phospho-of	TP53	15	R-HSA-5693565	TP53_15
ATM phosphorylates TP53 at S15	ATM	controls-phospho-of	TP53	15	R-HSA-69541	TP53_15
ATM phosphorylates TP53BP1 at DNA DSBs	ATM	controls-phospho-of	TP53BP1	1778	R-HSA-5693565	TP53BP1_1778
ATM phosphorylates TP53BP1 at DNA DSBs	ATM	controls-phospho-of	TP53BP1	25	R-HSA-5693565	TP53BP1_25
ATM phosphorylates TTC5	ATM	controls-phospho-of	TTC5	203	R-HSA-6804760	TTC5_203
ATM phosphorylates WHSC1	ATM	controls-phospho-of	NSD2	102	R-HSA-5693565	NSD2_102
ATM phosphorylates ZNF420	ATM	controls-phospho-of	ZNF420	68	R-HSA-6803204	ZNF420_68
ATM phosphorylates histone H2AFX on S139 at DNA DSBs	ATM	controls-phospho-of	H2AX	140	R-HSA-5693565	H2AX_140
ATR phosphorylates Histone H2A.X at unsynapsed regions	ATR	controls-phospho-of	H2AX	140	R-HSA-1221632	H2AX_140
ATR phosphorylates RPA2	ATRIP	controls-phospho-of	RPA2	33	R-HSA-5693607	RPA2_33
ATR phosphorylates RPA2	ATR	controls-phospho-of	RPA2	33	R-HSA-5693607	RPA2_33
ATR phosphorylates RPA2, FANCI, FANCD2 and FANCM at ICL-DNA	ATR	controls-phospho-of	RPA2	33	R-HSA-6783310	RPA2_33
ATR phosphorylates RPA2, FANCI, FANCD2 and FANCM at ICL-DNA	ATR	controls-phospho-of	FANCM	1045	R-HSA-6783310	FANCM_1045
ATR phosphorylates RPA2, FANCI, FANCD2 and FANCM at ICL-DNA	ATR	controls-phospho-of	FANCD2	691	R-HSA-6783310	FANCD2_691
ATR phosphorylates RPA2, FANCI, FANCD2 and FANCM at ICL-DNA	ATR	controls-phospho-of	FANCD2	717	R-HSA-6783310	FANCD2_717
ATR phosphorylates RPA2, FANCI, FANCD2 and FANCM at ICL-DNA	ATR	controls-phospho-of	FANCI	617	R-HSA-6783310	FANCI_617
ATR phosphorylates RPA2, FANCI, FANCD2 and FANCM at ICL-DNA	ATR	controls-phospho-of	FANCI	565	R-HSA-6783310	FANCI_565
ATR phosphorylates RPA2, FANCI, FANCD2 and FANCM at ICL-DNA	ATR	controls-phospho-of	FANCI	556	R-HSA-6783310	FANCI_556
ATR phosphorylates RPA2, FANCI, FANCD2 and FANCM at ICL-DNA	ATR	controls-phospho-of	FANCI	559	R-HSA-6783310	FANCI_559
ATR phosphorylates TP53	ATRIP	controls-phospho-of	TP53	15	R-HSA-6804756	TP53_15
ATR phosphorylates TP53	ATRIP	controls-phospho-of	TP53	15	R-HSA-69473	TP53_15
ATR phosphorylates TP53	ATR	controls-phospho-of	TP53	15	R-HSA-6804756	TP53_15
ATR phosphorylates TP53	ATR	controls-phospho-of	TP53	15	R-HSA-69473	TP53_15
AURKA phosphorylates PHLDA1	AURKA	controls-phospho-of	PHLDA1	95	R-HSA-8854521	PHLDA1_95
AURKA phosphorylates PLK1	AURKA	controls-phospho-of	PLK1	210	R-HSA-2565942	PLK1_210
AURKA phosphorylates TP53	AURKA	controls-phospho-of	TP53	315	R-HSA-6804756	TP53_315
AURKB phosphorylates DIAPH2-2 at kinetochores	AURKB	controls-phospho-of	DIAPH2	196	R-HSA-5663220	DIAPH2_196
AURKB phosphorylates MECP2 at S423	AURKB	controls-phospho-of	MECP2	423	R-HSA-9022692	MECP2_423
AURKB phosphorylates TP53	AURKB	controls-phospho-of	TP53	284	R-HSA-6804756	TP53_284
AURKB phosphorylates TP53	AURKB	controls-phospho-of	TP53	269	R-HSA-6804756	TP53_269
Activated ATM phosphorylates ABL1	ATM	controls-phospho-of	ABL1	456	R-HSA-5693565	ABL1_456
Activated ATM phosphorylates DCLRE1C	ATM	controls-phospho-of	DCLRE1C	645	R-HSA-5693571	DCLRE1C_645
Activated Akt1 phosphorylates AKT1S1 (PRAS40)	AKT1	controls-phospho-of	AKT1S1	246	R-HSA-165159	AKT1S1_246
Activated BRAF phosphorylates MAP2K dimers downstream of RAP1 and NGF	BRAF	controls-phospho-of	MAP2K1	222	R-HSA-170968	MAP2K1_222
Activated BRAF phosphorylates MAP2K dimers downstream of RAP1 and NGF	BRAF	controls-phospho-of	MAP2K1	218	R-HSA-170968	MAP2K1_218
Activated BRAF phosphorylates MAP2K dimers downstream of RAP1 and NGF	YWHAB	controls-phospho-of	MAP2K1	222	R-HSA-170968	MAP2K1_222
Activated BRAF phosphorylates MAP2K dimers downstream of RAP1 and NGF	YWHAB	controls-phospho-of	MAP2K1	218	R-HSA-170968	MAP2K1_218
Activated BRAF phosphorylates MAP2K dimers downstream of RAP1 and NGF	BRAF	controls-phospho-of	MAP2K2	222	R-HSA-170968	MAP2K2_222
Activated BRAF phosphorylates MAP2K dimers downstream of RAP1 and NGF	BRAF	controls-phospho-of	MAP2K2	226	R-HSA-170968	MAP2K2_226
Activated BRAF phosphorylates MAP2K dimers downstream of RAP1 and NGF	YWHAB	controls-phospho-of	MAP2K2	222	R-HSA-170968	MAP2K2_222
Activated BRAF phosphorylates MAP2K dimers downstream of RAP1 and NGF	YWHAB	controls-phospho-of	MAP2K2	226	R-HSA-170968	MAP2K2_226
Activated CIT phosphorylates MRLCs	PPP1CB	regulates-phospho-of	MYL9	19	R-HSA-5625900	MYL9_19
Activated CIT phosphorylates MRLCs	PPP1CB	regulates-phospho-of	MYL9	20	R-HSA-5625900	MYL9_20
Activated CIT phosphorylates MRLCs	PPP1R12A	regulates-phospho-of	MYL9	19	R-HSA-5625900	MYL9_19
Activated CIT phosphorylates MRLCs	PPP1R12A	regulates-phospho-of	MYL9	20	R-HSA-5625900	MYL9_20
Activated CIT phosphorylates MRLCs	PPP1R12B	regulates-phospho-of	MYL9	19	R-HSA-5625900	MYL9_19
Activated CIT phosphorylates MRLCs	PPP1R12B	regulates-phospho-of	MYL9	20	R-HSA-5625900	MYL9_20
Activated CIT phosphorylates MRLCs	CIT	controls-phospho-of	MYL9	19	R-HSA-5625900	MYL9_19
Activated CIT phosphorylates MRLCs	CIT	controls-phospho-of	MYL9	20	R-HSA-5625900	MYL9_20
Activated CIT phosphorylates MRLCs	PPP1CB	regulates-phospho-of	MYL12B	19	R-HSA-5625900	MYL12B_19
Activated CIT phosphorylates MRLCs	PPP1CB	regulates-phospho-of	MYL12B	20	R-HSA-5625900	MYL12B_20
Activated CIT phosphorylates MRLCs	PPP1R12A	regulates-phospho-of	MYL12B	19	R-HSA-5625900	MYL12B_19
Activated CIT phosphorylates MRLCs	PPP1R12A	regulates-phospho-of	MYL12B	20	R-HSA-5625900	MYL12B_20
Activated CIT phosphorylates MRLCs	PPP1R12B	regulates-phospho-of	MYL12B	19	R-HSA-5625900	MYL12B_19
Activated CIT phosphorylates MRLCs	PPP1R12B	regulates-phospho-of	MYL12B	20	R-HSA-5625900	MYL12B_20
Activated CIT phosphorylates MRLCs	CIT	controls-phospho-of	MYL12B	19	R-HSA-5625900	MYL12B_19
Activated CIT phosphorylates MRLCs	CIT	controls-phospho-of	MYL12B	20	R-HSA-5625900	MYL12B_20
Activated FGFR1 mutants and fusions phosphorylate PLCG1	CEP43	controls-phospho-of	PLCG1	472	R-HSA-5655302	PLCG1_472
Activated FGFR1 mutants and fusions phosphorylate PLCG1	CEP43	controls-phospho-of	PLCG1	783	R-HSA-5655302	PLCG1_783
Activated FGFR1 mutants and fusions phosphorylate PLCG1	CEP43	controls-phospho-of	PLCG1	771	R-HSA-5655302	PLCG1_771
Activated FGFR1 mutants and fusions phosphorylate PLCG1	CEP43	controls-phospho-of	PLCG1	1253	R-HSA-5655302	PLCG1_1253
Activated FGFR1 mutants and fusions phosphorylate PLCG1	TRIM24	controls-phospho-of	PLCG1	472	R-HSA-5655302	PLCG1_472
Activated FGFR1 mutants and fusions phosphorylate PLCG1	TRIM24	controls-phospho-of	PLCG1	783	R-HSA-5655302	PLCG1_783
Activated FGFR1 mutants and fusions phosphorylate PLCG1	TRIM24	controls-phospho-of	PLCG1	771	R-HSA-5655302	PLCG1_771
Activated FGFR1 mutants and fusions phosphorylate PLCG1	TRIM24	controls-phospho-of	PLCG1	1253	R-HSA-5655302	PLCG1_1253
Activated FGFR1 mutants and fusions phosphorylate PLCG1	CNTRL	controls-phospho-of	PLCG1	472	R-HSA-5655302	PLCG1_472
Activated FGFR1 mutants and fusions phosphorylate PLCG1	CNTRL	controls-phospho-of	PLCG1	783	R-HSA-5655302	PLCG1_783
Activated FGFR1 mutants and fusions phosphorylate PLCG1	CNTRL	controls-phospho-of	PLCG1	771	R-HSA-5655302	PLCG1_771
Activated FGFR1 mutants and fusions phosphorylate PLCG1	CNTRL	controls-phospho-of	PLCG1	1253	R-HSA-5655302	PLCG1_1253
Activated FGFR1 mutants and fusions phosphorylate PLCG1	FGFR1OP2	controls-phospho-of	PLCG1	472	R-HSA-5655302	PLCG1_472
Activated FGFR1 mutants and fusions phosphorylate PLCG1	FGFR1OP2	controls-phospho-of	PLCG1	783	R-HSA-5655302	PLCG1_783
Activated FGFR1 mutants and fusions phosphorylate PLCG1	FGFR1OP2	controls-phospho-of	PLCG1	771	R-HSA-5655302	PLCG1_771
Activated FGFR1 mutants and fusions phosphorylate PLCG1	FGFR1OP2	controls-phospho-of	PLCG1	1253	R-HSA-5655302	PLCG1_1253
Activated FGFR1 mutants and fusions phosphorylate PLCG1	ZMYM2	controls-phospho-of	PLCG1	472	R-HSA-5655302	PLCG1_472
Activated FGFR1 mutants and fusions phosphorylate PLCG1	ZMYM2	controls-phospho-of	PLCG1	783	R-HSA-5655302	PLCG1_783
Activated FGFR1 mutants and fusions phosphorylate PLCG1	ZMYM2	controls-phospho-of	PLCG1	771	R-HSA-5655302	PLCG1_771
Activated FGFR1 mutants and fusions phosphorylate PLCG1	ZMYM2	controls-phospho-of	PLCG1	1253	R-HSA-5655302	PLCG1_1253
Activated FGFR1 mutants and fusions phosphorylate PLCG1	BCR	controls-phospho-of	PLCG1	472	R-HSA-5655302	PLCG1_472
Activated FGFR1 mutants and fusions phosphorylate PLCG1	BCR	controls-phospho-of	PLCG1	783	R-HSA-5655302	PLCG1_783
Activated FGFR1 mutants and fusions phosphorylate PLCG1	BCR	controls-phospho-of	PLCG1	771	R-HSA-5655302	PLCG1_771
Activated FGFR1 mutants and fusions phosphorylate PLCG1	BCR	controls-phospho-of	PLCG1	1253	R-HSA-5655302	PLCG1_1253
Activated FGFR1 mutants and fusions phosphorylate PLCG1	CUX1	controls-phospho-of	PLCG1	472	R-HSA-5655302	PLCG1_472
Activated FGFR1 mutants and fusions phosphorylate PLCG1	CUX1	controls-phospho-of	PLCG1	783	R-HSA-5655302	PLCG1_783
Activated FGFR1 mutants and fusions phosphorylate PLCG1	CUX1	controls-phospho-of	PLCG1	771	R-HSA-5655302	PLCG1_771
Activated FGFR1 mutants and fusions phosphorylate PLCG1	CUX1	controls-phospho-of	PLCG1	1253	R-HSA-5655302	PLCG1_1253
Activated FGFR2 phosphorylates FRS2	FGF4	regulates-phospho-of	FRS2	196	R-HSA-5654700	FRS2_196
Activated FGFR2 phosphorylates FRS2	FGF4	regulates-phospho-of	FRS2	392	R-HSA-5654700	FRS2_392
Activated FGFR2 phosphorylates FRS2	FGF4	regulates-phospho-of	FRS2	306	R-HSA-5654700	FRS2_306
Activated FGFR2 phosphorylates FRS2	FGF4	regulates-phospho-of	FRS2	471	R-HSA-5654700	FRS2_471
Activated FGFR2 phosphorylates FRS2	FGF4	regulates-phospho-of	FRS2	349	R-HSA-5654700	FRS2_349
Activated FGFR2 phosphorylates FRS2	FGF4	regulates-phospho-of	FRS2	436	R-HSA-5654700	FRS2_436
Activated FGFR2 phosphorylates FRS2	FGF1	regulates-phospho-of	FRS2	196	R-HSA-5654700	FRS2_196
Activated FGFR2 phosphorylates FRS2	FGF1	regulates-phospho-of	FRS2	392	R-HSA-5654700	FRS2_392
Activated FGFR2 phosphorylates FRS2	FGF1	regulates-phospho-of	FRS2	306	R-HSA-5654700	FRS2_306
Activated FGFR2 phosphorylates FRS2	FGF1	regulates-phospho-of	FRS2	471	R-HSA-5654700	FRS2_471
Activated FGFR2 phosphorylates FRS2	FGF1	regulates-phospho-of	FRS2	349	R-HSA-5654700	FRS2_349
Activated FGFR2 phosphorylates FRS2	FGF1	regulates-phospho-of	FRS2	436	R-HSA-5654700	FRS2_436
Activated FGFR2 phosphorylates FRS2	FGF18	regulates-phospho-of	FRS2	196	R-HSA-5654700	FRS2_196
Activated FGFR2 phosphorylates FRS2	FGF18	regulates-phospho-of	FRS2	392	R-HSA-5654700	FRS2_392
Activated FGFR2 phosphorylates FRS2	FGF18	regulates-phospho-of	FRS2	306	R-HSA-5654700	FRS2_306
Activated FGFR2 phosphorylates FRS2	FGF18	regulates-phospho-of	FRS2	471	R-HSA-5654700	FRS2_471
Activated FGFR2 phosphorylates FRS2	FGF18	regulates-phospho-of	FRS2	349	R-HSA-5654700	FRS2_349
Activated FGFR2 phosphorylates FRS2	FGF18	regulates-phospho-of	FRS2	436	R-HSA-5654700	FRS2_436
Activated FGFR2 phosphorylates FRS2	FGF20	regulates-phospho-of	FRS2	196	R-HSA-5654700	FRS2_196
Activated FGFR2 phosphorylates FRS2	FGF20	regulates-phospho-of	FRS2	392	R-HSA-5654700	FRS2_392
Activated FGFR2 phosphorylates FRS2	FGF20	regulates-phospho-of	FRS2	306	R-HSA-5654700	FRS2_306
Activated FGFR2 phosphorylates FRS2	FGF20	regulates-phospho-of	FRS2	471	R-HSA-5654700	FRS2_471
Activated FGFR2 phosphorylates FRS2	FGF20	regulates-phospho-of	FRS2	349	R-HSA-5654700	FRS2_349
Activated FGFR2 phosphorylates FRS2	FGF20	regulates-phospho-of	FRS2	436	R-HSA-5654700	FRS2_436
Activated FGFR2 phosphorylates FRS2	FGF8	regulates-phospho-of	FRS2	196	R-HSA-5654700	FRS2_196
Activated FGFR2 phosphorylates FRS2	FGF8	regulates-phospho-of	FRS2	392	R-HSA-5654700	FRS2_392
Activated FGFR2 phosphorylates FRS2	FGF8	regulates-phospho-of	FRS2	306	R-HSA-5654700	FRS2_306
Activated FGFR2 phosphorylates FRS2	FGF8	regulates-phospho-of	FRS2	471	R-HSA-5654700	FRS2_471
Activated FGFR2 phosphorylates FRS2	FGF8	regulates-phospho-of	FRS2	349	R-HSA-5654700	FRS2_349
Activated FGFR2 phosphorylates FRS2	FGF8	regulates-phospho-of	FRS2	436	R-HSA-5654700	FRS2_436
Activated FGFR2 phosphorylates FRS2	FGF23	regulates-phospho-of	FRS2	196	R-HSA-5654700	FRS2_196
Activated FGFR2 phosphorylates FRS2	FGF23	regulates-phospho-of	FRS2	392	R-HSA-5654700	FRS2_392
Activated FGFR2 phosphorylates FRS2	FGF23	regulates-phospho-of	FRS2	306	R-HSA-5654700	FRS2_306
Activated FGFR2 phosphorylates FRS2	FGF23	regulates-phospho-of	FRS2	471	R-HSA-5654700	FRS2_471
Activated FGFR2 phosphorylates FRS2	FGF23	regulates-phospho-of	FRS2	349	R-HSA-5654700	FRS2_349
Activated FGFR2 phosphorylates FRS2	FGF23	regulates-phospho-of	FRS2	436	R-HSA-5654700	FRS2_436
Activated FGFR2 phosphorylates FRS2	FGF2	regulates-phospho-of	FRS2	196	R-HSA-5654700	FRS2_196
Activated FGFR2 phosphorylates FRS2	FGF2	regulates-phospho-of	FRS2	392	R-HSA-5654700	FRS2_392
Activated FGFR2 phosphorylates FRS2	FGF2	regulates-phospho-of	FRS2	306	R-HSA-5654700	FRS2_306
Activated FGFR2 phosphorylates FRS2	FGF2	regulates-phospho-of	FRS2	471	R-HSA-5654700	FRS2_471
Activated FGFR2 phosphorylates FRS2	FGF2	regulates-phospho-of	FRS2	349	R-HSA-5654700	FRS2_349
Activated FGFR2 phosphorylates FRS2	FGF2	regulates-phospho-of	FRS2	436	R-HSA-5654700	FRS2_436
Activated FGFR2 phosphorylates FRS2	FGF17	regulates-phospho-of	FRS2	196	R-HSA-5654700	FRS2_196
Activated FGFR2 phosphorylates FRS2	FGF17	regulates-phospho-of	FRS2	392	R-HSA-5654700	FRS2_392
Activated FGFR2 phosphorylates FRS2	FGF17	regulates-phospho-of	FRS2	306	R-HSA-5654700	FRS2_306
Activated FGFR2 phosphorylates FRS2	FGF17	regulates-phospho-of	FRS2	471	R-HSA-5654700	FRS2_471
Activated FGFR2 phosphorylates FRS2	FGF17	regulates-phospho-of	FRS2	349	R-HSA-5654700	FRS2_349
Activated FGFR2 phosphorylates FRS2	FGF17	regulates-phospho-of	FRS2	436	R-HSA-5654700	FRS2_436
Activated FGFR2 phosphorylates FRS2	FGF9	regulates-phospho-of	FRS2	196	R-HSA-5654700	FRS2_196
Activated FGFR2 phosphorylates FRS2	FGF9	regulates-phospho-of	FRS2	392	R-HSA-5654700	FRS2_392
Activated FGFR2 phosphorylates FRS2	FGF9	regulates-phospho-of	FRS2	306	R-HSA-5654700	FRS2_306
Activated FGFR2 phosphorylates FRS2	FGF9	regulates-phospho-of	FRS2	471	R-HSA-5654700	FRS2_471
Activated FGFR2 phosphorylates FRS2	FGF9	regulates-phospho-of	FRS2	349	R-HSA-5654700	FRS2_349
Activated FGFR2 phosphorylates FRS2	FGF9	regulates-phospho-of	FRS2	436	R-HSA-5654700	FRS2_436
Activated FGFR2 phosphorylates FRS2	FGF16	regulates-phospho-of	FRS2	196	R-HSA-5654700	FRS2_196
Activated FGFR2 phosphorylates FRS2	FGF16	regulates-phospho-of	FRS2	392	R-HSA-5654700	FRS2_392
Activated FGFR2 phosphorylates FRS2	FGF16	regulates-phospho-of	FRS2	306	R-HSA-5654700	FRS2_306
Activated FGFR2 phosphorylates FRS2	FGF16	regulates-phospho-of	FRS2	471	R-HSA-5654700	FRS2_471
Activated FGFR2 phosphorylates FRS2	FGF16	regulates-phospho-of	FRS2	349	R-HSA-5654700	FRS2_349
Activated FGFR2 phosphorylates FRS2	FGF16	regulates-phospho-of	FRS2	436	R-HSA-5654700	FRS2_436
Activated FGFR2 phosphorylates FRS2	FGF5	regulates-phospho-of	FRS2	196	R-HSA-5654700	FRS2_196
Activated FGFR2 phosphorylates FRS2	FGF5	regulates-phospho-of	FRS2	392	R-HSA-5654700	FRS2_392
Activated FGFR2 phosphorylates FRS2	FGF5	regulates-phospho-of	FRS2	306	R-HSA-5654700	FRS2_306
Activated FGFR2 phosphorylates FRS2	FGF5	regulates-phospho-of	FRS2	471	R-HSA-5654700	FRS2_471
Activated FGFR2 phosphorylates FRS2	FGF5	regulates-phospho-of	FRS2	349	R-HSA-5654700	FRS2_349
Activated FGFR2 phosphorylates FRS2	FGF5	regulates-phospho-of	FRS2	436	R-HSA-5654700	FRS2_436
Activated FGFR2 phosphorylates FRS2	FGFR2	regulates-phospho-of	FRS2	196	R-HSA-5654700	FRS2_196
Activated FGFR2 phosphorylates FRS2	FGFR2	regulates-phospho-of	FRS2	392	R-HSA-5654700	FRS2_392
Activated FGFR2 phosphorylates FRS2	FGFR2	regulates-phospho-of	FRS2	306	R-HSA-5654700	FRS2_306
Activated FGFR2 phosphorylates FRS2	FGFR2	regulates-phospho-of	FRS2	471	R-HSA-5654700	FRS2_471
Activated FGFR2 phosphorylates FRS2	FGFR2	regulates-phospho-of	FRS2	349	R-HSA-5654700	FRS2_349
Activated FGFR2 phosphorylates FRS2	FGFR2	regulates-phospho-of	FRS2	436	R-HSA-5654700	FRS2_436
Activated FGFR2 phosphorylates FRS2	FGF6	regulates-phospho-of	FRS2	196	R-HSA-5654700	FRS2_196
Activated FGFR2 phosphorylates FRS2	FGF6	regulates-phospho-of	FRS2	392	R-HSA-5654700	FRS2_392
Activated FGFR2 phosphorylates FRS2	FGF6	regulates-phospho-of	FRS2	306	R-HSA-5654700	FRS2_306
Activated FGFR2 phosphorylates FRS2	FGF6	regulates-phospho-of	FRS2	471	R-HSA-5654700	FRS2_471
Activated FGFR2 phosphorylates FRS2	FGF6	regulates-phospho-of	FRS2	349	R-HSA-5654700	FRS2_349
Activated FGFR2 phosphorylates FRS2	FGF6	regulates-phospho-of	FRS2	436	R-HSA-5654700	FRS2_436
Activated FGFR2 phosphorylates FRS2	FGF22	regulates-phospho-of	FRS2	196	R-HSA-5654700	FRS2_196
Activated FGFR2 phosphorylates FRS2	FGF22	regulates-phospho-of	FRS2	392	R-HSA-5654700	FRS2_392
Activated FGFR2 phosphorylates FRS2	FGF22	regulates-phospho-of	FRS2	306	R-HSA-5654700	FRS2_306
Activated FGFR2 phosphorylates FRS2	FGF22	regulates-phospho-of	FRS2	471	R-HSA-5654700	FRS2_471
Activated FGFR2 phosphorylates FRS2	FGF22	regulates-phospho-of	FRS2	349	R-HSA-5654700	FRS2_349
Activated FGFR2 phosphorylates FRS2	FGF22	regulates-phospho-of	FRS2	436	R-HSA-5654700	FRS2_436
Activated FGFR2 phosphorylates FRS2	FGF3	regulates-phospho-of	FRS2	196	R-HSA-5654700	FRS2_196
Activated FGFR2 phosphorylates FRS2	FGF3	regulates-phospho-of	FRS2	392	R-HSA-5654700	FRS2_392
Activated FGFR2 phosphorylates FRS2	FGF3	regulates-phospho-of	FRS2	306	R-HSA-5654700	FRS2_306
Activated FGFR2 phosphorylates FRS2	FGF3	regulates-phospho-of	FRS2	471	R-HSA-5654700	FRS2_471
Activated FGFR2 phosphorylates FRS2	FGF3	regulates-phospho-of	FRS2	349	R-HSA-5654700	FRS2_349
Activated FGFR2 phosphorylates FRS2	FGF3	regulates-phospho-of	FRS2	436	R-HSA-5654700	FRS2_436
Activated FGFR2 phosphorylates FRS2	FGF7	regulates-phospho-of	FRS2	196	R-HSA-5654700	FRS2_196
Activated FGFR2 phosphorylates FRS2	FGF7	regulates-phospho-of	FRS2	392	R-HSA-5654700	FRS2_392
Activated FGFR2 phosphorylates FRS2	FGF7	regulates-phospho-of	FRS2	306	R-HSA-5654700	FRS2_306
Activated FGFR2 phosphorylates FRS2	FGF7	regulates-phospho-of	FRS2	471	R-HSA-5654700	FRS2_471
Activated FGFR2 phosphorylates FRS2	FGF7	regulates-phospho-of	FRS2	349	R-HSA-5654700	FRS2_349
Activated FGFR2 phosphorylates FRS2	FGF7	regulates-phospho-of	FRS2	436	R-HSA-5654700	FRS2_436
Activated FGFR2 phosphorylates FRS2	FGF10	regulates-phospho-of	FRS2	196	R-HSA-5654700	FRS2_196
Activated FGFR2 phosphorylates FRS2	FGF10	regulates-phospho-of	FRS2	392	R-HSA-5654700	FRS2_392
Activated FGFR2 phosphorylates FRS2	FGF10	regulates-phospho-of	FRS2	306	R-HSA-5654700	FRS2_306
Activated FGFR2 phosphorylates FRS2	FGF10	regulates-phospho-of	FRS2	471	R-HSA-5654700	FRS2_471
Activated FGFR2 phosphorylates FRS2	FGF10	regulates-phospho-of	FRS2	349	R-HSA-5654700	FRS2_349
Activated FGFR2 phosphorylates FRS2	FGF10	regulates-phospho-of	FRS2	436	R-HSA-5654700	FRS2_436
Activated FGFR3 phosphorylates FRS2	FGF4	regulates-phospho-of	FRS2	196	R-HSA-5654706	FRS2_196
Activated FGFR3 phosphorylates FRS2	FGF4	regulates-phospho-of	FRS2	392	R-HSA-5654706	FRS2_392
Activated FGFR3 phosphorylates FRS2	FGF4	regulates-phospho-of	FRS2	306	R-HSA-5654706	FRS2_306
Activated FGFR3 phosphorylates FRS2	FGF4	regulates-phospho-of	FRS2	471	R-HSA-5654706	FRS2_471
Activated FGFR3 phosphorylates FRS2	FGF4	regulates-phospho-of	FRS2	349	R-HSA-5654706	FRS2_349
Activated FGFR3 phosphorylates FRS2	FGF4	regulates-phospho-of	FRS2	436	R-HSA-5654706	FRS2_436
Activated FGFR3 phosphorylates FRS2	FGF1	regulates-phospho-of	FRS2	196	R-HSA-5654706	FRS2_196
Activated FGFR3 phosphorylates FRS2	FGF1	regulates-phospho-of	FRS2	392	R-HSA-5654706	FRS2_392
Activated FGFR3 phosphorylates FRS2	FGF1	regulates-phospho-of	FRS2	306	R-HSA-5654706	FRS2_306
Activated FGFR3 phosphorylates FRS2	FGF1	regulates-phospho-of	FRS2	471	R-HSA-5654706	FRS2_471
Activated FGFR3 phosphorylates FRS2	FGF1	regulates-phospho-of	FRS2	349	R-HSA-5654706	FRS2_349
Activated FGFR3 phosphorylates FRS2	FGF1	regulates-phospho-of	FRS2	436	R-HSA-5654706	FRS2_436
Activated FGFR3 phosphorylates FRS2	FGF18	regulates-phospho-of	FRS2	196	R-HSA-5654706	FRS2_196
Activated FGFR3 phosphorylates FRS2	FGF18	regulates-phospho-of	FRS2	392	R-HSA-5654706	FRS2_392
Activated FGFR3 phosphorylates FRS2	FGF18	regulates-phospho-of	FRS2	306	R-HSA-5654706	FRS2_306
Activated FGFR3 phosphorylates FRS2	FGF18	regulates-phospho-of	FRS2	471	R-HSA-5654706	FRS2_471
Activated FGFR3 phosphorylates FRS2	FGF18	regulates-phospho-of	FRS2	349	R-HSA-5654706	FRS2_349
Activated FGFR3 phosphorylates FRS2	FGF18	regulates-phospho-of	FRS2	436	R-HSA-5654706	FRS2_436
Activated FGFR3 phosphorylates FRS2	FGF20	regulates-phospho-of	FRS2	196	R-HSA-5654706	FRS2_196
Activated FGFR3 phosphorylates FRS2	FGF20	regulates-phospho-of	FRS2	392	R-HSA-5654706	FRS2_392
Activated FGFR3 phosphorylates FRS2	FGF20	regulates-phospho-of	FRS2	306	R-HSA-5654706	FRS2_306
Activated FGFR3 phosphorylates FRS2	FGF20	regulates-phospho-of	FRS2	471	R-HSA-5654706	FRS2_471
Activated FGFR3 phosphorylates FRS2	FGF20	regulates-phospho-of	FRS2	349	R-HSA-5654706	FRS2_349
Activated FGFR3 phosphorylates FRS2	FGF20	regulates-phospho-of	FRS2	436	R-HSA-5654706	FRS2_436
Activated FGFR3 phosphorylates FRS2	FGF8	regulates-phospho-of	FRS2	196	R-HSA-5654706	FRS2_196
Activated FGFR3 phosphorylates FRS2	FGF8	regulates-phospho-of	FRS2	392	R-HSA-5654706	FRS2_392
Activated FGFR3 phosphorylates FRS2	FGF8	regulates-phospho-of	FRS2	306	R-HSA-5654706	FRS2_306
Activated FGFR3 phosphorylates FRS2	FGF8	regulates-phospho-of	FRS2	471	R-HSA-5654706	FRS2_471
Activated FGFR3 phosphorylates FRS2	FGF8	regulates-phospho-of	FRS2	349	R-HSA-5654706	FRS2_349
Activated FGFR3 phosphorylates FRS2	FGF8	regulates-phospho-of	FRS2	436	R-HSA-5654706	FRS2_436
Activated FGFR3 phosphorylates FRS2	FGF23	regulates-phospho-of	FRS2	196	R-HSA-5654706	FRS2_196
Activated FGFR3 phosphorylates FRS2	FGF23	regulates-phospho-of	FRS2	392	R-HSA-5654706	FRS2_392
Activated FGFR3 phosphorylates FRS2	FGF23	regulates-phospho-of	FRS2	306	R-HSA-5654706	FRS2_306
Activated FGFR3 phosphorylates FRS2	FGF23	regulates-phospho-of	FRS2	471	R-HSA-5654706	FRS2_471
Activated FGFR3 phosphorylates FRS2	FGF23	regulates-phospho-of	FRS2	349	R-HSA-5654706	FRS2_349
Activated FGFR3 phosphorylates FRS2	FGF23	regulates-phospho-of	FRS2	436	R-HSA-5654706	FRS2_436
Activated FGFR3 phosphorylates FRS2	FGF2	regulates-phospho-of	FRS2	196	R-HSA-5654706	FRS2_196
Activated FGFR3 phosphorylates FRS2	FGF2	regulates-phospho-of	FRS2	392	R-HSA-5654706	FRS2_392
Activated FGFR3 phosphorylates FRS2	FGF2	regulates-phospho-of	FRS2	306	R-HSA-5654706	FRS2_306
Activated FGFR3 phosphorylates FRS2	FGF2	regulates-phospho-of	FRS2	471	R-HSA-5654706	FRS2_471
Activated FGFR3 phosphorylates FRS2	FGF2	regulates-phospho-of	FRS2	349	R-HSA-5654706	FRS2_349
Activated FGFR3 phosphorylates FRS2	FGF2	regulates-phospho-of	FRS2	436	R-HSA-5654706	FRS2_436
Activated FGFR3 phosphorylates FRS2	FGF17	regulates-phospho-of	FRS2	196	R-HSA-5654706	FRS2_196
Activated FGFR3 phosphorylates FRS2	FGF17	regulates-phospho-of	FRS2	392	R-HSA-5654706	FRS2_392
Activated FGFR3 phosphorylates FRS2	FGF17	regulates-phospho-of	FRS2	306	R-HSA-5654706	FRS2_306
Activated FGFR3 phosphorylates FRS2	FGF17	regulates-phospho-of	FRS2	471	R-HSA-5654706	FRS2_471
Activated FGFR3 phosphorylates FRS2	FGF17	regulates-phospho-of	FRS2	349	R-HSA-5654706	FRS2_349
Activated FGFR3 phosphorylates FRS2	FGF17	regulates-phospho-of	FRS2	436	R-HSA-5654706	FRS2_436
Activated FGFR3 phosphorylates FRS2	FGF9	regulates-phospho-of	FRS2	196	R-HSA-5654706	FRS2_196
Activated FGFR3 phosphorylates FRS2	FGF9	regulates-phospho-of	FRS2	392	R-HSA-5654706	FRS2_392
Activated FGFR3 phosphorylates FRS2	FGF9	regulates-phospho-of	FRS2	306	R-HSA-5654706	FRS2_306
Activated FGFR3 phosphorylates FRS2	FGF9	regulates-phospho-of	FRS2	471	R-HSA-5654706	FRS2_471
Activated FGFR3 phosphorylates FRS2	FGF9	regulates-phospho-of	FRS2	349	R-HSA-5654706	FRS2_349
Activated FGFR3 phosphorylates FRS2	FGF9	regulates-phospho-of	FRS2	436	R-HSA-5654706	FRS2_436
Activated FGFR3 phosphorylates FRS2	FGF16	regulates-phospho-of	FRS2	196	R-HSA-5654706	FRS2_196
Activated FGFR3 phosphorylates FRS2	FGF16	regulates-phospho-of	FRS2	392	R-HSA-5654706	FRS2_392
Activated FGFR3 phosphorylates FRS2	FGF16	regulates-phospho-of	FRS2	306	R-HSA-5654706	FRS2_306
Activated FGFR3 phosphorylates FRS2	FGF16	regulates-phospho-of	FRS2	471	R-HSA-5654706	FRS2_471
Activated FGFR3 phosphorylates FRS2	FGF16	regulates-phospho-of	FRS2	349	R-HSA-5654706	FRS2_349
Activated FGFR3 phosphorylates FRS2	FGF16	regulates-phospho-of	FRS2	436	R-HSA-5654706	FRS2_436
Activated FGFR3 phosphorylates FRS2	FGF5	regulates-phospho-of	FRS2	196	R-HSA-5654706	FRS2_196
Activated FGFR3 phosphorylates FRS2	FGF5	regulates-phospho-of	FRS2	392	R-HSA-5654706	FRS2_392
Activated FGFR3 phosphorylates FRS2	FGF5	regulates-phospho-of	FRS2	306	R-HSA-5654706	FRS2_306
Activated FGFR3 phosphorylates FRS2	FGF5	regulates-phospho-of	FRS2	471	R-HSA-5654706	FRS2_471
Activated FGFR3 phosphorylates FRS2	FGF5	regulates-phospho-of	FRS2	349	R-HSA-5654706	FRS2_349
Activated FGFR3 phosphorylates FRS2	FGF5	regulates-phospho-of	FRS2	436	R-HSA-5654706	FRS2_436
Activated FGFR3 phosphorylates FRS2	FGFR3	regulates-phospho-of	FRS2	196	R-HSA-5654706	FRS2_196
Activated FGFR3 phosphorylates FRS2	FGFR3	regulates-phospho-of	FRS2	392	R-HSA-5654706	FRS2_392
Activated FGFR3 phosphorylates FRS2	FGFR3	regulates-phospho-of	FRS2	306	R-HSA-5654706	FRS2_306
Activated FGFR3 phosphorylates FRS2	FGFR3	regulates-phospho-of	FRS2	471	R-HSA-5654706	FRS2_471
Activated FGFR3 phosphorylates FRS2	FGFR3	regulates-phospho-of	FRS2	349	R-HSA-5654706	FRS2_349
Activated FGFR3 phosphorylates FRS2	FGFR3	regulates-phospho-of	FRS2	436	R-HSA-5654706	FRS2_436
Activated FGFR4 phosphorylates FRS2	FGF4	regulates-phospho-of	FRS2	196	R-HSA-5654712	FRS2_196
Activated FGFR4 phosphorylates FRS2	FGF4	regulates-phospho-of	FRS2	392	R-HSA-5654712	FRS2_392
Activated FGFR4 phosphorylates FRS2	FGF4	regulates-phospho-of	FRS2	306	R-HSA-5654712	FRS2_306
Activated FGFR4 phosphorylates FRS2	FGF4	regulates-phospho-of	FRS2	471	R-HSA-5654712	FRS2_471
Activated FGFR4 phosphorylates FRS2	FGF4	regulates-phospho-of	FRS2	349	R-HSA-5654712	FRS2_349
Activated FGFR4 phosphorylates FRS2	FGF4	regulates-phospho-of	FRS2	436	R-HSA-5654712	FRS2_436
Activated FGFR4 phosphorylates FRS2	FGF1	regulates-phospho-of	FRS2	196	R-HSA-5654712	FRS2_196
Activated FGFR4 phosphorylates FRS2	FGF1	regulates-phospho-of	FRS2	392	R-HSA-5654712	FRS2_392
Activated FGFR4 phosphorylates FRS2	FGF1	regulates-phospho-of	FRS2	306	R-HSA-5654712	FRS2_306
Activated FGFR4 phosphorylates FRS2	FGF1	regulates-phospho-of	FRS2	471	R-HSA-5654712	FRS2_471
Activated FGFR4 phosphorylates FRS2	FGF1	regulates-phospho-of	FRS2	349	R-HSA-5654712	FRS2_349
Activated FGFR4 phosphorylates FRS2	FGF1	regulates-phospho-of	FRS2	436	R-HSA-5654712	FRS2_436
Activated FGFR4 phosphorylates FRS2	FGF18	regulates-phospho-of	FRS2	196	R-HSA-5654712	FRS2_196
Activated FGFR4 phosphorylates FRS2	FGF18	regulates-phospho-of	FRS2	392	R-HSA-5654712	FRS2_392
Activated FGFR4 phosphorylates FRS2	FGF18	regulates-phospho-of	FRS2	306	R-HSA-5654712	FRS2_306
Activated FGFR4 phosphorylates FRS2	FGF18	regulates-phospho-of	FRS2	471	R-HSA-5654712	FRS2_471
Activated FGFR4 phosphorylates FRS2	FGF18	regulates-phospho-of	FRS2	349	R-HSA-5654712	FRS2_349
Activated FGFR4 phosphorylates FRS2	FGF18	regulates-phospho-of	FRS2	436	R-HSA-5654712	FRS2_436
Activated FGFR4 phosphorylates FRS2	FGF20	regulates-phospho-of	FRS2	196	R-HSA-5654712	FRS2_196
Activated FGFR4 phosphorylates FRS2	FGF20	regulates-phospho-of	FRS2	392	R-HSA-5654712	FRS2_392
Activated FGFR4 phosphorylates FRS2	FGF20	regulates-phospho-of	FRS2	306	R-HSA-5654712	FRS2_306
Activated FGFR4 phosphorylates FRS2	FGF20	regulates-phospho-of	FRS2	471	R-HSA-5654712	FRS2_471
Activated FGFR4 phosphorylates FRS2	FGF20	regulates-phospho-of	FRS2	349	R-HSA-5654712	FRS2_349
Activated FGFR4 phosphorylates FRS2	FGF20	regulates-phospho-of	FRS2	436	R-HSA-5654712	FRS2_436
Activated FGFR4 phosphorylates FRS2	FGF8	regulates-phospho-of	FRS2	196	R-HSA-5654712	FRS2_196
Activated FGFR4 phosphorylates FRS2	FGF8	regulates-phospho-of	FRS2	392	R-HSA-5654712	FRS2_392
Activated FGFR4 phosphorylates FRS2	FGF8	regulates-phospho-of	FRS2	306	R-HSA-5654712	FRS2_306
Activated FGFR4 phosphorylates FRS2	FGF8	regulates-phospho-of	FRS2	471	R-HSA-5654712	FRS2_471
Activated FGFR4 phosphorylates FRS2	FGF8	regulates-phospho-of	FRS2	349	R-HSA-5654712	FRS2_349
Activated FGFR4 phosphorylates FRS2	FGF8	regulates-phospho-of	FRS2	436	R-HSA-5654712	FRS2_436
Activated FGFR4 phosphorylates FRS2	FGF23	regulates-phospho-of	FRS2	196	R-HSA-5654712	FRS2_196
Activated FGFR4 phosphorylates FRS2	FGF23	regulates-phospho-of	FRS2	392	R-HSA-5654712	FRS2_392
Activated FGFR4 phosphorylates FRS2	FGF23	regulates-phospho-of	FRS2	306	R-HSA-5654712	FRS2_306
Activated FGFR4 phosphorylates FRS2	FGF23	regulates-phospho-of	FRS2	471	R-HSA-5654712	FRS2_471
Activated FGFR4 phosphorylates FRS2	FGF23	regulates-phospho-of	FRS2	349	R-HSA-5654712	FRS2_349
Activated FGFR4 phosphorylates FRS2	FGF23	regulates-phospho-of	FRS2	436	R-HSA-5654712	FRS2_436
Activated FGFR4 phosphorylates FRS2	FGF2	regulates-phospho-of	FRS2	196	R-HSA-5654712	FRS2_196
Activated FGFR4 phosphorylates FRS2	FGF2	regulates-phospho-of	FRS2	392	R-HSA-5654712	FRS2_392
Activated FGFR4 phosphorylates FRS2	FGF2	regulates-phospho-of	FRS2	306	R-HSA-5654712	FRS2_306
Activated FGFR4 phosphorylates FRS2	FGF2	regulates-phospho-of	FRS2	471	R-HSA-5654712	FRS2_471
Activated FGFR4 phosphorylates FRS2	FGF2	regulates-phospho-of	FRS2	349	R-HSA-5654712	FRS2_349
Activated FGFR4 phosphorylates FRS2	FGF2	regulates-phospho-of	FRS2	436	R-HSA-5654712	FRS2_436
Activated FGFR4 phosphorylates FRS2	FGF17	regulates-phospho-of	FRS2	196	R-HSA-5654712	FRS2_196
Activated FGFR4 phosphorylates FRS2	FGF17	regulates-phospho-of	FRS2	392	R-HSA-5654712	FRS2_392
Activated FGFR4 phosphorylates FRS2	FGF17	regulates-phospho-of	FRS2	306	R-HSA-5654712	FRS2_306
Activated FGFR4 phosphorylates FRS2	FGF17	regulates-phospho-of	FRS2	471	R-HSA-5654712	FRS2_471
Activated FGFR4 phosphorylates FRS2	FGF17	regulates-phospho-of	FRS2	349	R-HSA-5654712	FRS2_349
Activated FGFR4 phosphorylates FRS2	FGF17	regulates-phospho-of	FRS2	436	R-HSA-5654712	FRS2_436
Activated FGFR4 phosphorylates FRS2	FGF9	regulates-phospho-of	FRS2	196	R-HSA-5654712	FRS2_196
Activated FGFR4 phosphorylates FRS2	FGF9	regulates-phospho-of	FRS2	392	R-HSA-5654712	FRS2_392
Activated FGFR4 phosphorylates FRS2	FGF9	regulates-phospho-of	FRS2	306	R-HSA-5654712	FRS2_306
Activated FGFR4 phosphorylates FRS2	FGF9	regulates-phospho-of	FRS2	471	R-HSA-5654712	FRS2_471
Activated FGFR4 phosphorylates FRS2	FGF9	regulates-phospho-of	FRS2	349	R-HSA-5654712	FRS2_349
Activated FGFR4 phosphorylates FRS2	FGF9	regulates-phospho-of	FRS2	436	R-HSA-5654712	FRS2_436
Activated FGFR4 phosphorylates FRS2	FGF16	regulates-phospho-of	FRS2	196	R-HSA-5654712	FRS2_196
Activated FGFR4 phosphorylates FRS2	FGF16	regulates-phospho-of	FRS2	392	R-HSA-5654712	FRS2_392
Activated FGFR4 phosphorylates FRS2	FGF16	regulates-phospho-of	FRS2	306	R-HSA-5654712	FRS2_306
Activated FGFR4 phosphorylates FRS2	FGF16	regulates-phospho-of	FRS2	471	R-HSA-5654712	FRS2_471
Activated FGFR4 phosphorylates FRS2	FGF16	regulates-phospho-of	FRS2	349	R-HSA-5654712	FRS2_349
Activated FGFR4 phosphorylates FRS2	FGF16	regulates-phospho-of	FRS2	436	R-HSA-5654712	FRS2_436
Activated FGFR4 phosphorylates FRS2	FGF6	regulates-phospho-of	FRS2	196	R-HSA-5654712	FRS2_196
Activated FGFR4 phosphorylates FRS2	FGF6	regulates-phospho-of	FRS2	392	R-HSA-5654712	FRS2_392
Activated FGFR4 phosphorylates FRS2	FGF6	regulates-phospho-of	FRS2	306	R-HSA-5654712	FRS2_306
Activated FGFR4 phosphorylates FRS2	FGF6	regulates-phospho-of	FRS2	471	R-HSA-5654712	FRS2_471
Activated FGFR4 phosphorylates FRS2	FGF6	regulates-phospho-of	FRS2	349	R-HSA-5654712	FRS2_349
Activated FGFR4 phosphorylates FRS2	FGF6	regulates-phospho-of	FRS2	436	R-HSA-5654712	FRS2_436
Activated FGFR4 phosphorylates FRS2	FGF19	regulates-phospho-of	FRS2	196	R-HSA-5654712	FRS2_196
Activated FGFR4 phosphorylates FRS2	FGF19	regulates-phospho-of	FRS2	392	R-HSA-5654712	FRS2_392
Activated FGFR4 phosphorylates FRS2	FGF19	regulates-phospho-of	FRS2	306	R-HSA-5654712	FRS2_306
Activated FGFR4 phosphorylates FRS2	FGF19	regulates-phospho-of	FRS2	471	R-HSA-5654712	FRS2_471
Activated FGFR4 phosphorylates FRS2	FGF19	regulates-phospho-of	FRS2	349	R-HSA-5654712	FRS2_349
Activated FGFR4 phosphorylates FRS2	FGF19	regulates-phospho-of	FRS2	436	R-HSA-5654712	FRS2_436
Activated FGFR4 phosphorylates FRS2	FGFR4	regulates-phospho-of	FRS2	196	R-HSA-5654712	FRS2_196
Activated FGFR4 phosphorylates FRS2	FGFR4	regulates-phospho-of	FRS2	392	R-HSA-5654712	FRS2_392
Activated FGFR4 phosphorylates FRS2	FGFR4	regulates-phospho-of	FRS2	306	R-HSA-5654712	FRS2_306
Activated FGFR4 phosphorylates FRS2	FGFR4	regulates-phospho-of	FRS2	471	R-HSA-5654712	FRS2_471
Activated FGFR4 phosphorylates FRS2	FGFR4	regulates-phospho-of	FRS2	349	R-HSA-5654712	FRS2_349
Activated FGFR4 phosphorylates FRS2	FGFR4	regulates-phospho-of	FRS2	436	R-HSA-5654712	FRS2_436
Activated FGFR4 phosphorylates FRS2	KLB	regulates-phospho-of	FRS2	196	R-HSA-5654712	FRS2_196
Activated FGFR4 phosphorylates FRS2	KLB	regulates-phospho-of	FRS2	392	R-HSA-5654712	FRS2_392
Activated FGFR4 phosphorylates FRS2	KLB	regulates-phospho-of	FRS2	306	R-HSA-5654712	FRS2_306
Activated FGFR4 phosphorylates FRS2	KLB	regulates-phospho-of	FRS2	471	R-HSA-5654712	FRS2_471
Activated FGFR4 phosphorylates FRS2	KLB	regulates-phospho-of	FRS2	349	R-HSA-5654712	FRS2_349
Activated FGFR4 phosphorylates FRS2	KLB	regulates-phospho-of	FRS2	436	R-HSA-5654712	FRS2_436
Activated JNK phosphorylates c-JUN	MAPK8	controls-phospho-of	JUN	73	R-HSA-9673324	JUN_73
Activated JNK phosphorylates c-JUN	MAPK8	controls-phospho-of	JUN	63	R-HSA-9673324	JUN_63
Activated JNK phosphorylates c-JUN	MAPK8	controls-phospho-of	JUN	73	R-HSA-9673324	JUN_73
Activated JNK phosphorylates c-JUN	MAPK8	controls-phospho-of	JUN	63	R-HSA-9673324	JUN_63
Activated SRC-1 activates MAPKs (in F2R:ARRB1:MAPKs:active SRC-1)	SRC	controls-phospho-of	MAPK3	202	R-HSA-456926	MAPK3_202
Activated SRC-1 activates MAPKs (in F2R:ARRB1:MAPKs:active SRC-1)	SRC	controls-phospho-of	MAPK3	204	R-HSA-456926	MAPK3_204
Activated SRC-1 activates MAPKs (in F2R:ARRB1:MAPKs:active SRC-1)	SRC	controls-phospho-of	MAPK1	185	R-HSA-456926	MAPK1_185
Activated SRC-1 activates MAPKs (in F2R:ARRB1:MAPKs:active SRC-1)	SRC	controls-phospho-of	MAPK1	187	R-HSA-456926	MAPK1_187
Activated TAK1 mediates phosphorylation of the IKK Complex	MAP3K7	controls-phospho-of	IKBKB	177	R-HSA-9020702	IKBKB_177
Activated TAK1 mediates phosphorylation of the IKK Complex	MAP3K7	controls-phospho-of	IKBKB	181	R-HSA-9020702	IKBKB_181
Activated TAK1 mediates phosphorylation of the IKK Complex	MAP3K7	controls-phospho-of	IKBKB	177	R-HSA-445989	IKBKB_177
Activated TAK1 mediates phosphorylation of the IKK Complex	MAP3K7	controls-phospho-of	IKBKB	181	R-HSA-445989	IKBKB_181
Activated TAK1 mediates phosphorylation of the IKK Complex	MAP3K7	controls-phospho-of	IKBKB	177	R-HSA-168638	IKBKB_177
Activated TAK1 mediates phosphorylation of the IKK Complex	MAP3K7	controls-phospho-of	IKBKB	181	R-HSA-168638	IKBKB_181
Activated TAK1 mediates phosphorylation of the IKK Complex	MAP3K7	controls-phospho-of	IKBKB	177	R-HSA-9705671	IKBKB_177
Activated TAK1 mediates phosphorylation of the IKK Complex	MAP3K7	controls-phospho-of	IKBKB	181	R-HSA-9705671	IKBKB_181
Activated TAK1 mediates phosphorylation of the IKK Complex	TAB1	regulates-phospho-of	IKBKB	177	R-HSA-9020702	IKBKB_177
Activated TAK1 mediates phosphorylation of the IKK Complex	TAB1	regulates-phospho-of	IKBKB	181	R-HSA-9020702	IKBKB_181
Activated TAK1 mediates phosphorylation of the IKK Complex	TAB1	regulates-phospho-of	IKBKB	177	R-HSA-445989	IKBKB_177
Activated TAK1 mediates phosphorylation of the IKK Complex	TAB1	regulates-phospho-of	IKBKB	181	R-HSA-445989	IKBKB_181
Activated TAK1 mediates phosphorylation of the IKK Complex	TAB1	regulates-phospho-of	IKBKB	177	R-HSA-168638	IKBKB_177
Activated TAK1 mediates phosphorylation of the IKK Complex	TAB1	regulates-phospho-of	IKBKB	181	R-HSA-168638	IKBKB_181
Activated TAK1 mediates phosphorylation of the IKK Complex	TAB1	regulates-phospho-of	IKBKB	177	R-HSA-9705671	IKBKB_177
Activated TAK1 mediates phosphorylation of the IKK Complex	TAB1	regulates-phospho-of	IKBKB	181	R-HSA-9705671	IKBKB_181
Activated TAK1 mediates phosphorylation of the IKK Complex	TAB2	regulates-phospho-of	IKBKB	177	R-HSA-9020702	IKBKB_177
Activated TAK1 mediates phosphorylation of the IKK Complex	TAB2	regulates-phospho-of	IKBKB	181	R-HSA-9020702	IKBKB_181
Activated TAK1 mediates phosphorylation of the IKK Complex	TAB2	regulates-phospho-of	IKBKB	177	R-HSA-445989	IKBKB_177
Activated TAK1 mediates phosphorylation of the IKK Complex	TAB2	regulates-phospho-of	IKBKB	181	R-HSA-445989	IKBKB_181
Activated TAK1 mediates phosphorylation of the IKK Complex	TAB2	regulates-phospho-of	IKBKB	177	R-HSA-168638	IKBKB_177
Activated TAK1 mediates phosphorylation of the IKK Complex	TAB2	regulates-phospho-of	IKBKB	181	R-HSA-168638	IKBKB_181
Activated TAK1 mediates phosphorylation of the IKK Complex	TAB2	regulates-phospho-of	IKBKB	177	R-HSA-9705671	IKBKB_177
Activated TAK1 mediates phosphorylation of the IKK Complex	TAB2	regulates-phospho-of	IKBKB	181	R-HSA-9705671	IKBKB_181
Activated TAK1 mediates phosphorylation of the IKK Complex	TAB3	regulates-phospho-of	IKBKB	177	R-HSA-9020702	IKBKB_177
Activated TAK1 mediates phosphorylation of the IKK Complex	TAB3	regulates-phospho-of	IKBKB	181	R-HSA-9020702	IKBKB_181
Activated TAK1 mediates phosphorylation of the IKK Complex	TAB3	regulates-phospho-of	IKBKB	177	R-HSA-445989	IKBKB_177
Activated TAK1 mediates phosphorylation of the IKK Complex	TAB3	regulates-phospho-of	IKBKB	181	R-HSA-445989	IKBKB_181
Activated TAK1 mediates phosphorylation of the IKK Complex	TAB3	regulates-phospho-of	IKBKB	177	R-HSA-168638	IKBKB_177
Activated TAK1 mediates phosphorylation of the IKK Complex	TAB3	regulates-phospho-of	IKBKB	181	R-HSA-168638	IKBKB_181
Activated TAK1 mediates phosphorylation of the IKK Complex	TAB3	regulates-phospho-of	IKBKB	177	R-HSA-9705671	IKBKB_177
Activated TAK1 mediates phosphorylation of the IKK Complex	TAB3	regulates-phospho-of	IKBKB	181	R-HSA-9705671	IKBKB_181
Activated TAK1 mediates phosphorylation of the IKK Complex	IKBKG	regulates-phospho-of	IKBKB	177	R-HSA-9020702	IKBKB_177
Activated TAK1 mediates phosphorylation of the IKK Complex	IKBKG	regulates-phospho-of	IKBKB	181	R-HSA-9020702	IKBKB_181
Activated TAK1 mediates phosphorylation of the IKK Complex	IKBKG	regulates-phospho-of	IKBKB	177	R-HSA-445989	IKBKB_177
Activated TAK1 mediates phosphorylation of the IKK Complex	IKBKG	regulates-phospho-of	IKBKB	181	R-HSA-445989	IKBKB_181
Activated TAK1 mediates phosphorylation of the IKK Complex	IKBKG	regulates-phospho-of	IKBKB	177	R-HSA-168638	IKBKB_177
Activated TAK1 mediates phosphorylation of the IKK Complex	IKBKG	regulates-phospho-of	IKBKB	181	R-HSA-168638	IKBKB_181
Activated TAK1 mediates phosphorylation of the IKK Complex	IKBKG	regulates-phospho-of	IKBKB	177	R-HSA-9705671	IKBKB_177
Activated TAK1 mediates phosphorylation of the IKK Complex	IKBKG	regulates-phospho-of	IKBKB	181	R-HSA-9705671	IKBKB_181
Activated TAK1 mediates phosphorylation of the IKK Complex	CHUK	regulates-phospho-of	IKBKB	177	R-HSA-9020702	IKBKB_177
Activated TAK1 mediates phosphorylation of the IKK Complex	CHUK	regulates-phospho-of	IKBKB	181	R-HSA-9020702	IKBKB_181
Activated TAK1 mediates phosphorylation of the IKK Complex	CHUK	regulates-phospho-of	IKBKB	177	R-HSA-445989	IKBKB_177
Activated TAK1 mediates phosphorylation of the IKK Complex	CHUK	regulates-phospho-of	IKBKB	181	R-HSA-445989	IKBKB_181
Activated TAK1 mediates phosphorylation of the IKK Complex	CHUK	regulates-phospho-of	IKBKB	177	R-HSA-168638	IKBKB_177
Activated TAK1 mediates phosphorylation of the IKK Complex	CHUK	regulates-phospho-of	IKBKB	181	R-HSA-168638	IKBKB_181
Activated TAK1 mediates phosphorylation of the IKK Complex	CHUK	regulates-phospho-of	IKBKB	177	R-HSA-9705671	IKBKB_177
Activated TAK1 mediates phosphorylation of the IKK Complex	CHUK	regulates-phospho-of	IKBKB	181	R-HSA-9705671	IKBKB_181
Activated TAK1 mediates phosphorylation of the IKK Complex	MAP3K7	controls-phospho-of	IKBKB	177	R-HSA-9020702	IKBKB_177
Activated TAK1 mediates phosphorylation of the IKK Complex	MAP3K7	controls-phospho-of	IKBKB	181	R-HSA-9020702	IKBKB_181
Activated TAK1 mediates phosphorylation of the IKK Complex	MAP3K7	controls-phospho-of	IKBKB	177	R-HSA-445989	IKBKB_177
Activated TAK1 mediates phosphorylation of the IKK Complex	MAP3K7	controls-phospho-of	IKBKB	181	R-HSA-445989	IKBKB_181
Activated TAK1 mediates phosphorylation of the IKK Complex	MAP3K7	controls-phospho-of	IKBKB	177	R-HSA-168638	IKBKB_177
Activated TAK1 mediates phosphorylation of the IKK Complex	MAP3K7	controls-phospho-of	IKBKB	181	R-HSA-168638	IKBKB_181
Activated TAK1 mediates phosphorylation of the IKK Complex	MAP3K7	controls-phospho-of	IKBKB	177	R-HSA-9705671	IKBKB_177
Activated TAK1 mediates phosphorylation of the IKK Complex	MAP3K7	controls-phospho-of	IKBKB	181	R-HSA-9705671	IKBKB_181
Activated TAK1 phosphorylates MKK4/MKK7	MAP3K7	controls-phospho-of	MAP2K4	257	R-HSA-450321	MAP2K4_257
Activated TAK1 phosphorylates MKK4/MKK7	MAP3K7	controls-phospho-of	MAP2K4	261	R-HSA-450321	MAP2K4_261
Activated TAK1 phosphorylates MKK4/MKK7	MAP3K7	controls-phospho-of	MAP2K7	275	R-HSA-450321	MAP2K7_275
Activated TAK1 phosphorylates MKK4/MKK7	MAP3K7	controls-phospho-of	MAP2K7	271	R-HSA-450321	MAP2K7_271
Activated type I receptor phosphorylates R-Smad1/5/8 directly	BMPR1A	controls-phospho-of	SMAD5	465	R-HSA-201451	SMAD5_465
Activated type I receptor phosphorylates R-Smad1/5/8 directly	BMPR1A	controls-phospho-of	SMAD5	463	R-HSA-201451	SMAD5_463
Activated type I receptor phosphorylates R-Smad1/5/8 directly	BMPR1A	controls-phospho-of	SMAD9	465	R-HSA-201451	SMAD9_465
Activated type I receptor phosphorylates R-Smad1/5/8 directly	BMPR1A	controls-phospho-of	SMAD9	467	R-HSA-201451	SMAD9_467
Activated type I receptor phosphorylates R-Smad1/5/8 directly	BMPR1A	controls-phospho-of	SMAD1	465	R-HSA-201451	SMAD1_465
Activated type I receptor phosphorylates R-Smad1/5/8 directly	BMPR1A	controls-phospho-of	SMAD1	463	R-HSA-201451	SMAD1_463
Activated type I receptor phosphorylates SMAD2/3 directly	TGFBR1	controls-phospho-of	SMAD2	465	R-HSA-2173789	SMAD2_465
Activated type I receptor phosphorylates SMAD2/3 directly	TGFBR1	controls-phospho-of	SMAD2	467	R-HSA-2173789	SMAD2_467
Activated type I receptor phosphorylates SMAD2/3 directly	TGFBR1	controls-phospho-of	SMAD3	423	R-HSA-2173789	SMAD3_423
Activated type I receptor phosphorylates SMAD2/3 directly	TGFBR1	controls-phospho-of	SMAD3	425	R-HSA-2173789	SMAD3_425
Activation of CHEK1 at resected DNA DSBs	ATRIP	controls-phospho-of	CHEK1	345	R-HSA-5693607	CHEK1_345
Activation of CHEK1 at resected DNA DSBs	ATRIP	controls-phospho-of	CHEK1	317	R-HSA-5693607	CHEK1_317
Activation of CHEK1 at resected DNA DSBs	ATR	controls-phospho-of	CHEK1	345	R-HSA-5693607	CHEK1_345
Activation of CHEK1 at resected DNA DSBs	ATR	controls-phospho-of	CHEK1	317	R-HSA-5693607	CHEK1_317
Activation of Cdc25C	PLK1	controls-phospho-of	CDC25C	198	R-HSA-156711	CDC25C_198
Activation of IKK by MEKK1	MAP3K1	controls-phospho-of	IKBKB	177	R-HSA-933542	IKBKB_177
Activation of IKK by MEKK1	MAP3K1	controls-phospho-of	IKBKB	181	R-HSA-933542	IKBKB_181
Activation of IKK by MEKK1	MAP3K1	controls-phospho-of	CHUK	176	R-HSA-933542	CHUK_176
Activation of IKK by MEKK1	MAP3K1	controls-phospho-of	CHUK	180	R-HSA-933542	CHUK_180
Activation of IKK complex	MAP3K7	controls-phospho-of	IKBKB	177	R-HSA-202424	IKBKB_177
Activation of IKK complex	MAP3K7	controls-phospho-of	IKBKB	181	R-HSA-202424	IKBKB_181
Activation of JAK kinases	TYK2	regulates-phospho-of	JAK1	NA	R-HSA-909733	JAK1_NA
Activation of JAK kinases	SOCS1	regulates-phospho-of	JAK1	NA	R-HSA-909733	JAK1_NA
Activation of JAK kinases	IFNB1	regulates-phospho-of	JAK1	NA	R-HSA-909733	JAK1_NA
Activation of JAK kinases	SOCS3	regulates-phospho-of	JAK1	NA	R-HSA-909733	JAK1_NA
Activation of JAK kinases	IFNAR1	regulates-phospho-of	JAK1	NA	R-HSA-909733	JAK1_NA
Activation of JAK kinases	STAT2	regulates-phospho-of	JAK1	NA	R-HSA-909733	JAK1_NA
Activation of JAK kinases	IFNA16	regulates-phospho-of	JAK1	NA	R-HSA-909733	JAK1_NA
Activation of JAK kinases	IFNA13	regulates-phospho-of	JAK1	NA	R-HSA-909733	JAK1_NA
Activation of JAK kinases	IFNA21	regulates-phospho-of	JAK1	NA	R-HSA-909733	JAK1_NA
Activation of JAK kinases	IFNA4	regulates-phospho-of	JAK1	NA	R-HSA-909733	JAK1_NA
Activation of JAK kinases	IFNA7	regulates-phospho-of	JAK1	NA	R-HSA-909733	JAK1_NA
Activation of JAK kinases	IFNA8	regulates-phospho-of	JAK1	NA	R-HSA-909733	JAK1_NA
Activation of JAK kinases	IFNA10	regulates-phospho-of	JAK1	NA	R-HSA-909733	JAK1_NA
Activation of JAK kinases	IFNA5	regulates-phospho-of	JAK1	NA	R-HSA-909733	JAK1_NA
Activation of JAK kinases	IFNA2	regulates-phospho-of	JAK1	NA	R-HSA-909733	JAK1_NA
Activation of JAK kinases	IFNA14	regulates-phospho-of	JAK1	NA	R-HSA-909733	JAK1_NA
Activation of JAK kinases	IFNA17	regulates-phospho-of	JAK1	NA	R-HSA-909733	JAK1_NA
Activation of JAK kinases	IFNA6	regulates-phospho-of	JAK1	NA	R-HSA-909733	JAK1_NA
Activation of JAK kinases	IFNAR2	regulates-phospho-of	JAK1	NA	R-HSA-909733	JAK1_NA
Activation of JAK kinases	JAK1	regulates-phospho-of	TYK2	1055	R-HSA-909733	TYK2_1055
Activation of JAK kinases	JAK1	regulates-phospho-of	TYK2	1054	R-HSA-909733	TYK2_1054
Activation of JAK kinases	SOCS1	regulates-phospho-of	TYK2	1055	R-HSA-909733	TYK2_1055
Activation of JAK kinases	SOCS1	regulates-phospho-of	TYK2	1054	R-HSA-909733	TYK2_1054
Activation of JAK kinases	IFNB1	regulates-phospho-of	TYK2	1055	R-HSA-909733	TYK2_1055
Activation of JAK kinases	IFNB1	regulates-phospho-of	TYK2	1054	R-HSA-909733	TYK2_1054
Activation of JAK kinases	SOCS3	regulates-phospho-of	TYK2	1055	R-HSA-909733	TYK2_1055
Activation of JAK kinases	SOCS3	regulates-phospho-of	TYK2	1054	R-HSA-909733	TYK2_1054
Activation of JAK kinases	IFNAR1	regulates-phospho-of	TYK2	1055	R-HSA-909733	TYK2_1055
Activation of JAK kinases	IFNAR1	regulates-phospho-of	TYK2	1054	R-HSA-909733	TYK2_1054
Activation of JAK kinases	STAT2	regulates-phospho-of	TYK2	1055	R-HSA-909733	TYK2_1055
Activation of JAK kinases	STAT2	regulates-phospho-of	TYK2	1054	R-HSA-909733	TYK2_1054
Activation of JAK kinases	IFNA16	regulates-phospho-of	TYK2	1055	R-HSA-909733	TYK2_1055
Activation of JAK kinases	IFNA16	regulates-phospho-of	TYK2	1054	R-HSA-909733	TYK2_1054
Activation of JAK kinases	IFNA13	regulates-phospho-of	TYK2	1055	R-HSA-909733	TYK2_1055
Activation of JAK kinases	IFNA13	regulates-phospho-of	TYK2	1054	R-HSA-909733	TYK2_1054
Activation of JAK kinases	IFNA21	regulates-phospho-of	TYK2	1055	R-HSA-909733	TYK2_1055
Activation of JAK kinases	IFNA21	regulates-phospho-of	TYK2	1054	R-HSA-909733	TYK2_1054
Activation of JAK kinases	IFNA4	regulates-phospho-of	TYK2	1055	R-HSA-909733	TYK2_1055
Activation of JAK kinases	IFNA4	regulates-phospho-of	TYK2	1054	R-HSA-909733	TYK2_1054
Activation of JAK kinases	IFNA7	regulates-phospho-of	TYK2	1055	R-HSA-909733	TYK2_1055
Activation of JAK kinases	IFNA7	regulates-phospho-of	TYK2	1054	R-HSA-909733	TYK2_1054
Activation of JAK kinases	IFNA8	regulates-phospho-of	TYK2	1055	R-HSA-909733	TYK2_1055
Activation of JAK kinases	IFNA8	regulates-phospho-of	TYK2	1054	R-HSA-909733	TYK2_1054
Activation of JAK kinases	IFNA10	regulates-phospho-of	TYK2	1055	R-HSA-909733	TYK2_1055
Activation of JAK kinases	IFNA10	regulates-phospho-of	TYK2	1054	R-HSA-909733	TYK2_1054
Activation of JAK kinases	IFNA5	regulates-phospho-of	TYK2	1055	R-HSA-909733	TYK2_1055
Activation of JAK kinases	IFNA5	regulates-phospho-of	TYK2	1054	R-HSA-909733	TYK2_1054
Activation of JAK kinases	IFNA2	regulates-phospho-of	TYK2	1055	R-HSA-909733	TYK2_1055
Activation of JAK kinases	IFNA2	regulates-phospho-of	TYK2	1054	R-HSA-909733	TYK2_1054
Activation of JAK kinases	IFNA14	regulates-phospho-of	TYK2	1055	R-HSA-909733	TYK2_1055
Activation of JAK kinases	IFNA14	regulates-phospho-of	TYK2	1054	R-HSA-909733	TYK2_1054
Activation of JAK kinases	IFNA17	regulates-phospho-of	TYK2	1055	R-HSA-909733	TYK2_1055
Activation of JAK kinases	IFNA17	regulates-phospho-of	TYK2	1054	R-HSA-909733	TYK2_1054
Activation of JAK kinases	IFNA6	regulates-phospho-of	TYK2	1055	R-HSA-909733	TYK2_1055
Activation of JAK kinases	IFNA6	regulates-phospho-of	TYK2	1054	R-HSA-909733	TYK2_1054
Activation of JAK kinases	IFNAR2	regulates-phospho-of	TYK2	1055	R-HSA-909733	TYK2_1055
Activation of JAK kinases	IFNAR2	regulates-phospho-of	TYK2	1054	R-HSA-909733	TYK2_1054
Activation of NLK	MAP3K7	regulates-phospho-of	NLK	298	R-HSA-4086398	NLK_298
Activation of Vav1	FYN	controls-phospho-of	VAV1	160	R-HSA-389359	VAV1_160
Activation of Vav1	FYN	controls-phospho-of	VAV1	174	R-HSA-389359	VAV1_174
Activation of Vav1	FYN	controls-phospho-of	VAV1	142	R-HSA-389359	VAV1_142
Activation of claspin	ATR	controls-phospho-of	CLSPN	945	R-HSA-176187	CLSPN_945
Activation of claspin	ATR	controls-phospho-of	CLSPN	916	R-HSA-176187	CLSPN_916
Activation of cytosolic AMPK by phosphorylation	STK11	controls-phospho-of	PRKAA2	172	R-HSA-380972	PRKAA2_172
Activation of cytosolic AMPK by phosphorylation	STK11	controls-phospho-of	PRKAA1	183	R-HSA-380972	PRKAA1_183
Activation of p38 alpha/beta MAPK	MAP2K6	controls-phospho-of	MAPK14	182	R-HSA-525793	MAPK14_182
Activation of p38 alpha/beta MAPK	MAP2K6	controls-phospho-of	MAPK14	180	R-HSA-525793	MAPK14_180
Activation of p38 alpha/beta MAPK	MAP2K6	controls-phospho-of	MAPK11	182	R-HSA-525793	MAPK11_182
Activation of p38 alpha/beta MAPK	MAP2K6	controls-phospho-of	MAPK11	180	R-HSA-525793	MAPK11_180
Activation of p38 alpha/beta MAPK	MAP2K6	controls-phospho-of	MAPK12	185	R-HSA-525793	MAPK12_185
Activation of p38 alpha/beta MAPK	MAP2K6	controls-phospho-of	MAPK12	183	R-HSA-525793	MAPK12_183
Active AKT phosphorylates DENND1A and DENND1B in response to insulin signaling	AKT1	controls-phospho-of	DENND1A	538	R-HSA-8876198	DENND1A_538
Active AKT phosphorylates DENND1A and DENND1B in response to insulin signaling	AKT1	controls-phospho-of	DENND1A	536	R-HSA-8876198	DENND1A_536
Active ALK phosphorylates FRS2	ALK	controls-phospho-of	FRS2	196	R-HSA-201556	FRS2_196
Active ALK phosphorylates FRS2	ALK	controls-phospho-of	FRS2	392	R-HSA-201556	FRS2_392
Active ALK phosphorylates FRS2	ALK	controls-phospho-of	FRS2	306	R-HSA-201556	FRS2_306
Active ALK phosphorylates FRS2	ALK	controls-phospho-of	FRS2	471	R-HSA-201556	FRS2_471
Active ALK phosphorylates FRS2	ALK	controls-phospho-of	FRS2	349	R-HSA-201556	FRS2_349
Active ALK phosphorylates FRS2	ALK	controls-phospho-of	FRS2	436	R-HSA-201556	FRS2_436
Active ALK phosphorylates IRS1	ALK	controls-phospho-of	IRS1	NA	R-HSA-201556	IRS1_NA
Active ALK phosphorylates JAK3	ALK	controls-phospho-of	JAK3	980	R-HSA-201556	JAK3_980
Active ALK phosphorylates PLCG1	ALK	controls-phospho-of	PLCG1	472	R-HSA-201556	PLCG1_472
Active ALK phosphorylates PLCG1	ALK	controls-phospho-of	PLCG1	783	R-HSA-201556	PLCG1_783
Active ALK phosphorylates PLCG1	ALK	controls-phospho-of	PLCG1	771	R-HSA-201556	PLCG1_771
Active ALK phosphorylates PLCG1	ALK	controls-phospho-of	PLCG1	1253	R-HSA-201556	PLCG1_1253
Active ALK phosphorylates SHC1	ALK	controls-phospho-of	SHC1	317	R-HSA-201556	SHC1_317
Active ALK phosphorylates SHC1	ALK	controls-phospho-of	SHC1	240	R-HSA-201556	SHC1_240
Active ALK phosphorylates SHC1	ALK	controls-phospho-of	SHC1	239	R-HSA-201556	SHC1_239
Active ALK phosphorylates SHC1	ALK	controls-phospho-of	SHC1	194	R-HSA-201556	SHC1_194
Active ALK phosphorylates SHC1	ALK	controls-phospho-of	SHC1	195	R-HSA-201556	SHC1_195
Active ALK phosphorylates SHC1	ALK	controls-phospho-of	SHC1	272	R-HSA-201556	SHC1_272
Active ALK phosphorylates SRC	ALK	controls-phospho-of	SRC	419	R-HSA-201556	SRC_419
Active IKBKB phosphorylates NF-kappa-B inhibitor	NKIRAS2	regulates-phospho-of	NFKBIB	23	R-HSA-445989	NFKBIB_23
Active IKBKB phosphorylates NF-kappa-B inhibitor	NKIRAS2	regulates-phospho-of	NFKBIB	19	R-HSA-445989	NFKBIB_19
Active IKBKB phosphorylates NF-kappa-B inhibitor	NKIRAS1	regulates-phospho-of	NFKBIB	23	R-HSA-445989	NFKBIB_23
Active IKBKB phosphorylates NF-kappa-B inhibitor	NKIRAS1	regulates-phospho-of	NFKBIB	19	R-HSA-445989	NFKBIB_19
Active IKBKB phosphorylates NF-kappa-B inhibitor	IKBKB	controls-phospho-of	NFKBIB	23	R-HSA-445989	NFKBIB_23
Active IKBKB phosphorylates NF-kappa-B inhibitor	IKBKB	controls-phospho-of	NFKBIB	19	R-HSA-445989	NFKBIB_19
Active IKBKB phosphorylates NF-kappa-B inhibitor	NKIRAS2	regulates-phospho-of	NFKBIA	36	R-HSA-445989	NFKBIA_36
Active IKBKB phosphorylates NF-kappa-B inhibitor	NKIRAS2	regulates-phospho-of	NFKBIA	32	R-HSA-445989	NFKBIA_32
Active IKBKB phosphorylates NF-kappa-B inhibitor	NKIRAS1	regulates-phospho-of	NFKBIA	36	R-HSA-445989	NFKBIA_36
Active IKBKB phosphorylates NF-kappa-B inhibitor	NKIRAS1	regulates-phospho-of	NFKBIA	32	R-HSA-445989	NFKBIA_32
Active IKBKB phosphorylates NF-kappa-B inhibitor	IKBKB	controls-phospho-of	NFKBIA	36	R-HSA-445989	NFKBIA_36
Active IKBKB phosphorylates NF-kappa-B inhibitor	IKBKB	controls-phospho-of	NFKBIA	32	R-HSA-445989	NFKBIA_32
Active IKK Complex phosphorylates NF-kappa-B inhibitor	NKIRAS2	regulates-phospho-of	NFKBIB	23	R-HSA-1810476	NFKBIB_23
Active IKK Complex phosphorylates NF-kappa-B inhibitor	NKIRAS2	regulates-phospho-of	NFKBIB	19	R-HSA-1810476	NFKBIB_19
Active IKK Complex phosphorylates NF-kappa-B inhibitor	NKIRAS2	regulates-phospho-of	NFKBIB	23	R-HSA-933542	NFKBIB_23
Active IKK Complex phosphorylates NF-kappa-B inhibitor	NKIRAS2	regulates-phospho-of	NFKBIB	19	R-HSA-933542	NFKBIB_19
Active IKK Complex phosphorylates NF-kappa-B inhibitor	NKIRAS1	regulates-phospho-of	NFKBIB	23	R-HSA-1810476	NFKBIB_23
Active IKK Complex phosphorylates NF-kappa-B inhibitor	NKIRAS1	regulates-phospho-of	NFKBIB	19	R-HSA-1810476	NFKBIB_19
Active IKK Complex phosphorylates NF-kappa-B inhibitor	NKIRAS1	regulates-phospho-of	NFKBIB	23	R-HSA-933542	NFKBIB_23
Active IKK Complex phosphorylates NF-kappa-B inhibitor	NKIRAS1	regulates-phospho-of	NFKBIB	19	R-HSA-933542	NFKBIB_19
Active IKK Complex phosphorylates NF-kappa-B inhibitor	IKBKB	controls-phospho-of	NFKBIB	23	R-HSA-1810476	NFKBIB_23
Active IKK Complex phosphorylates NF-kappa-B inhibitor	IKBKB	controls-phospho-of	NFKBIB	19	R-HSA-1810476	NFKBIB_19
Active IKK Complex phosphorylates NF-kappa-B inhibitor	IKBKB	controls-phospho-of	NFKBIB	23	R-HSA-933542	NFKBIB_23
Active IKK Complex phosphorylates NF-kappa-B inhibitor	IKBKB	controls-phospho-of	NFKBIB	19	R-HSA-933542	NFKBIB_19
Active IKK Complex phosphorylates NF-kappa-B inhibitor	NKIRAS2	regulates-phospho-of	NFKBIA	36	R-HSA-1810476	NFKBIA_36
Active IKK Complex phosphorylates NF-kappa-B inhibitor	NKIRAS2	regulates-phospho-of	NFKBIA	32	R-HSA-1810476	NFKBIA_32
Active IKK Complex phosphorylates NF-kappa-B inhibitor	NKIRAS2	regulates-phospho-of	NFKBIA	36	R-HSA-933542	NFKBIA_36
Active IKK Complex phosphorylates NF-kappa-B inhibitor	NKIRAS2	regulates-phospho-of	NFKBIA	32	R-HSA-933542	NFKBIA_32
Active IKK Complex phosphorylates NF-kappa-B inhibitor	NKIRAS1	regulates-phospho-of	NFKBIA	36	R-HSA-1810476	NFKBIA_36
Active IKK Complex phosphorylates NF-kappa-B inhibitor	NKIRAS1	regulates-phospho-of	NFKBIA	32	R-HSA-1810476	NFKBIA_32
Active IKK Complex phosphorylates NF-kappa-B inhibitor	NKIRAS1	regulates-phospho-of	NFKBIA	36	R-HSA-933542	NFKBIA_36
Active IKK Complex phosphorylates NF-kappa-B inhibitor	NKIRAS1	regulates-phospho-of	NFKBIA	32	R-HSA-933542	NFKBIA_32
Active IKK Complex phosphorylates NF-kappa-B inhibitor	IKBKB	controls-phospho-of	NFKBIA	36	R-HSA-1810476	NFKBIA_36
Active IKK Complex phosphorylates NF-kappa-B inhibitor	IKBKB	controls-phospho-of	NFKBIA	32	R-HSA-1810476	NFKBIA_32
Active IKK Complex phosphorylates NF-kappa-B inhibitor	IKBKB	controls-phospho-of	NFKBIA	36	R-HSA-933542	NFKBIA_36
Active IKK Complex phosphorylates NF-kappa-B inhibitor	IKBKB	controls-phospho-of	NFKBIA	32	R-HSA-933542	NFKBIA_32
Active MTORC1 phosphorylates ULK1	MTOR	controls-phospho-of	ULK1	758	R-HSA-1632852	ULK1_758
Active NIK phosphorylates IKKA dimer	MAP3K14	controls-phospho-of	CHUK	176	R-HSA-5676590	CHUK_176
Active NIK phosphorylates IKKA dimer	MAP3K14	controls-phospho-of	CHUK	180	R-HSA-5676590	CHUK_180
Active NIK phosphorylates IKKA dimer	MAP3K14	controls-phospho-of	CHUK	176	R-HSA-5607761	CHUK_176
Active NIK phosphorylates IKKA dimer	MAP3K14	controls-phospho-of	CHUK	180	R-HSA-5607761	CHUK_180
Active NIK:p-S176,180-IKKA dimer phosphorylates p100:RELB	CHUK	controls-phospho-of	NFKB2	99	R-HSA-5676590	NFKB2_99
Active NIK:p-S176,180-IKKA dimer phosphorylates p100:RELB	CHUK	controls-phospho-of	NFKB2	115	R-HSA-5676590	NFKB2_115
Active NIK:p-S176,180-IKKA dimer phosphorylates p100:RELB	CHUK	controls-phospho-of	NFKB2	870	R-HSA-5676590	NFKB2_870
Active NIK:p-S176,180-IKKA dimer phosphorylates p100:RELB	CHUK	controls-phospho-of	NFKB2	866	R-HSA-5676590	NFKB2_866
Active NIK:p-S176,180-IKKA dimer phosphorylates p100:RELB	CHUK	controls-phospho-of	NFKB2	872	R-HSA-5676590	NFKB2_872
Active NIK:p-S176,180-IKKA dimer phosphorylates p100:RELB	CHUK	controls-phospho-of	NFKB2	123	R-HSA-5676590	NFKB2_123
Active NIK:p-S176,180-IKKA dimer phosphorylates p100:RELB	CHUK	controls-phospho-of	NFKB2	108	R-HSA-5676590	NFKB2_108
Active NIK:p-S176,180-IKKA dimer phosphorylates p100:RELB	CHUK	controls-phospho-of	NFKB2	99	R-HSA-5607761	NFKB2_99
Active NIK:p-S176,180-IKKA dimer phosphorylates p100:RELB	CHUK	controls-phospho-of	NFKB2	115	R-HSA-5607761	NFKB2_115
Active NIK:p-S176,180-IKKA dimer phosphorylates p100:RELB	CHUK	controls-phospho-of	NFKB2	870	R-HSA-5607761	NFKB2_870
Active NIK:p-S176,180-IKKA dimer phosphorylates p100:RELB	CHUK	controls-phospho-of	NFKB2	866	R-HSA-5607761	NFKB2_866
Active NIK:p-S176,180-IKKA dimer phosphorylates p100:RELB	CHUK	controls-phospho-of	NFKB2	872	R-HSA-5607761	NFKB2_872
Active NIK:p-S176,180-IKKA dimer phosphorylates p100:RELB	CHUK	controls-phospho-of	NFKB2	123	R-HSA-5607761	NFKB2_123
Active NIK:p-S176,180-IKKA dimer phosphorylates p100:RELB	CHUK	controls-phospho-of	NFKB2	108	R-HSA-5607761	NFKB2_108
Active p38 MAPK phosphorylates MAPKAPK2 or 3	MAPK14	controls-phospho-of	MAPKAPK3	NA	R-HSA-2559580	MAPKAPK3_NA
Active p38 MAPK phosphorylates MAPKAPK2 or 3	MAPK14	controls-phospho-of	MAPKAPK3	NA	R-HSA-450302	MAPKAPK3_NA
Active p38 MAPK phosphorylates MAPKAPK2 or 3	MAPK11	controls-phospho-of	MAPKAPK3	NA	R-HSA-2559580	MAPKAPK3_NA
Active p38 MAPK phosphorylates MAPKAPK2 or 3	MAPK11	controls-phospho-of	MAPKAPK3	NA	R-HSA-450302	MAPKAPK3_NA
Active p38 MAPK phosphorylates MAPKAPK2 or 3	MAPK14	controls-phospho-of	MAPKAPK2	222	R-HSA-2559580	MAPKAPK2_222
Active p38 MAPK phosphorylates MAPKAPK2 or 3	MAPK14	controls-phospho-of	MAPKAPK2	272	R-HSA-2559580	MAPKAPK2_272
Active p38 MAPK phosphorylates MAPKAPK2 or 3	MAPK14	controls-phospho-of	MAPKAPK2	334	R-HSA-2559580	MAPKAPK2_334
Active p38 MAPK phosphorylates MAPKAPK2 or 3	MAPK14	controls-phospho-of	MAPKAPK2	222	R-HSA-450302	MAPKAPK2_222
Active p38 MAPK phosphorylates MAPKAPK2 or 3	MAPK14	controls-phospho-of	MAPKAPK2	272	R-HSA-450302	MAPKAPK2_272
Active p38 MAPK phosphorylates MAPKAPK2 or 3	MAPK14	controls-phospho-of	MAPKAPK2	334	R-HSA-450302	MAPKAPK2_334
Active p38 MAPK phosphorylates MAPKAPK2 or 3	MAPK11	controls-phospho-of	MAPKAPK2	222	R-HSA-2559580	MAPKAPK2_222
Active p38 MAPK phosphorylates MAPKAPK2 or 3	MAPK11	controls-phospho-of	MAPKAPK2	272	R-HSA-2559580	MAPKAPK2_272
Active p38 MAPK phosphorylates MAPKAPK2 or 3	MAPK11	controls-phospho-of	MAPKAPK2	334	R-HSA-2559580	MAPKAPK2_334
Active p38 MAPK phosphorylates MAPKAPK2 or 3	MAPK11	controls-phospho-of	MAPKAPK2	222	R-HSA-450302	MAPKAPK2_222
Active p38 MAPK phosphorylates MAPKAPK2 or 3	MAPK11	controls-phospho-of	MAPKAPK2	272	R-HSA-450302	MAPKAPK2_272
Active p38 MAPK phosphorylates MAPKAPK2 or 3	MAPK11	controls-phospho-of	MAPKAPK2	334	R-HSA-450302	MAPKAPK2_334
Autophosphorylation and activation of MEKK1	PAK2	regulates-phospho-of	MAP3K1	1400	R-HSA-2871796	MAP3K1_1400
Autophosphorylation and activation of MEKK1	PAK2	regulates-phospho-of	MAP3K1	1412	R-HSA-2871796	MAP3K1_1412
Autophosphorylation and activation of MEKK1	PAK1	regulates-phospho-of	MAP3K1	1400	R-HSA-2871796	MAP3K1_1400
Autophosphorylation and activation of MEKK1	PAK1	regulates-phospho-of	MAP3K1	1412	R-HSA-2871796	MAP3K1_1412
Autophosphorylation of BTK/ITK	BTK	controls-phospho-of	TEC	206	R-HSA-2871809	TEC_206
Autophosphorylation of BTK/ITK	BTK	controls-phospho-of	ITK	180	R-HSA-2871809	ITK_180
Autophosphorylation of KIT	KITLG	regulates-phospho-of	KIT	936	R-HSA-1433557	KIT_936
Autophosphorylation of KIT	KITLG	regulates-phospho-of	KIT	703	R-HSA-1433557	KIT_703
Autophosphorylation of KIT	KITLG	regulates-phospho-of	KIT	730	R-HSA-1433557	KIT_730
Autophosphorylation of KIT	KITLG	regulates-phospho-of	KIT	568	R-HSA-1433557	KIT_568
Autophosphorylation of KIT	KITLG	regulates-phospho-of	KIT	570	R-HSA-1433557	KIT_570
Autophosphorylation of KIT	KITLG	regulates-phospho-of	KIT	823	R-HSA-1433557	KIT_823
Autophosphorylation of KIT	KITLG	regulates-phospho-of	KIT	721	R-HSA-1433557	KIT_721
Autophosphorylation of KIT	PRKCA	regulates-phospho-of	KIT	936	R-HSA-1433557	KIT_936
Autophosphorylation of KIT	PRKCA	regulates-phospho-of	KIT	703	R-HSA-1433557	KIT_703
Autophosphorylation of KIT	PRKCA	regulates-phospho-of	KIT	730	R-HSA-1433557	KIT_730
Autophosphorylation of KIT	PRKCA	regulates-phospho-of	KIT	568	R-HSA-1433557	KIT_568
Autophosphorylation of KIT	PRKCA	regulates-phospho-of	KIT	570	R-HSA-1433557	KIT_570
Autophosphorylation of KIT	PRKCA	regulates-phospho-of	KIT	823	R-HSA-1433557	KIT_823
Autophosphorylation of KIT	PRKCA	regulates-phospho-of	KIT	721	R-HSA-1433557	KIT_721
Autophosphorylation of PAK	PAK1	controls-phospho-of	PAK2	141	R-HSA-2871796	PAK2_141
Autophosphorylation of PAK	PAK1	controls-phospho-of	PAK2	402	R-HSA-2871796	PAK2_402
Autophosphorylation of PAK	PAK1	controls-phospho-of	PAK2	141	R-HSA-399954	PAK2_141
Autophosphorylation of PAK	PAK1	controls-phospho-of	PAK2	402	R-HSA-399954	PAK2_402
Autophosphorylation of PAK	PAK3	controls-phospho-of	PAK2	141	R-HSA-2871796	PAK2_141
Autophosphorylation of PAK	PAK3	controls-phospho-of	PAK2	402	R-HSA-2871796	PAK2_402
Autophosphorylation of PAK	PAK3	controls-phospho-of	PAK2	141	R-HSA-399954	PAK2_141
Autophosphorylation of PAK	PAK3	controls-phospho-of	PAK2	402	R-HSA-399954	PAK2_402
Autophosphorylation of PAK	PAK2	controls-phospho-of	PAK1	144	R-HSA-2871796	PAK1_144
Autophosphorylation of PAK	PAK2	controls-phospho-of	PAK1	423	R-HSA-2871796	PAK1_423
Autophosphorylation of PAK	PAK2	controls-phospho-of	PAK1	144	R-HSA-399954	PAK1_144
Autophosphorylation of PAK	PAK2	controls-phospho-of	PAK1	423	R-HSA-399954	PAK1_423
Autophosphorylation of PAK	PAK3	controls-phospho-of	PAK1	144	R-HSA-2871796	PAK1_144
Autophosphorylation of PAK	PAK3	controls-phospho-of	PAK1	423	R-HSA-2871796	PAK1_423
Autophosphorylation of PAK	PAK3	controls-phospho-of	PAK1	144	R-HSA-399954	PAK1_144
Autophosphorylation of PAK	PAK3	controls-phospho-of	PAK1	423	R-HSA-399954	PAK1_423
Autophosphorylation of PAK	PAK2	controls-phospho-of	PAK3	154	R-HSA-2871796	PAK3_154
Autophosphorylation of PAK	PAK2	controls-phospho-of	PAK3	436	R-HSA-2871796	PAK3_436
Autophosphorylation of PAK	PAK2	controls-phospho-of	PAK3	154	R-HSA-399954	PAK3_154
Autophosphorylation of PAK	PAK2	controls-phospho-of	PAK3	436	R-HSA-399954	PAK3_436
Autophosphorylation of PAK	PAK1	controls-phospho-of	PAK3	154	R-HSA-2871796	PAK3_154
Autophosphorylation of PAK	PAK1	controls-phospho-of	PAK3	436	R-HSA-2871796	PAK3_436
Autophosphorylation of PAK	PAK1	controls-phospho-of	PAK3	154	R-HSA-399954	PAK3_154
Autophosphorylation of PAK	PAK1	controls-phospho-of	PAK3	436	R-HSA-399954	PAK3_436
Autophosphorylation of PDGF alpha receptors	PDGFA	regulates-phospho-of	PDGFRA	720	R-HSA-186797	PDGFRA_720
Autophosphorylation of PDGF alpha receptors	PDGFA	regulates-phospho-of	PDGFRA	1018	R-HSA-186797	PDGFRA_1018
Autophosphorylation of PDGF alpha receptors	PDGFA	regulates-phospho-of	PDGFRA	731	R-HSA-186797	PDGFRA_731
Autophosphorylation of PDGF alpha receptors	PDGFA	regulates-phospho-of	PDGFRA	742	R-HSA-186797	PDGFRA_742
Autophosphorylation of PDGF alpha receptors	PDGFA	regulates-phospho-of	PDGFRA	572	R-HSA-186797	PDGFRA_572
Autophosphorylation of PDGF alpha receptors	PDGFA	regulates-phospho-of	PDGFRA	768	R-HSA-186797	PDGFRA_768
Autophosphorylation of PDGF alpha receptors	PDGFA	regulates-phospho-of	PDGFRA	762	R-HSA-186797	PDGFRA_762
Autophosphorylation of PDGF alpha receptors	PDGFA	regulates-phospho-of	PDGFRA	849	R-HSA-186797	PDGFRA_849
Autophosphorylation of PDGF alpha receptors	PDGFA	regulates-phospho-of	PDGFRA	988	R-HSA-186797	PDGFRA_988
Autophosphorylation of PDGF alpha receptors	PDGFA	regulates-phospho-of	PDGFRA	754	R-HSA-186797	PDGFRA_754
Autophosphorylation of PDGF alpha receptors	PDGFA	regulates-phospho-of	PDGFRA	574	R-HSA-186797	PDGFRA_574
Autophosphorylation of PDGF alpha receptors	PDGFB	regulates-phospho-of	PDGFRA	720	R-HSA-186797	PDGFRA_720
Autophosphorylation of PDGF alpha receptors	PDGFB	regulates-phospho-of	PDGFRA	1018	R-HSA-186797	PDGFRA_1018
Autophosphorylation of PDGF alpha receptors	PDGFB	regulates-phospho-of	PDGFRA	731	R-HSA-186797	PDGFRA_731
Autophosphorylation of PDGF alpha receptors	PDGFB	regulates-phospho-of	PDGFRA	742	R-HSA-186797	PDGFRA_742
Autophosphorylation of PDGF alpha receptors	PDGFB	regulates-phospho-of	PDGFRA	572	R-HSA-186797	PDGFRA_572
Autophosphorylation of PDGF alpha receptors	PDGFB	regulates-phospho-of	PDGFRA	768	R-HSA-186797	PDGFRA_768
Autophosphorylation of PDGF alpha receptors	PDGFB	regulates-phospho-of	PDGFRA	762	R-HSA-186797	PDGFRA_762
Autophosphorylation of PDGF alpha receptors	PDGFB	regulates-phospho-of	PDGFRA	849	R-HSA-186797	PDGFRA_849
Autophosphorylation of PDGF alpha receptors	PDGFB	regulates-phospho-of	PDGFRA	988	R-HSA-186797	PDGFRA_988
Autophosphorylation of PDGF alpha receptors	PDGFB	regulates-phospho-of	PDGFRA	754	R-HSA-186797	PDGFRA_754
Autophosphorylation of PDGF alpha receptors	PDGFB	regulates-phospho-of	PDGFRA	574	R-HSA-186797	PDGFRA_574
Autophosphorylation of PDGF alpha/beta receptors	PDGFRB	controls-phospho-of	PDGFRA	720	R-HSA-186797	PDGFRA_720
Autophosphorylation of PDGF alpha/beta receptors	PDGFRB	controls-phospho-of	PDGFRA	1018	R-HSA-186797	PDGFRA_1018
Autophosphorylation of PDGF alpha/beta receptors	PDGFRB	controls-phospho-of	PDGFRA	731	R-HSA-186797	PDGFRA_731
Autophosphorylation of PDGF alpha/beta receptors	PDGFRB	controls-phospho-of	PDGFRA	742	R-HSA-186797	PDGFRA_742
Autophosphorylation of PDGF alpha/beta receptors	PDGFRB	controls-phospho-of	PDGFRA	572	R-HSA-186797	PDGFRA_572
Autophosphorylation of PDGF alpha/beta receptors	PDGFRB	controls-phospho-of	PDGFRA	768	R-HSA-186797	PDGFRA_768
Autophosphorylation of PDGF alpha/beta receptors	PDGFRB	controls-phospho-of	PDGFRA	762	R-HSA-186797	PDGFRA_762
Autophosphorylation of PDGF alpha/beta receptors	PDGFRB	controls-phospho-of	PDGFRA	849	R-HSA-186797	PDGFRA_849
Autophosphorylation of PDGF alpha/beta receptors	PDGFRB	controls-phospho-of	PDGFRA	988	R-HSA-186797	PDGFRA_988
Autophosphorylation of PDGF alpha/beta receptors	PDGFRB	controls-phospho-of	PDGFRA	754	R-HSA-186797	PDGFRA_754
Autophosphorylation of PDGF alpha/beta receptors	PDGFRB	controls-phospho-of	PDGFRA	574	R-HSA-186797	PDGFRA_574
Autophosphorylation of PDGF alpha/beta receptors	PDGFRA	controls-phospho-of	PDGFRB	581	R-HSA-186797	PDGFRB_581
Autophosphorylation of PDGF alpha/beta receptors	PDGFRA	controls-phospho-of	PDGFRB	751	R-HSA-186797	PDGFRB_751
Autophosphorylation of PDGF alpha/beta receptors	PDGFRA	controls-phospho-of	PDGFRB	771	R-HSA-186797	PDGFRB_771
Autophosphorylation of PDGF alpha/beta receptors	PDGFRA	controls-phospho-of	PDGFRB	778	R-HSA-186797	PDGFRB_778
Autophosphorylation of PDGF alpha/beta receptors	PDGFRA	controls-phospho-of	PDGFRB	763	R-HSA-186797	PDGFRB_763
Autophosphorylation of PDGF alpha/beta receptors	PDGFRA	controls-phospho-of	PDGFRB	775	R-HSA-186797	PDGFRB_775
Autophosphorylation of PDGF alpha/beta receptors	PDGFRA	controls-phospho-of	PDGFRB	579	R-HSA-186797	PDGFRB_579
Autophosphorylation of PDGF alpha/beta receptors	PDGFRA	controls-phospho-of	PDGFRB	716	R-HSA-186797	PDGFRB_716
Autophosphorylation of PDGF alpha/beta receptors	PDGFRA	controls-phospho-of	PDGFRB	1021	R-HSA-186797	PDGFRB_1021
Autophosphorylation of PDGF alpha/beta receptors	PDGFRA	controls-phospho-of	PDGFRB	740	R-HSA-186797	PDGFRB_740
Autophosphorylation of PDGF alpha/beta receptors	PDGFRA	controls-phospho-of	PDGFRB	857	R-HSA-186797	PDGFRB_857
Autophosphorylation of PDGF alpha/beta receptors	PDGFRA	controls-phospho-of	PDGFRB	1009	R-HSA-186797	PDGFRB_1009
Autophosphorylation of PDGF beta receptors	PDGFB	controls-phospho-of	PDGFRB	581	R-HSA-186797	PDGFRB_581
Autophosphorylation of PDGF beta receptors	PDGFB	controls-phospho-of	PDGFRB	751	R-HSA-186797	PDGFRB_751
Autophosphorylation of PDGF beta receptors	PDGFB	controls-phospho-of	PDGFRB	771	R-HSA-186797	PDGFRB_771
Autophosphorylation of PDGF beta receptors	PDGFB	controls-phospho-of	PDGFRB	778	R-HSA-186797	PDGFRB_778
Autophosphorylation of PDGF beta receptors	PDGFB	controls-phospho-of	PDGFRB	763	R-HSA-186797	PDGFRB_763
Autophosphorylation of PDGF beta receptors	PDGFB	controls-phospho-of	PDGFRB	775	R-HSA-186797	PDGFRB_775
Autophosphorylation of PDGF beta receptors	PDGFB	controls-phospho-of	PDGFRB	579	R-HSA-186797	PDGFRB_579
Autophosphorylation of PDGF beta receptors	PDGFB	controls-phospho-of	PDGFRB	716	R-HSA-186797	PDGFRB_716
Autophosphorylation of PDGF beta receptors	PDGFB	controls-phospho-of	PDGFRB	1021	R-HSA-186797	PDGFRB_1021
Autophosphorylation of PDGF beta receptors	PDGFB	controls-phospho-of	PDGFRB	740	R-HSA-186797	PDGFRB_740
Autophosphorylation of PDGF beta receptors	PDGFB	controls-phospho-of	PDGFRB	857	R-HSA-186797	PDGFRB_857
Autophosphorylation of PDGF beta receptors	PDGFB	controls-phospho-of	PDGFRB	1009	R-HSA-186797	PDGFRB_1009
BCKDK phosphorylates BCKDH	BCKDK	controls-phospho-of	BCKDHB	342	R-HSA-70895	BCKDHB_342
BMX phosphorylates RUFY1	BMX	controls-phospho-of	RUFY1	400	R-HSA-1660499	RUFY1_400
BMX phosphorylates RUFY1	BMX	controls-phospho-of	RUFY1	389	R-HSA-1660499	RUFY1_389
BRAF autophosphorylates downstream of RAP1 and NGF	YWHAB	controls-phospho-of	BRAF	599	R-HSA-170968	BRAF_599
BRAF autophosphorylates downstream of RAP1 and NGF	YWHAB	controls-phospho-of	BRAF	602	R-HSA-170968	BRAF_602
Binding and activation of MAP Kinase	SRC	controls-phospho-of	MAPK14	182	R-HSA-171007	MAPK14_182
Binding and activation of MAP Kinase	SRC	controls-phospho-of	MAPK14	180	R-HSA-171007	MAPK14_180
Binding and activation of MAP Kinase	SRC	controls-phospho-of	MAPK11	182	R-HSA-171007	MAPK11_182
Binding and activation of MAP Kinase	SRC	controls-phospho-of	MAPK11	180	R-HSA-171007	MAPK11_180
CBL binds and ubiquitinates phosphorylated Sprouty	CBL	controls-phospho-of	SPRY2	55	R-HSA-182971	SPRY2_55
CBL binds and ubiquitinates phosphorylated Sprouty	CBL	controls-phospho-of	SPRY1	53	R-HSA-182971	SPRY1_53
CBL is tyrosine phosphorylated	FYN	controls-phospho-of	CBL	774	R-HSA-912631	CBL_774
CBL is tyrosine phosphorylated	FYN	controls-phospho-of	CBL	731	R-HSA-912631	CBL_731
CBL is tyrosine phosphorylated	FYN	controls-phospho-of	CBL	700	R-HSA-912631	CBL_700
CBL mutants don't ubiquitinate FLT3	CBL	controls-dephospho-of	FLT3	955	R-HSA-9706377	FLT3_955
CBL mutants don't ubiquitinate FLT3	CBL	controls-dephospho-of	FLT3	591	R-HSA-9706377	FLT3_591
CBL mutants don't ubiquitinate FLT3	CBL	controls-dephospho-of	FLT3	589	R-HSA-9706377	FLT3_589
CBL mutants don't ubiquitinate FLT3	CBL	controls-dephospho-of	FLT3	768	R-HSA-9706377	FLT3_768
CBL mutants don't ubiquitinate FLT3	CBL	controls-dephospho-of	FLT3	599	R-HSA-9706377	FLT3_599
CBL mutants don't ubiquitinate FLT3	CBL	controls-dephospho-of	FLT3	969	R-HSA-9706377	FLT3_969
CCNA:CDK1/2 complexes and CCNB1:CDK1 complexes phosphorylate FOXM1	CDK1	controls-phospho-of	FOXM1	611	R-HSA-69273	FOXM1_611
CDC14A,B dephosphorylate p-3S,T MAPK6	CDC14A	controls-dephospho-of	MAPK6	705	R-HSA-5687128	MAPK6_705
CDC14A,B dephosphorylate p-3S,T MAPK6	CDC14A	controls-dephospho-of	MAPK6	698	R-HSA-5687128	MAPK6_698
CDC14A,B dephosphorylate p-3S,T MAPK6	CDC14A	controls-dephospho-of	MAPK6	684	R-HSA-5687128	MAPK6_684
CDC14A,B dephosphorylate p-3S,T MAPK6	CDC14A	controls-dephospho-of	MAPK6	688	R-HSA-5687128	MAPK6_688
CDC14A,B dephosphorylate p-3S,T MAPK6	CDC14B	controls-dephospho-of	MAPK6	705	R-HSA-5687128	MAPK6_705
CDC14A,B dephosphorylate p-3S,T MAPK6	CDC14B	controls-dephospho-of	MAPK6	698	R-HSA-5687128	MAPK6_698
CDC14A,B dephosphorylate p-3S,T MAPK6	CDC14B	controls-dephospho-of	MAPK6	684	R-HSA-5687128	MAPK6_684
CDC14A,B dephosphorylate p-3S,T MAPK6	CDC14B	controls-dephospho-of	MAPK6	688	R-HSA-5687128	MAPK6_688
CDK1 phosphorylates MAPK6	CDK1	controls-phospho-of	MAPK6	705	R-HSA-5687128	MAPK6_705
CDK1 phosphorylates MAPK6	CDK1	controls-phospho-of	MAPK6	698	R-HSA-5687128	MAPK6_698
CDK1 phosphorylates MAPK6	CDK1	controls-phospho-of	MAPK6	684	R-HSA-5687128	MAPK6_684
CDK1 phosphorylates MAPK6	CDK1	controls-phospho-of	MAPK6	688	R-HSA-5687128	MAPK6_688
CDK1 phosphorylates VCPIP1	CDK1	controls-phospho-of	VCPIP1	131	R-HSA-5689896	VCPIP1_131
CDK12 phosphorylates RNA Pol II CTD at DNA repair genes	CCNK	controls-phospho-of	POLR2A	NA	R-HSA-6796648	POLR2A_NA
CDK12 phosphorylates RNA Pol II CTD at DNA repair genes	CDK12	controls-phospho-of	POLR2A	NA	R-HSA-6796648	POLR2A_NA
CDK12 phosphorylates RNA Pol II CTD at DNA repair genes	CCNK	controls-dephospho-of	POLR2A	1850	R-HSA-6796648	POLR2A_1850
CDK12 phosphorylates RNA Pol II CTD at DNA repair genes	CCNK	controls-dephospho-of	POLR2A	1899	R-HSA-6796648	POLR2A_1899
CDK12 phosphorylates RNA Pol II CTD at DNA repair genes	CCNK	controls-dephospho-of	POLR2A	1861	R-HSA-6796648	POLR2A_1861
CDK12 phosphorylates RNA Pol II CTD at DNA repair genes	CCNK	controls-dephospho-of	POLR2A	1875	R-HSA-6796648	POLR2A_1875
CDK12 phosphorylates RNA Pol II CTD at DNA repair genes	CCNK	controls-dephospho-of	POLR2A	1882	R-HSA-6796648	POLR2A_1882
CDK12 phosphorylates RNA Pol II CTD at DNA repair genes	CCNK	controls-dephospho-of	POLR2A	1864	R-HSA-6796648	POLR2A_1864
CDK12 phosphorylates RNA Pol II CTD at DNA repair genes	CCNK	controls-dephospho-of	POLR2A	1868	R-HSA-6796648	POLR2A_1868
CDK12 phosphorylates RNA Pol II CTD at DNA repair genes	CCNK	controls-dephospho-of	POLR2A	1906	R-HSA-6796648	POLR2A_1906
CDK12 phosphorylates RNA Pol II CTD at DNA repair genes	CCNK	controls-dephospho-of	POLR2A	1896	R-HSA-6796648	POLR2A_1896
CDK12 phosphorylates RNA Pol II CTD at DNA repair genes	CCNK	controls-dephospho-of	POLR2A	1931	R-HSA-6796648	POLR2A_1931
CDK12 phosphorylates RNA Pol II CTD at DNA repair genes	CCNK	controls-dephospho-of	POLR2A	1934	R-HSA-6796648	POLR2A_1934
CDK12 phosphorylates RNA Pol II CTD at DNA repair genes	CCNK	controls-dephospho-of	POLR2A	1913	R-HSA-6796648	POLR2A_1913
CDK12 phosphorylates RNA Pol II CTD at DNA repair genes	CCNK	controls-dephospho-of	POLR2A	1920	R-HSA-6796648	POLR2A_1920
CDK12 phosphorylates RNA Pol II CTD at DNA repair genes	CCNK	controls-dephospho-of	POLR2A	1847	R-HSA-6796648	POLR2A_1847
CDK12 phosphorylates RNA Pol II CTD at DNA repair genes	CCNK	controls-dephospho-of	POLR2A	1857	R-HSA-6796648	POLR2A_1857
CDK12 phosphorylates RNA Pol II CTD at DNA repair genes	CCNK	controls-dephospho-of	POLR2A	1889	R-HSA-6796648	POLR2A_1889
CDK12 phosphorylates RNA Pol II CTD at DNA repair genes	CCNK	controls-dephospho-of	POLR2A	1843	R-HSA-6796648	POLR2A_1843
CDK12 phosphorylates RNA Pol II CTD at DNA repair genes	CCNK	controls-dephospho-of	POLR2A	1910	R-HSA-6796648	POLR2A_1910
CDK12 phosphorylates RNA Pol II CTD at DNA repair genes	CCNK	controls-dephospho-of	POLR2A	1924	R-HSA-6796648	POLR2A_1924
CDK12 phosphorylates RNA Pol II CTD at DNA repair genes	CCNK	controls-dephospho-of	POLR2A	1892	R-HSA-6796648	POLR2A_1892
CDK12 phosphorylates RNA Pol II CTD at DNA repair genes	CCNK	controls-dephospho-of	POLR2A	1878	R-HSA-6796648	POLR2A_1878
CDK12 phosphorylates RNA Pol II CTD at DNA repair genes	CCNK	controls-dephospho-of	POLR2A	1927	R-HSA-6796648	POLR2A_1927
CDK12 phosphorylates RNA Pol II CTD at DNA repair genes	CCNK	controls-dephospho-of	POLR2A	1871	R-HSA-6796648	POLR2A_1871
CDK12 phosphorylates RNA Pol II CTD at DNA repair genes	CCNK	controls-dephospho-of	POLR2A	1917	R-HSA-6796648	POLR2A_1917
CDK12 phosphorylates RNA Pol II CTD at DNA repair genes	CDK12	controls-dephospho-of	POLR2A	1850	R-HSA-6796648	POLR2A_1850
CDK12 phosphorylates RNA Pol II CTD at DNA repair genes	CDK12	controls-dephospho-of	POLR2A	1899	R-HSA-6796648	POLR2A_1899
CDK12 phosphorylates RNA Pol II CTD at DNA repair genes	CDK12	controls-dephospho-of	POLR2A	1861	R-HSA-6796648	POLR2A_1861
CDK12 phosphorylates RNA Pol II CTD at DNA repair genes	CDK12	controls-dephospho-of	POLR2A	1875	R-HSA-6796648	POLR2A_1875
CDK12 phosphorylates RNA Pol II CTD at DNA repair genes	CDK12	controls-dephospho-of	POLR2A	1882	R-HSA-6796648	POLR2A_1882
CDK12 phosphorylates RNA Pol II CTD at DNA repair genes	CDK12	controls-dephospho-of	POLR2A	1864	R-HSA-6796648	POLR2A_1864
CDK12 phosphorylates RNA Pol II CTD at DNA repair genes	CDK12	controls-dephospho-of	POLR2A	1868	R-HSA-6796648	POLR2A_1868
CDK12 phosphorylates RNA Pol II CTD at DNA repair genes	CDK12	controls-dephospho-of	POLR2A	1906	R-HSA-6796648	POLR2A_1906
CDK12 phosphorylates RNA Pol II CTD at DNA repair genes	CDK12	controls-dephospho-of	POLR2A	1896	R-HSA-6796648	POLR2A_1896
CDK12 phosphorylates RNA Pol II CTD at DNA repair genes	CDK12	controls-dephospho-of	POLR2A	1931	R-HSA-6796648	POLR2A_1931
CDK12 phosphorylates RNA Pol II CTD at DNA repair genes	CDK12	controls-dephospho-of	POLR2A	1934	R-HSA-6796648	POLR2A_1934
CDK12 phosphorylates RNA Pol II CTD at DNA repair genes	CDK12	controls-dephospho-of	POLR2A	1913	R-HSA-6796648	POLR2A_1913
CDK12 phosphorylates RNA Pol II CTD at DNA repair genes	CDK12	controls-dephospho-of	POLR2A	1920	R-HSA-6796648	POLR2A_1920
CDK12 phosphorylates RNA Pol II CTD at DNA repair genes	CDK12	controls-dephospho-of	POLR2A	1847	R-HSA-6796648	POLR2A_1847
CDK12 phosphorylates RNA Pol II CTD at DNA repair genes	CDK12	controls-dephospho-of	POLR2A	1857	R-HSA-6796648	POLR2A_1857
CDK12 phosphorylates RNA Pol II CTD at DNA repair genes	CDK12	controls-dephospho-of	POLR2A	1889	R-HSA-6796648	POLR2A_1889
CDK12 phosphorylates RNA Pol II CTD at DNA repair genes	CDK12	controls-dephospho-of	POLR2A	1843	R-HSA-6796648	POLR2A_1843
CDK12 phosphorylates RNA Pol II CTD at DNA repair genes	CDK12	controls-dephospho-of	POLR2A	1910	R-HSA-6796648	POLR2A_1910
CDK12 phosphorylates RNA Pol II CTD at DNA repair genes	CDK12	controls-dephospho-of	POLR2A	1924	R-HSA-6796648	POLR2A_1924
CDK12 phosphorylates RNA Pol II CTD at DNA repair genes	CDK12	controls-dephospho-of	POLR2A	1892	R-HSA-6796648	POLR2A_1892
CDK12 phosphorylates RNA Pol II CTD at DNA repair genes	CDK12	controls-dephospho-of	POLR2A	1878	R-HSA-6796648	POLR2A_1878
CDK12 phosphorylates RNA Pol II CTD at DNA repair genes	CDK12	controls-dephospho-of	POLR2A	1927	R-HSA-6796648	POLR2A_1927
CDK12 phosphorylates RNA Pol II CTD at DNA repair genes	CDK12	controls-dephospho-of	POLR2A	1871	R-HSA-6796648	POLR2A_1871
CDK12 phosphorylates RNA Pol II CTD at DNA repair genes	CDK12	controls-dephospho-of	POLR2A	1917	R-HSA-6796648	POLR2A_1917
CDK2 phosphorylates RBBP8	CDK2	controls-phospho-of	RBBP8	847	R-HSA-5693607	RBBP8_847
CDK2 phosphorylates RBBP8	CDK2	controls-phospho-of	RBBP8	327	R-HSA-5693607	RBBP8_327
CDK4 in CCND1:CDK4:PRMT5:WDR77 phosphorylates WDR77	CDK4	controls-phospho-of	WDR77	5	R-HSA-3214858	WDR77_5
CDK4 phosphorylates RUNX2	CDK4	controls-phospho-of	RUNX2	465	R-HSA-8878166	RUNX2_465
CDK5 phosphorylates DARPP-32 on Thr75	CDK5	controls-phospho-of	PPP1R1B	75	R-HSA-180024	PPP1R1B_75
CDK5 phosphorylates NTRK2	CDK5	controls-phospho-of	NTRK2	479	R-HSA-9032845	NTRK2_479
CDK5 phosphorylates NTRK2	CDK5R1	controls-phospho-of	NTRK2	479	R-HSA-9032845	NTRK2_479
CDK5:p25 phosphorylates GOLGA2	CDK5	controls-phospho-of	GOLGA2	37	R-HSA-8862803	GOLGA2_37
CDK5:p25 phosphorylates JUN	CDK5	controls-phospho-of	JUN	73	R-HSA-8862803	JUN_73
CDK5:p25 phosphorylates JUN	CDK5	controls-phospho-of	JUN	63	R-HSA-8862803	JUN_63
CDK5:p25 phosphorylates PRDX1	CDK5	controls-phospho-of	PRDX1	90	R-HSA-8862803	PRDX1_90
CDK5:p25 phosphorylates PRDX2	CDK5	controls-phospho-of	PRDX2	89	R-HSA-8862803	PRDX2_89
CDK5:p25 phosphorylates lamin A	CDK5	controls-phospho-of	LMNA	392	R-HSA-8862803	LMNA_392
CDK5:p25 phosphorylates lamin A	CDK5	controls-phospho-of	LMNA	22	R-HSA-8862803	LMNA_22
CDK5:p25 phosphorylates lamin B1	CDK5	controls-phospho-of	LMNB1	393	R-HSA-8862803	LMNB1_393
CDK5:p25 phosphorylates lamin B1	CDK5	controls-phospho-of	LMNB1	23	R-HSA-8862803	LMNB1_23
CDK7 phosphorylates serine-5 and serine-7 of heptad repeats in C-terminal domain of RNA polymerase II at snRNA promoter	CDK7	controls-phospho-of	POLR2A	1850	R-HSA-6807505	POLR2A_1850
CDK7 phosphorylates serine-5 and serine-7 of heptad repeats in C-terminal domain of RNA polymerase II at snRNA promoter	CDK7	controls-phospho-of	POLR2A	1899	R-HSA-6807505	POLR2A_1899
CDK7 phosphorylates serine-5 and serine-7 of heptad repeats in C-terminal domain of RNA polymerase II at snRNA promoter	CDK7	controls-phospho-of	POLR2A	1864	R-HSA-6807505	POLR2A_1864
CDK7 phosphorylates serine-5 and serine-7 of heptad repeats in C-terminal domain of RNA polymerase II at snRNA promoter	CDK7	controls-phospho-of	POLR2A	1906	R-HSA-6807505	POLR2A_1906
CDK7 phosphorylates serine-5 and serine-7 of heptad repeats in C-terminal domain of RNA polymerase II at snRNA promoter	CDK7	controls-phospho-of	POLR2A	1934	R-HSA-6807505	POLR2A_1934
CDK7 phosphorylates serine-5 and serine-7 of heptad repeats in C-terminal domain of RNA polymerase II at snRNA promoter	CDK7	controls-phospho-of	POLR2A	1913	R-HSA-6807505	POLR2A_1913
CDK7 phosphorylates serine-5 and serine-7 of heptad repeats in C-terminal domain of RNA polymerase II at snRNA promoter	CDK7	controls-phospho-of	POLR2A	1845	R-HSA-6807505	POLR2A_1845
CDK7 phosphorylates serine-5 and serine-7 of heptad repeats in C-terminal domain of RNA polymerase II at snRNA promoter	CDK7	controls-phospho-of	POLR2A	1920	R-HSA-6807505	POLR2A_1920
CDK7 phosphorylates serine-5 and serine-7 of heptad repeats in C-terminal domain of RNA polymerase II at snRNA promoter	CDK7	controls-phospho-of	POLR2A	1857	R-HSA-6807505	POLR2A_1857
CDK7 phosphorylates serine-5 and serine-7 of heptad repeats in C-terminal domain of RNA polymerase II at snRNA promoter	CDK7	controls-phospho-of	POLR2A	1843	R-HSA-6807505	POLR2A_1843
CDK7 phosphorylates serine-5 and serine-7 of heptad repeats in C-terminal domain of RNA polymerase II at snRNA promoter	CDK7	controls-phospho-of	POLR2A	1892	R-HSA-6807505	POLR2A_1892
CDK7 phosphorylates serine-5 and serine-7 of heptad repeats in C-terminal domain of RNA polymerase II at snRNA promoter	CDK7	controls-phospho-of	POLR2A	1878	R-HSA-6807505	POLR2A_1878
CDK7 phosphorylates serine-5 and serine-7 of heptad repeats in C-terminal domain of RNA polymerase II at snRNA promoter	CDK7	controls-phospho-of	POLR2A	1927	R-HSA-6807505	POLR2A_1927
CDK7 phosphorylates serine-5 and serine-7 of heptad repeats in C-terminal domain of RNA polymerase II at snRNA promoter	CDK7	controls-phospho-of	POLR2A	1871	R-HSA-6807505	POLR2A_1871
CDKN1A (p21) prevents phosphorylation of Cdh1 by Cyclin A:Cdk2	CDK2	controls-phospho-of	FZR1	NA	R-HSA-2559582	FZR1_NA
CDKN1A (p21) prevents phosphorylation of Cdh1 by Cyclin A:Cdk2	CDKN1A	regulates-phospho-of	FZR1	NA	R-HSA-2559582	FZR1_NA
CDKN1A (p21) prevents phosphorylation of Cdh1 by Cyclin A:Cdk2	CDKN1B	regulates-phospho-of	FZR1	NA	R-HSA-2559582	FZR1_NA
CDKN1A (p21) prevents phosphorylation of Cdh1 by Cyclin A:Cdk2	CDK2	controls-phospho-of	FZR1	NA	R-HSA-2559582	FZR1_NA
CDKN1B is phosphorylated in response to estrogen	UHMK1	controls-phospho-of	CDKN1B	10	R-HSA-9634638	CDKN1B_10
CHEK1 phosphorylates BRCA2	CHEK1	controls-phospho-of	BRCA2	3387	R-HSA-5693616	BRCA2_3387
CHEK1 phosphorylates E2F6	CHEK1	controls-phospho-of	E2F6	12	R-HSA-8953750	E2F6_12
CHEK1 phosphorylates RAD51	CHEK1	controls-phospho-of	RAD51	309	R-HSA-5693616	RAD51_309
CHEK1 phosphorylates TP53	CHEK1	controls-phospho-of	TP53	20	R-HSA-6804756	TP53_20
CHEK1 phosphorylates TP53	CHEK1	controls-phospho-of	TP53	20	R-HSA-69473	TP53_20
CHEK2 phosphorylates BRCA1	CHEK2	controls-phospho-of	BRCA1	988	R-HSA-5693565	BRCA1_988
CHEK2 phosphorylates TP53	CHEK2	controls-phospho-of	TP53	20	R-HSA-6804756	TP53_20
CHEK2 phosphorylates TP53	CHEK2	controls-phospho-of	TP53	20	R-HSA-69541	TP53_20
CHEK2 phosphorylates TTC5	CHEK2	controls-phospho-of	TTC5	221	R-HSA-6804760	TTC5_221
CHUK, IKBKB phosphorylate CYLD at S418	IKBKB	controls-phospho-of	CYLD	418	R-HSA-5357905	CYLD_418
CHUK, IKBKB phosphorylate RIPK1 at S25	IKBKG	controls-phospho-of	RIPK1	25	R-HSA-5357905	RIPK1_25
CHUK, IKBKB phosphorylate RIPK1 at S25	IKBKB	controls-phospho-of	RIPK1	25	R-HSA-5357905	RIPK1_25
CHUK, IKBKB phosphorylate RIPK1 at S25	CHUK	controls-phospho-of	RIPK1	25	R-HSA-5357905	RIPK1_25
CK1 phosphorylates p-GLI2	CSNK1A1	controls-phospho-of	GLI2	827	R-HSA-5610783	GLI2_827
CK1 phosphorylates p-GLI2	CSNK1A1	controls-phospho-of	GLI2	870	R-HSA-5610783	GLI2_870
CK1 phosphorylates p-GLI2	CSNK1A1	controls-phospho-of	GLI2	811	R-HSA-5610783	GLI2_811
CK1 phosphorylates p-GLI2	CSNK1A1	controls-phospho-of	GLI2	839	R-HSA-5610783	GLI2_839
CK2:FACT phosphorylates TP53	CSNK2A1	controls-phospho-of	TP53	392	R-HSA-6804756	TP53_392
CK2:FACT phosphorylates TP53	CSNK2A2	controls-phospho-of	TP53	392	R-HSA-6804756	TP53_392
CK2:FACT phosphorylates TP53	CSNK2B	controls-phospho-of	TP53	392	R-HSA-6804756	TP53_392
CSNK1A1 phosphorylates SMO dimer	CSNK1A1	controls-phospho-of	SMO	593	R-HSA-5635838	SMO_593
CSNK1A1 phosphorylates SMO dimer	CSNK1A1	controls-phospho-of	SMO	595	R-HSA-5635838	SMO_595
CSNK1A1 phosphorylates SMO dimer	CSNK1A1	controls-phospho-of	SMO	590	R-HSA-5635838	SMO_590
CSNK1A1 phosphorylates SMO dimer	CSNK1A1	controls-phospho-of	SMO	588	R-HSA-5635838	SMO_588
CSNK1D phosphorylates SEC23	CSNK1D	controls-phospho-of	SEC23A	744	R-HSA-204005	SEC23A_744
CSNK1D phosphorylates SEC23	CSNK1D	controls-phospho-of	SEC23A	738	R-HSA-204005	SEC23A_738
CSNK1D phosphorylates SEC23	CSNK1D	controls-phospho-of	SEC24C	NA	R-HSA-204005	SEC24C_NA
CSNK1D phosphorylates SEC23	CSNK1D	controls-phospho-of	SEC24B	NA	R-HSA-204005	SEC24B_NA
CSNK1D phosphorylates SEC23	CSNK1D	controls-phospho-of	SEC24A	NA	R-HSA-204005	SEC24A_NA
CSNK1D phosphorylates SEC23	CSNK1D	controls-phospho-of	SEC24D	NA	R-HSA-204005	SEC24D_NA
CSNK1E,CSNK1D phosphorylate CRY and PER proteins	PPP1CC	regulates-phospho-of	CRY2	NA	R-HSA-400253	CRY2_NA
CSNK1E,CSNK1D phosphorylate CRY and PER proteins	PPP1CA	regulates-phospho-of	CRY2	NA	R-HSA-400253	CRY2_NA
CSNK1E,CSNK1D phosphorylate CRY and PER proteins	PPP1CB	regulates-phospho-of	CRY2	NA	R-HSA-400253	CRY2_NA
CSNK1E,CSNK1D phosphorylate CRY and PER proteins	CSNK1E	controls-phospho-of	CRY2	NA	R-HSA-400253	CRY2_NA
CSNK1E,CSNK1D phosphorylate CRY and PER proteins	PPP1CC	regulates-phospho-of	CRY1	NA	R-HSA-400253	CRY1_NA
CSNK1E,CSNK1D phosphorylate CRY and PER proteins	PPP1CA	regulates-phospho-of	CRY1	NA	R-HSA-400253	CRY1_NA
CSNK1E,CSNK1D phosphorylate CRY and PER proteins	PPP1CB	regulates-phospho-of	CRY1	NA	R-HSA-400253	CRY1_NA
CSNK1E,CSNK1D phosphorylate CRY and PER proteins	CSNK1E	controls-phospho-of	CRY1	NA	R-HSA-400253	CRY1_NA
CSNK1E,CSNK1D phosphorylate CRY and PER proteins	PPP1CC	regulates-phospho-of	PER1	NA	R-HSA-400253	PER1_NA
CSNK1E,CSNK1D phosphorylate CRY and PER proteins	PPP1CA	regulates-phospho-of	PER1	NA	R-HSA-400253	PER1_NA
CSNK1E,CSNK1D phosphorylate CRY and PER proteins	PPP1CB	regulates-phospho-of	PER1	NA	R-HSA-400253	PER1_NA
CSNK1E,CSNK1D phosphorylate CRY and PER proteins	CSNK1E	controls-phospho-of	PER1	NA	R-HSA-400253	PER1_NA
CSNK1E,CSNK1D phosphorylate CRY and PER proteins	PPP1CC	regulates-phospho-of	PER2	NA	R-HSA-400253	PER2_NA
CSNK1E,CSNK1D phosphorylate CRY and PER proteins	PPP1CA	regulates-phospho-of	PER2	NA	R-HSA-400253	PER2_NA
CSNK1E,CSNK1D phosphorylate CRY and PER proteins	PPP1CB	regulates-phospho-of	PER2	NA	R-HSA-400253	PER2_NA
CSNK1E,CSNK1D phosphorylate CRY and PER proteins	CSNK1E	controls-phospho-of	PER2	NA	R-HSA-400253	PER2_NA
CTDNEP1:CNEP1R1 dephosphorylates LPIN	CTDNEP1	controls-dephospho-of	LPIN1	106	R-HSA-4419969	LPIN1_106
CaMKII autophosphorylates	CAMK2B	controls-phospho-of	CAMK2D	287	R-HSA-9620244	CAMK2D_287
CaMKII autophosphorylates	CAMK2B	controls-phospho-of	CAMK2D	287	R-HSA-111932	CAMK2D_287
CaMKII autophosphorylates	CAMK2A	controls-phospho-of	CAMK2D	287	R-HSA-9620244	CAMK2D_287
CaMKII autophosphorylates	CAMK2A	controls-phospho-of	CAMK2D	287	R-HSA-111932	CAMK2D_287
CaMKII autophosphorylates	CAMK2A	controls-phospho-of	CAMK2B	287	R-HSA-9620244	CAMK2B_287
CaMKII autophosphorylates	CAMK2A	controls-phospho-of	CAMK2B	287	R-HSA-111932	CAMK2B_287
CaMKII autophosphorylates	CAMK2B	controls-phospho-of	CAMK2A	286	R-HSA-9620244	CAMK2A_286
CaMKII autophosphorylates	CAMK2B	controls-phospho-of	CAMK2A	286	R-HSA-111932	CAMK2A_286
CaMKII autophosphorylates	CAMK2B	controls-phospho-of	CAMK2G	287	R-HSA-9620244	CAMK2G_287
CaMKII autophosphorylates	CAMK2B	controls-phospho-of	CAMK2G	287	R-HSA-111932	CAMK2G_287
CaMKII autophosphorylates	CAMK2A	controls-phospho-of	CAMK2G	287	R-HSA-9620244	CAMK2G_287
CaMKII autophosphorylates	CAMK2A	controls-phospho-of	CAMK2G	287	R-HSA-111932	CAMK2G_287
CaMKII phosphorylates AMPA receptor	CAMK2D	controls-phospho-of	GRIA1	849	R-HSA-9620244	GRIA1_849
CaMKII phosphorylates AMPA receptor	CAMK2B	controls-phospho-of	GRIA1	849	R-HSA-9620244	GRIA1_849
CaMKII phosphorylates AMPA receptor	CAMK2A	controls-phospho-of	GRIA1	849	R-HSA-9620244	GRIA1_849
CaMKII phosphorylates AMPA receptor	CAMK2G	controls-phospho-of	GRIA1	849	R-HSA-9620244	GRIA1_849
CaMKII phosphorylates AMPA receptor	CALM1	controls-phospho-of	GRIA1	849	R-HSA-9620244	GRIA1_849
Calcineurin dephosphorylates NFATC1,2,3	FKBP1A	regulates-dephospho-of	NFATC2	274	R-HSA-2025928	NFATC2_274
Calcineurin dephosphorylates NFATC1,2,3	FKBP1A	regulates-dephospho-of	NFATC2	221	R-HSA-2025928	NFATC2_221
Calcineurin dephosphorylates NFATC1,2,3	FKBP1A	regulates-dephospho-of	NFATC2	177	R-HSA-2025928	NFATC2_177
Calcineurin dephosphorylates NFATC1,2,3	FKBP1A	regulates-dephospho-of	NFATC2	217	R-HSA-2025928	NFATC2_217
Calcineurin dephosphorylates NFATC1,2,3	FKBP1A	regulates-dephospho-of	NFATC2	174	R-HSA-2025928	NFATC2_174
Calcineurin dephosphorylates NFATC1,2,3	FKBP1A	regulates-dephospho-of	NFATC2	213	R-HSA-2025928	NFATC2_213
Calcineurin dephosphorylates NFATC1,2,3	FKBP1A	regulates-dephospho-of	NFATC2	276	R-HSA-2025928	NFATC2_276
Calcineurin dephosphorylates NFATC1,2,3	FKBP1A	regulates-dephospho-of	NFATC2	268	R-HSA-2025928	NFATC2_268
Calcineurin dephosphorylates NFATC1,2,3	FKBP1A	regulates-dephospho-of	NFATC2	172	R-HSA-2025928	NFATC2_172
Calcineurin dephosphorylates NFATC1,2,3	FKBP1A	regulates-dephospho-of	NFATC2	280	R-HSA-2025928	NFATC2_280
Calcineurin dephosphorylates NFATC1,2,3	FKBP1A	regulates-dephospho-of	NFATC2	326	R-HSA-2025928	NFATC2_326
Calcineurin dephosphorylates NFATC1,2,3	FKBP1A	regulates-dephospho-of	NFATC2	171	R-HSA-2025928	NFATC2_171
Calcineurin dephosphorylates NFATC1,2,3	FKBP1A	regulates-dephospho-of	NFATC2	175	R-HSA-2025928	NFATC2_175
Calcineurin dephosphorylates NFATC1,2,3	PPIA	regulates-dephospho-of	NFATC2	274	R-HSA-2025928	NFATC2_274
Calcineurin dephosphorylates NFATC1,2,3	PPIA	regulates-dephospho-of	NFATC2	221	R-HSA-2025928	NFATC2_221
Calcineurin dephosphorylates NFATC1,2,3	PPIA	regulates-dephospho-of	NFATC2	177	R-HSA-2025928	NFATC2_177
Calcineurin dephosphorylates NFATC1,2,3	PPIA	regulates-dephospho-of	NFATC2	217	R-HSA-2025928	NFATC2_217
Calcineurin dephosphorylates NFATC1,2,3	PPIA	regulates-dephospho-of	NFATC2	174	R-HSA-2025928	NFATC2_174
Calcineurin dephosphorylates NFATC1,2,3	PPIA	regulates-dephospho-of	NFATC2	213	R-HSA-2025928	NFATC2_213
Calcineurin dephosphorylates NFATC1,2,3	PPIA	regulates-dephospho-of	NFATC2	276	R-HSA-2025928	NFATC2_276
Calcineurin dephosphorylates NFATC1,2,3	PPIA	regulates-dephospho-of	NFATC2	268	R-HSA-2025928	NFATC2_268
Calcineurin dephosphorylates NFATC1,2,3	PPIA	regulates-dephospho-of	NFATC2	172	R-HSA-2025928	NFATC2_172
Calcineurin dephosphorylates NFATC1,2,3	PPIA	regulates-dephospho-of	NFATC2	280	R-HSA-2025928	NFATC2_280
Calcineurin dephosphorylates NFATC1,2,3	PPIA	regulates-dephospho-of	NFATC2	326	R-HSA-2025928	NFATC2_326
Calcineurin dephosphorylates NFATC1,2,3	PPIA	regulates-dephospho-of	NFATC2	171	R-HSA-2025928	NFATC2_171
Calcineurin dephosphorylates NFATC1,2,3	PPIA	regulates-dephospho-of	NFATC2	175	R-HSA-2025928	NFATC2_175
Calcineurin dephosphorylates NFATC1,2,3	PPP3CB	controls-dephospho-of	NFATC2	274	R-HSA-2025928	NFATC2_274
Calcineurin dephosphorylates NFATC1,2,3	PPP3CB	controls-dephospho-of	NFATC2	221	R-HSA-2025928	NFATC2_221
Calcineurin dephosphorylates NFATC1,2,3	PPP3CB	controls-dephospho-of	NFATC2	177	R-HSA-2025928	NFATC2_177
Calcineurin dephosphorylates NFATC1,2,3	PPP3CB	controls-dephospho-of	NFATC2	217	R-HSA-2025928	NFATC2_217
Calcineurin dephosphorylates NFATC1,2,3	PPP3CB	controls-dephospho-of	NFATC2	174	R-HSA-2025928	NFATC2_174
Calcineurin dephosphorylates NFATC1,2,3	PPP3CB	controls-dephospho-of	NFATC2	213	R-HSA-2025928	NFATC2_213
Calcineurin dephosphorylates NFATC1,2,3	PPP3CB	controls-dephospho-of	NFATC2	276	R-HSA-2025928	NFATC2_276
Calcineurin dephosphorylates NFATC1,2,3	PPP3CB	controls-dephospho-of	NFATC2	268	R-HSA-2025928	NFATC2_268
Calcineurin dephosphorylates NFATC1,2,3	PPP3CB	controls-dephospho-of	NFATC2	172	R-HSA-2025928	NFATC2_172
Calcineurin dephosphorylates NFATC1,2,3	PPP3CB	controls-dephospho-of	NFATC2	280	R-HSA-2025928	NFATC2_280
Calcineurin dephosphorylates NFATC1,2,3	PPP3CB	controls-dephospho-of	NFATC2	326	R-HSA-2025928	NFATC2_326
Calcineurin dephosphorylates NFATC1,2,3	PPP3CB	controls-dephospho-of	NFATC2	171	R-HSA-2025928	NFATC2_171
Calcineurin dephosphorylates NFATC1,2,3	PPP3CB	controls-dephospho-of	NFATC2	175	R-HSA-2025928	NFATC2_175
Calcineurin dephosphorylates NFATC1,2,3	PPP3CA	controls-dephospho-of	NFATC2	274	R-HSA-2025928	NFATC2_274
Calcineurin dephosphorylates NFATC1,2,3	PPP3CA	controls-dephospho-of	NFATC2	221	R-HSA-2025928	NFATC2_221
Calcineurin dephosphorylates NFATC1,2,3	PPP3CA	controls-dephospho-of	NFATC2	177	R-HSA-2025928	NFATC2_177
Calcineurin dephosphorylates NFATC1,2,3	PPP3CA	controls-dephospho-of	NFATC2	217	R-HSA-2025928	NFATC2_217
Calcineurin dephosphorylates NFATC1,2,3	PPP3CA	controls-dephospho-of	NFATC2	174	R-HSA-2025928	NFATC2_174
Calcineurin dephosphorylates NFATC1,2,3	PPP3CA	controls-dephospho-of	NFATC2	213	R-HSA-2025928	NFATC2_213
Calcineurin dephosphorylates NFATC1,2,3	PPP3CA	controls-dephospho-of	NFATC2	276	R-HSA-2025928	NFATC2_276
Calcineurin dephosphorylates NFATC1,2,3	PPP3CA	controls-dephospho-of	NFATC2	268	R-HSA-2025928	NFATC2_268
Calcineurin dephosphorylates NFATC1,2,3	PPP3CA	controls-dephospho-of	NFATC2	172	R-HSA-2025928	NFATC2_172
Calcineurin dephosphorylates NFATC1,2,3	PPP3CA	controls-dephospho-of	NFATC2	280	R-HSA-2025928	NFATC2_280
Calcineurin dephosphorylates NFATC1,2,3	PPP3CA	controls-dephospho-of	NFATC2	326	R-HSA-2025928	NFATC2_326
Calcineurin dephosphorylates NFATC1,2,3	PPP3CA	controls-dephospho-of	NFATC2	171	R-HSA-2025928	NFATC2_171
Calcineurin dephosphorylates NFATC1,2,3	PPP3CA	controls-dephospho-of	NFATC2	175	R-HSA-2025928	NFATC2_175
Calcineurin dephosphorylates NFATC1,2,3	FKBP1A	regulates-dephospho-of	NFATC3	296	R-HSA-2025928	NFATC3_296
Calcineurin dephosphorylates NFATC1,2,3	FKBP1A	regulates-dephospho-of	NFATC3	244	R-HSA-2025928	NFATC3_244
Calcineurin dephosphorylates NFATC1,2,3	FKBP1A	regulates-dephospho-of	NFATC3	172	R-HSA-2025928	NFATC3_172
Calcineurin dephosphorylates NFATC1,2,3	FKBP1A	regulates-dephospho-of	NFATC3	236	R-HSA-2025928	NFATC3_236
Calcineurin dephosphorylates NFATC1,2,3	FKBP1A	regulates-dephospho-of	NFATC3	288	R-HSA-2025928	NFATC3_288
Calcineurin dephosphorylates NFATC1,2,3	FKBP1A	regulates-dephospho-of	NFATC3	300	R-HSA-2025928	NFATC3_300
Calcineurin dephosphorylates NFATC1,2,3	FKBP1A	regulates-dephospho-of	NFATC3	344	R-HSA-2025928	NFATC3_344
Calcineurin dephosphorylates NFATC1,2,3	FKBP1A	regulates-dephospho-of	NFATC3	168	R-HSA-2025928	NFATC3_168
Calcineurin dephosphorylates NFATC1,2,3	FKBP1A	regulates-dephospho-of	NFATC3	171	R-HSA-2025928	NFATC3_171
Calcineurin dephosphorylates NFATC1,2,3	FKBP1A	regulates-dephospho-of	NFATC3	240	R-HSA-2025928	NFATC3_240
Calcineurin dephosphorylates NFATC1,2,3	FKBP1A	regulates-dephospho-of	NFATC3	169	R-HSA-2025928	NFATC3_169
Calcineurin dephosphorylates NFATC1,2,3	FKBP1A	regulates-dephospho-of	NFATC3	174	R-HSA-2025928	NFATC3_174
Calcineurin dephosphorylates NFATC1,2,3	PPIA	regulates-dephospho-of	NFATC3	296	R-HSA-2025928	NFATC3_296
Calcineurin dephosphorylates NFATC1,2,3	PPIA	regulates-dephospho-of	NFATC3	244	R-HSA-2025928	NFATC3_244
Calcineurin dephosphorylates NFATC1,2,3	PPIA	regulates-dephospho-of	NFATC3	172	R-HSA-2025928	NFATC3_172
Calcineurin dephosphorylates NFATC1,2,3	PPIA	regulates-dephospho-of	NFATC3	236	R-HSA-2025928	NFATC3_236
Calcineurin dephosphorylates NFATC1,2,3	PPIA	regulates-dephospho-of	NFATC3	288	R-HSA-2025928	NFATC3_288
Calcineurin dephosphorylates NFATC1,2,3	PPIA	regulates-dephospho-of	NFATC3	300	R-HSA-2025928	NFATC3_300
Calcineurin dephosphorylates NFATC1,2,3	PPIA	regulates-dephospho-of	NFATC3	344	R-HSA-2025928	NFATC3_344
Calcineurin dephosphorylates NFATC1,2,3	PPIA	regulates-dephospho-of	NFATC3	168	R-HSA-2025928	NFATC3_168
Calcineurin dephosphorylates NFATC1,2,3	PPIA	regulates-dephospho-of	NFATC3	171	R-HSA-2025928	NFATC3_171
Calcineurin dephosphorylates NFATC1,2,3	PPIA	regulates-dephospho-of	NFATC3	240	R-HSA-2025928	NFATC3_240
Calcineurin dephosphorylates NFATC1,2,3	PPIA	regulates-dephospho-of	NFATC3	169	R-HSA-2025928	NFATC3_169
Calcineurin dephosphorylates NFATC1,2,3	PPIA	regulates-dephospho-of	NFATC3	174	R-HSA-2025928	NFATC3_174
Calcineurin dephosphorylates NFATC1,2,3	PPP3CB	controls-dephospho-of	NFATC3	296	R-HSA-2025928	NFATC3_296
Calcineurin dephosphorylates NFATC1,2,3	PPP3CB	controls-dephospho-of	NFATC3	244	R-HSA-2025928	NFATC3_244
Calcineurin dephosphorylates NFATC1,2,3	PPP3CB	controls-dephospho-of	NFATC3	172	R-HSA-2025928	NFATC3_172
Calcineurin dephosphorylates NFATC1,2,3	PPP3CB	controls-dephospho-of	NFATC3	236	R-HSA-2025928	NFATC3_236
Calcineurin dephosphorylates NFATC1,2,3	PPP3CB	controls-dephospho-of	NFATC3	288	R-HSA-2025928	NFATC3_288
Calcineurin dephosphorylates NFATC1,2,3	PPP3CB	controls-dephospho-of	NFATC3	300	R-HSA-2025928	NFATC3_300
Calcineurin dephosphorylates NFATC1,2,3	PPP3CB	controls-dephospho-of	NFATC3	344	R-HSA-2025928	NFATC3_344
Calcineurin dephosphorylates NFATC1,2,3	PPP3CB	controls-dephospho-of	NFATC3	168	R-HSA-2025928	NFATC3_168
Calcineurin dephosphorylates NFATC1,2,3	PPP3CB	controls-dephospho-of	NFATC3	171	R-HSA-2025928	NFATC3_171
Calcineurin dephosphorylates NFATC1,2,3	PPP3CB	controls-dephospho-of	NFATC3	240	R-HSA-2025928	NFATC3_240
Calcineurin dephosphorylates NFATC1,2,3	PPP3CB	controls-dephospho-of	NFATC3	169	R-HSA-2025928	NFATC3_169
Calcineurin dephosphorylates NFATC1,2,3	PPP3CB	controls-dephospho-of	NFATC3	174	R-HSA-2025928	NFATC3_174
Calcineurin dephosphorylates NFATC1,2,3	PPP3CA	controls-dephospho-of	NFATC3	296	R-HSA-2025928	NFATC3_296
Calcineurin dephosphorylates NFATC1,2,3	PPP3CA	controls-dephospho-of	NFATC3	244	R-HSA-2025928	NFATC3_244
Calcineurin dephosphorylates NFATC1,2,3	PPP3CA	controls-dephospho-of	NFATC3	172	R-HSA-2025928	NFATC3_172
Calcineurin dephosphorylates NFATC1,2,3	PPP3CA	controls-dephospho-of	NFATC3	236	R-HSA-2025928	NFATC3_236
Calcineurin dephosphorylates NFATC1,2,3	PPP3CA	controls-dephospho-of	NFATC3	288	R-HSA-2025928	NFATC3_288
Calcineurin dephosphorylates NFATC1,2,3	PPP3CA	controls-dephospho-of	NFATC3	300	R-HSA-2025928	NFATC3_300
Calcineurin dephosphorylates NFATC1,2,3	PPP3CA	controls-dephospho-of	NFATC3	344	R-HSA-2025928	NFATC3_344
Calcineurin dephosphorylates NFATC1,2,3	PPP3CA	controls-dephospho-of	NFATC3	168	R-HSA-2025928	NFATC3_168
Calcineurin dephosphorylates NFATC1,2,3	PPP3CA	controls-dephospho-of	NFATC3	171	R-HSA-2025928	NFATC3_171
Calcineurin dephosphorylates NFATC1,2,3	PPP3CA	controls-dephospho-of	NFATC3	240	R-HSA-2025928	NFATC3_240
Calcineurin dephosphorylates NFATC1,2,3	PPP3CA	controls-dephospho-of	NFATC3	169	R-HSA-2025928	NFATC3_169
Calcineurin dephosphorylates NFATC1,2,3	PPP3CA	controls-dephospho-of	NFATC3	174	R-HSA-2025928	NFATC3_174
Calcineurin dephosphorylates NFATC1,2,3	FKBP1A	regulates-dephospho-of	NFATC1	179	R-HSA-2025928	NFATC1_179
Calcineurin dephosphorylates NFATC1,2,3	FKBP1A	regulates-dephospho-of	NFATC1	178	R-HSA-2025928	NFATC1_178
Calcineurin dephosphorylates NFATC1,2,3	FKBP1A	regulates-dephospho-of	NFATC1	241	R-HSA-2025928	NFATC1_241
Calcineurin dephosphorylates NFATC1,2,3	FKBP1A	regulates-dephospho-of	NFATC1	237	R-HSA-2025928	NFATC1_237
Calcineurin dephosphorylates NFATC1,2,3	FKBP1A	regulates-dephospho-of	NFATC1	233	R-HSA-2025928	NFATC1_233
Calcineurin dephosphorylates NFATC1,2,3	FKBP1A	regulates-dephospho-of	NFATC1	278	R-HSA-2025928	NFATC1_278
Calcineurin dephosphorylates NFATC1,2,3	FKBP1A	regulates-dephospho-of	NFATC1	181	R-HSA-2025928	NFATC1_181
Calcineurin dephosphorylates NFATC1,2,3	FKBP1A	regulates-dephospho-of	NFATC1	290	R-HSA-2025928	NFATC1_290
Calcineurin dephosphorylates NFATC1,2,3	FKBP1A	regulates-dephospho-of	NFATC1	286	R-HSA-2025928	NFATC1_286
Calcineurin dephosphorylates NFATC1,2,3	FKBP1A	regulates-dephospho-of	NFATC1	176	R-HSA-2025928	NFATC1_176
Calcineurin dephosphorylates NFATC1,2,3	FKBP1A	regulates-dephospho-of	NFATC1	175	R-HSA-2025928	NFATC1_175
Calcineurin dephosphorylates NFATC1,2,3	PPIA	regulates-dephospho-of	NFATC1	179	R-HSA-2025928	NFATC1_179
Calcineurin dephosphorylates NFATC1,2,3	PPIA	regulates-dephospho-of	NFATC1	178	R-HSA-2025928	NFATC1_178
Calcineurin dephosphorylates NFATC1,2,3	PPIA	regulates-dephospho-of	NFATC1	241	R-HSA-2025928	NFATC1_241
Calcineurin dephosphorylates NFATC1,2,3	PPIA	regulates-dephospho-of	NFATC1	237	R-HSA-2025928	NFATC1_237
Calcineurin dephosphorylates NFATC1,2,3	PPIA	regulates-dephospho-of	NFATC1	233	R-HSA-2025928	NFATC1_233
Calcineurin dephosphorylates NFATC1,2,3	PPIA	regulates-dephospho-of	NFATC1	278	R-HSA-2025928	NFATC1_278
Calcineurin dephosphorylates NFATC1,2,3	PPIA	regulates-dephospho-of	NFATC1	181	R-HSA-2025928	NFATC1_181
Calcineurin dephosphorylates NFATC1,2,3	PPIA	regulates-dephospho-of	NFATC1	290	R-HSA-2025928	NFATC1_290
Calcineurin dephosphorylates NFATC1,2,3	PPIA	regulates-dephospho-of	NFATC1	286	R-HSA-2025928	NFATC1_286
Calcineurin dephosphorylates NFATC1,2,3	PPIA	regulates-dephospho-of	NFATC1	176	R-HSA-2025928	NFATC1_176
Calcineurin dephosphorylates NFATC1,2,3	PPIA	regulates-dephospho-of	NFATC1	175	R-HSA-2025928	NFATC1_175
Calcineurin dephosphorylates NFATC1,2,3	PPP3CB	controls-dephospho-of	NFATC1	179	R-HSA-2025928	NFATC1_179
Calcineurin dephosphorylates NFATC1,2,3	PPP3CB	controls-dephospho-of	NFATC1	178	R-HSA-2025928	NFATC1_178
Calcineurin dephosphorylates NFATC1,2,3	PPP3CB	controls-dephospho-of	NFATC1	241	R-HSA-2025928	NFATC1_241
Calcineurin dephosphorylates NFATC1,2,3	PPP3CB	controls-dephospho-of	NFATC1	237	R-HSA-2025928	NFATC1_237
Calcineurin dephosphorylates NFATC1,2,3	PPP3CB	controls-dephospho-of	NFATC1	233	R-HSA-2025928	NFATC1_233
Calcineurin dephosphorylates NFATC1,2,3	PPP3CB	controls-dephospho-of	NFATC1	278	R-HSA-2025928	NFATC1_278
Calcineurin dephosphorylates NFATC1,2,3	PPP3CB	controls-dephospho-of	NFATC1	181	R-HSA-2025928	NFATC1_181
Calcineurin dephosphorylates NFATC1,2,3	PPP3CB	controls-dephospho-of	NFATC1	290	R-HSA-2025928	NFATC1_290
Calcineurin dephosphorylates NFATC1,2,3	PPP3CB	controls-dephospho-of	NFATC1	286	R-HSA-2025928	NFATC1_286
Calcineurin dephosphorylates NFATC1,2,3	PPP3CB	controls-dephospho-of	NFATC1	176	R-HSA-2025928	NFATC1_176
Calcineurin dephosphorylates NFATC1,2,3	PPP3CB	controls-dephospho-of	NFATC1	175	R-HSA-2025928	NFATC1_175
Calcineurin dephosphorylates NFATC1,2,3	PPP3CA	controls-dephospho-of	NFATC1	179	R-HSA-2025928	NFATC1_179
Calcineurin dephosphorylates NFATC1,2,3	PPP3CA	controls-dephospho-of	NFATC1	178	R-HSA-2025928	NFATC1_178
Calcineurin dephosphorylates NFATC1,2,3	PPP3CA	controls-dephospho-of	NFATC1	241	R-HSA-2025928	NFATC1_241
Calcineurin dephosphorylates NFATC1,2,3	PPP3CA	controls-dephospho-of	NFATC1	237	R-HSA-2025928	NFATC1_237
Calcineurin dephosphorylates NFATC1,2,3	PPP3CA	controls-dephospho-of	NFATC1	233	R-HSA-2025928	NFATC1_233
Calcineurin dephosphorylates NFATC1,2,3	PPP3CA	controls-dephospho-of	NFATC1	278	R-HSA-2025928	NFATC1_278
Calcineurin dephosphorylates NFATC1,2,3	PPP3CA	controls-dephospho-of	NFATC1	181	R-HSA-2025928	NFATC1_181
Calcineurin dephosphorylates NFATC1,2,3	PPP3CA	controls-dephospho-of	NFATC1	290	R-HSA-2025928	NFATC1_290
Calcineurin dephosphorylates NFATC1,2,3	PPP3CA	controls-dephospho-of	NFATC1	286	R-HSA-2025928	NFATC1_286
Calcineurin dephosphorylates NFATC1,2,3	PPP3CA	controls-dephospho-of	NFATC1	176	R-HSA-2025928	NFATC1_176
Calcineurin dephosphorylates NFATC1,2,3	PPP3CA	controls-dephospho-of	NFATC1	175	R-HSA-2025928	NFATC1_175
Constitutive phosphorylation by GSK3	GSK3B	controls-phospho-of	HSF1	303	R-HSA-3371453	HSF1_303
Cyclin D:CDK4/6 phosphorylates RB1 and prevents RB1 binding to E2F1/2/3:DP1/2 complexes	CCND2	regulates-phospho-of	RB1	788	R-HSA-69231	RB1_788
Cyclin D:CDK4/6 phosphorylates RB1 and prevents RB1 binding to E2F1/2/3:DP1/2 complexes	CCND2	regulates-phospho-of	RB1	608	R-HSA-69231	RB1_608
Cyclin D:CDK4/6 phosphorylates RB1 and prevents RB1 binding to E2F1/2/3:DP1/2 complexes	CCND2	regulates-phospho-of	RB1	373	R-HSA-69231	RB1_373
Cyclin D:CDK4/6 phosphorylates RB1 and prevents RB1 binding to E2F1/2/3:DP1/2 complexes	CCND2	regulates-phospho-of	RB1	811	R-HSA-69231	RB1_811
Cyclin D:CDK4/6 phosphorylates RB1 and prevents RB1 binding to E2F1/2/3:DP1/2 complexes	CCND2	regulates-phospho-of	RB1	780	R-HSA-69231	RB1_780
Cyclin D:CDK4/6 phosphorylates RB1 and prevents RB1 binding to E2F1/2/3:DP1/2 complexes	CCND2	regulates-phospho-of	RB1	612	R-HSA-69231	RB1_612
Cyclin D:CDK4/6 phosphorylates RB1 and prevents RB1 binding to E2F1/2/3:DP1/2 complexes	CCND2	regulates-phospho-of	RB1	795	R-HSA-69231	RB1_795
Cyclin D:CDK4/6 phosphorylates RB1 and prevents RB1 binding to E2F1/2/3:DP1/2 complexes	CCND2	regulates-phospho-of	RB1	821	R-HSA-69231	RB1_821
Cyclin D:CDK4/6 phosphorylates RB1 and prevents RB1 binding to E2F1/2/3:DP1/2 complexes	CCND2	regulates-phospho-of	RB1	807	R-HSA-69231	RB1_807
Cyclin D:CDK4/6 phosphorylates RB1 and prevents RB1 binding to E2F1/2/3:DP1/2 complexes	CCND2	regulates-phospho-of	RB1	252	R-HSA-69231	RB1_252
Cyclin D:CDK4/6 phosphorylates RB1 and prevents RB1 binding to E2F1/2/3:DP1/2 complexes	CCND2	regulates-phospho-of	RB1	826	R-HSA-69231	RB1_826
Cyclin D:CDK4/6 phosphorylates RB1 and prevents RB1 binding to E2F1/2/3:DP1/2 complexes	CCND2	regulates-phospho-of	RB1	356	R-HSA-69231	RB1_356
Cyclin D:CDK4/6 phosphorylates RB1 and prevents RB1 binding to E2F1/2/3:DP1/2 complexes	CCND2	regulates-phospho-of	RB1	230	R-HSA-69231	RB1_230
Cyclin D:CDK4/6 phosphorylates RB1 and prevents RB1 binding to E2F1/2/3:DP1/2 complexes	CCND2	regulates-phospho-of	RB1	249	R-HSA-69231	RB1_249
Cyclin D:CDK4/6 phosphorylates RB1 and prevents RB1 binding to E2F1/2/3:DP1/2 complexes	CCND3	regulates-phospho-of	RB1	788	R-HSA-69231	RB1_788
Cyclin D:CDK4/6 phosphorylates RB1 and prevents RB1 binding to E2F1/2/3:DP1/2 complexes	CCND3	regulates-phospho-of	RB1	608	R-HSA-69231	RB1_608
Cyclin D:CDK4/6 phosphorylates RB1 and prevents RB1 binding to E2F1/2/3:DP1/2 complexes	CCND3	regulates-phospho-of	RB1	373	R-HSA-69231	RB1_373
Cyclin D:CDK4/6 phosphorylates RB1 and prevents RB1 binding to E2F1/2/3:DP1/2 complexes	CCND3	regulates-phospho-of	RB1	811	R-HSA-69231	RB1_811
Cyclin D:CDK4/6 phosphorylates RB1 and prevents RB1 binding to E2F1/2/3:DP1/2 complexes	CCND3	regulates-phospho-of	RB1	780	R-HSA-69231	RB1_780
Cyclin D:CDK4/6 phosphorylates RB1 and prevents RB1 binding to E2F1/2/3:DP1/2 complexes	CCND3	regulates-phospho-of	RB1	612	R-HSA-69231	RB1_612
Cyclin D:CDK4/6 phosphorylates RB1 and prevents RB1 binding to E2F1/2/3:DP1/2 complexes	CCND3	regulates-phospho-of	RB1	795	R-HSA-69231	RB1_795
Cyclin D:CDK4/6 phosphorylates RB1 and prevents RB1 binding to E2F1/2/3:DP1/2 complexes	CCND3	regulates-phospho-of	RB1	821	R-HSA-69231	RB1_821
Cyclin D:CDK4/6 phosphorylates RB1 and prevents RB1 binding to E2F1/2/3:DP1/2 complexes	CCND3	regulates-phospho-of	RB1	807	R-HSA-69231	RB1_807
Cyclin D:CDK4/6 phosphorylates RB1 and prevents RB1 binding to E2F1/2/3:DP1/2 complexes	CCND3	regulates-phospho-of	RB1	252	R-HSA-69231	RB1_252
Cyclin D:CDK4/6 phosphorylates RB1 and prevents RB1 binding to E2F1/2/3:DP1/2 complexes	CCND3	regulates-phospho-of	RB1	826	R-HSA-69231	RB1_826
Cyclin D:CDK4/6 phosphorylates RB1 and prevents RB1 binding to E2F1/2/3:DP1/2 complexes	CCND3	regulates-phospho-of	RB1	356	R-HSA-69231	RB1_356
Cyclin D:CDK4/6 phosphorylates RB1 and prevents RB1 binding to E2F1/2/3:DP1/2 complexes	CCND3	regulates-phospho-of	RB1	230	R-HSA-69231	RB1_230
Cyclin D:CDK4/6 phosphorylates RB1 and prevents RB1 binding to E2F1/2/3:DP1/2 complexes	CCND3	regulates-phospho-of	RB1	249	R-HSA-69231	RB1_249
Cyclin D:CDK4/6 phosphorylates RB1 and prevents RB1 binding to E2F1/2/3:DP1/2 complexes	CCND1	regulates-phospho-of	RB1	788	R-HSA-69231	RB1_788
Cyclin D:CDK4/6 phosphorylates RB1 and prevents RB1 binding to E2F1/2/3:DP1/2 complexes	CCND1	regulates-phospho-of	RB1	608	R-HSA-69231	RB1_608
Cyclin D:CDK4/6 phosphorylates RB1 and prevents RB1 binding to E2F1/2/3:DP1/2 complexes	CCND1	regulates-phospho-of	RB1	373	R-HSA-69231	RB1_373
Cyclin D:CDK4/6 phosphorylates RB1 and prevents RB1 binding to E2F1/2/3:DP1/2 complexes	CCND1	regulates-phospho-of	RB1	811	R-HSA-69231	RB1_811
Cyclin D:CDK4/6 phosphorylates RB1 and prevents RB1 binding to E2F1/2/3:DP1/2 complexes	CCND1	regulates-phospho-of	RB1	780	R-HSA-69231	RB1_780
Cyclin D:CDK4/6 phosphorylates RB1 and prevents RB1 binding to E2F1/2/3:DP1/2 complexes	CCND1	regulates-phospho-of	RB1	612	R-HSA-69231	RB1_612
Cyclin D:CDK4/6 phosphorylates RB1 and prevents RB1 binding to E2F1/2/3:DP1/2 complexes	CCND1	regulates-phospho-of	RB1	795	R-HSA-69231	RB1_795
Cyclin D:CDK4/6 phosphorylates RB1 and prevents RB1 binding to E2F1/2/3:DP1/2 complexes	CCND1	regulates-phospho-of	RB1	821	R-HSA-69231	RB1_821
Cyclin D:CDK4/6 phosphorylates RB1 and prevents RB1 binding to E2F1/2/3:DP1/2 complexes	CCND1	regulates-phospho-of	RB1	807	R-HSA-69231	RB1_807
Cyclin D:CDK4/6 phosphorylates RB1 and prevents RB1 binding to E2F1/2/3:DP1/2 complexes	CCND1	regulates-phospho-of	RB1	252	R-HSA-69231	RB1_252
Cyclin D:CDK4/6 phosphorylates RB1 and prevents RB1 binding to E2F1/2/3:DP1/2 complexes	CCND1	regulates-phospho-of	RB1	826	R-HSA-69231	RB1_826
Cyclin D:CDK4/6 phosphorylates RB1 and prevents RB1 binding to E2F1/2/3:DP1/2 complexes	CCND1	regulates-phospho-of	RB1	356	R-HSA-69231	RB1_356
Cyclin D:CDK4/6 phosphorylates RB1 and prevents RB1 binding to E2F1/2/3:DP1/2 complexes	CCND1	regulates-phospho-of	RB1	230	R-HSA-69231	RB1_230
Cyclin D:CDK4/6 phosphorylates RB1 and prevents RB1 binding to E2F1/2/3:DP1/2 complexes	CCND1	regulates-phospho-of	RB1	249	R-HSA-69231	RB1_249
Cyclin D:CDK4/6 phosphorylates RB1 and prevents RB1 binding to E2F1/2/3:DP1/2 complexes	CDK6	regulates-phospho-of	RB1	788	R-HSA-69231	RB1_788
Cyclin D:CDK4/6 phosphorylates RB1 and prevents RB1 binding to E2F1/2/3:DP1/2 complexes	CDK6	regulates-phospho-of	RB1	608	R-HSA-69231	RB1_608
Cyclin D:CDK4/6 phosphorylates RB1 and prevents RB1 binding to E2F1/2/3:DP1/2 complexes	CDK6	regulates-phospho-of	RB1	373	R-HSA-69231	RB1_373
Cyclin D:CDK4/6 phosphorylates RB1 and prevents RB1 binding to E2F1/2/3:DP1/2 complexes	CDK6	regulates-phospho-of	RB1	811	R-HSA-69231	RB1_811
Cyclin D:CDK4/6 phosphorylates RB1 and prevents RB1 binding to E2F1/2/3:DP1/2 complexes	CDK6	regulates-phospho-of	RB1	780	R-HSA-69231	RB1_780
Cyclin D:CDK4/6 phosphorylates RB1 and prevents RB1 binding to E2F1/2/3:DP1/2 complexes	CDK6	regulates-phospho-of	RB1	612	R-HSA-69231	RB1_612
Cyclin D:CDK4/6 phosphorylates RB1 and prevents RB1 binding to E2F1/2/3:DP1/2 complexes	CDK6	regulates-phospho-of	RB1	795	R-HSA-69231	RB1_795
Cyclin D:CDK4/6 phosphorylates RB1 and prevents RB1 binding to E2F1/2/3:DP1/2 complexes	CDK6	regulates-phospho-of	RB1	821	R-HSA-69231	RB1_821
Cyclin D:CDK4/6 phosphorylates RB1 and prevents RB1 binding to E2F1/2/3:DP1/2 complexes	CDK6	regulates-phospho-of	RB1	807	R-HSA-69231	RB1_807
Cyclin D:CDK4/6 phosphorylates RB1 and prevents RB1 binding to E2F1/2/3:DP1/2 complexes	CDK6	regulates-phospho-of	RB1	252	R-HSA-69231	RB1_252
Cyclin D:CDK4/6 phosphorylates RB1 and prevents RB1 binding to E2F1/2/3:DP1/2 complexes	CDK6	regulates-phospho-of	RB1	826	R-HSA-69231	RB1_826
Cyclin D:CDK4/6 phosphorylates RB1 and prevents RB1 binding to E2F1/2/3:DP1/2 complexes	CDK6	regulates-phospho-of	RB1	356	R-HSA-69231	RB1_356
Cyclin D:CDK4/6 phosphorylates RB1 and prevents RB1 binding to E2F1/2/3:DP1/2 complexes	CDK6	regulates-phospho-of	RB1	230	R-HSA-69231	RB1_230
Cyclin D:CDK4/6 phosphorylates RB1 and prevents RB1 binding to E2F1/2/3:DP1/2 complexes	CDK6	regulates-phospho-of	RB1	249	R-HSA-69231	RB1_249
Cyclin D:CDK4/6 phosphorylates RB1 and prevents RB1 binding to E2F1/2/3:DP1/2 complexes	CDK4	regulates-phospho-of	RB1	788	R-HSA-69231	RB1_788
Cyclin D:CDK4/6 phosphorylates RB1 and prevents RB1 binding to E2F1/2/3:DP1/2 complexes	CDK4	regulates-phospho-of	RB1	608	R-HSA-69231	RB1_608
Cyclin D:CDK4/6 phosphorylates RB1 and prevents RB1 binding to E2F1/2/3:DP1/2 complexes	CDK4	regulates-phospho-of	RB1	373	R-HSA-69231	RB1_373
Cyclin D:CDK4/6 phosphorylates RB1 and prevents RB1 binding to E2F1/2/3:DP1/2 complexes	CDK4	regulates-phospho-of	RB1	811	R-HSA-69231	RB1_811
Cyclin D:CDK4/6 phosphorylates RB1 and prevents RB1 binding to E2F1/2/3:DP1/2 complexes	CDK4	regulates-phospho-of	RB1	780	R-HSA-69231	RB1_780
Cyclin D:CDK4/6 phosphorylates RB1 and prevents RB1 binding to E2F1/2/3:DP1/2 complexes	CDK4	regulates-phospho-of	RB1	612	R-HSA-69231	RB1_612
Cyclin D:CDK4/6 phosphorylates RB1 and prevents RB1 binding to E2F1/2/3:DP1/2 complexes	CDK4	regulates-phospho-of	RB1	795	R-HSA-69231	RB1_795
Cyclin D:CDK4/6 phosphorylates RB1 and prevents RB1 binding to E2F1/2/3:DP1/2 complexes	CDK4	regulates-phospho-of	RB1	821	R-HSA-69231	RB1_821
Cyclin D:CDK4/6 phosphorylates RB1 and prevents RB1 binding to E2F1/2/3:DP1/2 complexes	CDK4	regulates-phospho-of	RB1	807	R-HSA-69231	RB1_807
Cyclin D:CDK4/6 phosphorylates RB1 and prevents RB1 binding to E2F1/2/3:DP1/2 complexes	CDK4	regulates-phospho-of	RB1	252	R-HSA-69231	RB1_252
Cyclin D:CDK4/6 phosphorylates RB1 and prevents RB1 binding to E2F1/2/3:DP1/2 complexes	CDK4	regulates-phospho-of	RB1	826	R-HSA-69231	RB1_826
Cyclin D:CDK4/6 phosphorylates RB1 and prevents RB1 binding to E2F1/2/3:DP1/2 complexes	CDK4	regulates-phospho-of	RB1	356	R-HSA-69231	RB1_356
Cyclin D:CDK4/6 phosphorylates RB1 and prevents RB1 binding to E2F1/2/3:DP1/2 complexes	CDK4	regulates-phospho-of	RB1	230	R-HSA-69231	RB1_230
Cyclin D:CDK4/6 phosphorylates RB1 and prevents RB1 binding to E2F1/2/3:DP1/2 complexes	CDK4	regulates-phospho-of	RB1	249	R-HSA-69231	RB1_249
Cyclin E/A:Cdk2-mediated phosphorylation of p27/p21	CDK2	controls-phospho-of	CDKN1A	130	R-HSA-187577	CDKN1A_130
Cyclin E/A:Cdk2-mediated phosphorylation of p27/p21	CDK2	controls-phospho-of	CDKN1B	187	R-HSA-187577	CDKN1B_187
DYRK2 phosphorylates TP53	DYRK2	controls-phospho-of	TP53	46	R-HSA-6804756	TP53_46
Decay of mRNA in SMG6:SMG5:SMG7:mRNA complex	PPP2R1A	regulates-dephospho-of	UPF1	1127	R-HSA-975957	UPF1_1127
Decay of mRNA in SMG6:SMG5:SMG7:mRNA complex	PPP2R1A	regulates-dephospho-of	UPF1	1084	R-HSA-975957	UPF1_1084
Decay of mRNA in SMG6:SMG5:SMG7:mRNA complex	PPP2R1A	regulates-dephospho-of	UPF1	1107	R-HSA-975957	UPF1_1107
Decay of mRNA in SMG6:SMG5:SMG7:mRNA complex	PPP2R1A	regulates-dephospho-of	UPF1	1089	R-HSA-975957	UPF1_1089
Decay of mRNA in SMG6:SMG5:SMG7:mRNA complex	PPP2CA	regulates-dephospho-of	UPF1	1127	R-HSA-975957	UPF1_1127
Decay of mRNA in SMG6:SMG5:SMG7:mRNA complex	PPP2CA	regulates-dephospho-of	UPF1	1084	R-HSA-975957	UPF1_1084
Decay of mRNA in SMG6:SMG5:SMG7:mRNA complex	PPP2CA	regulates-dephospho-of	UPF1	1107	R-HSA-975957	UPF1_1107
Decay of mRNA in SMG6:SMG5:SMG7:mRNA complex	PPP2CA	regulates-dephospho-of	UPF1	1089	R-HSA-975957	UPF1_1089
Decay of mRNA in SMG6:SMG5:SMG7:mRNA complex	PPP2R2A	regulates-dephospho-of	UPF1	1127	R-HSA-975957	UPF1_1127
Decay of mRNA in SMG6:SMG5:SMG7:mRNA complex	PPP2R2A	regulates-dephospho-of	UPF1	1084	R-HSA-975957	UPF1_1084
Decay of mRNA in SMG6:SMG5:SMG7:mRNA complex	PPP2R2A	regulates-dephospho-of	UPF1	1107	R-HSA-975957	UPF1_1107
Decay of mRNA in SMG6:SMG5:SMG7:mRNA complex	PPP2R2A	regulates-dephospho-of	UPF1	1089	R-HSA-975957	UPF1_1089
Dephosphorylation of CD3-zeta by PD-1 bound phosphatases	PTPN11	controls-dephospho-of	CD247	123	R-HSA-389948	CD247_123
Dephosphorylation of CD3-zeta by PD-1 bound phosphatases	PTPN11	controls-dephospho-of	CD247	83	R-HSA-389948	CD247_83
Dephosphorylation of CD3-zeta by PD-1 bound phosphatases	PTPN11	controls-dephospho-of	CD247	111	R-HSA-389948	CD247_111
Dephosphorylation of CD3-zeta by PD-1 bound phosphatases	PTPN11	controls-dephospho-of	CD247	153	R-HSA-389948	CD247_153
Dephosphorylation of CD3-zeta by PD-1 bound phosphatases	PTPN11	controls-dephospho-of	CD247	72	R-HSA-389948	CD247_72
Dephosphorylation of CD3-zeta by PD-1 bound phosphatases	PTPN11	controls-dephospho-of	CD247	142	R-HSA-389948	CD247_142
Dephosphorylation of CD3-zeta by PD-1 bound phosphatases	PTPN6	controls-dephospho-of	CD247	123	R-HSA-389948	CD247_123
Dephosphorylation of CD3-zeta by PD-1 bound phosphatases	PTPN6	controls-dephospho-of	CD247	83	R-HSA-389948	CD247_83
Dephosphorylation of CD3-zeta by PD-1 bound phosphatases	PTPN6	controls-dephospho-of	CD247	111	R-HSA-389948	CD247_111
Dephosphorylation of CD3-zeta by PD-1 bound phosphatases	PTPN6	controls-dephospho-of	CD247	153	R-HSA-389948	CD247_153
Dephosphorylation of CD3-zeta by PD-1 bound phosphatases	PTPN6	controls-dephospho-of	CD247	72	R-HSA-389948	CD247_72
Dephosphorylation of CD3-zeta by PD-1 bound phosphatases	PTPN6	controls-dephospho-of	CD247	142	R-HSA-389948	CD247_142
Dephosphorylation of Cyclin E:Cdk2 complexes by Cdc25A	CDC25A	controls-dephospho-of	CDK2	NA	R-HSA-69202	CDK2_NA
Dephosphorylation of Gab1 by SHP2	PTPN11	controls-dephospho-of	GAB1	589	R-HSA-180292	GAB1_589
Dephosphorylation of Gab1 by SHP2	PTPN11	controls-dephospho-of	GAB1	447	R-HSA-180292	GAB1_447
Dephosphorylation of Gab1 by SHP2	PTPN11	controls-dephospho-of	GAB1	472	R-HSA-180292	GAB1_472
Dephosphorylation of JAK1 by SHP1	PTPN6	controls-dephospho-of	JAK1	NA	R-HSA-912694	JAK1_NA
Dephosphorylation of NCAM1 bound pFyn	PTPRA	controls-dephospho-of	FYN	531	R-HSA-375165	FYN_531
Dephosphorylation of PAG by SHP2	PTPN11	controls-dephospho-of	PAG1	317	R-HSA-180292	PAG1_317
Dephosphorylation of STAT1 by SHP2	PTPN11	controls-dephospho-of	STAT1	701	R-HSA-912694	STAT1_701
Dephosphorylation of TYK2 by PTP1B	PTPN1	controls-dephospho-of	TYK2	1055	R-HSA-912694	TYK2_1055
Dephosphorylation of TYK2 by PTP1B	PTPN1	controls-dephospho-of	TYK2	1054	R-HSA-912694	TYK2_1054
Dephosphorylation of cytoplasmic Cyclin B1/B2:phospho-Cdc2 (Thr 14, Tyr 15) complexes by CDC25B	CDC25B	controls-dephospho-of	CDK1	14	R-HSA-69273	CDK1_14
Dephosphorylation of cytoplasmic Cyclin B1/B2:phospho-Cdc2 (Thr 14, Tyr 15) complexes by CDC25B	CDC25B	controls-dephospho-of	CDK1	15	R-HSA-69273	CDK1_15
Dephosphorylation of inactive SRC by PTPB1	PTPN1	controls-dephospho-of	SRC	530	R-HSA-354192	SRC_530
Dephosphorylation of nuclear Cyclin A:phospho-Cdc2 complexes	CDC25A	controls-dephospho-of	CDK1	14	R-HSA-69273	CDK1_14
Dephosphorylation of nuclear Cyclin A:phospho-Cdc2 complexes	CDC25A	controls-dephospho-of	CDK1	15	R-HSA-69273	CDK1_15
Dephosphorylation of p-STAT1 dimer by nuclear isoform of TCPTP	PTPN2	controls-dephospho-of	STAT1	701	R-HSA-877312	STAT1_701
Dephosphorylation of p-STAT1 dimer by nuclear isoform of TCPTP	PTPN2	controls-dephospho-of	STAT1	727	R-HSA-877312	STAT1_727
Depolymerization of lamin filaments after PKC-mediated phosphorylation	PRKCA	controls-phospho-of	LMNA	395	R-HSA-4419969	LMNA_395
Depolymerization of lamin filaments after PKC-mediated phosphorylation	PRKCB	controls-phospho-of	LMNA	395	R-HSA-4419969	LMNA_395
Down Regulation of Emi1 through Phosphorylation of Emi1	PLK1	controls-phospho-of	FBXO5	NA	R-HSA-68881	FBXO5_NA
Dynamin-mediated GTP hydrolysis promotes vesicle scission	DNM2	controls-dephospho-of	AVPR2	NA	R-HSA-8856828	AVPR2_NA
EGFR activates PLC-gamma1 by phosphorylation	EGFR	controls-phospho-of	PLCG1	472	R-HSA-212718	PLCG1_472
EGFR activates PLC-gamma1 by phosphorylation	EGFR	controls-phospho-of	PLCG1	783	R-HSA-212718	PLCG1_783
EGFR activates PLC-gamma1 by phosphorylation	EGFR	controls-phospho-of	PLCG1	771	R-HSA-212718	PLCG1_771
EGFR activates PLC-gamma1 by phosphorylation	EGFR	controls-phospho-of	PLCG1	1253	R-HSA-212718	PLCG1_1253
EGFR autophosphorylation	FAM83B	regulates-phospho-of	EGFR	1069	R-HSA-177929	EGFR_1069
EGFR autophosphorylation	FAM83B	regulates-phospho-of	EGFR	1110	R-HSA-177929	EGFR_1110
EGFR autophosphorylation	FAM83B	regulates-phospho-of	EGFR	1092	R-HSA-177929	EGFR_1092
EGFR autophosphorylation	FAM83B	regulates-phospho-of	EGFR	1172	R-HSA-177929	EGFR_1172
EGFR autophosphorylation	FAM83B	regulates-phospho-of	EGFR	1016	R-HSA-177929	EGFR_1016
EGFR autophosphorylation	FAM83B	regulates-phospho-of	EGFR	1197	R-HSA-177929	EGFR_1197
EGFR phosphorylates NOTCH3	EGF	controls-phospho-of	NOTCH3	NA	R-HSA-9013507	NOTCH3_NA
EGFR phosphorylates NOTCH3	EGFR	controls-phospho-of	NOTCH3	NA	R-HSA-9013507	NOTCH3_NA
ERBB2 KD mutants trans-autophosphorylate	HSP90AA1	regulates-phospho-of	EGFR	1069	R-HSA-9664565	EGFR_1069
ERBB2 KD mutants trans-autophosphorylate	HSP90AA1	regulates-phospho-of	EGFR	1110	R-HSA-9664565	EGFR_1110
ERBB2 KD mutants trans-autophosphorylate	HSP90AA1	regulates-phospho-of	EGFR	1092	R-HSA-9664565	EGFR_1092
ERBB2 KD mutants trans-autophosphorylate	HSP90AA1	regulates-phospho-of	EGFR	1172	R-HSA-9664565	EGFR_1172
ERBB2 KD mutants trans-autophosphorylate	HSP90AA1	regulates-phospho-of	EGFR	1016	R-HSA-9664565	EGFR_1016
ERBB2 KD mutants trans-autophosphorylate	HSP90AA1	regulates-phospho-of	EGFR	1197	R-HSA-9664565	EGFR_1197
ERBB2 KD mutants trans-autophosphorylate	ERBB2	regulates-phospho-of	EGFR	1069	R-HSA-9664565	EGFR_1069
ERBB2 KD mutants trans-autophosphorylate	ERBB2	regulates-phospho-of	EGFR	1110	R-HSA-9664565	EGFR_1110
ERBB2 KD mutants trans-autophosphorylate	ERBB2	regulates-phospho-of	EGFR	1092	R-HSA-9664565	EGFR_1092
ERBB2 KD mutants trans-autophosphorylate	ERBB2	regulates-phospho-of	EGFR	1172	R-HSA-9664565	EGFR_1172
ERBB2 KD mutants trans-autophosphorylate	ERBB2	regulates-phospho-of	EGFR	1016	R-HSA-9664565	EGFR_1016
ERBB2 KD mutants trans-autophosphorylate	ERBB2	regulates-phospho-of	EGFR	1197	R-HSA-9664565	EGFR_1197
ERBB2 KD mutants trans-autophosphorylate	CDC37	regulates-phospho-of	EGFR	1069	R-HSA-9664565	EGFR_1069
ERBB2 KD mutants trans-autophosphorylate	CDC37	regulates-phospho-of	EGFR	1110	R-HSA-9664565	EGFR_1110
ERBB2 KD mutants trans-autophosphorylate	CDC37	regulates-phospho-of	EGFR	1092	R-HSA-9664565	EGFR_1092
ERBB2 KD mutants trans-autophosphorylate	CDC37	regulates-phospho-of	EGFR	1172	R-HSA-9664565	EGFR_1172
ERBB2 KD mutants trans-autophosphorylate	CDC37	regulates-phospho-of	EGFR	1016	R-HSA-9664565	EGFR_1016
ERBB2 KD mutants trans-autophosphorylate	CDC37	regulates-phospho-of	EGFR	1197	R-HSA-9664565	EGFR_1197
ERBB2 KD mutants trans-autophosphorylate	ERBIN	regulates-phospho-of	EGFR	1069	R-HSA-9664565	EGFR_1069
ERBB2 KD mutants trans-autophosphorylate	ERBIN	regulates-phospho-of	EGFR	1110	R-HSA-9664565	EGFR_1110
ERBB2 KD mutants trans-autophosphorylate	ERBIN	regulates-phospho-of	EGFR	1092	R-HSA-9664565	EGFR_1092
ERBB2 KD mutants trans-autophosphorylate	ERBIN	regulates-phospho-of	EGFR	1172	R-HSA-9664565	EGFR_1172
ERBB2 KD mutants trans-autophosphorylate	ERBIN	regulates-phospho-of	EGFR	1016	R-HSA-9664565	EGFR_1016
ERBB2 KD mutants trans-autophosphorylate	ERBIN	regulates-phospho-of	EGFR	1197	R-HSA-9664565	EGFR_1197
ERBB2 KD mutants trans-autophosphorylate	HSP90AA1	regulates-phospho-of	ERBB3	1289	R-HSA-9664565	ERBB3_1289
ERBB2 KD mutants trans-autophosphorylate	HSP90AA1	regulates-phospho-of	ERBB3	1054	R-HSA-9664565	ERBB3_1054
ERBB2 KD mutants trans-autophosphorylate	HSP90AA1	regulates-phospho-of	ERBB3	1199	R-HSA-9664565	ERBB3_1199
ERBB2 KD mutants trans-autophosphorylate	HSP90AA1	regulates-phospho-of	ERBB3	1276	R-HSA-9664565	ERBB3_1276
ERBB2 KD mutants trans-autophosphorylate	HSP90AA1	regulates-phospho-of	ERBB3	1197	R-HSA-9664565	ERBB3_1197
ERBB2 KD mutants trans-autophosphorylate	HSP90AA1	regulates-phospho-of	ERBB3	1260	R-HSA-9664565	ERBB3_1260
ERBB2 KD mutants trans-autophosphorylate	HSP90AA1	regulates-phospho-of	ERBB3	1262	R-HSA-9664565	ERBB3_1262
ERBB2 KD mutants trans-autophosphorylate	HSP90AA1	regulates-phospho-of	ERBB3	1222	R-HSA-9664565	ERBB3_1222
ERBB2 KD mutants trans-autophosphorylate	HSP90AA1	regulates-phospho-of	ERBB3	1328	R-HSA-9664565	ERBB3_1328
ERBB2 KD mutants trans-autophosphorylate	HSP90AA1	regulates-phospho-of	ERBB3	1224	R-HSA-9664565	ERBB3_1224
ERBB2 KD mutants trans-autophosphorylate	ERBB2	regulates-phospho-of	ERBB3	1289	R-HSA-9664565	ERBB3_1289
ERBB2 KD mutants trans-autophosphorylate	ERBB2	regulates-phospho-of	ERBB3	1054	R-HSA-9664565	ERBB3_1054
ERBB2 KD mutants trans-autophosphorylate	ERBB2	regulates-phospho-of	ERBB3	1199	R-HSA-9664565	ERBB3_1199
ERBB2 KD mutants trans-autophosphorylate	ERBB2	regulates-phospho-of	ERBB3	1276	R-HSA-9664565	ERBB3_1276
ERBB2 KD mutants trans-autophosphorylate	ERBB2	regulates-phospho-of	ERBB3	1197	R-HSA-9664565	ERBB3_1197
ERBB2 KD mutants trans-autophosphorylate	ERBB2	regulates-phospho-of	ERBB3	1260	R-HSA-9664565	ERBB3_1260
ERBB2 KD mutants trans-autophosphorylate	ERBB2	regulates-phospho-of	ERBB3	1262	R-HSA-9664565	ERBB3_1262
ERBB2 KD mutants trans-autophosphorylate	ERBB2	regulates-phospho-of	ERBB3	1222	R-HSA-9664565	ERBB3_1222
ERBB2 KD mutants trans-autophosphorylate	ERBB2	regulates-phospho-of	ERBB3	1328	R-HSA-9664565	ERBB3_1328
ERBB2 KD mutants trans-autophosphorylate	ERBB2	regulates-phospho-of	ERBB3	1224	R-HSA-9664565	ERBB3_1224
ERBB2 KD mutants trans-autophosphorylate	CDC37	regulates-phospho-of	ERBB3	1289	R-HSA-9664565	ERBB3_1289
ERBB2 KD mutants trans-autophosphorylate	CDC37	regulates-phospho-of	ERBB3	1054	R-HSA-9664565	ERBB3_1054
ERBB2 KD mutants trans-autophosphorylate	CDC37	regulates-phospho-of	ERBB3	1199	R-HSA-9664565	ERBB3_1199
ERBB2 KD mutants trans-autophosphorylate	CDC37	regulates-phospho-of	ERBB3	1276	R-HSA-9664565	ERBB3_1276
ERBB2 KD mutants trans-autophosphorylate	CDC37	regulates-phospho-of	ERBB3	1197	R-HSA-9664565	ERBB3_1197
ERBB2 KD mutants trans-autophosphorylate	CDC37	regulates-phospho-of	ERBB3	1260	R-HSA-9664565	ERBB3_1260
ERBB2 KD mutants trans-autophosphorylate	CDC37	regulates-phospho-of	ERBB3	1262	R-HSA-9664565	ERBB3_1262
ERBB2 KD mutants trans-autophosphorylate	CDC37	regulates-phospho-of	ERBB3	1222	R-HSA-9664565	ERBB3_1222
ERBB2 KD mutants trans-autophosphorylate	CDC37	regulates-phospho-of	ERBB3	1328	R-HSA-9664565	ERBB3_1328
ERBB2 KD mutants trans-autophosphorylate	CDC37	regulates-phospho-of	ERBB3	1224	R-HSA-9664565	ERBB3_1224
ERBB2 KD mutants trans-autophosphorylate	ERBIN	regulates-phospho-of	ERBB3	1289	R-HSA-9664565	ERBB3_1289
ERBB2 KD mutants trans-autophosphorylate	ERBIN	regulates-phospho-of	ERBB3	1054	R-HSA-9664565	ERBB3_1054
ERBB2 KD mutants trans-autophosphorylate	ERBIN	regulates-phospho-of	ERBB3	1199	R-HSA-9664565	ERBB3_1199
ERBB2 KD mutants trans-autophosphorylate	ERBIN	regulates-phospho-of	ERBB3	1276	R-HSA-9664565	ERBB3_1276
ERBB2 KD mutants trans-autophosphorylate	ERBIN	regulates-phospho-of	ERBB3	1197	R-HSA-9664565	ERBB3_1197
ERBB2 KD mutants trans-autophosphorylate	ERBIN	regulates-phospho-of	ERBB3	1260	R-HSA-9664565	ERBB3_1260
ERBB2 KD mutants trans-autophosphorylate	ERBIN	regulates-phospho-of	ERBB3	1262	R-HSA-9664565	ERBB3_1262
ERBB2 KD mutants trans-autophosphorylate	ERBIN	regulates-phospho-of	ERBB3	1222	R-HSA-9664565	ERBB3_1222
ERBB2 KD mutants trans-autophosphorylate	ERBIN	regulates-phospho-of	ERBB3	1328	R-HSA-9664565	ERBB3_1328
ERBB2 KD mutants trans-autophosphorylate	ERBIN	regulates-phospho-of	ERBB3	1224	R-HSA-9664565	ERBB3_1224
ERBB2 KD mutants trans-autophosphorylate	HSP90AA1	regulates-phospho-of	ERBB2	1023	R-HSA-9664565	ERBB2_1023
ERBB2 KD mutants trans-autophosphorylate	HSP90AA1	regulates-phospho-of	ERBB2	1222	R-HSA-9664565	ERBB2_1222
ERBB2 KD mutants trans-autophosphorylate	HSP90AA1	regulates-phospho-of	ERBB2	1139	R-HSA-9664565	ERBB2_1139
ERBB2 KD mutants trans-autophosphorylate	HSP90AA1	regulates-phospho-of	ERBB2	1221	R-HSA-9664565	ERBB2_1221
ERBB2 KD mutants trans-autophosphorylate	HSP90AA1	regulates-phospho-of	ERBB2	1196	R-HSA-9664565	ERBB2_1196
ERBB2 KD mutants trans-autophosphorylate	HSP90AA1	regulates-phospho-of	ERBB2	1248	R-HSA-9664565	ERBB2_1248
ERBB2 KD mutants trans-autophosphorylate	HSP90AA1	regulates-phospho-of	ERBB2	878	R-HSA-9664565	ERBB2_878
ERBB2 KD mutants trans-autophosphorylate	CDC37	regulates-phospho-of	ERBB2	1023	R-HSA-9664565	ERBB2_1023
ERBB2 KD mutants trans-autophosphorylate	CDC37	regulates-phospho-of	ERBB2	1222	R-HSA-9664565	ERBB2_1222
ERBB2 KD mutants trans-autophosphorylate	CDC37	regulates-phospho-of	ERBB2	1139	R-HSA-9664565	ERBB2_1139
ERBB2 KD mutants trans-autophosphorylate	CDC37	regulates-phospho-of	ERBB2	1221	R-HSA-9664565	ERBB2_1221
ERBB2 KD mutants trans-autophosphorylate	CDC37	regulates-phospho-of	ERBB2	1196	R-HSA-9664565	ERBB2_1196
ERBB2 KD mutants trans-autophosphorylate	CDC37	regulates-phospho-of	ERBB2	1248	R-HSA-9664565	ERBB2_1248
ERBB2 KD mutants trans-autophosphorylate	CDC37	regulates-phospho-of	ERBB2	878	R-HSA-9664565	ERBB2_878
ERBB2 KD mutants trans-autophosphorylate	ERBIN	regulates-phospho-of	ERBB2	1023	R-HSA-9664565	ERBB2_1023
ERBB2 KD mutants trans-autophosphorylate	ERBIN	regulates-phospho-of	ERBB2	1222	R-HSA-9664565	ERBB2_1222
ERBB2 KD mutants trans-autophosphorylate	ERBIN	regulates-phospho-of	ERBB2	1139	R-HSA-9664565	ERBB2_1139
ERBB2 KD mutants trans-autophosphorylate	ERBIN	regulates-phospho-of	ERBB2	1221	R-HSA-9664565	ERBB2_1221
ERBB2 KD mutants trans-autophosphorylate	ERBIN	regulates-phospho-of	ERBB2	1196	R-HSA-9664565	ERBB2_1196
ERBB2 KD mutants trans-autophosphorylate	ERBIN	regulates-phospho-of	ERBB2	1248	R-HSA-9664565	ERBB2_1248
ERBB2 KD mutants trans-autophosphorylate	ERBIN	regulates-phospho-of	ERBB2	878	R-HSA-9664565	ERBB2_878
ERBB2 homodimer phosphorylates SHC1	ERBB2	controls-phospho-of	SHC1	349	R-HSA-9634285	SHC1_349
ERBB2 homodimer phosphorylates SHC1	ERBB2	controls-phospho-of	SHC1	350	R-HSA-9634285	SHC1_350
ERK5 activates the transcription factor MEF2	MAPK7	controls-phospho-of	MEF2C	396	R-HSA-198753	MEF2C_396
ERK5 activates the transcription factor MEF2	MAPK7	controls-phospho-of	MEF2A	408	R-HSA-198753	MEF2A_408
ERK5 is activated	MAP2K5	controls-phospho-of	MAPK7	221	R-HSA-198765	MAPK7_221
ERK5 is activated	MAP2K5	controls-phospho-of	MAPK7	219	R-HSA-198765	MAPK7_219
ERKs are inactivated by dual-specific phosphatases (DUSPs)	DUSP3	regulates-dephospho-of	MAPK1	185	R-HSA-202670	MAPK1_185
ERKs are inactivated by dual-specific phosphatases (DUSPs)	DUSP3	regulates-dephospho-of	MAPK1	187	R-HSA-202670	MAPK1_187
ERKs are inactivated by dual-specific phosphatases (DUSPs)	VRK3	regulates-dephospho-of	MAPK1	185	R-HSA-202670	MAPK1_185
ERKs are inactivated by dual-specific phosphatases (DUSPs)	VRK3	regulates-dephospho-of	MAPK1	187	R-HSA-202670	MAPK1_187
ERKs are inactivated by dual-specific phosphatases (DUSPs)	DUSP3	regulates-dephospho-of	MAPK3	202	R-HSA-202670	MAPK3_202
ERKs are inactivated by dual-specific phosphatases (DUSPs)	DUSP3	regulates-dephospho-of	MAPK3	204	R-HSA-202670	MAPK3_204
ERKs are inactivated by dual-specific phosphatases (DUSPs)	VRK3	regulates-dephospho-of	MAPK3	202	R-HSA-202670	MAPK3_202
ERKs are inactivated by dual-specific phosphatases (DUSPs)	VRK3	regulates-dephospho-of	MAPK3	204	R-HSA-202670	MAPK3_204
ERKs are inactivated by dual-specific phosphatases (DUSPs)	DUSP3	regulates-dephospho-of	MAPK7	221	R-HSA-202670	MAPK7_221
ERKs are inactivated by dual-specific phosphatases (DUSPs)	DUSP3	regulates-dephospho-of	MAPK7	219	R-HSA-202670	MAPK7_219
ERKs are inactivated by dual-specific phosphatases (DUSPs)	VRK3	regulates-dephospho-of	MAPK7	221	R-HSA-202670	MAPK7_221
ERKs are inactivated by dual-specific phosphatases (DUSPs)	VRK3	regulates-dephospho-of	MAPK7	219	R-HSA-202670	MAPK7_219
FAM20C phosphorylates FAM20C substrates	FAM20C	controls-phospho-of	MIA3	NA	R-HSA-8957275	MIA3_NA
FAM20C phosphorylates FAM20C substrates	FAM20C	controls-phospho-of	MIA3	NA	R-HSA-381426	MIA3_NA
FAM20C phosphorylates FAM20C substrates	FAM20A	regulates-phospho-of	MIA3	NA	R-HSA-8957275	MIA3_NA
FAM20C phosphorylates FAM20C substrates	FAM20A	regulates-phospho-of	MIA3	NA	R-HSA-381426	MIA3_NA
FAM20C phosphorylates FAM20C substrates	FAM20C	controls-phospho-of	MIA3	NA	R-HSA-8957275	MIA3_NA
FAM20C phosphorylates FAM20C substrates	FAM20C	controls-phospho-of	MIA3	NA	R-HSA-381426	MIA3_NA
FAM20C phosphorylates FAM20C substrates	FAM20C	controls-phospho-of	BPIFB2	NA	R-HSA-8957275	BPIFB2_NA
FAM20C phosphorylates FAM20C substrates	FAM20C	controls-phospho-of	BPIFB2	NA	R-HSA-381426	BPIFB2_NA
FAM20C phosphorylates FAM20C substrates	FAM20A	regulates-phospho-of	BPIFB2	NA	R-HSA-8957275	BPIFB2_NA
FAM20C phosphorylates FAM20C substrates	FAM20A	regulates-phospho-of	BPIFB2	NA	R-HSA-381426	BPIFB2_NA
FAM20C phosphorylates FAM20C substrates	FAM20C	controls-phospho-of	BPIFB2	NA	R-HSA-8957275	BPIFB2_NA
FAM20C phosphorylates FAM20C substrates	FAM20C	controls-phospho-of	BPIFB2	NA	R-HSA-381426	BPIFB2_NA
FAM20C phosphorylates FAM20C substrates	FAM20C	controls-phospho-of	PROC	NA	R-HSA-8957275	PROC_NA
FAM20C phosphorylates FAM20C substrates	FAM20C	controls-phospho-of	PROC	NA	R-HSA-381426	PROC_NA
FAM20C phosphorylates FAM20C substrates	FAM20A	regulates-phospho-of	PROC	NA	R-HSA-8957275	PROC_NA
FAM20C phosphorylates FAM20C substrates	FAM20A	regulates-phospho-of	PROC	NA	R-HSA-381426	PROC_NA
FAM20C phosphorylates FAM20C substrates	FAM20C	controls-phospho-of	PROC	NA	R-HSA-8957275	PROC_NA
FAM20C phosphorylates FAM20C substrates	FAM20C	controls-phospho-of	PROC	NA	R-HSA-381426	PROC_NA
FAM20C phosphorylates FAM20C substrates	FAM20C	controls-phospho-of	APOB	NA	R-HSA-8957275	APOB_NA
FAM20C phosphorylates FAM20C substrates	FAM20C	controls-phospho-of	APOB	NA	R-HSA-381426	APOB_NA
FAM20C phosphorylates FAM20C substrates	FAM20A	regulates-phospho-of	APOB	NA	R-HSA-8957275	APOB_NA
FAM20C phosphorylates FAM20C substrates	FAM20A	regulates-phospho-of	APOB	NA	R-HSA-381426	APOB_NA
FAM20C phosphorylates FAM20C substrates	FAM20C	controls-phospho-of	APOB	NA	R-HSA-8957275	APOB_NA
FAM20C phosphorylates FAM20C substrates	FAM20C	controls-phospho-of	APOB	NA	R-HSA-381426	APOB_NA
FAM20C phosphorylates FAM20C substrates	FAM20C	controls-phospho-of	SERPINC1	NA	R-HSA-8957275	SERPINC1_NA
FAM20C phosphorylates FAM20C substrates	FAM20C	controls-phospho-of	SERPINC1	NA	R-HSA-381426	SERPINC1_NA
FAM20C phosphorylates FAM20C substrates	FAM20A	regulates-phospho-of	SERPINC1	NA	R-HSA-8957275	SERPINC1_NA
FAM20C phosphorylates FAM20C substrates	FAM20A	regulates-phospho-of	SERPINC1	NA	R-HSA-381426	SERPINC1_NA
FAM20C phosphorylates FAM20C substrates	FAM20C	controls-phospho-of	SERPINC1	NA	R-HSA-8957275	SERPINC1_NA
FAM20C phosphorylates FAM20C substrates	FAM20C	controls-phospho-of	SERPINC1	NA	R-HSA-381426	SERPINC1_NA
FAM20C phosphorylates FAM20C substrates	FAM20C	controls-phospho-of	MELTF	NA	R-HSA-8957275	MELTF_NA
FAM20C phosphorylates FAM20C substrates	FAM20C	controls-phospho-of	MELTF	NA	R-HSA-381426	MELTF_NA
FAM20C phosphorylates FAM20C substrates	FAM20A	regulates-phospho-of	MELTF	NA	R-HSA-8957275	MELTF_NA
FAM20C phosphorylates FAM20C substrates	FAM20A	regulates-phospho-of	MELTF	NA	R-HSA-381426	MELTF_NA
FAM20C phosphorylates FAM20C substrates	FAM20C	controls-phospho-of	MELTF	NA	R-HSA-8957275	MELTF_NA
FAM20C phosphorylates FAM20C substrates	FAM20C	controls-phospho-of	MELTF	NA	R-HSA-381426	MELTF_NA
FAM20C phosphorylates FAM20C substrates	FAM20C	controls-phospho-of	C3	NA	R-HSA-8957275	C3_NA
FAM20C phosphorylates FAM20C substrates	FAM20C	controls-phospho-of	C3	NA	R-HSA-381426	C3_NA
FAM20C phosphorylates FAM20C substrates	FAM20A	regulates-phospho-of	C3	NA	R-HSA-8957275	C3_NA
FAM20C phosphorylates FAM20C substrates	FAM20A	regulates-phospho-of	C3	NA	R-HSA-381426	C3_NA
FAM20C phosphorylates FAM20C substrates	FAM20C	controls-phospho-of	C3	NA	R-HSA-8957275	C3_NA
FAM20C phosphorylates FAM20C substrates	FAM20C	controls-phospho-of	C3	NA	R-HSA-381426	C3_NA
FAM20C phosphorylates FAM20C substrates	FAM20C	controls-phospho-of	SPARCL1	NA	R-HSA-8957275	SPARCL1_NA
FAM20C phosphorylates FAM20C substrates	FAM20C	controls-phospho-of	SPARCL1	NA	R-HSA-381426	SPARCL1_NA
FAM20C phosphorylates FAM20C substrates	FAM20A	regulates-phospho-of	SPARCL1	NA	R-HSA-8957275	SPARCL1_NA
FAM20C phosphorylates FAM20C substrates	FAM20A	regulates-phospho-of	SPARCL1	NA	R-HSA-381426	SPARCL1_NA
FAM20C phosphorylates FAM20C substrates	FAM20C	controls-phospho-of	SPARCL1	NA	R-HSA-8957275	SPARCL1_NA
FAM20C phosphorylates FAM20C substrates	FAM20C	controls-phospho-of	SPARCL1	NA	R-HSA-381426	SPARCL1_NA
FAM20C phosphorylates FAM20C substrates	FAM20C	controls-phospho-of	SERPINA1	NA	R-HSA-8957275	SERPINA1_NA
FAM20C phosphorylates FAM20C substrates	FAM20C	controls-phospho-of	SERPINA1	NA	R-HSA-381426	SERPINA1_NA
FAM20C phosphorylates FAM20C substrates	FAM20A	regulates-phospho-of	SERPINA1	NA	R-HSA-8957275	SERPINA1_NA
FAM20C phosphorylates FAM20C substrates	FAM20A	regulates-phospho-of	SERPINA1	NA	R-HSA-381426	SERPINA1_NA
FAM20C phosphorylates FAM20C substrates	FAM20C	controls-phospho-of	SERPINA1	NA	R-HSA-8957275	SERPINA1_NA
FAM20C phosphorylates FAM20C substrates	FAM20C	controls-phospho-of	SERPINA1	NA	R-HSA-381426	SERPINA1_NA
FAM20C phosphorylates FAM20C substrates	FAM20C	controls-phospho-of	SCG2	NA	R-HSA-8957275	SCG2_NA
FAM20C phosphorylates FAM20C substrates	FAM20C	controls-phospho-of	SCG2	NA	R-HSA-381426	SCG2_NA
FAM20C phosphorylates FAM20C substrates	FAM20A	regulates-phospho-of	SCG2	NA	R-HSA-8957275	SCG2_NA
FAM20C phosphorylates FAM20C substrates	FAM20A	regulates-phospho-of	SCG2	NA	R-HSA-381426	SCG2_NA
FAM20C phosphorylates FAM20C substrates	FAM20C	controls-phospho-of	SCG2	NA	R-HSA-8957275	SCG2_NA
FAM20C phosphorylates FAM20C substrates	FAM20C	controls-phospho-of	SCG2	NA	R-HSA-381426	SCG2_NA
FAM20C phosphorylates FAM20C substrates	FAM20C	controls-phospho-of	APOA1	NA	R-HSA-8957275	APOA1_NA
FAM20C phosphorylates FAM20C substrates	FAM20C	controls-phospho-of	APOA1	NA	R-HSA-381426	APOA1_NA
FAM20C phosphorylates FAM20C substrates	FAM20A	regulates-phospho-of	APOA1	NA	R-HSA-8957275	APOA1_NA
FAM20C phosphorylates FAM20C substrates	FAM20A	regulates-phospho-of	APOA1	NA	R-HSA-381426	APOA1_NA
FAM20C phosphorylates FAM20C substrates	FAM20C	controls-phospho-of	APOA1	NA	R-HSA-8957275	APOA1_NA
FAM20C phosphorylates FAM20C substrates	FAM20C	controls-phospho-of	APOA1	NA	R-HSA-381426	APOA1_NA
FAM20C phosphorylates FAM20C substrates	FAM20C	controls-phospho-of	TIMP1	NA	R-HSA-8957275	TIMP1_NA
FAM20C phosphorylates FAM20C substrates	FAM20C	controls-phospho-of	TIMP1	NA	R-HSA-381426	TIMP1_NA
FAM20C phosphorylates FAM20C substrates	FAM20A	regulates-phospho-of	TIMP1	NA	R-HSA-8957275	TIMP1_NA
FAM20C phosphorylates FAM20C substrates	FAM20A	regulates-phospho-of	TIMP1	NA	R-HSA-381426	TIMP1_NA
FAM20C phosphorylates FAM20C substrates	FAM20C	controls-phospho-of	TIMP1	NA	R-HSA-8957275	TIMP1_NA
FAM20C phosphorylates FAM20C substrates	FAM20C	controls-phospho-of	TIMP1	NA	R-HSA-381426	TIMP1_NA
FAM20C phosphorylates FAM20C substrates	FAM20C	controls-phospho-of	HRC	NA	R-HSA-8957275	HRC_NA
FAM20C phosphorylates FAM20C substrates	FAM20C	controls-phospho-of	HRC	NA	R-HSA-381426	HRC_NA
FAM20C phosphorylates FAM20C substrates	FAM20A	regulates-phospho-of	HRC	NA	R-HSA-8957275	HRC_NA
FAM20C phosphorylates FAM20C substrates	FAM20A	regulates-phospho-of	HRC	NA	R-HSA-381426	HRC_NA
FAM20C phosphorylates FAM20C substrates	FAM20C	controls-phospho-of	HRC	NA	R-HSA-8957275	HRC_NA
FAM20C phosphorylates FAM20C substrates	FAM20C	controls-phospho-of	HRC	NA	R-HSA-381426	HRC_NA
FAM20C phosphorylates FAM20C substrates	FAM20C	controls-phospho-of	FGF23	NA	R-HSA-8957275	FGF23_NA
FAM20C phosphorylates FAM20C substrates	FAM20C	controls-phospho-of	FGF23	NA	R-HSA-381426	FGF23_NA
FAM20C phosphorylates FAM20C substrates	FAM20A	regulates-phospho-of	FGF23	NA	R-HSA-8957275	FGF23_NA
FAM20C phosphorylates FAM20C substrates	FAM20A	regulates-phospho-of	FGF23	NA	R-HSA-381426	FGF23_NA
FAM20C phosphorylates FAM20C substrates	FAM20C	controls-phospho-of	FGF23	NA	R-HSA-8957275	FGF23_NA
FAM20C phosphorylates FAM20C substrates	FAM20C	controls-phospho-of	FGF23	NA	R-HSA-381426	FGF23_NA
FAM20C phosphorylates FAM20C substrates	FAM20C	controls-phospho-of	STC2	NA	R-HSA-8957275	STC2_NA
FAM20C phosphorylates FAM20C substrates	FAM20C	controls-phospho-of	STC2	NA	R-HSA-381426	STC2_NA
FAM20C phosphorylates FAM20C substrates	FAM20A	regulates-phospho-of	STC2	NA	R-HSA-8957275	STC2_NA
FAM20C phosphorylates FAM20C substrates	FAM20A	regulates-phospho-of	STC2	NA	R-HSA-381426	STC2_NA
FAM20C phosphorylates FAM20C substrates	FAM20C	controls-phospho-of	STC2	NA	R-HSA-8957275	STC2_NA
FAM20C phosphorylates FAM20C substrates	FAM20C	controls-phospho-of	STC2	NA	R-HSA-381426	STC2_NA
FAM20C phosphorylates FAM20C substrates	FAM20C	controls-phospho-of	MSLN	NA	R-HSA-8957275	MSLN_NA
FAM20C phosphorylates FAM20C substrates	FAM20C	controls-phospho-of	MSLN	NA	R-HSA-381426	MSLN_NA
FAM20C phosphorylates FAM20C substrates	FAM20A	regulates-phospho-of	MSLN	NA	R-HSA-8957275	MSLN_NA
FAM20C phosphorylates FAM20C substrates	FAM20A	regulates-phospho-of	MSLN	NA	R-HSA-381426	MSLN_NA
FAM20C phosphorylates FAM20C substrates	FAM20C	controls-phospho-of	MSLN	NA	R-HSA-8957275	MSLN_NA
FAM20C phosphorylates FAM20C substrates	FAM20C	controls-phospho-of	MSLN	NA	R-HSA-381426	MSLN_NA
FAM20C phosphorylates FAM20C substrates	FAM20C	controls-phospho-of	FSTL1	NA	R-HSA-8957275	FSTL1_NA
FAM20C phosphorylates FAM20C substrates	FAM20C	controls-phospho-of	FSTL1	NA	R-HSA-381426	FSTL1_NA
FAM20C phosphorylates FAM20C substrates	FAM20A	regulates-phospho-of	FSTL1	NA	R-HSA-8957275	FSTL1_NA
FAM20C phosphorylates FAM20C substrates	FAM20A	regulates-phospho-of	FSTL1	NA	R-HSA-381426	FSTL1_NA
FAM20C phosphorylates FAM20C substrates	FAM20C	controls-phospho-of	FSTL1	NA	R-HSA-8957275	FSTL1_NA
FAM20C phosphorylates FAM20C substrates	FAM20C	controls-phospho-of	FSTL1	NA	R-HSA-381426	FSTL1_NA
FAM20C phosphorylates FAM20C substrates	FAM20C	controls-phospho-of	LAMB1	NA	R-HSA-8957275	LAMB1_NA
FAM20C phosphorylates FAM20C substrates	FAM20C	controls-phospho-of	LAMB1	NA	R-HSA-381426	LAMB1_NA
FAM20C phosphorylates FAM20C substrates	FAM20A	regulates-phospho-of	LAMB1	NA	R-HSA-8957275	LAMB1_NA
FAM20C phosphorylates FAM20C substrates	FAM20A	regulates-phospho-of	LAMB1	NA	R-HSA-381426	LAMB1_NA
FAM20C phosphorylates FAM20C substrates	FAM20C	controls-phospho-of	LAMB1	NA	R-HSA-8957275	LAMB1_NA
FAM20C phosphorylates FAM20C substrates	FAM20C	controls-phospho-of	LAMB1	NA	R-HSA-381426	LAMB1_NA
FAM20C phosphorylates FAM20C substrates	FAM20C	controls-phospho-of	PRKCSH	NA	R-HSA-8957275	PRKCSH_NA
FAM20C phosphorylates FAM20C substrates	FAM20C	controls-phospho-of	PRKCSH	NA	R-HSA-381426	PRKCSH_NA
FAM20C phosphorylates FAM20C substrates	FAM20A	regulates-phospho-of	PRKCSH	NA	R-HSA-8957275	PRKCSH_NA
FAM20C phosphorylates FAM20C substrates	FAM20A	regulates-phospho-of	PRKCSH	NA	R-HSA-381426	PRKCSH_NA
FAM20C phosphorylates FAM20C substrates	FAM20C	controls-phospho-of	PRKCSH	NA	R-HSA-8957275	PRKCSH_NA
FAM20C phosphorylates FAM20C substrates	FAM20C	controls-phospho-of	PRKCSH	NA	R-HSA-381426	PRKCSH_NA
FAM20C phosphorylates FAM20C substrates	FAM20C	controls-phospho-of	GPC3	NA	R-HSA-8957275	GPC3_NA
FAM20C phosphorylates FAM20C substrates	FAM20C	controls-phospho-of	GPC3	NA	R-HSA-381426	GPC3_NA
FAM20C phosphorylates FAM20C substrates	FAM20A	regulates-phospho-of	GPC3	NA	R-HSA-8957275	GPC3_NA
FAM20C phosphorylates FAM20C substrates	FAM20A	regulates-phospho-of	GPC3	NA	R-HSA-381426	GPC3_NA
FAM20C phosphorylates FAM20C substrates	FAM20C	controls-phospho-of	GPC3	NA	R-HSA-8957275	GPC3_NA
FAM20C phosphorylates FAM20C substrates	FAM20C	controls-phospho-of	GPC3	NA	R-HSA-381426	GPC3_NA
FAM20C phosphorylates FAM20C substrates	FAM20C	controls-phospho-of	QSOX1	NA	R-HSA-8957275	QSOX1_NA
FAM20C phosphorylates FAM20C substrates	FAM20C	controls-phospho-of	QSOX1	NA	R-HSA-381426	QSOX1_NA
FAM20C phosphorylates FAM20C substrates	FAM20A	regulates-phospho-of	QSOX1	NA	R-HSA-8957275	QSOX1_NA
FAM20C phosphorylates FAM20C substrates	FAM20A	regulates-phospho-of	QSOX1	NA	R-HSA-381426	QSOX1_NA
FAM20C phosphorylates FAM20C substrates	FAM20C	controls-phospho-of	QSOX1	NA	R-HSA-8957275	QSOX1_NA
FAM20C phosphorylates FAM20C substrates	FAM20C	controls-phospho-of	QSOX1	NA	R-HSA-381426	QSOX1_NA
FAM20C phosphorylates FAM20C substrates	FAM20C	controls-phospho-of	CSF1	NA	R-HSA-8957275	CSF1_NA
FAM20C phosphorylates FAM20C substrates	FAM20C	controls-phospho-of	CSF1	NA	R-HSA-381426	CSF1_NA
FAM20C phosphorylates FAM20C substrates	FAM20A	regulates-phospho-of	CSF1	NA	R-HSA-8957275	CSF1_NA
FAM20C phosphorylates FAM20C substrates	FAM20A	regulates-phospho-of	CSF1	NA	R-HSA-381426	CSF1_NA
FAM20C phosphorylates FAM20C substrates	FAM20C	controls-phospho-of	CSF1	NA	R-HSA-8957275	CSF1_NA
FAM20C phosphorylates FAM20C substrates	FAM20C	controls-phospho-of	CSF1	NA	R-HSA-381426	CSF1_NA
FAM20C phosphorylates FAM20C substrates	FAM20C	controls-phospho-of	TMEM132A	NA	R-HSA-8957275	TMEM132A_NA
FAM20C phosphorylates FAM20C substrates	FAM20C	controls-phospho-of	TMEM132A	NA	R-HSA-381426	TMEM132A_NA
FAM20C phosphorylates FAM20C substrates	FAM20A	regulates-phospho-of	TMEM132A	NA	R-HSA-8957275	TMEM132A_NA
FAM20C phosphorylates FAM20C substrates	FAM20A	regulates-phospho-of	TMEM132A	NA	R-HSA-381426	TMEM132A_NA
FAM20C phosphorylates FAM20C substrates	FAM20C	controls-phospho-of	TMEM132A	NA	R-HSA-8957275	TMEM132A_NA
FAM20C phosphorylates FAM20C substrates	FAM20C	controls-phospho-of	TMEM132A	NA	R-HSA-381426	TMEM132A_NA
FAM20C phosphorylates FAM20C substrates	FAM20C	controls-phospho-of	SPP1	NA	R-HSA-8957275	SPP1_NA
FAM20C phosphorylates FAM20C substrates	FAM20C	controls-phospho-of	SPP1	NA	R-HSA-381426	SPP1_NA
FAM20C phosphorylates FAM20C substrates	FAM20A	regulates-phospho-of	SPP1	NA	R-HSA-8957275	SPP1_NA
FAM20C phosphorylates FAM20C substrates	FAM20A	regulates-phospho-of	SPP1	NA	R-HSA-381426	SPP1_NA
FAM20C phosphorylates FAM20C substrates	FAM20C	controls-phospho-of	SPP1	NA	R-HSA-8957275	SPP1_NA
FAM20C phosphorylates FAM20C substrates	FAM20C	controls-phospho-of	SPP1	NA	R-HSA-381426	SPP1_NA
FAM20C phosphorylates FAM20C substrates	FAM20C	controls-phospho-of	TGOLN2	NA	R-HSA-8957275	TGOLN2_NA
FAM20C phosphorylates FAM20C substrates	FAM20C	controls-phospho-of	TGOLN2	NA	R-HSA-381426	TGOLN2_NA
FAM20C phosphorylates FAM20C substrates	FAM20A	regulates-phospho-of	TGOLN2	NA	R-HSA-8957275	TGOLN2_NA
FAM20C phosphorylates FAM20C substrates	FAM20A	regulates-phospho-of	TGOLN2	NA	R-HSA-381426	TGOLN2_NA
FAM20C phosphorylates FAM20C substrates	FAM20C	controls-phospho-of	TGOLN2	NA	R-HSA-8957275	TGOLN2_NA
FAM20C phosphorylates FAM20C substrates	FAM20C	controls-phospho-of	TGOLN2	NA	R-HSA-381426	TGOLN2_NA
FAM20C phosphorylates FAM20C substrates	FAM20C	controls-phospho-of	NOTUM	NA	R-HSA-8957275	NOTUM_NA
FAM20C phosphorylates FAM20C substrates	FAM20C	controls-phospho-of	NOTUM	NA	R-HSA-381426	NOTUM_NA
FAM20C phosphorylates FAM20C substrates	FAM20A	regulates-phospho-of	NOTUM	NA	R-HSA-8957275	NOTUM_NA
FAM20C phosphorylates FAM20C substrates	FAM20A	regulates-phospho-of	NOTUM	NA	R-HSA-381426	NOTUM_NA
FAM20C phosphorylates FAM20C substrates	FAM20C	controls-phospho-of	NOTUM	NA	R-HSA-8957275	NOTUM_NA
FAM20C phosphorylates FAM20C substrates	FAM20C	controls-phospho-of	NOTUM	NA	R-HSA-381426	NOTUM_NA
FAM20C phosphorylates FAM20C substrates	FAM20C	controls-phospho-of	GAS6	NA	R-HSA-8957275	GAS6_NA
FAM20C phosphorylates FAM20C substrates	FAM20C	controls-phospho-of	GAS6	NA	R-HSA-381426	GAS6_NA
FAM20C phosphorylates FAM20C substrates	FAM20A	regulates-phospho-of	GAS6	NA	R-HSA-8957275	GAS6_NA
FAM20C phosphorylates FAM20C substrates	FAM20A	regulates-phospho-of	GAS6	NA	R-HSA-381426	GAS6_NA
FAM20C phosphorylates FAM20C substrates	FAM20C	controls-phospho-of	GAS6	NA	R-HSA-8957275	GAS6_NA
FAM20C phosphorylates FAM20C substrates	FAM20C	controls-phospho-of	GAS6	NA	R-HSA-381426	GAS6_NA
FAM20C phosphorylates FAM20C substrates	FAM20C	controls-phospho-of	PRSS23	NA	R-HSA-8957275	PRSS23_NA
FAM20C phosphorylates FAM20C substrates	FAM20C	controls-phospho-of	PRSS23	NA	R-HSA-381426	PRSS23_NA
FAM20C phosphorylates FAM20C substrates	FAM20A	regulates-phospho-of	PRSS23	NA	R-HSA-8957275	PRSS23_NA
FAM20C phosphorylates FAM20C substrates	FAM20A	regulates-phospho-of	PRSS23	NA	R-HSA-381426	PRSS23_NA
FAM20C phosphorylates FAM20C substrates	FAM20C	controls-phospho-of	PRSS23	NA	R-HSA-8957275	PRSS23_NA
FAM20C phosphorylates FAM20C substrates	FAM20C	controls-phospho-of	PRSS23	NA	R-HSA-381426	PRSS23_NA
FAM20C phosphorylates FAM20C substrates	FAM20C	controls-phospho-of	ANO8	NA	R-HSA-8957275	ANO8_NA
FAM20C phosphorylates FAM20C substrates	FAM20C	controls-phospho-of	ANO8	NA	R-HSA-381426	ANO8_NA
FAM20C phosphorylates FAM20C substrates	FAM20A	regulates-phospho-of	ANO8	NA	R-HSA-8957275	ANO8_NA
FAM20C phosphorylates FAM20C substrates	FAM20A	regulates-phospho-of	ANO8	NA	R-HSA-381426	ANO8_NA
FAM20C phosphorylates FAM20C substrates	FAM20C	controls-phospho-of	ANO8	NA	R-HSA-8957275	ANO8_NA
FAM20C phosphorylates FAM20C substrates	FAM20C	controls-phospho-of	ANO8	NA	R-HSA-381426	ANO8_NA
FAM20C phosphorylates FAM20C substrates	FAM20C	controls-phospho-of	CST3	NA	R-HSA-8957275	CST3_NA
FAM20C phosphorylates FAM20C substrates	FAM20C	controls-phospho-of	CST3	NA	R-HSA-381426	CST3_NA
FAM20C phosphorylates FAM20C substrates	FAM20A	regulates-phospho-of	CST3	NA	R-HSA-8957275	CST3_NA
FAM20C phosphorylates FAM20C substrates	FAM20A	regulates-phospho-of	CST3	NA	R-HSA-381426	CST3_NA
FAM20C phosphorylates FAM20C substrates	FAM20C	controls-phospho-of	CST3	NA	R-HSA-8957275	CST3_NA
FAM20C phosphorylates FAM20C substrates	FAM20C	controls-phospho-of	CST3	NA	R-HSA-381426	CST3_NA
FAM20C phosphorylates FAM20C substrates	FAM20C	controls-phospho-of	VGF	NA	R-HSA-8957275	VGF_NA
FAM20C phosphorylates FAM20C substrates	FAM20C	controls-phospho-of	VGF	NA	R-HSA-381426	VGF_NA
FAM20C phosphorylates FAM20C substrates	FAM20A	regulates-phospho-of	VGF	NA	R-HSA-8957275	VGF_NA
FAM20C phosphorylates FAM20C substrates	FAM20A	regulates-phospho-of	VGF	NA	R-HSA-381426	VGF_NA
FAM20C phosphorylates FAM20C substrates	FAM20C	controls-phospho-of	VGF	NA	R-HSA-8957275	VGF_NA
FAM20C phosphorylates FAM20C substrates	FAM20C	controls-phospho-of	VGF	NA	R-HSA-381426	VGF_NA
FAM20C phosphorylates FAM20C substrates	FAM20C	controls-phospho-of	APOL1	NA	R-HSA-8957275	APOL1_NA
FAM20C phosphorylates FAM20C substrates	FAM20C	controls-phospho-of	APOL1	NA	R-HSA-381426	APOL1_NA
FAM20C phosphorylates FAM20C substrates	FAM20A	regulates-phospho-of	APOL1	NA	R-HSA-8957275	APOL1_NA
FAM20C phosphorylates FAM20C substrates	FAM20A	regulates-phospho-of	APOL1	NA	R-HSA-381426	APOL1_NA
FAM20C phosphorylates FAM20C substrates	FAM20C	controls-phospho-of	APOL1	NA	R-HSA-8957275	APOL1_NA
FAM20C phosphorylates FAM20C substrates	FAM20C	controls-phospho-of	APOL1	NA	R-HSA-381426	APOL1_NA
FAM20C phosphorylates FAM20C substrates	FAM20C	controls-phospho-of	CDH2	NA	R-HSA-8957275	CDH2_NA
FAM20C phosphorylates FAM20C substrates	FAM20C	controls-phospho-of	CDH2	NA	R-HSA-381426	CDH2_NA
FAM20C phosphorylates FAM20C substrates	FAM20A	regulates-phospho-of	CDH2	NA	R-HSA-8957275	CDH2_NA
FAM20C phosphorylates FAM20C substrates	FAM20A	regulates-phospho-of	CDH2	NA	R-HSA-381426	CDH2_NA
FAM20C phosphorylates FAM20C substrates	FAM20C	controls-phospho-of	CDH2	NA	R-HSA-8957275	CDH2_NA
FAM20C phosphorylates FAM20C substrates	FAM20C	controls-phospho-of	CDH2	NA	R-HSA-381426	CDH2_NA
FAM20C phosphorylates FAM20C substrates	FAM20C	controls-phospho-of	FBN1	NA	R-HSA-8957275	FBN1_NA
FAM20C phosphorylates FAM20C substrates	FAM20C	controls-phospho-of	FBN1	NA	R-HSA-381426	FBN1_NA
FAM20C phosphorylates FAM20C substrates	FAM20A	regulates-phospho-of	FBN1	NA	R-HSA-8957275	FBN1_NA
FAM20C phosphorylates FAM20C substrates	FAM20A	regulates-phospho-of	FBN1	NA	R-HSA-381426	FBN1_NA
FAM20C phosphorylates FAM20C substrates	FAM20C	controls-phospho-of	FBN1	NA	R-HSA-8957275	FBN1_NA
FAM20C phosphorylates FAM20C substrates	FAM20C	controls-phospho-of	FBN1	NA	R-HSA-381426	FBN1_NA
FAM20C phosphorylates FAM20C substrates	FAM20C	controls-phospho-of	MEN1	NA	R-HSA-8957275	MEN1_NA
FAM20C phosphorylates FAM20C substrates	FAM20C	controls-phospho-of	MEN1	NA	R-HSA-381426	MEN1_NA
FAM20C phosphorylates FAM20C substrates	FAM20A	regulates-phospho-of	MEN1	NA	R-HSA-8957275	MEN1_NA
FAM20C phosphorylates FAM20C substrates	FAM20A	regulates-phospho-of	MEN1	NA	R-HSA-381426	MEN1_NA
FAM20C phosphorylates FAM20C substrates	FAM20C	controls-phospho-of	MEN1	NA	R-HSA-8957275	MEN1_NA
FAM20C phosphorylates FAM20C substrates	FAM20C	controls-phospho-of	MEN1	NA	R-HSA-381426	MEN1_NA
FAM20C phosphorylates FAM20C substrates	FAM20C	controls-phospho-of	P4HB	NA	R-HSA-8957275	P4HB_NA
FAM20C phosphorylates FAM20C substrates	FAM20C	controls-phospho-of	P4HB	NA	R-HSA-381426	P4HB_NA
FAM20C phosphorylates FAM20C substrates	FAM20A	regulates-phospho-of	P4HB	NA	R-HSA-8957275	P4HB_NA
FAM20C phosphorylates FAM20C substrates	FAM20A	regulates-phospho-of	P4HB	NA	R-HSA-381426	P4HB_NA
FAM20C phosphorylates FAM20C substrates	FAM20C	controls-phospho-of	P4HB	NA	R-HSA-8957275	P4HB_NA
FAM20C phosphorylates FAM20C substrates	FAM20C	controls-phospho-of	P4HB	NA	R-HSA-381426	P4HB_NA
FAM20C phosphorylates FAM20C substrates	FAM20C	controls-phospho-of	DMP1	NA	R-HSA-8957275	DMP1_NA
FAM20C phosphorylates FAM20C substrates	FAM20C	controls-phospho-of	DMP1	NA	R-HSA-381426	DMP1_NA
FAM20C phosphorylates FAM20C substrates	FAM20A	regulates-phospho-of	DMP1	NA	R-HSA-8957275	DMP1_NA
FAM20C phosphorylates FAM20C substrates	FAM20A	regulates-phospho-of	DMP1	NA	R-HSA-381426	DMP1_NA
FAM20C phosphorylates FAM20C substrates	FAM20C	controls-phospho-of	DMP1	NA	R-HSA-8957275	DMP1_NA
FAM20C phosphorylates FAM20C substrates	FAM20C	controls-phospho-of	DMP1	NA	R-HSA-381426	DMP1_NA
FAM20C phosphorylates FAM20C substrates	FAM20C	controls-phospho-of	LAMC1	NA	R-HSA-8957275	LAMC1_NA
FAM20C phosphorylates FAM20C substrates	FAM20C	controls-phospho-of	LAMC1	NA	R-HSA-381426	LAMC1_NA
FAM20C phosphorylates FAM20C substrates	FAM20A	regulates-phospho-of	LAMC1	NA	R-HSA-8957275	LAMC1_NA
FAM20C phosphorylates FAM20C substrates	FAM20A	regulates-phospho-of	LAMC1	NA	R-HSA-381426	LAMC1_NA
FAM20C phosphorylates FAM20C substrates	FAM20C	controls-phospho-of	LAMC1	NA	R-HSA-8957275	LAMC1_NA
FAM20C phosphorylates FAM20C substrates	FAM20C	controls-phospho-of	LAMC1	NA	R-HSA-381426	LAMC1_NA
FAM20C phosphorylates FAM20C substrates	FAM20C	controls-phospho-of	PNPLA2	NA	R-HSA-8957275	PNPLA2_NA
FAM20C phosphorylates FAM20C substrates	FAM20C	controls-phospho-of	PNPLA2	NA	R-HSA-381426	PNPLA2_NA
FAM20C phosphorylates FAM20C substrates	FAM20A	regulates-phospho-of	PNPLA2	NA	R-HSA-8957275	PNPLA2_NA
FAM20C phosphorylates FAM20C substrates	FAM20A	regulates-phospho-of	PNPLA2	NA	R-HSA-381426	PNPLA2_NA
FAM20C phosphorylates FAM20C substrates	FAM20C	controls-phospho-of	PNPLA2	NA	R-HSA-8957275	PNPLA2_NA
FAM20C phosphorylates FAM20C substrates	FAM20C	controls-phospho-of	PNPLA2	NA	R-HSA-381426	PNPLA2_NA
FAM20C phosphorylates FAM20C substrates	FAM20C	controls-phospho-of	MBTPS1	NA	R-HSA-8957275	MBTPS1_NA
FAM20C phosphorylates FAM20C substrates	FAM20C	controls-phospho-of	MBTPS1	NA	R-HSA-381426	MBTPS1_NA
FAM20C phosphorylates FAM20C substrates	FAM20A	regulates-phospho-of	MBTPS1	NA	R-HSA-8957275	MBTPS1_NA
FAM20C phosphorylates FAM20C substrates	FAM20A	regulates-phospho-of	MBTPS1	NA	R-HSA-381426	MBTPS1_NA
FAM20C phosphorylates FAM20C substrates	FAM20C	controls-phospho-of	MBTPS1	NA	R-HSA-8957275	MBTPS1_NA
FAM20C phosphorylates FAM20C substrates	FAM20C	controls-phospho-of	MBTPS1	NA	R-HSA-381426	MBTPS1_NA
FAM20C phosphorylates FAM20C substrates	FAM20C	controls-phospho-of	CKAP4	NA	R-HSA-8957275	CKAP4_NA
FAM20C phosphorylates FAM20C substrates	FAM20C	controls-phospho-of	CKAP4	NA	R-HSA-381426	CKAP4_NA
FAM20C phosphorylates FAM20C substrates	FAM20A	regulates-phospho-of	CKAP4	NA	R-HSA-8957275	CKAP4_NA
FAM20C phosphorylates FAM20C substrates	FAM20A	regulates-phospho-of	CKAP4	NA	R-HSA-381426	CKAP4_NA
FAM20C phosphorylates FAM20C substrates	FAM20C	controls-phospho-of	CKAP4	NA	R-HSA-8957275	CKAP4_NA
FAM20C phosphorylates FAM20C substrates	FAM20C	controls-phospho-of	CKAP4	NA	R-HSA-381426	CKAP4_NA
FAM20C phosphorylates FAM20C substrates	FAM20C	controls-phospho-of	TNC	NA	R-HSA-8957275	TNC_NA
FAM20C phosphorylates FAM20C substrates	FAM20C	controls-phospho-of	TNC	NA	R-HSA-381426	TNC_NA
FAM20C phosphorylates FAM20C substrates	FAM20A	regulates-phospho-of	TNC	NA	R-HSA-8957275	TNC_NA
FAM20C phosphorylates FAM20C substrates	FAM20A	regulates-phospho-of	TNC	NA	R-HSA-381426	TNC_NA
FAM20C phosphorylates FAM20C substrates	FAM20C	controls-phospho-of	TNC	NA	R-HSA-8957275	TNC_NA
FAM20C phosphorylates FAM20C substrates	FAM20C	controls-phospho-of	TNC	NA	R-HSA-381426	TNC_NA
FAM20C phosphorylates FAM20C substrates	FAM20C	controls-phospho-of	FSTL3	NA	R-HSA-8957275	FSTL3_NA
FAM20C phosphorylates FAM20C substrates	FAM20C	controls-phospho-of	FSTL3	NA	R-HSA-381426	FSTL3_NA
FAM20C phosphorylates FAM20C substrates	FAM20A	regulates-phospho-of	FSTL3	NA	R-HSA-8957275	FSTL3_NA
FAM20C phosphorylates FAM20C substrates	FAM20A	regulates-phospho-of	FSTL3	NA	R-HSA-381426	FSTL3_NA
FAM20C phosphorylates FAM20C substrates	FAM20C	controls-phospho-of	FSTL3	NA	R-HSA-8957275	FSTL3_NA
FAM20C phosphorylates FAM20C substrates	FAM20C	controls-phospho-of	FSTL3	NA	R-HSA-381426	FSTL3_NA
FAM20C phosphorylates FAM20C substrates	FAM20C	controls-phospho-of	CCN1	NA	R-HSA-8957275	CCN1_NA
FAM20C phosphorylates FAM20C substrates	FAM20C	controls-phospho-of	CCN1	NA	R-HSA-381426	CCN1_NA
FAM20C phosphorylates FAM20C substrates	FAM20A	regulates-phospho-of	CCN1	NA	R-HSA-8957275	CCN1_NA
FAM20C phosphorylates FAM20C substrates	FAM20A	regulates-phospho-of	CCN1	NA	R-HSA-381426	CCN1_NA
FAM20C phosphorylates FAM20C substrates	FAM20C	controls-phospho-of	CCN1	NA	R-HSA-8957275	CCN1_NA
FAM20C phosphorylates FAM20C substrates	FAM20C	controls-phospho-of	CCN1	NA	R-HSA-381426	CCN1_NA
FAM20C phosphorylates FAM20C substrates	FAM20C	controls-phospho-of	FN1	NA	R-HSA-8957275	FN1_NA
FAM20C phosphorylates FAM20C substrates	FAM20C	controls-phospho-of	FN1	NA	R-HSA-381426	FN1_NA
FAM20C phosphorylates FAM20C substrates	FAM20A	regulates-phospho-of	FN1	NA	R-HSA-8957275	FN1_NA
FAM20C phosphorylates FAM20C substrates	FAM20A	regulates-phospho-of	FN1	NA	R-HSA-381426	FN1_NA
FAM20C phosphorylates FAM20C substrates	FAM20C	controls-phospho-of	FN1	NA	R-HSA-8957275	FN1_NA
FAM20C phosphorylates FAM20C substrates	FAM20C	controls-phospho-of	FN1	NA	R-HSA-381426	FN1_NA
FAM20C phosphorylates FAM20C substrates	FAM20C	controls-phospho-of	GOLM1	NA	R-HSA-8957275	GOLM1_NA
FAM20C phosphorylates FAM20C substrates	FAM20C	controls-phospho-of	GOLM1	NA	R-HSA-381426	GOLM1_NA
FAM20C phosphorylates FAM20C substrates	FAM20A	regulates-phospho-of	GOLM1	NA	R-HSA-8957275	GOLM1_NA
FAM20C phosphorylates FAM20C substrates	FAM20A	regulates-phospho-of	GOLM1	NA	R-HSA-381426	GOLM1_NA
FAM20C phosphorylates FAM20C substrates	FAM20C	controls-phospho-of	GOLM1	NA	R-HSA-8957275	GOLM1_NA
FAM20C phosphorylates FAM20C substrates	FAM20C	controls-phospho-of	GOLM1	NA	R-HSA-381426	GOLM1_NA
FAM20C phosphorylates FAM20C substrates	FAM20C	controls-phospho-of	KNG1	NA	R-HSA-8957275	KNG1_NA
FAM20C phosphorylates FAM20C substrates	FAM20C	controls-phospho-of	KNG1	NA	R-HSA-381426	KNG1_NA
FAM20C phosphorylates FAM20C substrates	FAM20A	regulates-phospho-of	KNG1	NA	R-HSA-8957275	KNG1_NA
FAM20C phosphorylates FAM20C substrates	FAM20A	regulates-phospho-of	KNG1	NA	R-HSA-381426	KNG1_NA
FAM20C phosphorylates FAM20C substrates	FAM20C	controls-phospho-of	KNG1	NA	R-HSA-8957275	KNG1_NA
FAM20C phosphorylates FAM20C substrates	FAM20C	controls-phospho-of	KNG1	NA	R-HSA-381426	KNG1_NA
FAM20C phosphorylates FAM20C substrates	FAM20C	controls-phospho-of	PCSK9	NA	R-HSA-8957275	PCSK9_NA
FAM20C phosphorylates FAM20C substrates	FAM20C	controls-phospho-of	PCSK9	NA	R-HSA-381426	PCSK9_NA
FAM20C phosphorylates FAM20C substrates	FAM20A	regulates-phospho-of	PCSK9	NA	R-HSA-8957275	PCSK9_NA
FAM20C phosphorylates FAM20C substrates	FAM20A	regulates-phospho-of	PCSK9	NA	R-HSA-381426	PCSK9_NA
FAM20C phosphorylates FAM20C substrates	FAM20C	controls-phospho-of	PCSK9	NA	R-HSA-8957275	PCSK9_NA
FAM20C phosphorylates FAM20C substrates	FAM20C	controls-phospho-of	PCSK9	NA	R-HSA-381426	PCSK9_NA
FAM20C phosphorylates FAM20C substrates	FAM20C	controls-phospho-of	CHGB	NA	R-HSA-8957275	CHGB_NA
FAM20C phosphorylates FAM20C substrates	FAM20C	controls-phospho-of	CHGB	NA	R-HSA-381426	CHGB_NA
FAM20C phosphorylates FAM20C substrates	FAM20A	regulates-phospho-of	CHGB	NA	R-HSA-8957275	CHGB_NA
FAM20C phosphorylates FAM20C substrates	FAM20A	regulates-phospho-of	CHGB	NA	R-HSA-381426	CHGB_NA
FAM20C phosphorylates FAM20C substrates	FAM20C	controls-phospho-of	CHGB	NA	R-HSA-8957275	CHGB_NA
FAM20C phosphorylates FAM20C substrates	FAM20C	controls-phospho-of	CHGB	NA	R-HSA-381426	CHGB_NA
FAM20C phosphorylates FAM20C substrates	FAM20C	controls-phospho-of	ALB	NA	R-HSA-8957275	ALB_NA
FAM20C phosphorylates FAM20C substrates	FAM20C	controls-phospho-of	ALB	NA	R-HSA-381426	ALB_NA
FAM20C phosphorylates FAM20C substrates	FAM20A	regulates-phospho-of	ALB	NA	R-HSA-8957275	ALB_NA
FAM20C phosphorylates FAM20C substrates	FAM20A	regulates-phospho-of	ALB	NA	R-HSA-381426	ALB_NA
FAM20C phosphorylates FAM20C substrates	FAM20C	controls-phospho-of	ALB	NA	R-HSA-8957275	ALB_NA
FAM20C phosphorylates FAM20C substrates	FAM20C	controls-phospho-of	ALB	NA	R-HSA-381426	ALB_NA
FAM20C phosphorylates FAM20C substrates	FAM20C	controls-phospho-of	CALU	NA	R-HSA-8957275	CALU_NA
FAM20C phosphorylates FAM20C substrates	FAM20C	controls-phospho-of	CALU	NA	R-HSA-381426	CALU_NA
FAM20C phosphorylates FAM20C substrates	FAM20A	regulates-phospho-of	CALU	NA	R-HSA-8957275	CALU_NA
FAM20C phosphorylates FAM20C substrates	FAM20A	regulates-phospho-of	CALU	NA	R-HSA-381426	CALU_NA
FAM20C phosphorylates FAM20C substrates	FAM20C	controls-phospho-of	CALU	NA	R-HSA-8957275	CALU_NA
FAM20C phosphorylates FAM20C substrates	FAM20C	controls-phospho-of	CALU	NA	R-HSA-381426	CALU_NA
FAM20C phosphorylates FAM20C substrates	FAM20C	controls-phospho-of	C4A	NA	R-HSA-8957275	C4A_NA
FAM20C phosphorylates FAM20C substrates	FAM20C	controls-phospho-of	C4A	NA	R-HSA-381426	C4A_NA
FAM20C phosphorylates FAM20C substrates	FAM20A	regulates-phospho-of	C4A	NA	R-HSA-8957275	C4A_NA
FAM20C phosphorylates FAM20C substrates	FAM20A	regulates-phospho-of	C4A	NA	R-HSA-381426	C4A_NA
FAM20C phosphorylates FAM20C substrates	FAM20C	controls-phospho-of	C4A	NA	R-HSA-8957275	C4A_NA
FAM20C phosphorylates FAM20C substrates	FAM20C	controls-phospho-of	C4A	NA	R-HSA-381426	C4A_NA
FAM20C phosphorylates FAM20C substrates	FAM20C	controls-phospho-of	CHRDL1	NA	R-HSA-8957275	CHRDL1_NA
FAM20C phosphorylates FAM20C substrates	FAM20C	controls-phospho-of	CHRDL1	NA	R-HSA-381426	CHRDL1_NA
FAM20C phosphorylates FAM20C substrates	FAM20A	regulates-phospho-of	CHRDL1	NA	R-HSA-8957275	CHRDL1_NA
FAM20C phosphorylates FAM20C substrates	FAM20A	regulates-phospho-of	CHRDL1	NA	R-HSA-381426	CHRDL1_NA
FAM20C phosphorylates FAM20C substrates	FAM20C	controls-phospho-of	CHRDL1	NA	R-HSA-8957275	CHRDL1_NA
FAM20C phosphorylates FAM20C substrates	FAM20C	controls-phospho-of	CHRDL1	NA	R-HSA-381426	CHRDL1_NA
FAM20C phosphorylates FAM20C substrates	FAM20C	controls-phospho-of	EVA1A	NA	R-HSA-8957275	EVA1A_NA
FAM20C phosphorylates FAM20C substrates	FAM20C	controls-phospho-of	EVA1A	NA	R-HSA-381426	EVA1A_NA
FAM20C phosphorylates FAM20C substrates	FAM20A	regulates-phospho-of	EVA1A	NA	R-HSA-8957275	EVA1A_NA
FAM20C phosphorylates FAM20C substrates	FAM20A	regulates-phospho-of	EVA1A	NA	R-HSA-381426	EVA1A_NA
FAM20C phosphorylates FAM20C substrates	FAM20C	controls-phospho-of	EVA1A	NA	R-HSA-8957275	EVA1A_NA
FAM20C phosphorylates FAM20C substrates	FAM20C	controls-phospho-of	EVA1A	NA	R-HSA-381426	EVA1A_NA
FAM20C phosphorylates FAM20C substrates	FAM20C	controls-phospho-of	AFP	NA	R-HSA-8957275	AFP_NA
FAM20C phosphorylates FAM20C substrates	FAM20C	controls-phospho-of	AFP	NA	R-HSA-381426	AFP_NA
FAM20C phosphorylates FAM20C substrates	FAM20A	regulates-phospho-of	AFP	NA	R-HSA-8957275	AFP_NA
FAM20C phosphorylates FAM20C substrates	FAM20A	regulates-phospho-of	AFP	NA	R-HSA-381426	AFP_NA
FAM20C phosphorylates FAM20C substrates	FAM20C	controls-phospho-of	AFP	NA	R-HSA-8957275	AFP_NA
FAM20C phosphorylates FAM20C substrates	FAM20C	controls-phospho-of	AFP	NA	R-HSA-381426	AFP_NA
FAM20C phosphorylates FAM20C substrates	FAM20C	controls-phospho-of	BMP4	NA	R-HSA-8957275	BMP4_NA
FAM20C phosphorylates FAM20C substrates	FAM20C	controls-phospho-of	BMP4	NA	R-HSA-381426	BMP4_NA
FAM20C phosphorylates FAM20C substrates	FAM20A	regulates-phospho-of	BMP4	NA	R-HSA-8957275	BMP4_NA
FAM20C phosphorylates FAM20C substrates	FAM20A	regulates-phospho-of	BMP4	NA	R-HSA-381426	BMP4_NA
FAM20C phosphorylates FAM20C substrates	FAM20C	controls-phospho-of	BMP4	NA	R-HSA-8957275	BMP4_NA
FAM20C phosphorylates FAM20C substrates	FAM20C	controls-phospho-of	BMP4	NA	R-HSA-381426	BMP4_NA
FAM20C phosphorylates FAM20C substrates	FAM20C	controls-phospho-of	SDC2	NA	R-HSA-8957275	SDC2_NA
FAM20C phosphorylates FAM20C substrates	FAM20C	controls-phospho-of	SDC2	NA	R-HSA-381426	SDC2_NA
FAM20C phosphorylates FAM20C substrates	FAM20A	regulates-phospho-of	SDC2	NA	R-HSA-8957275	SDC2_NA
FAM20C phosphorylates FAM20C substrates	FAM20A	regulates-phospho-of	SDC2	NA	R-HSA-381426	SDC2_NA
FAM20C phosphorylates FAM20C substrates	FAM20C	controls-phospho-of	SDC2	NA	R-HSA-8957275	SDC2_NA
FAM20C phosphorylates FAM20C substrates	FAM20C	controls-phospho-of	SDC2	NA	R-HSA-381426	SDC2_NA
FAM20C phosphorylates FAM20C substrates	FAM20C	controls-phospho-of	VWA1	NA	R-HSA-8957275	VWA1_NA
FAM20C phosphorylates FAM20C substrates	FAM20C	controls-phospho-of	VWA1	NA	R-HSA-381426	VWA1_NA
FAM20C phosphorylates FAM20C substrates	FAM20A	regulates-phospho-of	VWA1	NA	R-HSA-8957275	VWA1_NA
FAM20C phosphorylates FAM20C substrates	FAM20A	regulates-phospho-of	VWA1	NA	R-HSA-381426	VWA1_NA
FAM20C phosphorylates FAM20C substrates	FAM20C	controls-phospho-of	VWA1	NA	R-HSA-8957275	VWA1_NA
FAM20C phosphorylates FAM20C substrates	FAM20C	controls-phospho-of	VWA1	NA	R-HSA-381426	VWA1_NA
FAM20C phosphorylates FAM20C substrates	FAM20C	controls-phospho-of	KTN1	NA	R-HSA-8957275	KTN1_NA
FAM20C phosphorylates FAM20C substrates	FAM20C	controls-phospho-of	KTN1	NA	R-HSA-381426	KTN1_NA
FAM20C phosphorylates FAM20C substrates	FAM20A	regulates-phospho-of	KTN1	NA	R-HSA-8957275	KTN1_NA
FAM20C phosphorylates FAM20C substrates	FAM20A	regulates-phospho-of	KTN1	NA	R-HSA-381426	KTN1_NA
FAM20C phosphorylates FAM20C substrates	FAM20C	controls-phospho-of	KTN1	NA	R-HSA-8957275	KTN1_NA
FAM20C phosphorylates FAM20C substrates	FAM20C	controls-phospho-of	KTN1	NA	R-HSA-381426	KTN1_NA
FAM20C phosphorylates FAM20C substrates	FAM20C	controls-phospho-of	SCG3	NA	R-HSA-8957275	SCG3_NA
FAM20C phosphorylates FAM20C substrates	FAM20C	controls-phospho-of	SCG3	NA	R-HSA-381426	SCG3_NA
FAM20C phosphorylates FAM20C substrates	FAM20A	regulates-phospho-of	SCG3	NA	R-HSA-8957275	SCG3_NA
FAM20C phosphorylates FAM20C substrates	FAM20A	regulates-phospho-of	SCG3	NA	R-HSA-381426	SCG3_NA
FAM20C phosphorylates FAM20C substrates	FAM20C	controls-phospho-of	SCG3	NA	R-HSA-8957275	SCG3_NA
FAM20C phosphorylates FAM20C substrates	FAM20C	controls-phospho-of	SCG3	NA	R-HSA-381426	SCG3_NA
FAM20C phosphorylates FAM20C substrates	FAM20C	controls-phospho-of	ITIH2	NA	R-HSA-8957275	ITIH2_NA
FAM20C phosphorylates FAM20C substrates	FAM20C	controls-phospho-of	ITIH2	NA	R-HSA-381426	ITIH2_NA
FAM20C phosphorylates FAM20C substrates	FAM20A	regulates-phospho-of	ITIH2	NA	R-HSA-8957275	ITIH2_NA
FAM20C phosphorylates FAM20C substrates	FAM20A	regulates-phospho-of	ITIH2	NA	R-HSA-381426	ITIH2_NA
FAM20C phosphorylates FAM20C substrates	FAM20C	controls-phospho-of	ITIH2	NA	R-HSA-8957275	ITIH2_NA
FAM20C phosphorylates FAM20C substrates	FAM20C	controls-phospho-of	ITIH2	NA	R-HSA-381426	ITIH2_NA
FAM20C phosphorylates FAM20C substrates	FAM20C	controls-phospho-of	DNAJC3	NA	R-HSA-8957275	DNAJC3_NA
FAM20C phosphorylates FAM20C substrates	FAM20C	controls-phospho-of	DNAJC3	NA	R-HSA-381426	DNAJC3_NA
FAM20C phosphorylates FAM20C substrates	FAM20A	regulates-phospho-of	DNAJC3	NA	R-HSA-8957275	DNAJC3_NA
FAM20C phosphorylates FAM20C substrates	FAM20A	regulates-phospho-of	DNAJC3	NA	R-HSA-381426	DNAJC3_NA
FAM20C phosphorylates FAM20C substrates	FAM20C	controls-phospho-of	DNAJC3	NA	R-HSA-8957275	DNAJC3_NA
FAM20C phosphorylates FAM20C substrates	FAM20C	controls-phospho-of	DNAJC3	NA	R-HSA-381426	DNAJC3_NA
FAM20C phosphorylates FAM20C substrates	FAM20C	controls-phospho-of	F5	NA	R-HSA-8957275	F5_NA
FAM20C phosphorylates FAM20C substrates	FAM20C	controls-phospho-of	F5	NA	R-HSA-381426	F5_NA
FAM20C phosphorylates FAM20C substrates	FAM20A	regulates-phospho-of	F5	NA	R-HSA-8957275	F5_NA
FAM20C phosphorylates FAM20C substrates	FAM20A	regulates-phospho-of	F5	NA	R-HSA-381426	F5_NA
FAM20C phosphorylates FAM20C substrates	FAM20C	controls-phospho-of	F5	NA	R-HSA-8957275	F5_NA
FAM20C phosphorylates FAM20C substrates	FAM20C	controls-phospho-of	F5	NA	R-HSA-381426	F5_NA
FAM20C phosphorylates FAM20C substrates	FAM20C	controls-phospho-of	IGFBP3	NA	R-HSA-8957275	IGFBP3_NA
FAM20C phosphorylates FAM20C substrates	FAM20C	controls-phospho-of	IGFBP3	NA	R-HSA-381426	IGFBP3_NA
FAM20C phosphorylates FAM20C substrates	FAM20A	regulates-phospho-of	IGFBP3	NA	R-HSA-8957275	IGFBP3_NA
FAM20C phosphorylates FAM20C substrates	FAM20A	regulates-phospho-of	IGFBP3	NA	R-HSA-381426	IGFBP3_NA
FAM20C phosphorylates FAM20C substrates	FAM20C	controls-phospho-of	IGFBP3	NA	R-HSA-8957275	IGFBP3_NA
FAM20C phosphorylates FAM20C substrates	FAM20C	controls-phospho-of	IGFBP3	NA	R-HSA-381426	IGFBP3_NA
FAM20C phosphorylates FAM20C substrates	FAM20C	controls-phospho-of	SHISA5	NA	R-HSA-8957275	SHISA5_NA
FAM20C phosphorylates FAM20C substrates	FAM20C	controls-phospho-of	SHISA5	NA	R-HSA-381426	SHISA5_NA
FAM20C phosphorylates FAM20C substrates	FAM20A	regulates-phospho-of	SHISA5	NA	R-HSA-8957275	SHISA5_NA
FAM20C phosphorylates FAM20C substrates	FAM20A	regulates-phospho-of	SHISA5	NA	R-HSA-381426	SHISA5_NA
FAM20C phosphorylates FAM20C substrates	FAM20C	controls-phospho-of	SHISA5	NA	R-HSA-8957275	SHISA5_NA
FAM20C phosphorylates FAM20C substrates	FAM20C	controls-phospho-of	SHISA5	NA	R-HSA-381426	SHISA5_NA
FAM20C phosphorylates FAM20C substrates	FAM20C	controls-phospho-of	IGFBP5	NA	R-HSA-8957275	IGFBP5_NA
FAM20C phosphorylates FAM20C substrates	FAM20C	controls-phospho-of	IGFBP5	NA	R-HSA-381426	IGFBP5_NA
FAM20C phosphorylates FAM20C substrates	FAM20A	regulates-phospho-of	IGFBP5	NA	R-HSA-8957275	IGFBP5_NA
FAM20C phosphorylates FAM20C substrates	FAM20A	regulates-phospho-of	IGFBP5	NA	R-HSA-381426	IGFBP5_NA
FAM20C phosphorylates FAM20C substrates	FAM20C	controls-phospho-of	IGFBP5	NA	R-HSA-8957275	IGFBP5_NA
FAM20C phosphorylates FAM20C substrates	FAM20C	controls-phospho-of	IGFBP5	NA	R-HSA-381426	IGFBP5_NA
FAM20C phosphorylates FAM20C substrates	FAM20C	controls-phospho-of	RCN1	NA	R-HSA-8957275	RCN1_NA
FAM20C phosphorylates FAM20C substrates	FAM20C	controls-phospho-of	RCN1	NA	R-HSA-381426	RCN1_NA
FAM20C phosphorylates FAM20C substrates	FAM20A	regulates-phospho-of	RCN1	NA	R-HSA-8957275	RCN1_NA
FAM20C phosphorylates FAM20C substrates	FAM20A	regulates-phospho-of	RCN1	NA	R-HSA-381426	RCN1_NA
FAM20C phosphorylates FAM20C substrates	FAM20C	controls-phospho-of	RCN1	NA	R-HSA-8957275	RCN1_NA
FAM20C phosphorylates FAM20C substrates	FAM20C	controls-phospho-of	RCN1	NA	R-HSA-381426	RCN1_NA
FAM20C phosphorylates FAM20C substrates	FAM20C	controls-phospho-of	SERPINA10	NA	R-HSA-8957275	SERPINA10_NA
FAM20C phosphorylates FAM20C substrates	FAM20C	controls-phospho-of	SERPINA10	NA	R-HSA-381426	SERPINA10_NA
FAM20C phosphorylates FAM20C substrates	FAM20A	regulates-phospho-of	SERPINA10	NA	R-HSA-8957275	SERPINA10_NA
FAM20C phosphorylates FAM20C substrates	FAM20A	regulates-phospho-of	SERPINA10	NA	R-HSA-381426	SERPINA10_NA
FAM20C phosphorylates FAM20C substrates	FAM20C	controls-phospho-of	SERPINA10	NA	R-HSA-8957275	SERPINA10_NA
FAM20C phosphorylates FAM20C substrates	FAM20C	controls-phospho-of	SERPINA10	NA	R-HSA-381426	SERPINA10_NA
FAM20C phosphorylates FAM20C substrates	FAM20C	controls-phospho-of	AMBN	NA	R-HSA-8957275	AMBN_NA
FAM20C phosphorylates FAM20C substrates	FAM20C	controls-phospho-of	AMBN	NA	R-HSA-381426	AMBN_NA
FAM20C phosphorylates FAM20C substrates	FAM20A	regulates-phospho-of	AMBN	NA	R-HSA-8957275	AMBN_NA
FAM20C phosphorylates FAM20C substrates	FAM20A	regulates-phospho-of	AMBN	NA	R-HSA-381426	AMBN_NA
FAM20C phosphorylates FAM20C substrates	FAM20C	controls-phospho-of	AMBN	NA	R-HSA-8957275	AMBN_NA
FAM20C phosphorylates FAM20C substrates	FAM20C	controls-phospho-of	AMBN	NA	R-HSA-381426	AMBN_NA
FAM20C phosphorylates FAM20C substrates	FAM20C	controls-phospho-of	APLP2	NA	R-HSA-8957275	APLP2_NA
FAM20C phosphorylates FAM20C substrates	FAM20C	controls-phospho-of	APLP2	NA	R-HSA-381426	APLP2_NA
FAM20C phosphorylates FAM20C substrates	FAM20A	regulates-phospho-of	APLP2	NA	R-HSA-8957275	APLP2_NA
FAM20C phosphorylates FAM20C substrates	FAM20A	regulates-phospho-of	APLP2	NA	R-HSA-381426	APLP2_NA
FAM20C phosphorylates FAM20C substrates	FAM20C	controls-phospho-of	APLP2	NA	R-HSA-8957275	APLP2_NA
FAM20C phosphorylates FAM20C substrates	FAM20C	controls-phospho-of	APLP2	NA	R-HSA-381426	APLP2_NA
FAM20C phosphorylates FAM20C substrates	FAM20C	controls-phospho-of	IGFBP7	NA	R-HSA-8957275	IGFBP7_NA
FAM20C phosphorylates FAM20C substrates	FAM20C	controls-phospho-of	IGFBP7	NA	R-HSA-381426	IGFBP7_NA
FAM20C phosphorylates FAM20C substrates	FAM20A	regulates-phospho-of	IGFBP7	NA	R-HSA-8957275	IGFBP7_NA
FAM20C phosphorylates FAM20C substrates	FAM20A	regulates-phospho-of	IGFBP7	NA	R-HSA-381426	IGFBP7_NA
FAM20C phosphorylates FAM20C substrates	FAM20C	controls-phospho-of	IGFBP7	NA	R-HSA-8957275	IGFBP7_NA
FAM20C phosphorylates FAM20C substrates	FAM20C	controls-phospho-of	IGFBP7	NA	R-HSA-381426	IGFBP7_NA
FAM20C phosphorylates FAM20C substrates	FAM20C	controls-phospho-of	APOA5	NA	R-HSA-8957275	APOA5_NA
FAM20C phosphorylates FAM20C substrates	FAM20C	controls-phospho-of	APOA5	NA	R-HSA-381426	APOA5_NA
FAM20C phosphorylates FAM20C substrates	FAM20A	regulates-phospho-of	APOA5	NA	R-HSA-8957275	APOA5_NA
FAM20C phosphorylates FAM20C substrates	FAM20A	regulates-phospho-of	APOA5	NA	R-HSA-381426	APOA5_NA
FAM20C phosphorylates FAM20C substrates	FAM20C	controls-phospho-of	APOA5	NA	R-HSA-8957275	APOA5_NA
FAM20C phosphorylates FAM20C substrates	FAM20C	controls-phospho-of	APOA5	NA	R-HSA-381426	APOA5_NA
FAM20C phosphorylates FAM20C substrates	FAM20C	controls-phospho-of	APOE	NA	R-HSA-8957275	APOE_NA
FAM20C phosphorylates FAM20C substrates	FAM20C	controls-phospho-of	APOE	NA	R-HSA-381426	APOE_NA
FAM20C phosphorylates FAM20C substrates	FAM20A	regulates-phospho-of	APOE	NA	R-HSA-8957275	APOE_NA
FAM20C phosphorylates FAM20C substrates	FAM20A	regulates-phospho-of	APOE	NA	R-HSA-381426	APOE_NA
FAM20C phosphorylates FAM20C substrates	FAM20C	controls-phospho-of	APOE	NA	R-HSA-8957275	APOE_NA
FAM20C phosphorylates FAM20C substrates	FAM20C	controls-phospho-of	APOE	NA	R-HSA-381426	APOE_NA
FAM20C phosphorylates FAM20C substrates	FAM20C	controls-phospho-of	SERPIND1	NA	R-HSA-8957275	SERPIND1_NA
FAM20C phosphorylates FAM20C substrates	FAM20C	controls-phospho-of	SERPIND1	NA	R-HSA-381426	SERPIND1_NA
FAM20C phosphorylates FAM20C substrates	FAM20A	regulates-phospho-of	SERPIND1	NA	R-HSA-8957275	SERPIND1_NA
FAM20C phosphorylates FAM20C substrates	FAM20A	regulates-phospho-of	SERPIND1	NA	R-HSA-381426	SERPIND1_NA
FAM20C phosphorylates FAM20C substrates	FAM20C	controls-phospho-of	SERPIND1	NA	R-HSA-8957275	SERPIND1_NA
FAM20C phosphorylates FAM20C substrates	FAM20C	controls-phospho-of	SERPIND1	NA	R-HSA-381426	SERPIND1_NA
FAM20C phosphorylates FAM20C substrates	FAM20C	controls-phospho-of	TF	NA	R-HSA-8957275	TF_NA
FAM20C phosphorylates FAM20C substrates	FAM20C	controls-phospho-of	TF	NA	R-HSA-381426	TF_NA
FAM20C phosphorylates FAM20C substrates	FAM20A	regulates-phospho-of	TF	NA	R-HSA-8957275	TF_NA
FAM20C phosphorylates FAM20C substrates	FAM20A	regulates-phospho-of	TF	NA	R-HSA-381426	TF_NA
FAM20C phosphorylates FAM20C substrates	FAM20C	controls-phospho-of	TF	NA	R-HSA-8957275	TF_NA
FAM20C phosphorylates FAM20C substrates	FAM20C	controls-phospho-of	TF	NA	R-HSA-381426	TF_NA
FAM20C phosphorylates FAM20C substrates	FAM20C	controls-phospho-of	BMP15	NA	R-HSA-8957275	BMP15_NA
FAM20C phosphorylates FAM20C substrates	FAM20C	controls-phospho-of	BMP15	NA	R-HSA-381426	BMP15_NA
FAM20C phosphorylates FAM20C substrates	FAM20A	regulates-phospho-of	BMP15	NA	R-HSA-8957275	BMP15_NA
FAM20C phosphorylates FAM20C substrates	FAM20A	regulates-phospho-of	BMP15	NA	R-HSA-381426	BMP15_NA
FAM20C phosphorylates FAM20C substrates	FAM20C	controls-phospho-of	BMP15	NA	R-HSA-8957275	BMP15_NA
FAM20C phosphorylates FAM20C substrates	FAM20C	controls-phospho-of	BMP15	NA	R-HSA-381426	BMP15_NA
FAM20C phosphorylates FAM20C substrates	FAM20C	controls-phospho-of	LGALS1	NA	R-HSA-8957275	LGALS1_NA
FAM20C phosphorylates FAM20C substrates	FAM20C	controls-phospho-of	LGALS1	NA	R-HSA-381426	LGALS1_NA
FAM20C phosphorylates FAM20C substrates	FAM20A	regulates-phospho-of	LGALS1	NA	R-HSA-8957275	LGALS1_NA
FAM20C phosphorylates FAM20C substrates	FAM20A	regulates-phospho-of	LGALS1	NA	R-HSA-381426	LGALS1_NA
FAM20C phosphorylates FAM20C substrates	FAM20C	controls-phospho-of	LGALS1	NA	R-HSA-8957275	LGALS1_NA
FAM20C phosphorylates FAM20C substrates	FAM20C	controls-phospho-of	LGALS1	NA	R-HSA-381426	LGALS1_NA
FAM20C phosphorylates FAM20C substrates	FAM20C	controls-phospho-of	FUCA2	NA	R-HSA-8957275	FUCA2_NA
FAM20C phosphorylates FAM20C substrates	FAM20C	controls-phospho-of	FUCA2	NA	R-HSA-381426	FUCA2_NA
FAM20C phosphorylates FAM20C substrates	FAM20A	regulates-phospho-of	FUCA2	NA	R-HSA-8957275	FUCA2_NA
FAM20C phosphorylates FAM20C substrates	FAM20A	regulates-phospho-of	FUCA2	NA	R-HSA-381426	FUCA2_NA
FAM20C phosphorylates FAM20C substrates	FAM20C	controls-phospho-of	FUCA2	NA	R-HSA-8957275	FUCA2_NA
FAM20C phosphorylates FAM20C substrates	FAM20C	controls-phospho-of	FUCA2	NA	R-HSA-381426	FUCA2_NA
FAM20C phosphorylates FAM20C substrates	FAM20C	controls-phospho-of	SPP2	NA	R-HSA-8957275	SPP2_NA
FAM20C phosphorylates FAM20C substrates	FAM20C	controls-phospho-of	SPP2	NA	R-HSA-381426	SPP2_NA
FAM20C phosphorylates FAM20C substrates	FAM20A	regulates-phospho-of	SPP2	NA	R-HSA-8957275	SPP2_NA
FAM20C phosphorylates FAM20C substrates	FAM20A	regulates-phospho-of	SPP2	NA	R-HSA-381426	SPP2_NA
FAM20C phosphorylates FAM20C substrates	FAM20C	controls-phospho-of	SPP2	NA	R-HSA-8957275	SPP2_NA
FAM20C phosphorylates FAM20C substrates	FAM20C	controls-phospho-of	SPP2	NA	R-HSA-381426	SPP2_NA
FAM20C phosphorylates FAM20C substrates	FAM20C	controls-phospho-of	FGG	NA	R-HSA-8957275	FGG_NA
FAM20C phosphorylates FAM20C substrates	FAM20C	controls-phospho-of	FGG	NA	R-HSA-381426	FGG_NA
FAM20C phosphorylates FAM20C substrates	FAM20A	regulates-phospho-of	FGG	NA	R-HSA-8957275	FGG_NA
FAM20C phosphorylates FAM20C substrates	FAM20A	regulates-phospho-of	FGG	NA	R-HSA-381426	FGG_NA
FAM20C phosphorylates FAM20C substrates	FAM20C	controls-phospho-of	FGG	NA	R-HSA-8957275	FGG_NA
FAM20C phosphorylates FAM20C substrates	FAM20C	controls-phospho-of	FGG	NA	R-HSA-381426	FGG_NA
FAM20C phosphorylates FAM20C substrates	FAM20C	controls-phospho-of	AMTN	NA	R-HSA-8957275	AMTN_NA
[truncated: 4,807 more rows]

## Sheet: ubiquitination_events
Database of ubiquitination events and associated Reactome pathways
annotation	source	relationType	target	position	pathwayID	genePosition
APC/C:Cdh1 polyubiquitinates SKP2	UBE2C	controls-ubi-of	SKP2	NA	R-HSA-174178	SKP2_NA
ATXN3 deubiquitinates polyUb-PARK2	ATXN3	controls-deubi-of	PRKN	NA	R-HSA-5689877	PRKN_NA
AXIN is ubiquitinated by SMURF2	SMURF2	controls-ubi-of	AXIN1	505	R-HSA-4641257	AXIN1_505
AXIN is ubiquitinated by SMURF2	SMURF2	controls-ubi-of	AXIN2	505	R-HSA-4641257	AXIN2_505
BAP1:Ub-HCFC1 deubiquitinates BAP1:Ub-HCFC1	BAP1	controls-deubi-of	HCFC1	1807	R-HSA-5689603	HCFC1_1807
BIRC(cIAP1/2) ubiquitinates RIPK1	BIRC3	controls-ubi-of	RIPK1	377	R-HSA-5357956	RIPK1_377
BIRC(cIAP1/2) ubiquitinates RIPK1	BIRC2	controls-ubi-of	RIPK1	377	R-HSA-5357956	RIPK1_377
BRCA1:BARD1 heterodimer autoubiquitinates	BAP1	regulates-ubi-of	BARD1	NA	R-HSA-5693565	BARD1_NA
BRCA1:BARD1 heterodimer autoubiquitinates	BRCA1	controls-ubi-of	BARD1	NA	R-HSA-5693565	BARD1_NA
BRCA1:BARD1 heterodimer autoubiquitinates	BARD1	regulates-ubi-of	BRCA1	NA	R-HSA-5693565	BRCA1_NA
BRCA1:BARD1 heterodimer autoubiquitinates	BAP1	regulates-ubi-of	BRCA1	NA	R-HSA-5693565	BRCA1_NA
BRCA1:BARD1 heterodimer autoubiquitinates	BARD1	regulates-deubi-of	UBC	614	R-HSA-5693565	UBC_614
BRCA1:BARD1 heterodimer autoubiquitinates	BARD1	regulates-deubi-of	UBC	386	R-HSA-5693565	UBC_386
BRCA1:BARD1 heterodimer autoubiquitinates	BARD1	regulates-deubi-of	UBC	362	R-HSA-5693565	UBC_362
BRCA1:BARD1 heterodimer autoubiquitinates	BARD1	regulates-deubi-of	UBC	538	R-HSA-5693565	UBC_538
BRCA1:BARD1 heterodimer autoubiquitinates	BARD1	regulates-deubi-of	UBC	310	R-HSA-5693565	UBC_310
BRCA1:BARD1 heterodimer autoubiquitinates	BARD1	regulates-deubi-of	UBC	158	R-HSA-5693565	UBC_158
BRCA1:BARD1 heterodimer autoubiquitinates	BARD1	regulates-deubi-of	UBC	234	R-HSA-5693565	UBC_234
BRCA1:BARD1 heterodimer autoubiquitinates	BARD1	regulates-deubi-of	UBC	6	R-HSA-5693565	UBC_6
BRCA1:BARD1 heterodimer autoubiquitinates	BARD1	regulates-deubi-of	UBC	82	R-HSA-5693565	UBC_82
BRCA1:BARD1 heterodimer autoubiquitinates	BAP1	regulates-deubi-of	UBC	614	R-HSA-5693565	UBC_614
BRCA1:BARD1 heterodimer autoubiquitinates	BAP1	regulates-deubi-of	UBC	386	R-HSA-5693565	UBC_386
BRCA1:BARD1 heterodimer autoubiquitinates	BAP1	regulates-deubi-of	UBC	362	R-HSA-5693565	UBC_362
BRCA1:BARD1 heterodimer autoubiquitinates	BAP1	regulates-deubi-of	UBC	538	R-HSA-5693565	UBC_538
BRCA1:BARD1 heterodimer autoubiquitinates	BAP1	regulates-deubi-of	UBC	310	R-HSA-5693565	UBC_310
BRCA1:BARD1 heterodimer autoubiquitinates	BAP1	regulates-deubi-of	UBC	158	R-HSA-5693565	UBC_158
BRCA1:BARD1 heterodimer autoubiquitinates	BAP1	regulates-deubi-of	UBC	234	R-HSA-5693565	UBC_234
BRCA1:BARD1 heterodimer autoubiquitinates	BAP1	regulates-deubi-of	UBC	6	R-HSA-5693565	UBC_6
BRCA1:BARD1 heterodimer autoubiquitinates	BAP1	regulates-deubi-of	UBC	82	R-HSA-5693565	UBC_82
BRCA1:BARD1 heterodimer autoubiquitinates	BRCA1	controls-deubi-of	UBC	614	R-HSA-5693565	UBC_614
BRCA1:BARD1 heterodimer autoubiquitinates	BRCA1	controls-deubi-of	UBC	386	R-HSA-5693565	UBC_386
BRCA1:BARD1 heterodimer autoubiquitinates	BRCA1	controls-deubi-of	UBC	362	R-HSA-5693565	UBC_362
BRCA1:BARD1 heterodimer autoubiquitinates	BRCA1	controls-deubi-of	UBC	538	R-HSA-5693565	UBC_538
BRCA1:BARD1 heterodimer autoubiquitinates	BRCA1	controls-deubi-of	UBC	310	R-HSA-5693565	UBC_310
BRCA1:BARD1 heterodimer autoubiquitinates	BRCA1	controls-deubi-of	UBC	158	R-HSA-5693565	UBC_158
BRCA1:BARD1 heterodimer autoubiquitinates	BRCA1	controls-deubi-of	UBC	234	R-HSA-5693565	UBC_234
BRCA1:BARD1 heterodimer autoubiquitinates	BRCA1	controls-deubi-of	UBC	6	R-HSA-5693565	UBC_6
BRCA1:BARD1 heterodimer autoubiquitinates	BRCA1	controls-deubi-of	UBC	82	R-HSA-5693565	UBC_82
BRCA1:BARD1 heterodimer autoubiquitinates	BARD1	regulates-deubi-of	UBB	158	R-HSA-5693565	UBB_158
BRCA1:BARD1 heterodimer autoubiquitinates	BARD1	regulates-deubi-of	UBB	6	R-HSA-5693565	UBB_6
BRCA1:BARD1 heterodimer autoubiquitinates	BARD1	regulates-deubi-of	UBB	82	R-HSA-5693565	UBB_82
BRCA1:BARD1 heterodimer autoubiquitinates	BAP1	regulates-deubi-of	UBB	158	R-HSA-5693565	UBB_158
BRCA1:BARD1 heterodimer autoubiquitinates	BAP1	regulates-deubi-of	UBB	6	R-HSA-5693565	UBB_6
BRCA1:BARD1 heterodimer autoubiquitinates	BAP1	regulates-deubi-of	UBB	82	R-HSA-5693565	UBB_82
BRCA1:BARD1 heterodimer autoubiquitinates	BRCA1	controls-deubi-of	UBB	158	R-HSA-5693565	UBB_158
BRCA1:BARD1 heterodimer autoubiquitinates	BRCA1	controls-deubi-of	UBB	6	R-HSA-5693565	UBB_6
BRCA1:BARD1 heterodimer autoubiquitinates	BRCA1	controls-deubi-of	UBB	82	R-HSA-5693565	UBB_82
BRCA1:BARD1 heterodimer autoubiquitinates	BARD1	regulates-deubi-of	RPS27A	6	R-HSA-5693565	RPS27A_6
BRCA1:BARD1 heterodimer autoubiquitinates	BAP1	regulates-deubi-of	RPS27A	6	R-HSA-5693565	RPS27A_6
BRCA1:BARD1 heterodimer autoubiquitinates	BRCA1	controls-deubi-of	RPS27A	6	R-HSA-5693565	RPS27A_6
BRCA1:BARD1 heterodimer autoubiquitinates	BARD1	regulates-deubi-of	UBA52	6	R-HSA-5693565	UBA52_6
BRCA1:BARD1 heterodimer autoubiquitinates	BAP1	regulates-deubi-of	UBA52	6	R-HSA-5693565	UBA52_6
BRCA1:BARD1 heterodimer autoubiquitinates	BRCA1	controls-deubi-of	UBA52	6	R-HSA-5693565	UBA52_6
BRISC complex deubiquitinates NLRP3	BRCC3	controls-deubi-of	NLRP3	NA	R-HSA-5689901	NLRP3_NA
CBL monoubiquitinates InlB-bound MET	CBL	controls-ubi-of	MET	NA	R-HSA-8875360	MET_NA
CBL monoubiquitinates activated MET	CBL	controls-ubi-of	MET	NA	R-HSA-6807004	MET_NA
CBL-mediated ubiquitination of CIN85	CBL	controls-ubi-of	SH3KBP1	NA	R-HSA-182971	SH3KBP1_NA
CBLL1 ubiqutinates the InlA-bound CDH1 complex	CBLL1	controls-ubi-of	CDH1	NA	R-HSA-8876493	CDH1_NA
CBLL1 ubiqutinates the InlA-bound CDH1 complex	CBLL1	controls-ubi-of	CTNNB1	NA	R-HSA-8876493	CTNNB1_NA
CUL3:RBX1 ubiquitinates KEAP1	RBX1	controls-ubi-of	KEAP1	NA	R-HSA-9755511	KEAP1_NA
CUL9:RBX1 ubiquitinates BIRC5	RBX1	regulates-ubi-of	BIRC5	NA	R-HSA-8951664	BIRC5_NA
CUL9:RBX1 ubiquitinates BIRC5	CUL7	regulates-ubi-of	BIRC5	NA	R-HSA-8951664	BIRC5_NA
CUL9:RBX1 ubiquitinates BIRC5	CUL9	controls-ubi-of	BIRC5	NA	R-HSA-8951664	BIRC5_NA
CUL9:RBX1 ubiquitinates BIRC5	OBSL1	regulates-ubi-of	BIRC5	NA	R-HSA-8951664	BIRC5_NA
CUL9:RBX1 ubiquitinates BIRC5	CCDC8	regulates-ubi-of	BIRC5	NA	R-HSA-8951664	BIRC5_NA
CUL9:RBX1 ubiquitinates BIRC5	CUL9	controls-ubi-of	BIRC5	NA	R-HSA-8951664	BIRC5_NA
CYLD deubiquitinates K63polyUb-TRAF2,K63polyUb-TRAF6,K63polyUb-RIPK1,K63polyUb-IKBKG	CYLD	controls-deubi-of	TRAF6	124	R-HSA-5689880	TRAF6_124
CYLD deubiquitinates K63polyUb-TRAF2,K63polyUb-TRAF6,K63polyUb-RIPK1,K63polyUb-IKBKG	CYLD	controls-deubi-of	RIPK1	377	R-HSA-5689880	RIPK1_377
CYLD deubiquitinates K63polyUb-TRAF2,K63polyUb-TRAF6,K63polyUb-RIPK1,K63polyUb-IKBKG	CYLD	controls-deubi-of	IKBKG	326	R-HSA-5689880	IKBKG_326
CYLD deubiquitinates K63polyUb-TRAF2,K63polyUb-TRAF6,K63polyUb-RIPK1,K63polyUb-IKBKG	CYLD	controls-deubi-of	IKBKG	321	R-HSA-5689880	IKBKG_321
CYLD deubiquitinates K63polyUb-TRAF2,K63polyUb-TRAF6,K63polyUb-RIPK1,K63polyUb-IKBKG	CYLD	controls-deubi-of	IKBKG	325	R-HSA-5689880	IKBKG_325
CYLD deubiquitinates K63polyUb-TRAF2,K63polyUb-TRAF6,K63polyUb-RIPK1,K63polyUb-IKBKG	CYLD	controls-deubi-of	TRAF2	NA	R-HSA-5689880	TRAF2_NA
CYLD deubiquitinates NEMO	CYLD	controls-deubi-of	IKBKG	285	R-HSA-168638	IKBKG_285
CYLD hydrolyses K63polyUb on RIPK1 within the TNFR1 complex	CYLD	controls-deubi-of	RIPK1	627	R-HSA-5357905	RIPK1_627
CYLD hydrolyses K63polyUb on RIPK1 within the TNFR1 complex	CYLD	controls-deubi-of	RIPK1	377	R-HSA-5357905	RIPK1_377
CYLD hydrolyses K63polyUb on RIPK1 within the TNFR1 complex	CYLD	controls-deubi-of	RIPK1	627	R-HSA-5357905	RIPK1_627
CYLD hydrolyses K63polyUb on RIPK1 within the TNFR1 complex	CYLD	controls-deubi-of	RIPK1	377	R-HSA-5357905	RIPK1_377
CYLD hydrolyses M1polyUb on RIPK1 within the TNFR1 complex	CYLD	controls-deubi-of	RIPK1	627	R-HSA-5357905	RIPK1_627
CYLD hydrolyses M1polyUb on RIPK1 within the TNFR1 complex	CYLD	controls-deubi-of	RIPK1	377	R-HSA-5357905	RIPK1_377
CYLD hydrolyses M1polyUb on RIPK1 within the TNFR1 complex	CYLD	controls-deubi-of	RIPK1	627	R-HSA-5357905	RIPK1_627
CYLD hydrolyses M1polyUb on RIPK1 within the TNFR1 complex	CYLD	controls-deubi-of	RIPK1	377	R-HSA-5357905	RIPK1_377
CYLD mediated deubiquitination of DDX58 (RIG-I)	CYLD	controls-deubi-of	RIGI	172	R-HSA-5689880	RIGI_172
CYLD mediated deubiquitination of DDX58 (RIG-I)	CYLD	controls-deubi-of	RIGI	164	R-HSA-5689880	RIGI_164
CYLD mediated deubiquitination of DDX58 (RIG-I)	CYLD	controls-deubi-of	RIGI	154	R-HSA-5689880	RIGI_154
CYLD mediated deubiquitination of DDX58 (RIG-I)	CYLD	controls-deubi-of	RIGI	172	R-HSA-936440	RIGI_172
CYLD mediated deubiquitination of DDX58 (RIG-I)	CYLD	controls-deubi-of	RIGI	164	R-HSA-936440	RIGI_164
CYLD mediated deubiquitination of DDX58 (RIG-I)	CYLD	controls-deubi-of	RIGI	154	R-HSA-936440	RIGI_154
DDX41 ubiquitination by TRIM21	TRIM21	controls-ubi-of	DDX41	115	R-HSA-3134975	DDX41_115
DDX41 ubiquitination by TRIM21	TRIM21	controls-ubi-of	DDX41	9	R-HSA-3134975	DDX41_9
DDX58 is K63 polyubiquitinated	TRIM25	regulates-ubi-of	RIGI	172	R-HSA-168928	RIGI_172
DDX58 is K63 polyubiquitinated	TRIM25	regulates-ubi-of	RIGI	164	R-HSA-168928	RIGI_164
DDX58 is K63 polyubiquitinated	TRIM25	regulates-ubi-of	RIGI	154	R-HSA-168928	RIGI_154
DDX58 is K63 polyubiquitinated	TRIM25	regulates-ubi-of	RIGI	172	R-HSA-9705671	RIGI_172
DDX58 is K63 polyubiquitinated	TRIM25	regulates-ubi-of	RIGI	164	R-HSA-9705671	RIGI_164
DDX58 is K63 polyubiquitinated	TRIM25	regulates-ubi-of	RIGI	154	R-HSA-9705671	RIGI_154
DTX4 ubiquitinates p-S172-TBK1 within NLRP4:DTX4:STING:TBK1:IRF3	DTX4	controls-ubi-of	TBK1	670	R-HSA-3134975	TBK1_670
DTX4 ubiquitinates p-S172-TBK1 within NLRP4:DTX4:dsDNA:ZBP1:TBK1	DTX4	controls-ubi-of	TBK1	670	R-HSA-3134975	TBK1_670
DVL is ubiquitinated by CUL3:KLHL12:RBX1	RBX1	controls-ubi-of	DVL3	NA	R-HSA-4641258	DVL3_NA
DVL is ubiquitinated by CUL3:KLHL12:RBX1	RBX1	controls-ubi-of	DVL2	NA	R-HSA-4641258	DVL2_NA
DVL1 is ubiquitinated by HECW1	HECW1	controls-ubi-of	DVL1	NA	R-HSA-4641258	DVL1_NA
ERCC8:DDB1:CUL4:RBX1 ubiquitinates ERCC6 and RNA Pol II	RBX1	controls-ubi-of	POLR2A	NA	R-HSA-6781823	POLR2A_NA
ERCC8:DDB1:CUL4:RBX1 ubiquitinates ERCC6 and RNA Pol II	DDB1	controls-ubi-of	POLR2A	NA	R-HSA-6781823	POLR2A_NA
ERCC8:DDB1:CUL4:RBX1 ubiquitinates ERCC6 and RNA Pol II	ERCC8	controls-ubi-of	POLR2A	NA	R-HSA-6781823	POLR2A_NA
ERCC8:DDB1:CUL4:RBX1 ubiquitinates ERCC6 and RNA Pol II	CUL4A	controls-ubi-of	POLR2A	NA	R-HSA-6781823	POLR2A_NA
ERCC8:DDB1:CUL4:RBX1 ubiquitinates ERCC6 and RNA Pol II	CUL4B	controls-ubi-of	POLR2A	NA	R-HSA-6781823	POLR2A_NA
ERCC8:DDB1:CUL4:RBX1 ubiquitinates ERCC6 and RNA Pol II	RBX1	controls-ubi-of	ERCC6	NA	R-HSA-6781823	ERCC6_NA
ERCC8:DDB1:CUL4:RBX1 ubiquitinates ERCC6 and RNA Pol II	DDB1	controls-ubi-of	ERCC6	NA	R-HSA-6781823	ERCC6_NA
ERCC8:DDB1:CUL4:RBX1 ubiquitinates ERCC6 and RNA Pol II	ERCC8	controls-ubi-of	ERCC6	NA	R-HSA-6781823	ERCC6_NA
ERCC8:DDB1:CUL4:RBX1 ubiquitinates ERCC6 and RNA Pol II	CUL4A	controls-ubi-of	ERCC6	NA	R-HSA-6781823	ERCC6_NA
ERCC8:DDB1:CUL4:RBX1 ubiquitinates ERCC6 and RNA Pol II	CUL4B	controls-ubi-of	ERCC6	NA	R-HSA-6781823	ERCC6_NA
ITCH polyubiquitinates MLKL at K50	ITCH	controls-ubi-of	MLKL	50	R-HSA-5675482	MLKL_50
ITCH polyubiquitinates TP73	ITCH	controls-ubi-of	TP73	NA	R-HSA-8939236	TP73_NA
K63polyUb-RIPK1 is deubiquitinated	CYLD	regulates-deubi-of	RIPK1	377	R-HSA-5357905	RIPK1_377
K63polyUb-RIPK1 is deubiquitinated	CLIP3	regulates-deubi-of	RIPK1	377	R-HSA-5357905	RIPK1_377
K63polyUb-TRAF6 ubiquitinates TAK1	TRAF6	controls-ubi-of	MAP3K7	158	R-HSA-5607764	MAP3K7_158
K63polyUb-TRAF6 ubiquitinates TAK1	TRAF6	controls-ubi-of	MAP3K7	34	R-HSA-5607764	MAP3K7_34
K63polyUb-cIAP1,2 ubiquitinates TRAF3	BIRC3	controls-ubi-of	TRAF3	NA	R-HSA-5668541	TRAF3_NA
K63polyUb-cIAP1,2 ubiquitinates TRAF3	BIRC2	controls-ubi-of	TRAF3	NA	R-HSA-5668541	TRAF3_NA
KBTBD7:CUL3:RBX1 ubiquitinates NF1	RBX1	controls-ubi-of	NF1	NA	R-HSA-5658442	NF1_NA
KEAP1:CUL3:RBX1 ubiquitinates p-S349 SQSTM1 oligomer	RBX1	controls-ubi-of	SQSTM1	420	R-HSA-9755511	SQSTM1_420
KEAP1:NEDD8-CUL3:RBX1 complex ubiquitinates NFE2L2	RBX1	controls-ubi-of	NFE2L2	NA	R-HSA-8951664	NFE2L2_NA
KEAP1:NEDD8-CUL3:RBX1 complex ubiquitinates NFE2L2	RBX1	controls-ubi-of	NFE2L2	NA	R-HSA-9755511	NFE2L2_NA
KEAP1:NEDD8-CUL3:RBX1 complex ubiquitinates NFE2L2	CUL3	regulates-ubi-of	NFE2L2	NA	R-HSA-8951664	NFE2L2_NA
KEAP1:NEDD8-CUL3:RBX1 complex ubiquitinates NFE2L2	CUL3	regulates-ubi-of	NFE2L2	NA	R-HSA-9755511	NFE2L2_NA
KEAP1:NEDD8-CUL3:RBX1 complex ubiquitinates NFE2L2	KEAP1	regulates-ubi-of	NFE2L2	NA	R-HSA-8951664	NFE2L2_NA
KEAP1:NEDD8-CUL3:RBX1 complex ubiquitinates NFE2L2	KEAP1	regulates-ubi-of	NFE2L2	NA	R-HSA-9755511	NFE2L2_NA
KEAP1:NEDD8-CUL3:RBX1 complex ubiquitinates NFE2L2	RBX1	controls-ubi-of	NFE2L2	NA	R-HSA-8951664	NFE2L2_NA
KEAP1:NEDD8-CUL3:RBX1 complex ubiquitinates NFE2L2	RBX1	controls-ubi-of	NFE2L2	NA	R-HSA-9755511	NFE2L2_NA
LUBAC ubiquitinates RIPK1 at K627	RBCK1	controls-ubi-of	RIPK1	627	R-HSA-5357905	RIPK1_627
LUBAC ubiquitinates RIPK1 at K627	SHARPIN	controls-ubi-of	RIPK1	627	R-HSA-5357905	RIPK1_627
LUBAC ubiquitinates RIPK1 at K627	RNF31	controls-ubi-of	RIPK1	627	R-HSA-5357905	RIPK1_627
MDM2 polyubiquitinates RUNX3	CDKN2A	regulates-ubi-of	RUNX3	148	R-HSA-8941858	RUNX3_148
MDM2 polyubiquitinates RUNX3	CDKN2A	regulates-ubi-of	RUNX3	94	R-HSA-8941858	RUNX3_94
MDM2 polyubiquitinates RUNX3	MDM2	controls-ubi-of	RUNX3	148	R-HSA-8941858	RUNX3_148
MDM2 polyubiquitinates RUNX3	MDM2	controls-ubi-of	RUNX3	94	R-HSA-8941858	RUNX3_94
MDM2 ubiquitinates TP53	MDM2	regulates-ubi-of	TP53	NA	R-HSA-2559585	TP53_NA
MDM2 ubiquitinates TP53	MDM2	regulates-ubi-of	TP53	NA	R-HSA-2559580	TP53_NA
MDM2 ubiquitinates TP53	MDM2	regulates-ubi-of	TP53	NA	R-HSA-6804757	TP53_NA
MDM2 ubiquitinates TP53	MDM2	regulates-ubi-of	TP53	NA	R-HSA-69541	TP53_NA
MDM2 ubiquitinates TP53	MDM4	regulates-ubi-of	TP53	NA	R-HSA-2559585	TP53_NA
MDM2 ubiquitinates TP53	MDM4	regulates-ubi-of	TP53	NA	R-HSA-2559580	TP53_NA
MDM2 ubiquitinates TP53	MDM4	regulates-ubi-of	TP53	NA	R-HSA-6804757	TP53_NA
MDM2 ubiquitinates TP53	MDM4	regulates-ubi-of	TP53	NA	R-HSA-69541	TP53_NA
MDM2 ubiquitinates TP53	CDKN2A	regulates-ubi-of	TP53	NA	R-HSA-2559585	TP53_NA
MDM2 ubiquitinates TP53	CDKN2A	regulates-ubi-of	TP53	NA	R-HSA-2559580	TP53_NA
MDM2 ubiquitinates TP53	CDKN2A	regulates-ubi-of	TP53	NA	R-HSA-6804757	TP53_NA
MDM2 ubiquitinates TP53	CDKN2A	regulates-ubi-of	TP53	NA	R-HSA-69541	TP53_NA
MIB2 ubiquitinates CFLAR	MIB2	controls-ubi-of	CFLAR	460	R-HSA-5357905	CFLAR_460
MIB2 ubiquitinates CFLAR	MIB2	controls-ubi-of	CFLAR	473	R-HSA-5357905	CFLAR_473
MIB2 ubiquitinates CFLAR	MIB2	controls-ubi-of	CFLAR	462	R-HSA-5357905	CFLAR_462
MIB2 ubiquitinates CFLAR	MIB2	controls-ubi-of	CFLAR	474	R-HSA-5357905	CFLAR_474
MIB2 ubiquitinates CYLD at K338, K530	MIB2	controls-ubi-of	CYLD	338	R-HSA-5357905	CYLD_338
MIB2 ubiquitinates CYLD at K338, K530	MIB2	controls-ubi-of	CYLD	530	R-HSA-5357905	CYLD_530
MIB2 ubiquitinates RIPK1 at K377, K604, K634	MIB2	controls-ubi-of	RIPK1	634	R-HSA-5357905	RIPK1_634
MIB2 ubiquitinates RIPK1 at K377, K604, K634	MIB2	controls-ubi-of	RIPK1	604	R-HSA-5357905	RIPK1_604
MIB2 ubiquitinates RIPK1 at K377, K604, K634	MIB2	controls-ubi-of	RIPK1	377	R-HSA-5357905	RIPK1_377
MKRN1 polyubiquitinates PTEN	MKRN1	controls-ubi-of	PTEN	289	R-HSA-8948751	PTEN_289
MYLIP dimer ubiquitinates VLDLR on Lys-839	NR1H3	regulates-ubi-of	VLDLR	839	R-HSA-8866427	VLDLR_839
MYLIP dimer ubiquitinates VLDLR on Lys-839	NR1H2	regulates-ubi-of	VLDLR	839	R-HSA-8866427	VLDLR_839
MYLIP dimer ubiquitinates VLDLR on Lys-839	NR1H3	regulates-deubi-of	UBC	443	R-HSA-8866427	UBC_443
MYLIP dimer ubiquitinates VLDLR on Lys-839	NR1H3	regulates-deubi-of	UBC	519	R-HSA-8866427	UBC_519
MYLIP dimer ubiquitinates VLDLR on Lys-839	NR1H3	regulates-deubi-of	UBC	63	R-HSA-8866427	UBC_63
MYLIP dimer ubiquitinates VLDLR on Lys-839	NR1H3	regulates-deubi-of	UBC	671	R-HSA-8866427	UBC_671
MYLIP dimer ubiquitinates VLDLR on Lys-839	NR1H3	regulates-deubi-of	UBC	367	R-HSA-8866427	UBC_367
MYLIP dimer ubiquitinates VLDLR on Lys-839	NR1H3	regulates-deubi-of	UBC	291	R-HSA-8866427	UBC_291
MYLIP dimer ubiquitinates VLDLR on Lys-839	NR1H3	regulates-deubi-of	UBC	595	R-HSA-8866427	UBC_595
MYLIP dimer ubiquitinates VLDLR on Lys-839	NR1H3	regulates-deubi-of	UBC	139	R-HSA-8866427	UBC_139
MYLIP dimer ubiquitinates VLDLR on Lys-839	NR1H3	regulates-deubi-of	UBC	215	R-HSA-8866427	UBC_215
MYLIP dimer ubiquitinates VLDLR on Lys-839	NR1H2	regulates-deubi-of	UBC	443	R-HSA-8866427	UBC_443
MYLIP dimer ubiquitinates VLDLR on Lys-839	NR1H2	regulates-deubi-of	UBC	519	R-HSA-8866427	UBC_519
MYLIP dimer ubiquitinates VLDLR on Lys-839	NR1H2	regulates-deubi-of	UBC	63	R-HSA-8866427	UBC_63
MYLIP dimer ubiquitinates VLDLR on Lys-839	NR1H2	regulates-deubi-of	UBC	671	R-HSA-8866427	UBC_671
MYLIP dimer ubiquitinates VLDLR on Lys-839	NR1H2	regulates-deubi-of	UBC	367	R-HSA-8866427	UBC_367
MYLIP dimer ubiquitinates VLDLR on Lys-839	NR1H2	regulates-deubi-of	UBC	291	R-HSA-8866427	UBC_291
MYLIP dimer ubiquitinates VLDLR on Lys-839	NR1H2	regulates-deubi-of	UBC	595	R-HSA-8866427	UBC_595
MYLIP dimer ubiquitinates VLDLR on Lys-839	NR1H2	regulates-deubi-of	UBC	139	R-HSA-8866427	UBC_139
MYLIP dimer ubiquitinates VLDLR on Lys-839	NR1H2	regulates-deubi-of	UBC	215	R-HSA-8866427	UBC_215
MYLIP dimer ubiquitinates VLDLR on Lys-839	NR1H3	regulates-deubi-of	UBB	139	R-HSA-8866427	UBB_139
MYLIP dimer ubiquitinates VLDLR on Lys-839	NR1H3	regulates-deubi-of	UBB	215	R-HSA-8866427	UBB_215
MYLIP dimer ubiquitinates VLDLR on Lys-839	NR1H3	regulates-deubi-of	UBB	63	R-HSA-8866427	UBB_63
MYLIP dimer ubiquitinates VLDLR on Lys-839	NR1H2	regulates-deubi-of	UBB	139	R-HSA-8866427	UBB_139
MYLIP dimer ubiquitinates VLDLR on Lys-839	NR1H2	regulates-deubi-of	UBB	215	R-HSA-8866427	UBB_215
MYLIP dimer ubiquitinates VLDLR on Lys-839	NR1H2	regulates-deubi-of	UBB	63	R-HSA-8866427	UBB_63
MYLIP dimer ubiquitinates VLDLR on Lys-839	NR1H3	regulates-deubi-of	UBA52	63	R-HSA-8866427	UBA52_63
MYLIP dimer ubiquitinates VLDLR on Lys-839	NR1H2	regulates-deubi-of	UBA52	63	R-HSA-8866427	UBA52_63
MYLIP dimer ubiquitinates VLDLR on Lys-839	NR1H3	regulates-deubi-of	RPS27A	63	R-HSA-8866427	RPS27A_63
MYLIP dimer ubiquitinates VLDLR on Lys-839	NR1H2	regulates-deubi-of	RPS27A	63	R-HSA-8866427	RPS27A_63
NHLRC1 mediated ubiquitination of EPM2A (laforin) and PPP1RC3 (PTG) associated with glycogen-GYG2	NHLRC1	controls-ubi-of	PPP1R3C	NA	R-HSA-3322077	PPP1R3C_NA
NHLRC1 mediated ubiquitination of EPM2A (laforin) and PPP1RC3 (PTG) associated with glycogen-GYG2	NHLRC1	controls-ubi-of	EPM2A	NA	R-HSA-3322077	EPM2A_NA
NHLRC1 mediated ubiquitination of EPM2A and PPP1RC3 associated with glycogen-GYG1	NHLRC1	controls-ubi-of	PPP1R3C	NA	R-HSA-3322077	PPP1R3C_NA
NHLRC1 mediated ubiquitination of EPM2A and PPP1RC3 associated with glycogen-GYG1	NHLRC1	controls-ubi-of	EPM2A	NA	R-HSA-3322077	EPM2A_NA
NUMB:ITCH bind and ubiquitnate GLI1	ITCH	controls-ubi-of	GLI1	NA	R-HSA-5610780	GLI1_NA
NUMB:ITCH ubiquitinates GLI1	ITCH	controls-ubi-of	GLI1	NA	R-HSA-5632684	GLI1_NA
Negative regulation of DDX58/IFIH1 signaling by RNF216	RNF216	controls-ubi-of	TRAF3	NA	R-HSA-936440	TRAF3_NA
OTUD3 deubiquitinates PTEN	OTUD3	controls-deubi-of	PTEN	NA	R-HSA-5689896	PTEN_NA
OTUD5 deubiquitinates TRAF3	OTUD5	controls-deubi-of	TRAF3	NA	R-HSA-5689896	TRAF3_NA
OTUD5 deubiquitinates TRAF3	OTUD5	controls-deubi-of	TRAF3	NA	R-HSA-936440	TRAF3_NA
OTUD7A hydrolyses K11diUb	OTUD7A	controls-deubi-of	UBC	239	R-HSA-5689896	UBC_239
OTUD7A hydrolyses K11diUb	OTUD7A	controls-deubi-of	UBC	315	R-HSA-5689896	UBC_315
OTUD7A hydrolyses K11diUb	OTUD7A	controls-deubi-of	UBC	391	R-HSA-5689896	UBC_391
OTUD7A hydrolyses K11diUb	OTUD7A	controls-deubi-of	UBC	543	R-HSA-5689896	UBC_543
OTUD7A hydrolyses K11diUb	OTUD7A	controls-deubi-of	UBC	11	R-HSA-5689896	UBC_11
OTUD7A hydrolyses K11diUb	OTUD7A	controls-deubi-of	UBC	467	R-HSA-5689896	UBC_467
OTUD7A hydrolyses K11diUb	OTUD7A	controls-deubi-of	UBC	619	R-HSA-5689896	UBC_619
OTUD7A hydrolyses K11diUb	OTUD7A	controls-deubi-of	UBC	163	R-HSA-5689896	UBC_163
OTUD7A hydrolyses K11diUb	OTUD7A	controls-deubi-of	UBC	87	R-HSA-5689896	UBC_87
OTUD7A hydrolyses K11diUb	OTUD7A	controls-deubi-of	UBB	87	R-HSA-5689896	UBB_87
OTUD7A hydrolyses K11diUb	OTUD7A	controls-deubi-of	UBB	163	R-HSA-5689896	UBB_163
OTUD7A hydrolyses K11diUb	OTUD7A	controls-deubi-of	UBB	11	R-HSA-5689896	UBB_11
OTUD7A hydrolyses K11diUb	OTUD7A	controls-deubi-of	RPS27A	11	R-HSA-5689896	RPS27A_11
OTUD7A hydrolyses K11diUb	OTUD7A	controls-deubi-of	UBA52	11	R-HSA-5689896	UBA52_11
OTUD7B,TNFAIP3 deubiquitinate TRAF6	OTUD7B	controls-deubi-of	TRAF6	NA	R-HSA-5689896	TRAF6_NA
PARK2 K63-Ubiquitinates SNCAIP	PRKN	controls-ubi-of	SNCAIP	NA	R-HSA-977225	SNCAIP_NA
PELI1 ubiquitinates RIPK3 at K363	PELI1	controls-ubi-of	RIPK3	363	R-HSA-5675482	RIPK3_363
PRKN polyubiquitinates RIPK3	PRKN	controls-ubi-of	RIPK3	197	R-HSA-5675482	RIPK3_197
PRKN polyubiquitinates RIPK3	PRKN	controls-ubi-of	RIPK3	302	R-HSA-5675482	RIPK3_302
PRKN polyubiquitinates RIPK3	PRKN	controls-ubi-of	RIPK3	364	R-HSA-5675482	RIPK3_364
PSMD14 cleaves K63-linked ubiquitin	PSMD14	controls-ubi-of	UBC	443	R-HSA-5689901	UBC_443
PSMD14 cleaves K63-linked ubiquitin	PSMD14	controls-ubi-of	UBC	519	R-HSA-5689901	UBC_519
PSMD14 cleaves K63-linked ubiquitin	PSMD14	controls-ubi-of	UBC	63	R-HSA-5689901	UBC_63
PSMD14 cleaves K63-linked ubiquitin	PSMD14	controls-ubi-of	UBC	671	R-HSA-5689901	UBC_671
PSMD14 cleaves K63-linked ubiquitin	PSMD14	controls-ubi-of	UBC	367	R-HSA-5689901	UBC_367
PSMD14 cleaves K63-linked ubiquitin	PSMD14	controls-ubi-of	UBC	291	R-HSA-5689901	UBC_291
PSMD14 cleaves K63-linked ubiquitin	PSMD14	controls-ubi-of	UBC	595	R-HSA-5689901	UBC_595
PSMD14 cleaves K63-linked ubiquitin	PSMD14	controls-ubi-of	UBC	139	R-HSA-5689901	UBC_139
PSMD14 cleaves K63-linked ubiquitin	PSMD14	controls-ubi-of	UBC	215	R-HSA-5689901	UBC_215
PSMD14 cleaves K63-linked ubiquitin	PSMD14	controls-ubi-of	UBB	139	R-HSA-5689901	UBB_139
PSMD14 cleaves K63-linked ubiquitin	PSMD14	controls-ubi-of	UBB	215	R-HSA-5689901	UBB_215
PSMD14 cleaves K63-linked ubiquitin	PSMD14	controls-ubi-of	UBB	63	R-HSA-5689901	UBB_63
PSMD14 cleaves K63-linked ubiquitin	PSMD14	controls-ubi-of	UBA52	63	R-HSA-5689901	UBA52_63
PSMD14 cleaves K63-linked ubiquitin	PSMD14	controls-ubi-of	RPS27A	63	R-HSA-5689901	RPS27A_63
Pellino ubiquitinates hp-IRAK1	PELI1	controls-ubi-of	IRAK1	134	R-HSA-937039	IRAK1_134
Pellino ubiquitinates hp-IRAK1	PELI1	controls-ubi-of	IRAK1	160	R-HSA-937039	IRAK1_160
Pellino ubiquitinates hp-IRAK1	PELI2	controls-ubi-of	IRAK1	134	R-HSA-937039	IRAK1_134
Pellino ubiquitinates hp-IRAK1	PELI2	controls-ubi-of	IRAK1	160	R-HSA-937039	IRAK1_160
Pellino ubiquitinates hp-IRAK1 upon TLR7/8 or 9 activation<br>	PELI1	controls-ubi-of	IRAK1	134	R-HSA-975144	IRAK1_134
Pellino ubiquitinates hp-IRAK1 upon TLR7/8 or 9 activation<br>	PELI1	controls-ubi-of	IRAK1	180	R-HSA-975144	IRAK1_180
Pellino ubiquitinates hp-IRAK1 upon TLR7/8 or 9 activation<br>	PELI2	controls-ubi-of	IRAK1	134	R-HSA-975144	IRAK1_134
Pellino ubiquitinates hp-IRAK1 upon TLR7/8 or 9 activation<br>	PELI2	controls-ubi-of	IRAK1	180	R-HSA-975144	IRAK1_180
RAD18:UBE2B or RBX1:CUL4:DDB1:DTL monoubiquitinates PCNA	UBE2B	controls-ubi-of	PCNA	164	R-HSA-110314	PCNA_164
RAD18:UBE2B or RBX1:CUL4:DDB1:DTL monoubiquitinates PCNA	RAD18	controls-ubi-of	PCNA	164	R-HSA-110314	PCNA_164
RAF1:SGK:TSC22D3:WPP ubiquitinates SCNN channels	WNK4	regulates-ubi-of	SCNN1G	NA	R-HSA-2672351	SCNN1G_NA
RAF1:SGK:TSC22D3:WPP ubiquitinates SCNN channels	WNK2	regulates-ubi-of	SCNN1G	NA	R-HSA-2672351	SCNN1G_NA
RAF1:SGK:TSC22D3:WPP ubiquitinates SCNN channels	WNK3	regulates-ubi-of	SCNN1G	NA	R-HSA-2672351	SCNN1G_NA
RAF1:SGK:TSC22D3:WPP ubiquitinates SCNN channels	WNK1	regulates-ubi-of	SCNN1G	NA	R-HSA-2672351	SCNN1G_NA
RAF1:SGK:TSC22D3:WPP ubiquitinates SCNN channels	NEDD4L	controls-ubi-of	SCNN1G	NA	R-HSA-2672351	SCNN1G_NA
RAF1:SGK:TSC22D3:WPP ubiquitinates SCNN channels	WWP1	controls-ubi-of	SCNN1G	NA	R-HSA-2672351	SCNN1G_NA
RAF1:SGK:TSC22D3:WPP ubiquitinates SCNN channels	WNK4	regulates-ubi-of	SCNN1A	NA	R-HSA-2672351	SCNN1A_NA
RAF1:SGK:TSC22D3:WPP ubiquitinates SCNN channels	WNK2	regulates-ubi-of	SCNN1A	NA	R-HSA-2672351	SCNN1A_NA
RAF1:SGK:TSC22D3:WPP ubiquitinates SCNN channels	WNK3	regulates-ubi-of	SCNN1A	NA	R-HSA-2672351	SCNN1A_NA
RAF1:SGK:TSC22D3:WPP ubiquitinates SCNN channels	WNK1	regulates-ubi-of	SCNN1A	NA	R-HSA-2672351	SCNN1A_NA
RAF1:SGK:TSC22D3:WPP ubiquitinates SCNN channels	NEDD4L	controls-ubi-of	SCNN1A	NA	R-HSA-2672351	SCNN1A_NA
RAF1:SGK:TSC22D3:WPP ubiquitinates SCNN channels	WWP1	controls-ubi-of	SCNN1A	NA	R-HSA-2672351	SCNN1A_NA
RCHY1 monoubiquitinates POLH	RCHY1	controls-ubi-of	POLH	686	R-HSA-110320	POLH_686
RCHY1 monoubiquitinates POLH	RCHY1	controls-ubi-of	POLH	682	R-HSA-110320	POLH_682
RCHY1 monoubiquitinates POLH	RCHY1	controls-ubi-of	POLH	694	R-HSA-110320	POLH_694
RCHY1 monoubiquitinates POLH	RCHY1	controls-ubi-of	POLH	709	R-HSA-110320	POLH_709
RNF125 mediated ubiquitination of DDX58, IFIH1 and MAVS	RNF125	controls-ubi-of	IFIH1	NA	R-HSA-936440	IFIH1_NA
RNF125 mediated ubiquitination of DDX58, IFIH1 and MAVS	RNF125	controls-ubi-of	RIGI	NA	R-HSA-936440	RIGI_NA
RNF144A polyubiquitinates PRKDC	RNF144A	controls-ubi-of	PRKDC	NA	R-HSA-8866654	PRKDC_NA
RNF146 polyubiquitinates PARylated PTEN	RNF146	controls-ubi-of	PTEN	342	R-HSA-8948751	PTEN_342
RNF146 polyubiquitinates PARylated PTEN	RNF146	controls-ubi-of	PTEN	344	R-HSA-8948751	PTEN_344
RNF146 polyubiquitinates PARylated PTEN	RNF146	controls-ubi-of	PTEN	349	R-HSA-8948751	PTEN_349
RNF146 ubiquitinates ADP-ribosylated AXIN	RNF146	controls-ubi-of	AXIN1	NA	R-HSA-4641257	AXIN1_NA
RNF146 ubiquitinates ADP-ribosylated AXIN	RNF146	controls-ubi-of	AXIN2	NA	R-HSA-4641257	AXIN2_NA
RNF152 polyubiquitinates RRAGA	RNF152	controls-ubi-of	RRAGA	244	R-HSA-8866654	RRAGA_244
RNF152 polyubiquitinates RRAGA	RNF152	controls-ubi-of	RRAGA	142	R-HSA-8866654	RRAGA_142
RNF152 polyubiquitinates RRAGA	RNF152	controls-ubi-of	RRAGA	230	R-HSA-8866654	RRAGA_230
RNF152 polyubiquitinates RRAGA	RNF152	controls-ubi-of	RRAGA	220	R-HSA-8866654	RRAGA_220
RNF181 polyubiquinates BCL10	RNF181	controls-ubi-of	BCL10	NA	R-HSA-8866654	BCL10_NA
RNF20:RNF40 monoubiquitinates Histone H2B	RNF40	controls-ubi-of	H2BC11	120	R-HSA-8866654	H2BC11_120
RNF20:RNF40 monoubiquitinates Histone H2B	RNF20	controls-ubi-of	H2BC11	120	R-HSA-8866654	H2BC11_120
RNF20:RNF40 monoubiquitinates Histone H2B	RNF40	controls-ubi-of	H2BC17	120	R-HSA-8866654	H2BC17_120
RNF20:RNF40 monoubiquitinates Histone H2B	RNF20	controls-ubi-of	H2BC17	120	R-HSA-8866654	H2BC17_120
RNF20:RNF40 monoubiquitinates Histone H2B	RNF40	controls-ubi-of	H2BC12	120	R-HSA-8866654	H2BC12_120
RNF20:RNF40 monoubiquitinates Histone H2B	RNF20	controls-ubi-of	H2BC12	120	R-HSA-8866654	H2BC12_120
RNF20:RNF40 monoubiquitinates Histone H2B	RNF40	controls-ubi-of	H2BC5	120	R-HSA-8866654	H2BC5_120
RNF20:RNF40 monoubiquitinates Histone H2B	RNF20	controls-ubi-of	H2BC5	120	R-HSA-8866654	H2BC5_120
RNF20:RNF40 monoubiquitinates Histone H2B	RNF40	controls-ubi-of	H2BC1	120	R-HSA-8866654	H2BC1_120
RNF20:RNF40 monoubiquitinates Histone H2B	RNF20	controls-ubi-of	H2BC1	120	R-HSA-8866654	H2BC1_120
RNF20:RNF40 monoubiquitinates Histone H2B	RNF40	controls-ubi-of	H2BC13	120	R-HSA-8866654	H2BC13_120
RNF20:RNF40 monoubiquitinates Histone H2B	RNF20	controls-ubi-of	H2BC13	120	R-HSA-8866654	H2BC13_120
RNF20:RNF40 monoubiquitinates Histone H2B	RNF40	controls-ubi-of	H2BC9	120	R-HSA-8866654	H2BC9_120
RNF20:RNF40 monoubiquitinates Histone H2B	RNF20	controls-ubi-of	H2BC9	120	R-HSA-8866654	H2BC9_120
RNF20:RNF40 monoubiquitinates Histone H2B	RNF40	controls-ubi-of	H2BC3	120	R-HSA-8866654	H2BC3_120
RNF20:RNF40 monoubiquitinates Histone H2B	RNF20	controls-ubi-of	H2BC3	120	R-HSA-8866654	H2BC3_120
RNF20:RNF40 monoubiquitinates Histone H2B	RNF40	controls-ubi-of	H2BC14	120	R-HSA-8866654	H2BC14_120
RNF20:RNF40 monoubiquitinates Histone H2B	RNF20	controls-ubi-of	H2BC14	120	R-HSA-8866654	H2BC14_120
RNF20:RNF40 monoubiquitinates Histone H2B	RNF40	controls-ubi-of	H2BC15	120	R-HSA-8866654	H2BC15_120
RNF20:RNF40 monoubiquitinates Histone H2B	RNF20	controls-ubi-of	H2BC15	120	R-HSA-8866654	H2BC15_120
RNF20:RNF40 monoubiquitinates Histone H2B	RNF40	controls-ubi-of	H2BC10	120	R-HSA-8866654	H2BC10_120
RNF20:RNF40 monoubiquitinates Histone H2B	RNF20	controls-ubi-of	H2BC10	120	R-HSA-8866654	H2BC10_120
Recovery of RNA synthesis after TC-NER	ELL	regulates-ubi-of	ERCC6	NA	R-HSA-6781827	ERCC6_NA
Recovery of RNA synthesis after TC-NER	ELL	regulates-deubi-of	POLR2A	NA	R-HSA-6781827	POLR2A_NA
Recruitment of ITCH and K48 ubiquitination of MAVS	ITCH	controls-ubi-of	MAVS	420	R-HSA-936440	MAVS_420
Recruitment of ITCH and K48 ubiquitination of MAVS	ITCH	controls-ubi-of	MAVS	371	R-HSA-936440	MAVS_371
SARS-CoV-1 9b recruits ITCH to MAVS	ITCH	controls-ubi-of	MAVS	420	R-HSA-9692916	MAVS_420
SARS-CoV-1 9b recruits ITCH to MAVS	ITCH	controls-ubi-of	MAVS	371	R-HSA-9692916	MAVS_371
SCF betaTrCP ubiquitinates NFKB p105 within p-S927, S932-NFkB p105:TPL2:ABIN2	SKP1	controls-ubi-of	NFKB1	NA	R-HSA-5684264	NFKB1_NA
SCF betaTrCP ubiquitinates NFKB p105 within p-S927, S932-NFkB p105:TPL2:ABIN2	CUL1	controls-ubi-of	NFKB1	NA	R-HSA-5684264	NFKB1_NA
SCF betaTrCP ubiquitinates NFKB p105 within p-S927, S932-NFkB p105:TPL2:ABIN2	BTRC	controls-ubi-of	NFKB1	NA	R-HSA-5684264	NFKB1_NA
SCF betaTrCP ubiquitinates NFKB p105 within p-S927, S932-NFkB p105:TPL2:ABIN2	FBXW11	controls-ubi-of	NFKB1	NA	R-HSA-5684264	NFKB1_NA
SCF(SKP2) polyubiquitinates RUNX2	SKP1	controls-ubi-of	RUNX2	NA	R-HSA-8939902	RUNX2_NA
SCF(SKP2) polyubiquitinates RUNX2	CUL1	controls-ubi-of	RUNX2	NA	R-HSA-8939902	RUNX2_NA
SCF(SKP2) polyubiquitinates RUNX2	SKP2	controls-ubi-of	RUNX2	NA	R-HSA-8939902	RUNX2_NA
SCF(SKP2) polyubiquitinates RUNX2	RBX1	controls-ubi-of	RUNX2	NA	R-HSA-8939902	RUNX2_NA
SCF-FBXL7 ubiquitinates AURKA	SKP1	controls-ubi-of	AURKA	NA	R-HSA-8854050	AURKA_NA
SCF-FBXL7 ubiquitinates AURKA	CUL1	controls-ubi-of	AURKA	NA	R-HSA-8854050	AURKA_NA
SCF-FBXL7 ubiquitinates AURKA	RBX1	controls-ubi-of	AURKA	NA	R-HSA-8854050	AURKA_NA
SCF-FBXL7 ubiquitinates AURKA	FBXL7	controls-ubi-of	AURKA	NA	R-HSA-8854050	AURKA_NA
SCF-beta-TRCP ubiquitinates p-7S-p100:RELB in active NIK:p-176,S180-IKKA dimer:p-7S-p100:SCF-beta-TRCP	SKP1	controls-ubi-of	NFKB2	855	R-HSA-5676590	NFKB2_855
SCF-beta-TRCP ubiquitinates p-7S-p100:RELB in active NIK:p-176,S180-IKKA dimer:p-7S-p100:SCF-beta-TRCP	SKP1	controls-ubi-of	NFKB2	855	R-HSA-5607761	NFKB2_855
SCF-beta-TRCP ubiquitinates p-7S-p100:RELB in active NIK:p-176,S180-IKKA dimer:p-7S-p100:SCF-beta-TRCP	CUL1	controls-ubi-of	NFKB2	855	R-HSA-5676590	NFKB2_855
SCF-beta-TRCP ubiquitinates p-7S-p100:RELB in active NIK:p-176,S180-IKKA dimer:p-7S-p100:SCF-beta-TRCP	CUL1	controls-ubi-of	NFKB2	855	R-HSA-5607761	NFKB2_855
SCF-beta-TRCP ubiquitinates p-7S-p100:RELB in active NIK:p-176,S180-IKKA dimer:p-7S-p100:SCF-beta-TRCP	BTRC	controls-ubi-of	NFKB2	855	R-HSA-5676590	NFKB2_855
SCF-beta-TRCP ubiquitinates p-7S-p100:RELB in active NIK:p-176,S180-IKKA dimer:p-7S-p100:SCF-beta-TRCP	BTRC	controls-ubi-of	NFKB2	855	R-HSA-5607761	NFKB2_855
SCF-beta-TRCP ubiquitinates p-7S-p100:RELB in active NIK:p-176,S180-IKKA dimer:p-7S-p100:SCF-beta-TRCP	FBXW11	controls-ubi-of	NFKB2	855	R-HSA-5676590	NFKB2_855
SCF-beta-TRCP ubiquitinates p-7S-p100:RELB in active NIK:p-176,S180-IKKA dimer:p-7S-p100:SCF-beta-TRCP	FBXW11	controls-ubi-of	NFKB2	855	R-HSA-5607761	NFKB2_855
SCF-beta-TRCP ubiquitinates p-7S-p100:RELB in active NIK:p-176,S180-IKKA dimer:p-7S-p100:SCF-beta-TRCP	SKP1	controls-deubi-of	UBC	352	R-HSA-5676590	UBC_352
SCF-beta-TRCP ubiquitinates p-7S-p100:RELB in active NIK:p-176,S180-IKKA dimer:p-7S-p100:SCF-beta-TRCP	SKP1	controls-deubi-of	UBC	200	R-HSA-5676590	UBC_200
SCF-beta-TRCP ubiquitinates p-7S-p100:RELB in active NIK:p-176,S180-IKKA dimer:p-7S-p100:SCF-beta-TRCP	SKP1	controls-deubi-of	UBC	124	R-HSA-5676590	UBC_124
SCF-beta-TRCP ubiquitinates p-7S-p100:RELB in active NIK:p-176,S180-IKKA dimer:p-7S-p100:SCF-beta-TRCP	SKP1	controls-deubi-of	UBC	276	R-HSA-5676590	UBC_276
SCF-beta-TRCP ubiquitinates p-7S-p100:RELB in active NIK:p-176,S180-IKKA dimer:p-7S-p100:SCF-beta-TRCP	SKP1	controls-deubi-of	UBC	580	R-HSA-5676590	UBC_580
SCF-beta-TRCP ubiquitinates p-7S-p100:RELB in active NIK:p-176,S180-IKKA dimer:p-7S-p100:SCF-beta-TRCP	SKP1	controls-deubi-of	UBC	504	R-HSA-5676590	UBC_504
SCF-beta-TRCP ubiquitinates p-7S-p100:RELB in active NIK:p-176,S180-IKKA dimer:p-7S-p100:SCF-beta-TRCP	SKP1	controls-deubi-of	UBC	428	R-HSA-5676590	UBC_428
SCF-beta-TRCP ubiquitinates p-7S-p100:RELB in active NIK:p-176,S180-IKKA dimer:p-7S-p100:SCF-beta-TRCP	SKP1	controls-deubi-of	UBC	656	R-HSA-5676590	UBC_656
SCF-beta-TRCP ubiquitinates p-7S-p100:RELB in active NIK:p-176,S180-IKKA dimer:p-7S-p100:SCF-beta-TRCP	SKP1	controls-deubi-of	UBC	48	R-HSA-5676590	UBC_48
SCF-beta-TRCP ubiquitinates p-7S-p100:RELB in active NIK:p-176,S180-IKKA dimer:p-7S-p100:SCF-beta-TRCP	SKP1	controls-deubi-of	UBC	352	R-HSA-5607761	UBC_352
SCF-beta-TRCP ubiquitinates p-7S-p100:RELB in active NIK:p-176,S180-IKKA dimer:p-7S-p100:SCF-beta-TRCP	SKP1	controls-deubi-of	UBC	200	R-HSA-5607761	UBC_200
SCF-beta-TRCP ubiquitinates p-7S-p100:RELB in active NIK:p-176,S180-IKKA dimer:p-7S-p100:SCF-beta-TRCP	SKP1	controls-deubi-of	UBC	124	R-HSA-5607761	UBC_124
SCF-beta-TRCP ubiquitinates p-7S-p100:RELB in active NIK:p-176,S180-IKKA dimer:p-7S-p100:SCF-beta-TRCP	SKP1	controls-deubi-of	UBC	276	R-HSA-5607761	UBC_276
SCF-beta-TRCP ubiquitinates p-7S-p100:RELB in active NIK:p-176,S180-IKKA dimer:p-7S-p100:SCF-beta-TRCP	SKP1	controls-deubi-of	UBC	580	R-HSA-5607761	UBC_580
SCF-beta-TRCP ubiquitinates p-7S-p100:RELB in active NIK:p-176,S180-IKKA dimer:p-7S-p100:SCF-beta-TRCP	SKP1	controls-deubi-of	UBC	504	R-HSA-5607761	UBC_504
SCF-beta-TRCP ubiquitinates p-7S-p100:RELB in active NIK:p-176,S180-IKKA dimer:p-7S-p100:SCF-beta-TRCP	SKP1	controls-deubi-of	UBC	428	R-HSA-5607761	UBC_428
SCF-beta-TRCP ubiquitinates p-7S-p100:RELB in active NIK:p-176,S180-IKKA dimer:p-7S-p100:SCF-beta-TRCP	SKP1	controls-deubi-of	UBC	656	R-HSA-5607761	UBC_656
SCF-beta-TRCP ubiquitinates p-7S-p100:RELB in active NIK:p-176,S180-IKKA dimer:p-7S-p100:SCF-beta-TRCP	SKP1	controls-deubi-of	UBC	48	R-HSA-5607761	UBC_48
SCF-beta-TRCP ubiquitinates p-7S-p100:RELB in active NIK:p-176,S180-IKKA dimer:p-7S-p100:SCF-beta-TRCP	CUL1	controls-deubi-of	UBC	352	R-HSA-5676590	UBC_352
SCF-beta-TRCP ubiquitinates p-7S-p100:RELB in active NIK:p-176,S180-IKKA dimer:p-7S-p100:SCF-beta-TRCP	CUL1	controls-deubi-of	UBC	200	R-HSA-5676590	UBC_200
SCF-beta-TRCP ubiquitinates p-7S-p100:RELB in active NIK:p-176,S180-IKKA dimer:p-7S-p100:SCF-beta-TRCP	CUL1	controls-deubi-of	UBC	124	R-HSA-5676590	UBC_124
SCF-beta-TRCP ubiquitinates p-7S-p100:RELB in active NIK:p-176,S180-IKKA dimer:p-7S-p100:SCF-beta-TRCP	CUL1	controls-deubi-of	UBC	276	R-HSA-5676590	UBC_276
SCF-beta-TRCP ubiquitinates p-7S-p100:RELB in active NIK:p-176,S180-IKKA dimer:p-7S-p100:SCF-beta-TRCP	CUL1	controls-deubi-of	UBC	580	R-HSA-5676590	UBC_580
SCF-beta-TRCP ubiquitinates p-7S-p100:RELB in active NIK:p-176,S180-IKKA dimer:p-7S-p100:SCF-beta-TRCP	CUL1	controls-deubi-of	UBC	504	R-HSA-5676590	UBC_504
SCF-beta-TRCP ubiquitinates p-7S-p100:RELB in active NIK:p-176,S180-IKKA dimer:p-7S-p100:SCF-beta-TRCP	CUL1	controls-deubi-of	UBC	428	R-HSA-5676590	UBC_428
SCF-beta-TRCP ubiquitinates p-7S-p100:RELB in active NIK:p-176,S180-IKKA dimer:p-7S-p100:SCF-beta-TRCP	CUL1	controls-deubi-of	UBC	656	R-HSA-5676590	UBC_656
SCF-beta-TRCP ubiquitinates p-7S-p100:RELB in active NIK:p-176,S180-IKKA dimer:p-7S-p100:SCF-beta-TRCP	CUL1	controls-deubi-of	UBC	48	R-HSA-5676590	UBC_48
SCF-beta-TRCP ubiquitinates p-7S-p100:RELB in active NIK:p-176,S180-IKKA dimer:p-7S-p100:SCF-beta-TRCP	CUL1	controls-deubi-of	UBC	352	R-HSA-5607761	UBC_352
SCF-beta-TRCP ubiquitinates p-7S-p100:RELB in active NIK:p-176,S180-IKKA dimer:p-7S-p100:SCF-beta-TRCP	CUL1	controls-deubi-of	UBC	200	R-HSA-5607761	UBC_200
SCF-beta-TRCP ubiquitinates p-7S-p100:RELB in active NIK:p-176,S180-IKKA dimer:p-7S-p100:SCF-beta-TRCP	CUL1	controls-deubi-of	UBC	124	R-HSA-5607761	UBC_124
SCF-beta-TRCP ubiquitinates p-7S-p100:RELB in active NIK:p-176,S180-IKKA dimer:p-7S-p100:SCF-beta-TRCP	CUL1	controls-deubi-of	UBC	276	R-HSA-5607761	UBC_276
SCF-beta-TRCP ubiquitinates p-7S-p100:RELB in active NIK:p-176,S180-IKKA dimer:p-7S-p100:SCF-beta-TRCP	CUL1	controls-deubi-of	UBC	580	R-HSA-5607761	UBC_580
SCF-beta-TRCP ubiquitinates p-7S-p100:RELB in active NIK:p-176,S180-IKKA dimer:p-7S-p100:SCF-beta-TRCP	CUL1	controls-deubi-of	UBC	504	R-HSA-5607761	UBC_504
SCF-beta-TRCP ubiquitinates p-7S-p100:RELB in active NIK:p-176,S180-IKKA dimer:p-7S-p100:SCF-beta-TRCP	CUL1	controls-deubi-of	UBC	428	R-HSA-5607761	UBC_428
SCF-beta-TRCP ubiquitinates p-7S-p100:RELB in active NIK:p-176,S180-IKKA dimer:p-7S-p100:SCF-beta-TRCP	CUL1	controls-deubi-of	UBC	656	R-HSA-5607761	UBC_656
SCF-beta-TRCP ubiquitinates p-7S-p100:RELB in active NIK:p-176,S180-IKKA dimer:p-7S-p100:SCF-beta-TRCP	CUL1	controls-deubi-of	UBC	48	R-HSA-5607761	UBC_48
SCF-beta-TRCP ubiquitinates p-7S-p100:RELB in active NIK:p-176,S180-IKKA dimer:p-7S-p100:SCF-beta-TRCP	BTRC	controls-deubi-of	UBC	352	R-HSA-5676590	UBC_352
SCF-beta-TRCP ubiquitinates p-7S-p100:RELB in active NIK:p-176,S180-IKKA dimer:p-7S-p100:SCF-beta-TRCP	BTRC	controls-deubi-of	UBC	200	R-HSA-5676590	UBC_200
SCF-beta-TRCP ubiquitinates p-7S-p100:RELB in active NIK:p-176,S180-IKKA dimer:p-7S-p100:SCF-beta-TRCP	BTRC	controls-deubi-of	UBC	124	R-HSA-5676590	UBC_124
SCF-beta-TRCP ubiquitinates p-7S-p100:RELB in active NIK:p-176,S180-IKKA dimer:p-7S-p100:SCF-beta-TRCP	BTRC	controls-deubi-of	UBC	276	R-HSA-5676590	UBC_276
SCF-beta-TRCP ubiquitinates p-7S-p100:RELB in active NIK:p-176,S180-IKKA dimer:p-7S-p100:SCF-beta-TRCP	BTRC	controls-deubi-of	UBC	580	R-HSA-5676590	UBC_580
SCF-beta-TRCP ubiquitinates p-7S-p100:RELB in active NIK:p-176,S180-IKKA dimer:p-7S-p100:SCF-beta-TRCP	BTRC	controls-deubi-of	UBC	504	R-HSA-5676590	UBC_504
SCF-beta-TRCP ubiquitinates p-7S-p100:RELB in active NIK:p-176,S180-IKKA dimer:p-7S-p100:SCF-beta-TRCP	BTRC	controls-deubi-of	UBC	428	R-HSA-5676590	UBC_428
SCF-beta-TRCP ubiquitinates p-7S-p100:RELB in active NIK:p-176,S180-IKKA dimer:p-7S-p100:SCF-beta-TRCP	BTRC	controls-deubi-of	UBC	656	R-HSA-5676590	UBC_656
SCF-beta-TRCP ubiquitinates p-7S-p100:RELB in active NIK:p-176,S180-IKKA dimer:p-7S-p100:SCF-beta-TRCP	BTRC	controls-deubi-of	UBC	48	R-HSA-5676590	UBC_48
SCF-beta-TRCP ubiquitinates p-7S-p100:RELB in active NIK:p-176,S180-IKKA dimer:p-7S-p100:SCF-beta-TRCP	BTRC	controls-deubi-of	UBC	352	R-HSA-5607761	UBC_352
SCF-beta-TRCP ubiquitinates p-7S-p100:RELB in active NIK:p-176,S180-IKKA dimer:p-7S-p100:SCF-beta-TRCP	BTRC	controls-deubi-of	UBC	200	R-HSA-5607761	UBC_200
SCF-beta-TRCP ubiquitinates p-7S-p100:RELB in active NIK:p-176,S180-IKKA dimer:p-7S-p100:SCF-beta-TRCP	BTRC	controls-deubi-of	UBC	124	R-HSA-5607761	UBC_124
SCF-beta-TRCP ubiquitinates p-7S-p100:RELB in active NIK:p-176,S180-IKKA dimer:p-7S-p100:SCF-beta-TRCP	BTRC	controls-deubi-of	UBC	276	R-HSA-5607761	UBC_276
SCF-beta-TRCP ubiquitinates p-7S-p100:RELB in active NIK:p-176,S180-IKKA dimer:p-7S-p100:SCF-beta-TRCP	BTRC	controls-deubi-of	UBC	580	R-HSA-5607761	UBC_580
SCF-beta-TRCP ubiquitinates p-7S-p100:RELB in active NIK:p-176,S180-IKKA dimer:p-7S-p100:SCF-beta-TRCP	BTRC	controls-deubi-of	UBC	504	R-HSA-5607761	UBC_504
SCF-beta-TRCP ubiquitinates p-7S-p100:RELB in active NIK:p-176,S180-IKKA dimer:p-7S-p100:SCF-beta-TRCP	BTRC	controls-deubi-of	UBC	428	R-HSA-5607761	UBC_428
SCF-beta-TRCP ubiquitinates p-7S-p100:RELB in active NIK:p-176,S180-IKKA dimer:p-7S-p100:SCF-beta-TRCP	BTRC	controls-deubi-of	UBC	656	R-HSA-5607761	UBC_656
SCF-beta-TRCP ubiquitinates p-7S-p100:RELB in active NIK:p-176,S180-IKKA dimer:p-7S-p100:SCF-beta-TRCP	BTRC	controls-deubi-of	UBC	48	R-HSA-5607761	UBC_48
SCF-beta-TRCP ubiquitinates p-7S-p100:RELB in active NIK:p-176,S180-IKKA dimer:p-7S-p100:SCF-beta-TRCP	FBXW11	controls-deubi-of	UBC	352	R-HSA-5676590	UBC_352
SCF-beta-TRCP ubiquitinates p-7S-p100:RELB in active NIK:p-176,S180-IKKA dimer:p-7S-p100:SCF-beta-TRCP	FBXW11	controls-deubi-of	UBC	200	R-HSA-5676590	UBC_200
SCF-beta-TRCP ubiquitinates p-7S-p100:RELB in active NIK:p-176,S180-IKKA dimer:p-7S-p100:SCF-beta-TRCP	FBXW11	controls-deubi-of	UBC	124	R-HSA-5676590	UBC_124
SCF-beta-TRCP ubiquitinates p-7S-p100:RELB in active NIK:p-176,S180-IKKA dimer:p-7S-p100:SCF-beta-TRCP	FBXW11	controls-deubi-of	UBC	276	R-HSA-5676590	UBC_276
SCF-beta-TRCP ubiquitinates p-7S-p100:RELB in active NIK:p-176,S180-IKKA dimer:p-7S-p100:SCF-beta-TRCP	FBXW11	controls-deubi-of	UBC	580	R-HSA-5676590	UBC_580
SCF-beta-TRCP ubiquitinates p-7S-p100:RELB in active NIK:p-176,S180-IKKA dimer:p-7S-p100:SCF-beta-TRCP	FBXW11	controls-deubi-of	UBC	504	R-HSA-5676590	UBC_504
SCF-beta-TRCP ubiquitinates p-7S-p100:RELB in active NIK:p-176,S180-IKKA dimer:p-7S-p100:SCF-beta-TRCP	FBXW11	controls-deubi-of	UBC	428	R-HSA-5676590	UBC_428
SCF-beta-TRCP ubiquitinates p-7S-p100:RELB in active NIK:p-176,S180-IKKA dimer:p-7S-p100:SCF-beta-TRCP	FBXW11	controls-deubi-of	UBC	656	R-HSA-5676590	UBC_656
SCF-beta-TRCP ubiquitinates p-7S-p100:RELB in active NIK:p-176,S180-IKKA dimer:p-7S-p100:SCF-beta-TRCP	FBXW11	controls-deubi-of	UBC	48	R-HSA-5676590	UBC_48
SCF-beta-TRCP ubiquitinates p-7S-p100:RELB in active NIK:p-176,S180-IKKA dimer:p-7S-p100:SCF-beta-TRCP	FBXW11	controls-deubi-of	UBC	352	R-HSA-5607761	UBC_352
SCF-beta-TRCP ubiquitinates p-7S-p100:RELB in active NIK:p-176,S180-IKKA dimer:p-7S-p100:SCF-beta-TRCP	FBXW11	controls-deubi-of	UBC	200	R-HSA-5607761	UBC_200
SCF-beta-TRCP ubiquitinates p-7S-p100:RELB in active NIK:p-176,S180-IKKA dimer:p-7S-p100:SCF-beta-TRCP	FBXW11	controls-deubi-of	UBC	124	R-HSA-5607761	UBC_124
SCF-beta-TRCP ubiquitinates p-7S-p100:RELB in active NIK:p-176,S180-IKKA dimer:p-7S-p100:SCF-beta-TRCP	FBXW11	controls-deubi-of	UBC	276	R-HSA-5607761	UBC_276
SCF-beta-TRCP ubiquitinates p-7S-p100:RELB in active NIK:p-176,S180-IKKA dimer:p-7S-p100:SCF-beta-TRCP	FBXW11	controls-deubi-of	UBC	580	R-HSA-5607761	UBC_580
SCF-beta-TRCP ubiquitinates p-7S-p100:RELB in active NIK:p-176,S180-IKKA dimer:p-7S-p100:SCF-beta-TRCP	FBXW11	controls-deubi-of	UBC	504	R-HSA-5607761	UBC_504
SCF-beta-TRCP ubiquitinates p-7S-p100:RELB in active NIK:p-176,S180-IKKA dimer:p-7S-p100:SCF-beta-TRCP	FBXW11	controls-deubi-of	UBC	428	R-HSA-5607761	UBC_428
SCF-beta-TRCP ubiquitinates p-7S-p100:RELB in active NIK:p-176,S180-IKKA dimer:p-7S-p100:SCF-beta-TRCP	FBXW11	controls-deubi-of	UBC	656	R-HSA-5607761	UBC_656
SCF-beta-TRCP ubiquitinates p-7S-p100:RELB in active NIK:p-176,S180-IKKA dimer:p-7S-p100:SCF-beta-TRCP	FBXW11	controls-deubi-of	UBC	48	R-HSA-5607761	UBC_48
SCF-beta-TRCP ubiquitinates p-7S-p100:RELB in active NIK:p-176,S180-IKKA dimer:p-7S-p100:SCF-beta-TRCP	SKP1	controls-deubi-of	RPS27A	48	R-HSA-5676590	RPS27A_48
SCF-beta-TRCP ubiquitinates p-7S-p100:RELB in active NIK:p-176,S180-IKKA dimer:p-7S-p100:SCF-beta-TRCP	SKP1	controls-deubi-of	RPS27A	48	R-HSA-5607761	RPS27A_48
SCF-beta-TRCP ubiquitinates p-7S-p100:RELB in active NIK:p-176,S180-IKKA dimer:p-7S-p100:SCF-beta-TRCP	CUL1	controls-deubi-of	RPS27A	48	R-HSA-5676590	RPS27A_48
SCF-beta-TRCP ubiquitinates p-7S-p100:RELB in active NIK:p-176,S180-IKKA dimer:p-7S-p100:SCF-beta-TRCP	CUL1	controls-deubi-of	RPS27A	48	R-HSA-5607761	RPS27A_48
SCF-beta-TRCP ubiquitinates p-7S-p100:RELB in active NIK:p-176,S180-IKKA dimer:p-7S-p100:SCF-beta-TRCP	BTRC	controls-deubi-of	RPS27A	48	R-HSA-5676590	RPS27A_48
SCF-beta-TRCP ubiquitinates p-7S-p100:RELB in active NIK:p-176,S180-IKKA dimer:p-7S-p100:SCF-beta-TRCP	BTRC	controls-deubi-of	RPS27A	48	R-HSA-5607761	RPS27A_48
SCF-beta-TRCP ubiquitinates p-7S-p100:RELB in active NIK:p-176,S180-IKKA dimer:p-7S-p100:SCF-beta-TRCP	FBXW11	controls-deubi-of	RPS27A	48	R-HSA-5676590	RPS27A_48
SCF-beta-TRCP ubiquitinates p-7S-p100:RELB in active NIK:p-176,S180-IKKA dimer:p-7S-p100:SCF-beta-TRCP	FBXW11	controls-deubi-of	RPS27A	48	R-HSA-5607761	RPS27A_48
SCF-beta-TRCP ubiquitinates p-7S-p100:RELB in active NIK:p-176,S180-IKKA dimer:p-7S-p100:SCF-beta-TRCP	SKP1	controls-deubi-of	UBB	200	R-HSA-5676590	UBB_200
SCF-beta-TRCP ubiquitinates p-7S-p100:RELB in active NIK:p-176,S180-IKKA dimer:p-7S-p100:SCF-beta-TRCP	SKP1	controls-deubi-of	UBB	124	R-HSA-5676590	UBB_124
SCF-beta-TRCP ubiquitinates p-7S-p100:RELB in active NIK:p-176,S180-IKKA dimer:p-7S-p100:SCF-beta-TRCP	SKP1	controls-deubi-of	UBB	48	R-HSA-5676590	UBB_48
SCF-beta-TRCP ubiquitinates p-7S-p100:RELB in active NIK:p-176,S180-IKKA dimer:p-7S-p100:SCF-beta-TRCP	SKP1	controls-deubi-of	UBB	200	R-HSA-5607761	UBB_200
SCF-beta-TRCP ubiquitinates p-7S-p100:RELB in active NIK:p-176,S180-IKKA dimer:p-7S-p100:SCF-beta-TRCP	SKP1	controls-deubi-of	UBB	124	R-HSA-5607761	UBB_124
SCF-beta-TRCP ubiquitinates p-7S-p100:RELB in active NIK:p-176,S180-IKKA dimer:p-7S-p100:SCF-beta-TRCP	SKP1	controls-deubi-of	UBB	48	R-HSA-5607761	UBB_48
SCF-beta-TRCP ubiquitinates p-7S-p100:RELB in active NIK:p-176,S180-IKKA dimer:p-7S-p100:SCF-beta-TRCP	CUL1	controls-deubi-of	UBB	200	R-HSA-5676590	UBB_200
SCF-beta-TRCP ubiquitinates p-7S-p100:RELB in active NIK:p-176,S180-IKKA dimer:p-7S-p100:SCF-beta-TRCP	CUL1	controls-deubi-of	UBB	124	R-HSA-5676590	UBB_124
SCF-beta-TRCP ubiquitinates p-7S-p100:RELB in active NIK:p-176,S180-IKKA dimer:p-7S-p100:SCF-beta-TRCP	CUL1	controls-deubi-of	UBB	48	R-HSA-5676590	UBB_48
SCF-beta-TRCP ubiquitinates p-7S-p100:RELB in active NIK:p-176,S180-IKKA dimer:p-7S-p100:SCF-beta-TRCP	CUL1	controls-deubi-of	UBB	200	R-HSA-5607761	UBB_200
SCF-beta-TRCP ubiquitinates p-7S-p100:RELB in active NIK:p-176,S180-IKKA dimer:p-7S-p100:SCF-beta-TRCP	CUL1	controls-deubi-of	UBB	124	R-HSA-5607761	UBB_124
SCF-beta-TRCP ubiquitinates p-7S-p100:RELB in active NIK:p-176,S180-IKKA dimer:p-7S-p100:SCF-beta-TRCP	CUL1	controls-deubi-of	UBB	48	R-HSA-5607761	UBB_48
SCF-beta-TRCP ubiquitinates p-7S-p100:RELB in active NIK:p-176,S180-IKKA dimer:p-7S-p100:SCF-beta-TRCP	BTRC	controls-deubi-of	UBB	200	R-HSA-5676590	UBB_200
SCF-beta-TRCP ubiquitinates p-7S-p100:RELB in active NIK:p-176,S180-IKKA dimer:p-7S-p100:SCF-beta-TRCP	BTRC	controls-deubi-of	UBB	124	R-HSA-5676590	UBB_124
SCF-beta-TRCP ubiquitinates p-7S-p100:RELB in active NIK:p-176,S180-IKKA dimer:p-7S-p100:SCF-beta-TRCP	BTRC	controls-deubi-of	UBB	48	R-HSA-5676590	UBB_48
SCF-beta-TRCP ubiquitinates p-7S-p100:RELB in active NIK:p-176,S180-IKKA dimer:p-7S-p100:SCF-beta-TRCP	BTRC	controls-deubi-of	UBB	200	R-HSA-5607761	UBB_200
SCF-beta-TRCP ubiquitinates p-7S-p100:RELB in active NIK:p-176,S180-IKKA dimer:p-7S-p100:SCF-beta-TRCP	BTRC	controls-deubi-of	UBB	124	R-HSA-5607761	UBB_124
SCF-beta-TRCP ubiquitinates p-7S-p100:RELB in active NIK:p-176,S180-IKKA dimer:p-7S-p100:SCF-beta-TRCP	BTRC	controls-deubi-of	UBB	48	R-HSA-5607761	UBB_48
SCF-beta-TRCP ubiquitinates p-7S-p100:RELB in active NIK:p-176,S180-IKKA dimer:p-7S-p100:SCF-beta-TRCP	FBXW11	controls-deubi-of	UBB	200	R-HSA-5676590	UBB_200
SCF-beta-TRCP ubiquitinates p-7S-p100:RELB in active NIK:p-176,S180-IKKA dimer:p-7S-p100:SCF-beta-TRCP	FBXW11	controls-deubi-of	UBB	124	R-HSA-5676590	UBB_124
SCF-beta-TRCP ubiquitinates p-7S-p100:RELB in active NIK:p-176,S180-IKKA dimer:p-7S-p100:SCF-beta-TRCP	FBXW11	controls-deubi-of	UBB	48	R-HSA-5676590	UBB_48
SCF-beta-TRCP ubiquitinates p-7S-p100:RELB in active NIK:p-176,S180-IKKA dimer:p-7S-p100:SCF-beta-TRCP	FBXW11	controls-deubi-of	UBB	200	R-HSA-5607761	UBB_200
SCF-beta-TRCP ubiquitinates p-7S-p100:RELB in active NIK:p-176,S180-IKKA dimer:p-7S-p100:SCF-beta-TRCP	FBXW11	controls-deubi-of	UBB	124	R-HSA-5607761	UBB_124
SCF-beta-TRCP ubiquitinates p-7S-p100:RELB in active NIK:p-176,S180-IKKA dimer:p-7S-p100:SCF-beta-TRCP	FBXW11	controls-deubi-of	UBB	48	R-HSA-5607761	UBB_48
SCF-beta-TRCP ubiquitinates p-7S-p100:RELB in active NIK:p-176,S180-IKKA dimer:p-7S-p100:SCF-beta-TRCP	SKP1	controls-deubi-of	UBA52	48	R-HSA-5676590	UBA52_48
SCF-beta-TRCP ubiquitinates p-7S-p100:RELB in active NIK:p-176,S180-IKKA dimer:p-7S-p100:SCF-beta-TRCP	SKP1	controls-deubi-of	UBA52	48	R-HSA-5607761	UBA52_48
SCF-beta-TRCP ubiquitinates p-7S-p100:RELB in active NIK:p-176,S180-IKKA dimer:p-7S-p100:SCF-beta-TRCP	CUL1	controls-deubi-of	UBA52	48	R-HSA-5676590	UBA52_48
SCF-beta-TRCP ubiquitinates p-7S-p100:RELB in active NIK:p-176,S180-IKKA dimer:p-7S-p100:SCF-beta-TRCP	CUL1	controls-deubi-of	UBA52	48	R-HSA-5607761	UBA52_48
SCF-beta-TRCP ubiquitinates p-7S-p100:RELB in active NIK:p-176,S180-IKKA dimer:p-7S-p100:SCF-beta-TRCP	BTRC	controls-deubi-of	UBA52	48	R-HSA-5676590	UBA52_48
SCF-beta-TRCP ubiquitinates p-7S-p100:RELB in active NIK:p-176,S180-IKKA dimer:p-7S-p100:SCF-beta-TRCP	BTRC	controls-deubi-of	UBA52	48	R-HSA-5607761	UBA52_48
SCF-beta-TRCP ubiquitinates p-7S-p100:RELB in active NIK:p-176,S180-IKKA dimer:p-7S-p100:SCF-beta-TRCP	FBXW11	controls-deubi-of	UBA52	48	R-HSA-5676590	UBA52_48
SCF-beta-TRCP ubiquitinates p-7S-p100:RELB in active NIK:p-176,S180-IKKA dimer:p-7S-p100:SCF-beta-TRCP	FBXW11	controls-deubi-of	UBA52	48	R-HSA-5607761	UBA52_48
SIAH1, SIAH2 ubiquitinate SNCAIP	SIAH2	controls-ubi-of	SNCAIP	NA	R-HSA-977225	SNCAIP_NA
SIAH1, SIAH2 ubiquitinate SNCAIP	SIAH1	controls-ubi-of	SNCAIP	NA	R-HSA-977225	SNCAIP_NA
SIAH1:UBE2L6:Ubiquitin ubiquitinates SNCA	SIAH2	controls-ubi-of	SNCA	NA	R-HSA-977225	SNCA_NA
SIAH1:UBE2L6:Ubiquitin ubiquitinates SNCA	SIAH1	controls-ubi-of	SNCA	NA	R-HSA-977225	SNCA_NA
SMURF1 polyubiquitinates RUNX2	SMURF1	controls-ubi-of	RUNX2	NA	R-HSA-8939902	RUNX2_NA
SMURF1/2 ubiquitinates PRICKLE1	SMURF2	controls-ubi-of	PRICKLE1	NA	R-HSA-4608870	PRICKLE1_NA
SMURF1/2 ubiquitinates PRICKLE1	SMURF1	controls-ubi-of	PRICKLE1	NA	R-HSA-4608870	PRICKLE1_NA
SMURF1/2 ubiquitinates PTCH1	SMURF2	controls-ubi-of	PTCH1	NA	R-HSA-5632684	PTCH1_NA
SMURF1/2 ubiquitinates PTCH1	SMURF1	controls-ubi-of	PTCH1	NA	R-HSA-5632684	PTCH1_NA
SMURF2 monoubiquitinates SMAD3	SMURF2	controls-ubi-of	SMAD3	NA	R-HSA-2173795	SMAD3_NA
SMURF2 monoubiquitinates SMAD3	SMURF2	controls-ubi-of	SMAD2	NA	R-HSA-2173795	SMAD2_NA
SMURFs ubiquitinate RUNX3	EP300	regulates-ubi-of	RUNX3	NA	R-HSA-8941858	RUNX3_NA
SPATA2:CYLD-bound LUBAC ubiquitinates RIPK1 at K627 within the TNFR1 signaling complex	TRAF2	regulates-ubi-of	RIPK1	627	R-HSA-5357905	RIPK1_627
SPATA2:CYLD-bound LUBAC ubiquitinates RIPK1 at K627 within the TNFR1 signaling complex	BIRC3	regulates-ubi-of	RIPK1	627	R-HSA-5357905	RIPK1_627
SPATA2:CYLD-bound LUBAC ubiquitinates RIPK1 at K627 within the TNFR1 signaling complex	BIRC2	regulates-ubi-of	RIPK1	627	R-HSA-5357905	RIPK1_627
SPATA2:CYLD-bound LUBAC ubiquitinates RIPK1 at K627 within the TNFR1 signaling complex	RBCK1	controls-ubi-of	RIPK1	627	R-HSA-5357905	RIPK1_627
SPATA2:CYLD-bound LUBAC ubiquitinates RIPK1 at K627 within the TNFR1 signaling complex	CYLD	regulates-ubi-of	RIPK1	627	R-HSA-5357905	RIPK1_627
SPATA2:CYLD-bound LUBAC ubiquitinates RIPK1 at K627 within the TNFR1 signaling complex	TRADD	regulates-ubi-of	RIPK1	627	R-HSA-5357905	RIPK1_627
SPATA2:CYLD-bound LUBAC ubiquitinates RIPK1 at K627 within the TNFR1 signaling complex	TNF	regulates-ubi-of	RIPK1	627	R-HSA-5357905	RIPK1_627
SPATA2:CYLD-bound LUBAC ubiquitinates RIPK1 at K627 within the TNFR1 signaling complex	TNFRSF1A	regulates-ubi-of	RIPK1	627	R-HSA-5357905	RIPK1_627
SPATA2:CYLD-bound LUBAC ubiquitinates RIPK1 at K627 within the TNFR1 signaling complex	SHARPIN	controls-ubi-of	RIPK1	627	R-HSA-5357905	RIPK1_627
SPATA2:CYLD-bound LUBAC ubiquitinates RIPK1 at K627 within the TNFR1 signaling complex	RNF31	controls-ubi-of	RIPK1	627	R-HSA-5357905	RIPK1_627
SPATA2:CYLD-bound LUBAC ubiquitinates RIPK1 at K627 within the TNFR1 signaling complex	SPATA2	regulates-ubi-of	RIPK1	627	R-HSA-5357905	RIPK1_627
SPATA2:CYLD-bound LUBAC ubiquitinates RIPK1 at K627 within the TNFR1 signaling complex	RBCK1	controls-ubi-of	RIPK1	627	R-HSA-5357905	RIPK1_627
SPATA2:CYLD-bound LUBAC ubiquitinates RIPK1 at K627 within the TNFR1 signaling complex	SHARPIN	controls-ubi-of	RIPK1	627	R-HSA-5357905	RIPK1_627
SPATA2:CYLD-bound LUBAC ubiquitinates RIPK1 at K627 within the TNFR1 signaling complex	RNF31	controls-ubi-of	RIPK1	627	R-HSA-5357905	RIPK1_627
SPOP:CUL3:RBX1 ubiquitinates GLI2,3	RBX1	controls-ubi-of	GLI3	NA	R-HSA-5632684	GLI3_NA
SPOP:CUL3:RBX1 ubiquitinates GLI2,3	RBX1	controls-ubi-of	GLI2	NA	R-HSA-5632684	GLI2_NA
STAMBPL1 is a deubiquitinase	STAM	regulates-ubi-of	UBC	443	R-HSA-5689901	UBC_443
STAMBPL1 is a deubiquitinase	STAM	regulates-ubi-of	UBC	519	R-HSA-5689901	UBC_519
STAMBPL1 is a deubiquitinase	STAM	regulates-ubi-of	UBC	63	R-HSA-5689901	UBC_63
STAMBPL1 is a deubiquitinase	STAM	regulates-ubi-of	UBC	671	R-HSA-5689901	UBC_671
STAMBPL1 is a deubiquitinase	STAM	regulates-ubi-of	UBC	367	R-HSA-5689901	UBC_367
STAMBPL1 is a deubiquitinase	STAM	regulates-ubi-of	UBC	291	R-HSA-5689901	UBC_291
STAMBPL1 is a deubiquitinase	STAM	regulates-ubi-of	UBC	595	R-HSA-5689901	UBC_595
STAMBPL1 is a deubiquitinase	STAM	regulates-ubi-of	UBC	139	R-HSA-5689901	UBC_139
STAMBPL1 is a deubiquitinase	STAM	regulates-ubi-of	UBC	215	R-HSA-5689901	UBC_215
STAMBPL1 is a deubiquitinase	STAMBP	regulates-ubi-of	UBC	443	R-HSA-5689901	UBC_443
STAMBPL1 is a deubiquitinase	STAMBP	regulates-ubi-of	UBC	519	R-HSA-5689901	UBC_519
STAMBPL1 is a deubiquitinase	STAMBP	regulates-ubi-of	UBC	63	R-HSA-5689901	UBC_63
STAMBPL1 is a deubiquitinase	STAMBP	regulates-ubi-of	UBC	671	R-HSA-5689901	UBC_671
STAMBPL1 is a deubiquitinase	STAMBP	regulates-ubi-of	UBC	367	R-HSA-5689901	UBC_367
STAMBPL1 is a deubiquitinase	STAMBP	regulates-ubi-of	UBC	291	R-HSA-5689901	UBC_291
STAMBPL1 is a deubiquitinase	STAMBP	regulates-ubi-of	UBC	595	R-HSA-5689901	UBC_595
STAMBPL1 is a deubiquitinase	STAMBP	regulates-ubi-of	UBC	139	R-HSA-5689901	UBC_139
STAMBPL1 is a deubiquitinase	STAMBP	regulates-ubi-of	UBC	215	R-HSA-5689901	UBC_215
STAMBPL1 is a deubiquitinase	STAMBPL1	controls-ubi-of	UBC	443	R-HSA-5689901	UBC_443
STAMBPL1 is a deubiquitinase	STAMBPL1	controls-ubi-of	UBC	519	R-HSA-5689901	UBC_519
STAMBPL1 is a deubiquitinase	STAMBPL1	controls-ubi-of	UBC	63	R-HSA-5689901	UBC_63
STAMBPL1 is a deubiquitinase	STAMBPL1	controls-ubi-of	UBC	671	R-HSA-5689901	UBC_671
STAMBPL1 is a deubiquitinase	STAMBPL1	controls-ubi-of	UBC	367	R-HSA-5689901	UBC_367
STAMBPL1 is a deubiquitinase	STAMBPL1	controls-ubi-of	UBC	291	R-HSA-5689901	UBC_291
STAMBPL1 is a deubiquitinase	STAMBPL1	controls-ubi-of	UBC	595	R-HSA-5689901	UBC_595
STAMBPL1 is a deubiquitinase	STAMBPL1	controls-ubi-of	UBC	139	R-HSA-5689901	UBC_139
STAMBPL1 is a deubiquitinase	STAMBPL1	controls-ubi-of	UBC	215	R-HSA-5689901	UBC_215
STAMBPL1 is a deubiquitinase	STAM	regulates-ubi-of	UBB	139	R-HSA-5689901	UBB_139
STAMBPL1 is a deubiquitinase	STAM	regulates-ubi-of	UBB	215	R-HSA-5689901	UBB_215
STAMBPL1 is a deubiquitinase	STAM	regulates-ubi-of	UBB	63	R-HSA-5689901	UBB_63
STAMBPL1 is a deubiquitinase	STAMBP	regulates-ubi-of	UBB	139	R-HSA-5689901	UBB_139
STAMBPL1 is a deubiquitinase	STAMBP	regulates-ubi-of	UBB	215	R-HSA-5689901	UBB_215
STAMBPL1 is a deubiquitinase	STAMBP	regulates-ubi-of	UBB	63	R-HSA-5689901	UBB_63
STAMBPL1 is a deubiquitinase	STAMBPL1	controls-ubi-of	UBB	139	R-HSA-5689901	UBB_139
STAMBPL1 is a deubiquitinase	STAMBPL1	controls-ubi-of	UBB	215	R-HSA-5689901	UBB_215
STAMBPL1 is a deubiquitinase	STAMBPL1	controls-ubi-of	UBB	63	R-HSA-5689901	UBB_63
STAMBPL1 is a deubiquitinase	STAM	regulates-ubi-of	UBA52	63	R-HSA-5689901	UBA52_63
STAMBPL1 is a deubiquitinase	STAMBP	regulates-ubi-of	UBA52	63	R-HSA-5689901	UBA52_63
STAMBPL1 is a deubiquitinase	STAMBPL1	controls-ubi-of	UBA52	63	R-HSA-5689901	UBA52_63
STAMBPL1 is a deubiquitinase	STAM	regulates-ubi-of	RPS27A	63	R-HSA-5689901	RPS27A_63
STAMBPL1 is a deubiquitinase	STAMBP	regulates-ubi-of	RPS27A	63	R-HSA-5689901	RPS27A_63
STAMBPL1 is a deubiquitinase	STAMBPL1	controls-ubi-of	RPS27A	63	R-HSA-5689901	RPS27A_63
STING ubiquitination by TRIM32 or TRIM56	TRIM56	controls-ubi-of	STING1	150	R-HSA-3134975	STING1_150
STUB1 polyubiquitinates RUNX2	STUB1	controls-ubi-of	RUNX2	NA	R-HSA-8939902	RUNX2_NA
STUB1 ubiquitinates RIPK1 at K571, K604, K627	STUB1	controls-ubi-of	RIPK1	627	R-HSA-5357905	RIPK1_627
STUB1 ubiquitinates RIPK1 at K571, K604, K627	STUB1	controls-ubi-of	RIPK1	571	R-HSA-5357905	RIPK1_571
STUB1 ubiquitinates RIPK1 at K571, K604, K627	STUB1	controls-ubi-of	RIPK1	604	R-HSA-5357905	RIPK1_604
STUB1 ubiquitinates RIPK3 at K55, K363	STUB1	controls-ubi-of	RIPK3	55	R-HSA-5675482	RIPK3_55
STUB1 ubiquitinates RIPK3 at K55, K363	STUB1	controls-ubi-of	RIPK3	363	R-HSA-5675482	RIPK3_363
SYVN1 ubiquitinates Hh C-terminal fragments	SYVN1	controls-ubi-of	SHH	NA	R-HSA-5358346	SHH_NA
TMEM129 polyubiquitinates HLA (MHC class I heavy chain) bound to cytomegalovirus US11	TMEM129	controls-ubi-of	HLA-A	NA	R-HSA-8866654	HLA-A_NA
TNFAIP3 (A20) deubiquitinates K63polyUb-RIPK1	TNFAIP3	controls-deubi-of	RIPK1	377	R-HSA-5689896	RIPK1_377
TNFAIP3 (A20) deubiquitinates RIP2	TNFAIP3	controls-deubi-of	RIPK2	209	R-HSA-5689896	RIPK2_209
TNFAIP3 (A20) deubiquitinates RIP2	TNFAIP3	controls-deubi-of	RIPK2	209	R-HSA-168638	RIPK2_209
TNFAIP3 in OTUD7B:TNFAIP3:ZRANB1 deubiquitinates K63polyUb-TRAF6	TNFAIP3	controls-deubi-of	TRAF6	124	R-HSA-5689896	TRAF6_124
TRAF2 ubiquitinates cIAP1,2 in cIAP1,2:TRAF1:TRAF2:TRAF3:NIK	BIRC3	controls-ubi-of	BIRC2	NA	R-HSA-5668541	BIRC2_NA
TRAF2 ubiquitinates cIAP1,2 in cIAP1,2:TRAF1:TRAF2:TRAF3:NIK	BIRC2	controls-ubi-of	BIRC3	NA	R-HSA-5668541	BIRC3_NA
TRAF6 ubiquitinqtes IRF7 within the activated TLR7/8 or 9 complex	TRAF6	controls-ubi-of	IRF7	NA	R-HSA-975110	IRF7_NA
TRIM21 ubiquitinates SQSTM1	TRIM21	controls-ubi-of	SQSTM1	7	R-HSA-9755511	SQSTM1_7
TRIM27 polyubiquitinates PTEN	TRIM27	controls-ubi-of	PTEN	NA	R-HSA-8948751	PTEN_NA
TRIM33 monoubiquitinates SMAD4	TRIM33	controls-ubi-of	SMAD4	NA	R-HSA-2173795	SMAD4_NA
The geminin component of geminin:Cdt1 complexes is ubiquitinated, releasing Cdt1	ANAPC7	controls-ubi-of	GMNN	NA	R-HSA-68867	GMNN_NA
The geminin component of geminin:Cdt1 complexes is ubiquitinated, releasing Cdt1	ANAPC5	controls-ubi-of	GMNN	NA	R-HSA-68867	GMNN_NA
The geminin component of geminin:Cdt1 complexes is ubiquitinated, releasing Cdt1	CDC26	controls-ubi-of	GMNN	NA	R-HSA-68867	GMNN_NA
The geminin component of geminin:Cdt1 complexes is ubiquitinated, releasing Cdt1	UBE2C	controls-ubi-of	GMNN	NA	R-HSA-68867	GMNN_NA
The geminin component of geminin:Cdt1 complexes is ubiquitinated, releasing Cdt1	UBE2S	controls-ubi-of	GMNN	NA	R-HSA-68867	GMNN_NA
The geminin component of geminin:Cdt1 complexes is ubiquitinated, releasing Cdt1	ANAPC11	controls-ubi-of	GMNN	NA	R-HSA-68867	GMNN_NA
The geminin component of geminin:Cdt1 complexes is ubiquitinated, releasing Cdt1	CDC16	controls-ubi-of	GMNN	NA	R-HSA-68867	GMNN_NA
The geminin component of geminin:Cdt1 complexes is ubiquitinated, releasing Cdt1	ANAPC1	controls-ubi-of	GMNN	NA	R-HSA-68867	GMNN_NA
The geminin component of geminin:Cdt1 complexes is ubiquitinated, releasing Cdt1	ANAPC15	controls-ubi-of	GMNN	NA	R-HSA-68867	GMNN_NA
The geminin component of geminin:Cdt1 complexes is ubiquitinated, releasing Cdt1	ANAPC16	controls-ubi-of	GMNN	NA	R-HSA-68867	GMNN_NA
The geminin component of geminin:Cdt1 complexes is ubiquitinated, releasing Cdt1	UBE2E1	controls-ubi-of	GMNN	NA	R-HSA-68867	GMNN_NA
The geminin component of geminin:Cdt1 complexes is ubiquitinated, releasing Cdt1	ANAPC2	controls-ubi-of	GMNN	NA	R-HSA-68867	GMNN_NA
The geminin component of geminin:Cdt1 complexes is ubiquitinated, releasing Cdt1	ANAPC4	controls-ubi-of	GMNN	NA	R-HSA-68867	GMNN_NA
The geminin component of geminin:Cdt1 complexes is ubiquitinated, releasing Cdt1	CDC27	controls-ubi-of	GMNN	NA	R-HSA-68867	GMNN_NA
The geminin component of geminin:Cdt1 complexes is ubiquitinated, releasing Cdt1	CDC23	controls-ubi-of	GMNN	NA	R-HSA-68867	GMNN_NA
The geminin component of geminin:Cdt1 complexes is ubiquitinated, releasing Cdt1	ANAPC10	controls-ubi-of	GMNN	NA	R-HSA-68867	GMNN_NA
The geminin component of geminin:Cdt1 complexes is ubiquitinated, releasing Cdt1	UBE2D1	controls-ubi-of	GMNN	NA	R-HSA-68867	GMNN_NA
USP10 deubiquitinates SNX3, CFTR	USP10	controls-deubi-of	SNX3	NA	R-HSA-5689880	SNX3_NA
USP10 deubiquitinates SNX3, CFTR	USP10	controls-deubi-of	CFTR	NA	R-HSA-5689880	CFTR_NA
USP10 deubiquitinates monoUb:K164,ISG:K164,ISG:K168-PCNA	USP10	controls-deubi-of	PCNA	164	R-HSA-5656169	PCNA_164
USP10,USP24,USP42 deubiquitinate TP53	USP10	controls-deubi-of	TP53	NA	R-HSA-5689880	TP53_NA
USP10,USP24,USP42 deubiquitinate TP53	USP24	controls-deubi-of	TP53	NA	R-HSA-5689880	TP53_NA
USP10,USP24,USP42 deubiquitinate TP53	USP42	controls-deubi-of	TP53	NA	R-HSA-5689880	TP53_NA
USP11 deubiquitinates NFKBIA	USP11	controls-deubi-of	NFKBIA	NA	R-HSA-5689880	NFKBIA_NA
USP12, USP26 deubiquitinate AR	WDR48	controls-deubi-of	AR	NA	R-HSA-5689880	AR_NA
USP12, USP26 deubiquitinate AR	USP26	controls-deubi-of	AR	NA	R-HSA-5689880	AR_NA
USP12, USP26 deubiquitinate AR	WDR20	controls-deubi-of	AR	NA	R-HSA-5689880	AR_NA
USP12, USP26 deubiquitinate AR	USP12	controls-deubi-of	AR	NA	R-HSA-5689880	AR_NA
USP13 deubiquitinates BECN1,USP10	USP13	controls-deubi-of	BECN1	NA	R-HSA-5689880	BECN1_NA
USP13 deubiquitinates BECN1,USP10	USP13	controls-deubi-of	USP10	NA	R-HSA-5689880	USP10_NA
USP14 deubiquitinates NLRC5	USP14	controls-deubi-of	NLRC5	1178	R-HSA-9758274	NLRC5_1178
USP15 deubiquitinates SMAD1,SMAD2,SMAD3, SMAD7:SMURF,KEAP1	USP15	controls-deubi-of	SMAD2	NA	R-HSA-5689880	SMAD2_NA
USP15 deubiquitinates SMAD1,SMAD2,SMAD3, SMAD7:SMURF,KEAP1	USP15	controls-deubi-of	SMAD1	NA	R-HSA-5689880	SMAD1_NA
USP15 deubiquitinates SMAD1,SMAD2,SMAD3, SMAD7:SMURF,KEAP1	USP15	controls-deubi-of	SMAD3	NA	R-HSA-5689880	SMAD3_NA
USP15 deubiquitinates SMAD1,SMAD2,SMAD3, SMAD7:SMURF,KEAP1	USP15	controls-deubi-of	KEAP1	NA	R-HSA-5689880	KEAP1_NA
USP15 deubiquitinates SMAD1,SMAD2,SMAD3, SMAD7:SMURF,KEAP1	USP15	controls-deubi-of	TGFBR1	NA	R-HSA-5689880	TGFBR1_NA
USP17 deubiquitinates RCE1, CDC25A, DDX58, IFIH1	USP17L2	controls-deubi-of	RCE1	NA	R-HSA-5689880	RCE1_NA
USP17 deubiquitinates RCE1, CDC25A, DDX58, IFIH1	USP17L2	controls-deubi-of	RIGI	NA	R-HSA-5689880	RIGI_NA
USP17 deubiquitinates RCE1, CDC25A, DDX58, IFIH1	USP17L2	controls-deubi-of	IFIH1	NA	R-HSA-5689880	IFIH1_NA
USP17 deubiquitinates RCE1, CDC25A, DDX58, IFIH1	USP17L2	controls-deubi-of	CDC25A	NA	R-HSA-5689880	CDC25A_NA
USP17L2 deubiquitinates RCE1	USP17L2	controls-deubi-of	RCE1	NA	R-HSA-9648002	RCE1_NA
USP18 deubiquitinates TAK1:TAB1	USP18	controls-deubi-of	MAP3K7	NA	R-HSA-5689880	MAP3K7_NA
USP19 deubiquitinates RNF123	USP19	controls-deubi-of	RNF123	NA	R-HSA-5689880	RNF123_NA
USP1:WDR48 deubiquitinates monoUb:K164-PCNA	WDR48	controls-deubi-of	PCNA	164	R-HSA-110314	PCNA_164
USP1:WDR48 deubiquitinates monoUb:K164-PCNA	USP1	controls-deubi-of	PCNA	164	R-HSA-110314	PCNA_164
USP2 deubiquitinates MDM2,MDM4	USP2	controls-deubi-of	MDM2	NA	R-HSA-5689880	MDM2_NA
USP2 deubiquitinates MDM2,MDM4	USP2	controls-deubi-of	MDM2	NA	R-HSA-6804757	MDM2_NA
USP2 deubiquitinates MDM2,MDM4	USP2	controls-deubi-of	MDM4	NA	R-HSA-5689880	MDM4_NA
USP2 deubiquitinates MDM2,MDM4	USP2	controls-deubi-of	MDM4	NA	R-HSA-6804757	MDM4_NA
USP20, USP33 deubiquitinate ADRB2	USP33	controls-deubi-of	ADRB2	NA	R-HSA-5689880	ADRB2_NA
USP20, USP33 deubiquitinate ADRB2	USP20	controls-deubi-of	ADRB2	NA	R-HSA-5689880	ADRB2_NA
USP21 deubiquitinates GATA3,IL33	USP21	controls-deubi-of	GATA3	NA	R-HSA-5689880	GATA3_NA
USP21 deubiquitinates GATA3,IL33	USP21	controls-deubi-of	IL33	NA	R-HSA-5689880	IL33_NA
USP21 deubiquitinates RIPK1,DDX58	USP21	controls-deubi-of	RIGI	NA	R-HSA-5689880	RIGI_NA
USP21 deubiquitinates RIPK1,DDX58	USP21	controls-deubi-of	RIPK1	NA	R-HSA-5689880	RIPK1_NA
USP24 deubiquitinates DDB2	USP24	controls-deubi-of	DDB2	NA	R-HSA-5689880	DDB2_NA
USP25 deubiquitinates DDX58	USP4	controls-deubi-of	RIGI	NA	R-HSA-5689880	RIGI_NA
USP25 deubiquitinates DDX58	USP25	controls-deubi-of	RIGI	NA	R-HSA-5689880	RIGI_NA
USP28 deubiquitinates CLSPN and MYC	USP28	controls-deubi-of	MYC	NA	R-HSA-5689880	MYC_NA
USP28 deubiquitinates CLSPN and MYC	USP28	controls-deubi-of	CLSPN	NA	R-HSA-5689880	CLSPN_NA
USP30 deubiquitinates ATM dimer:Ub-p-PEX5	USP30	controls-deubi-of	PEX5	209	R-HSA-9664873	PEX5_209
USP30 deubiquitinates Ub-MOM proteins	USP30	controls-deubi-of	RHOT1	NA	R-HSA-5689880	RHOT1_NA
USP30 deubiquitinates Ub-MOM proteins	USP30	controls-deubi-of	TOMM20	NA	R-HSA-5689880	TOMM20_NA
USP33 deubiquitinates CCP110,ARRB	USP33	controls-deubi-of	CCP110	NA	R-HSA-5689880	CCP110_NA
USP33 deubiquitinates CCP110,ARRB	USP33	controls-deubi-of	ARRB2	NA	R-HSA-5689880	ARRB2_NA
USP33 deubiquitinates ROBO1	USP33	controls-deubi-of	ROBO1	NA	R-HSA-9010553	ROBO1_NA
USP34 deubiquitinates AXIN1,AXIN2	USP34	controls-deubi-of	AXIN1	NA	R-HSA-5689880	AXIN1_NA
USP34 deubiquitinates AXIN1,AXIN2	USP34	controls-deubi-of	AXIN1	NA	R-HSA-201681	AXIN1_NA
USP34 deubiquitinates AXIN1,AXIN2	USP34	controls-deubi-of	AXIN2	NA	R-HSA-5689880	AXIN2_NA
USP34 deubiquitinates AXIN1,AXIN2	USP34	controls-deubi-of	AXIN2	NA	R-HSA-201681	AXIN2_NA
USP37:RUVLB1:PSMC5 deubiquitinates CCNA1,CCNA2	USP37	controls-deubi-of	CCNA1	NA	R-HSA-5689880	CCNA1_NA
USP37:RUVLB1:PSMC5 deubiquitinates CCNA1,CCNA2	USP37	controls-deubi-of	CCNA2	NA	R-HSA-5689880	CCNA2_NA
USP4 deubiquitinate TRAF2,TRAF6	USP4	controls-deubi-of	TRAF2	NA	R-HSA-5689880	TRAF2_NA
USP4 deubiquitinate TRAF2,TRAF6	USP4	controls-deubi-of	TRAF6	NA	R-HSA-5689880	TRAF6_NA
USP44 deubiquitinates CDC20	USP44	controls-deubi-of	CDC20	NA	R-HSA-5689880	CDC20_NA
USP45 deubiquitinates ERCC1	USP45	controls-deubi-of	ERCC1	NA	R-HSA-5696395	ERCC1_NA
USP47 deubiquitinates POLB	USP47	controls-deubi-of	POLB	NA	R-HSA-5689880	POLB_NA
USP7 deubiquitinates MDM2	USP7	controls-deubi-of	MDM2	NA	R-HSA-6804757	MDM2_NA
USP7 deubiquitinates TP53 and counteracts MDM2	USP7	controls-deubi-of	TP53	NA	R-HSA-6804757	TP53_NA
USP7 deubiquitinates TP53,MDM2,MDM4,FOXO4, PTEN	USP7	controls-deubi-of	MDM4	NA	R-HSA-5689880	MDM4_NA
USP7 deubiquitinates TP53,MDM2,MDM4,FOXO4, PTEN	USP7	controls-deubi-of	FOXO4	NA	R-HSA-5689880	FOXO4_NA
USP7 deubiquitinates TP53,MDM2,MDM4,FOXO4, PTEN	USP7	controls-deubi-of	PTEN	NA	R-HSA-5689880	PTEN_NA
USP7 deubiquitinates TP53,MDM2,MDM4,FOXO4, PTEN	USP7	controls-deubi-of	TP53	NA	R-HSA-5689880	TP53_NA
USP7 deubiquitinates TP53,MDM2,MDM4,FOXO4, PTEN	USP7	controls-deubi-of	MDM2	NA	R-HSA-5689880	MDM2_NA
USP7 deubiquitinates monoubiquitinated PTEN	PML	regulates-deubi-of	PTEN	13	R-HSA-8948747	PTEN_13
USP7 deubiquitinates monoubiquitinated PTEN	PML	regulates-deubi-of	PTEN	289	R-HSA-8948747	PTEN_289
USP7 deubiquitinates monoubiquitinated PTEN	USP7	controls-deubi-of	PTEN	13	R-HSA-8948747	PTEN_13
USP7 deubiquitinates monoubiquitinated PTEN	USP7	controls-deubi-of	PTEN	289	R-HSA-8948747	PTEN_289
USP8 deubiquitinates FZD to potentiate WNT signaling	USP8	controls-deubi-of	FZD4	NA	R-HSA-4641263	FZD4_NA
USP8 deubiquitinates LRIG1	USP8	controls-deubi-of	LRIG1	NA	R-HSA-6807004	LRIG1_NA
USP9X (FAM) deubiquitinates SMAD4	USP9X	controls-deubi-of	SMAD4	NA	R-HSA-5689880	SMAD4_NA
USP9X (FAM) deubiquitinates SMAD4	USP9X	controls-deubi-of	SMAD4	NA	R-HSA-2173795	SMAD4_NA
USP9X deubiquitinates Ub-SNCA	USP9X	controls-deubi-of	SNCA	NA	R-HSA-977225	SNCA_NA
UV-DDB ubiquitinates XPC	RBX1	controls-ubi-of	XPC	NA	R-HSA-5696394	XPC_NA
UV-DDB ubiquitinates XPC	DDB1	controls-ubi-of	XPC	NA	R-HSA-5696394	XPC_NA
UV-DDB ubiquitinates XPC	CUL4A	controls-ubi-of	XPC	NA	R-HSA-5696394	XPC_NA
UV-DDB ubiquitinates XPC	CUL4B	controls-ubi-of	XPC	NA	R-HSA-5696394	XPC_NA
UV-DDB ubiquitinates XPC	DDB2	controls-ubi-of	XPC	NA	R-HSA-5696394	XPC_NA
UVSSA:USP7 deubiquitinates ERCC6	USP7	controls-deubi-of	ERCC6	NA	R-HSA-6781823	ERCC6_NA
UVSSA:USP7 deubiquitinates ERCC6	UVSSA	controls-deubi-of	ERCC6	NA	R-HSA-6781823	ERCC6_NA
Ubiquitination of FLT3	CBL	controls-ubi-of	FLT3	NA	R-HSA-9706369	FLT3_NA
Ubiquitination of IKBKG by TRAF6	IKBKB	regulates-ubi-of	IKBKG	326	R-HSA-445989	IKBKG_326
Ubiquitination of IKBKG by TRAF6	IKBKB	regulates-ubi-of	IKBKG	321	R-HSA-445989	IKBKG_321
Ubiquitination of IKBKG by TRAF6	IKBKB	regulates-ubi-of	IKBKG	325	R-HSA-445989	IKBKG_325
Ubiquitination of IKBKG by TRAF6	CHUK	regulates-ubi-of	IKBKG	326	R-HSA-445989	IKBKG_326
Ubiquitination of IKBKG by TRAF6	CHUK	regulates-ubi-of	IKBKG	321	R-HSA-445989	IKBKG_321
Ubiquitination of IKBKG by TRAF6	CHUK	regulates-ubi-of	IKBKG	325	R-HSA-445989	IKBKG_325
Ubiquitination of IKBKG by TRAF6	USP18	regulates-ubi-of	IKBKG	326	R-HSA-445989	IKBKG_326
Ubiquitination of IKBKG by TRAF6	USP18	regulates-ubi-of	IKBKG	321	R-HSA-445989	IKBKG_321
Ubiquitination of IKBKG by TRAF6	USP18	regulates-ubi-of	IKBKG	325	R-HSA-445989	IKBKG_325
Ubiquitination of IKBKG by TRAF6	TRAF6	controls-ubi-of	IKBKG	326	R-HSA-445989	IKBKG_326
Ubiquitination of IKBKG by TRAF6	TRAF6	controls-ubi-of	IKBKG	321	R-HSA-445989	IKBKG_321
Ubiquitination of IKBKG by TRAF6	TRAF6	controls-ubi-of	IKBKG	325	R-HSA-445989	IKBKG_325
Ubiquitination of NEMO by TRAF6	TRAF6	controls-ubi-of	IKBKG	326	R-HSA-202424	IKBKG_326
Ubiquitination of NEMO by TRAF6	TRAF6	controls-ubi-of	IKBKG	321	R-HSA-202424	IKBKG_321
Ubiquitination of NEMO by TRAF6	TRAF6	controls-ubi-of	IKBKG	325	R-HSA-202424	IKBKG_325
Ubiquitination of NEMO by TRAF6	TRAF6	controls-ubi-of	IKBKG	326	R-HSA-5607764	IKBKG_326
Ubiquitination of NEMO by TRAF6	TRAF6	controls-ubi-of	IKBKG	321	R-HSA-5607764	IKBKG_321
Ubiquitination of NEMO by TRAF6	TRAF6	controls-ubi-of	IKBKG	325	R-HSA-5607764	IKBKG_325
Ubiquitination of NEMO by TRAF6	TRAF6	controls-ubi-of	IKBKG	326	R-HSA-2871837	IKBKG_326
Ubiquitination of NEMO by TRAF6	TRAF6	controls-ubi-of	IKBKG	321	R-HSA-2871837	IKBKG_321
Ubiquitination of NEMO by TRAF6	TRAF6	controls-ubi-of	IKBKG	325	R-HSA-2871837	IKBKG_325
Ubiquitination of Securin by phospho-APC/C:Cdc20 complex	ANAPC7	controls-ubi-of	PTTG1	NA	R-HSA-174154	PTTG1_NA
Ubiquitination of Securin by phospho-APC/C:Cdc20 complex	ANAPC7	controls-ubi-of	PTTG1	NA	R-HSA-2467813	PTTG1_NA
Ubiquitination of Securin by phospho-APC/C:Cdc20 complex	ANAPC5	controls-ubi-of	PTTG1	NA	R-HSA-174154	PTTG1_NA
Ubiquitination of Securin by phospho-APC/C:Cdc20 complex	ANAPC5	controls-ubi-of	PTTG1	NA	R-HSA-2467813	PTTG1_NA
Ubiquitination of Securin by phospho-APC/C:Cdc20 complex	CDC26	controls-ubi-of	PTTG1	NA	R-HSA-174154	PTTG1_NA
Ubiquitination of Securin by phospho-APC/C:Cdc20 complex	CDC26	controls-ubi-of	PTTG1	NA	R-HSA-2467813	PTTG1_NA
Ubiquitination of Securin by phospho-APC/C:Cdc20 complex	UBE2C	controls-ubi-of	PTTG1	NA	R-HSA-174154	PTTG1_NA
Ubiquitination of Securin by phospho-APC/C:Cdc20 complex	UBE2C	controls-ubi-of	PTTG1	NA	R-HSA-2467813	PTTG1_NA
Ubiquitination of Securin by phospho-APC/C:Cdc20 complex	UBE2S	controls-ubi-of	PTTG1	NA	R-HSA-174154	PTTG1_NA
Ubiquitination of Securin by phospho-APC/C:Cdc20 complex	UBE2S	controls-ubi-of	PTTG1	NA	R-HSA-2467813	PTTG1_NA
Ubiquitination of Securin by phospho-APC/C:Cdc20 complex	ANAPC11	controls-ubi-of	PTTG1	NA	R-HSA-174154	PTTG1_NA
Ubiquitination of Securin by phospho-APC/C:Cdc20 complex	ANAPC11	controls-ubi-of	PTTG1	NA	R-HSA-2467813	PTTG1_NA
Ubiquitination of Securin by phospho-APC/C:Cdc20 complex	CDC16	controls-ubi-of	PTTG1	NA	R-HSA-174154	PTTG1_NA
Ubiquitination of Securin by phospho-APC/C:Cdc20 complex	CDC16	controls-ubi-of	PTTG1	NA	R-HSA-2467813	PTTG1_NA
Ubiquitination of Securin by phospho-APC/C:Cdc20 complex	ANAPC1	controls-ubi-of	PTTG1	NA	R-HSA-174154	PTTG1_NA
Ubiquitination of Securin by phospho-APC/C:Cdc20 complex	ANAPC1	controls-ubi-of	PTTG1	NA	R-HSA-2467813	PTTG1_NA
Ubiquitination of Securin by phospho-APC/C:Cdc20 complex	ANAPC15	controls-ubi-of	PTTG1	NA	R-HSA-174154	PTTG1_NA
Ubiquitination of Securin by phospho-APC/C:Cdc20 complex	ANAPC15	controls-ubi-of	PTTG1	NA	R-HSA-2467813	PTTG1_NA
Ubiquitination of Securin by phospho-APC/C:Cdc20 complex	ANAPC16	controls-ubi-of	PTTG1	NA	R-HSA-174154	PTTG1_NA
Ubiquitination of Securin by phospho-APC/C:Cdc20 complex	ANAPC16	controls-ubi-of	PTTG1	NA	R-HSA-2467813	PTTG1_NA
Ubiquitination of Securin by phospho-APC/C:Cdc20 complex	UBE2E1	controls-ubi-of	PTTG1	NA	R-HSA-174154	PTTG1_NA
Ubiquitination of Securin by phospho-APC/C:Cdc20 complex	UBE2E1	controls-ubi-of	PTTG1	NA	R-HSA-2467813	PTTG1_NA
Ubiquitination of Securin by phospho-APC/C:Cdc20 complex	ANAPC2	controls-ubi-of	PTTG1	NA	R-HSA-174154	PTTG1_NA
Ubiquitination of Securin by phospho-APC/C:Cdc20 complex	ANAPC2	controls-ubi-of	PTTG1	NA	R-HSA-2467813	PTTG1_NA
Ubiquitination of Securin by phospho-APC/C:Cdc20 complex	ANAPC4	controls-ubi-of	PTTG1	NA	R-HSA-174154	PTTG1_NA
Ubiquitination of Securin by phospho-APC/C:Cdc20 complex	ANAPC4	controls-ubi-of	PTTG1	NA	R-HSA-2467813	PTTG1_NA
Ubiquitination of Securin by phospho-APC/C:Cdc20 complex	CDC27	controls-ubi-of	PTTG1	NA	R-HSA-174154	PTTG1_NA
Ubiquitination of Securin by phospho-APC/C:Cdc20 complex	CDC27	controls-ubi-of	PTTG1	NA	R-HSA-2467813	PTTG1_NA
Ubiquitination of Securin by phospho-APC/C:Cdc20 complex	CDC23	controls-ubi-of	PTTG1	NA	R-HSA-174154	PTTG1_NA
Ubiquitination of Securin by phospho-APC/C:Cdc20 complex	CDC23	controls-ubi-of	PTTG1	NA	R-HSA-2467813	PTTG1_NA
Ubiquitination of Securin by phospho-APC/C:Cdc20 complex	ANAPC10	controls-ubi-of	PTTG1	NA	R-HSA-174154	PTTG1_NA
Ubiquitination of Securin by phospho-APC/C:Cdc20 complex	ANAPC10	controls-ubi-of	PTTG1	NA	R-HSA-2467813	PTTG1_NA
Ubiquitination of Securin by phospho-APC/C:Cdc20 complex	UBE2D1	controls-ubi-of	PTTG1	NA	R-HSA-174154	PTTG1_NA
Ubiquitination of Securin by phospho-APC/C:Cdc20 complex	UBE2D1	controls-ubi-of	PTTG1	NA	R-HSA-2467813	PTTG1_NA
WWP1 polyubiquitinates RUNX2	WWP1	controls-ubi-of	RUNX2	NA	R-HSA-8939902	RUNX2_NA
WWP2 ubiquitinates NOTCH3	WWP2	controls-ubi-of	NOTCH3	NA	R-HSA-9013507	NOTCH3_NA
XIAP monoubiquinates TLE	XIAP	controls-ubi-of	TLE4	NA	R-HSA-3769402	TLE4_NA
XIAP monoubiquinates TLE	XIAP	controls-ubi-of	TLE1	NA	R-HSA-3769402	TLE1_NA
XIAP monoubiquinates TLE	XIAP	controls-ubi-of	TLE2	NA	R-HSA-3769402	TLE2_NA
XIAP monoubiquinates TLE	XIAP	controls-ubi-of	TLE3	NA	R-HSA-3769402	TLE3_NA
ZSWIM8 ubiquitinates ROBO3.1	RBX1	controls-ubi-of	ROBO3	NA	R-HSA-9010553	ROBO3_NA
ZSWIM8 ubiquitinates ROBO3.1	ELOC	controls-ubi-of	ROBO3	NA	R-HSA-9010553	ROBO3_NA
ZSWIM8 ubiquitinates ROBO3.1	ELOB	controls-ubi-of	ROBO3	NA	R-HSA-9010553	ROBO3_NA
ZSWIM8 ubiquitinates ROBO3.1	CUL2	controls-ubi-of	ROBO3	NA	R-HSA-9010553	ROBO3_NA
ZSWIM8 ubiquitinates ROBO3.1	ZSWIM8	controls-ubi-of	ROBO3	NA	R-HSA-9010553	ROBO3_NA
cIAP1,2 ubiquitinates NIK in cIAP1,2:TRAF2::TRAF3:NIK	TRAF2	regulates-ubi-of	MAP3K14	NA	R-HSA-5668541	MAP3K14_NA
cIAP1,2 ubiquitinates NIK in cIAP1,2:TRAF2::TRAF3:NIK	BIRC3	controls-ubi-of	MAP3K14	NA	R-HSA-5668541	MAP3K14_NA
cIAP1,2 ubiquitinates NIK in cIAP1,2:TRAF2::TRAF3:NIK	BIRC2	controls-ubi-of	MAP3K14	NA	R-HSA-5668541	MAP3K14_NA
cIAP1,2 ubiquitinates NIK in cIAP1,2:TRAF2::TRAF3:NIK	TRAF3	regulates-ubi-of	MAP3K14	NA	R-HSA-5668541	MAP3K14_NA
cIAP1,2 ubiquitinates NIK in cIAP1,2:TRAF2::TRAF3:NIK	TNF	regulates-ubi-of	MAP3K14	NA	R-HSA-5668541	MAP3K14_NA
cIAP1,2 ubiquitinates NIK in cIAP1,2:TRAF2::TRAF3:NIK	TNFRSF1B	regulates-ubi-of	MAP3K14	NA	R-HSA-5668541	MAP3K14_NA
cIAP1,2 ubiquitinates NIK in cIAP1,2:TRAF2::TRAF3:NIK	TNFSF13B	regulates-ubi-of	MAP3K14	NA	R-HSA-5668541	MAP3K14_NA
cIAP1,2 ubiquitinates NIK in cIAP1,2:TRAF2::TRAF3:NIK	TNFRSF13C	regulates-ubi-of	MAP3K14	NA	R-HSA-5668541	MAP3K14_NA
cIAP1,2 ubiquitinates NIK in cIAP1,2:TRAF2::TRAF3:NIK	LTBR	regulates-ubi-of	MAP3K14	NA	R-HSA-5668541	MAP3K14_NA
cIAP1,2 ubiquitinates NIK in cIAP1,2:TRAF2::TRAF3:NIK	LTA	regulates-ubi-of	MAP3K14	NA	R-HSA-5668541	MAP3K14_NA
cIAP1,2 ubiquitinates NIK in cIAP1,2:TRAF2::TRAF3:NIK	LTB	regulates-ubi-of	MAP3K14	NA	R-HSA-5668541	MAP3K14_NA
cIAP1,2 ubiquitinates NIK in cIAP1,2:TRAF2::TRAF3:NIK	TNFSF14	regulates-ubi-of	MAP3K14	NA	R-HSA-5668541	MAP3K14_NA
cIAP1,2 ubiquitinates NIK in cIAP1,2:TRAF2::TRAF3:NIK	CD40	regulates-ubi-of	MAP3K14	NA	R-HSA-5668541	MAP3K14_NA
cIAP1,2 ubiquitinates NIK in cIAP1,2:TRAF2::TRAF3:NIK	CD40LG	regulates-ubi-of	MAP3K14	NA	R-HSA-5668541	MAP3K14_NA
cIAP1,2 ubiquitinates NIK in cIAP1,2:TRAF2::TRAF3:NIK	TNFRSF11A	regulates-ubi-of	MAP3K14	NA	R-HSA-5668541	MAP3K14_NA
cIAP1,2 ubiquitinates NIK in cIAP1,2:TRAF2::TRAF3:NIK	TNFSF11	regulates-ubi-of	MAP3K14	NA	R-HSA-5668541	MAP3K14_NA
cIAP1,2 ubiquitinates NIK in cIAP1,2:TRAF2::TRAF3:NIK	TNFRSF12A	regulates-ubi-of	MAP3K14	NA	R-HSA-5668541	MAP3K14_NA
cIAP1,2 ubiquitinates NIK in cIAP1,2:TRAF2::TRAF3:NIK	TNFSF12	regulates-ubi-of	MAP3K14	NA	R-HSA-5668541	MAP3K14_NA
cIAP1,2 ubiquitinates NIK in cIAP1,2:TRAF2::TRAF3:NIK	BIRC3	controls-ubi-of	MAP3K14	NA	R-HSA-5668541	MAP3K14_NA
cIAP1,2 ubiquitinates NIK in cIAP1,2:TRAF2::TRAF3:NIK	BIRC2	controls-ubi-of	MAP3K14	NA	R-HSA-5668541	MAP3K14_NA
p-Y-CBL autoubiquitinates and multiubiquitinates p-Y561-CSF1R in CSF1 dimer:p-Y561-CSF1R dimer:p-Y-CBL	CBL	controls-ubi-of	CSF1R	NA	R-HSA-9680350	CSF1R_NA

## Sheet: glycosylation_events
Database of glycosylation events and associated Reactome pathways
annotation	source	relationType	target	position	pathwayID	genePosition
((1,6)-alpha-glucosyl)poly((1,4)-alpha-glucosyl)glycogenin => poly{(1,4)-alpha-glucosyl} glycogenin + alpha-D-glucose	AGL	controls-glyco-of	GYG1	NA	R-HSA-70221	GYG1_NA
((1,6)-alpha-glucosyl)poly((1,4)-alpha-glucosyl)glycogenin => poly{(1,4)-alpha-glucosyl} glycogenin + alpha-D-glucose	AGL	controls-glyco-of	GYG2	NA	R-HSA-70221	GYG2_NA
A4GNT transfers GlcNAc to core 2 mucins	A4GNT	controls-glyco-of	MUC12	NA	R-HSA-913709	MUC12_NA
A4GNT transfers GlcNAc to core 2 mucins	A4GNT	controls-glyco-of	MUC13	NA	R-HSA-913709	MUC13_NA
A4GNT transfers GlcNAc to core 2 mucins	A4GNT	controls-glyco-of	MUC15	NA	R-HSA-913709	MUC15_NA
A4GNT transfers GlcNAc to core 2 mucins	A4GNT	controls-glyco-of	MUC16	NA	R-HSA-913709	MUC16_NA
A4GNT transfers GlcNAc to core 2 mucins	A4GNT	controls-glyco-of	MUC17	NA	R-HSA-913709	MUC17_NA
A4GNT transfers GlcNAc to core 2 mucins	A4GNT	controls-glyco-of	MUC19	NA	R-HSA-913709	MUC19_NA
A4GNT transfers GlcNAc to core 2 mucins	A4GNT	controls-glyco-of	MUC1	NA	R-HSA-913709	MUC1_NA
A4GNT transfers GlcNAc to core 2 mucins	A4GNT	controls-glyco-of	MUC20	NA	R-HSA-913709	MUC20_NA
A4GNT transfers GlcNAc to core 2 mucins	A4GNT	controls-glyco-of	MUC21	NA	R-HSA-913709	MUC21_NA
A4GNT transfers GlcNAc to core 2 mucins	A4GNT	controls-glyco-of	MUC2	NA	R-HSA-913709	MUC2_NA
A4GNT transfers GlcNAc to core 2 mucins	A4GNT	controls-glyco-of	MUC3A	NA	R-HSA-913709	MUC3A_NA
A4GNT transfers GlcNAc to core 2 mucins	A4GNT	controls-glyco-of	MUC3B	NA	R-HSA-913709	MUC3B_NA
A4GNT transfers GlcNAc to core 2 mucins	A4GNT	controls-glyco-of	MUC4	NA	R-HSA-913709	MUC4_NA
A4GNT transfers GlcNAc to core 2 mucins	A4GNT	controls-glyco-of	MUC5AC	NA	R-HSA-913709	MUC5AC_NA
A4GNT transfers GlcNAc to core 2 mucins	A4GNT	controls-glyco-of	MUC5B	NA	R-HSA-913709	MUC5B_NA
A4GNT transfers GlcNAc to core 2 mucins	A4GNT	controls-glyco-of	MUC6	NA	R-HSA-913709	MUC6_NA
A4GNT transfers GlcNAc to core 2 mucins	A4GNT	controls-glyco-of	MUC7	NA	R-HSA-913709	MUC7_NA
A4GNT transfers GlcNAc to core 2 mucins	A4GNT	controls-glyco-of	MUCL1	NA	R-HSA-913709	MUCL1_NA
Addition of GlcNAc to Core 3 forms a Core 4 glycoprotein	GCNT3	controls-glyco-of	MUC12	NA	R-HSA-913709	MUC12_NA
Addition of GlcNAc to Core 3 forms a Core 4 glycoprotein	GCNT3	controls-glyco-of	MUC13	NA	R-HSA-913709	MUC13_NA
Addition of GlcNAc to Core 3 forms a Core 4 glycoprotein	GCNT3	controls-glyco-of	MUC15	NA	R-HSA-913709	MUC15_NA
Addition of GlcNAc to Core 3 forms a Core 4 glycoprotein	GCNT3	controls-glyco-of	MUC16	NA	R-HSA-913709	MUC16_NA
Addition of GlcNAc to Core 3 forms a Core 4 glycoprotein	GCNT3	controls-glyco-of	MUC17	NA	R-HSA-913709	MUC17_NA
Addition of GlcNAc to Core 3 forms a Core 4 glycoprotein	GCNT3	controls-glyco-of	MUC19	NA	R-HSA-913709	MUC19_NA
Addition of GlcNAc to Core 3 forms a Core 4 glycoprotein	GCNT3	controls-glyco-of	MUC1	NA	R-HSA-913709	MUC1_NA
Addition of GlcNAc to Core 3 forms a Core 4 glycoprotein	GCNT3	controls-glyco-of	MUC20	NA	R-HSA-913709	MUC20_NA
Addition of GlcNAc to Core 3 forms a Core 4 glycoprotein	GCNT3	controls-glyco-of	MUC21	NA	R-HSA-913709	MUC21_NA
Addition of GlcNAc to Core 3 forms a Core 4 glycoprotein	GCNT3	controls-glyco-of	MUC2	NA	R-HSA-913709	MUC2_NA
Addition of GlcNAc to Core 3 forms a Core 4 glycoprotein	GCNT3	controls-glyco-of	MUC3A	NA	R-HSA-913709	MUC3A_NA
Addition of GlcNAc to Core 3 forms a Core 4 glycoprotein	GCNT3	controls-glyco-of	MUC3B	NA	R-HSA-913709	MUC3B_NA
Addition of GlcNAc to Core 3 forms a Core 4 glycoprotein	GCNT3	controls-glyco-of	MUC4	NA	R-HSA-913709	MUC4_NA
Addition of GlcNAc to Core 3 forms a Core 4 glycoprotein	GCNT3	controls-glyco-of	MUC5AC	NA	R-HSA-913709	MUC5AC_NA
Addition of GlcNAc to Core 3 forms a Core 4 glycoprotein	GCNT3	controls-glyco-of	MUC5B	NA	R-HSA-913709	MUC5B_NA
Addition of GlcNAc to Core 3 forms a Core 4 glycoprotein	GCNT3	controls-glyco-of	MUC6	NA	R-HSA-913709	MUC6_NA
Addition of GlcNAc to Core 3 forms a Core 4 glycoprotein	GCNT3	controls-glyco-of	MUC7	NA	R-HSA-913709	MUC7_NA
Addition of GlcNAc to Core 3 forms a Core 4 glycoprotein	GCNT3	controls-glyco-of	MUCL1	NA	R-HSA-913709	MUCL1_NA
B3GALNT2 transfers GalNAc to GlcNAc-Man-DAG1	B3GALNT2	controls-glyco-of	DAG1	NA	R-HSA-5173105	DAG1_NA
B3GALT6 transfers Gal to the tetrasaccharide linker	B3GALT6	controls-glyco-of	AGRN	NA	R-HSA-1971475	AGRN_NA
B3GALT6 transfers Gal to the tetrasaccharide linker	B3GALT6	controls-glyco-of	BCAN	NA	R-HSA-1971475	BCAN_NA
B3GALT6 transfers Gal to the tetrasaccharide linker	B3GALT6	controls-glyco-of	BGN	NA	R-HSA-1971475	BGN_NA
B3GALT6 transfers Gal to the tetrasaccharide linker	B3GALT6	controls-glyco-of	CSPG4	NA	R-HSA-1971475	CSPG4_NA
B3GALT6 transfers Gal to the tetrasaccharide linker	B3GALT6	controls-glyco-of	CSPG5	NA	R-HSA-1971475	CSPG5_NA
B3GALT6 transfers Gal to the tetrasaccharide linker	B3GALT6	controls-glyco-of	DCN	NA	R-HSA-1971475	DCN_NA
B3GALT6 transfers Gal to the tetrasaccharide linker	B3GALT6	controls-glyco-of	GPC1	NA	R-HSA-1971475	GPC1_NA
B3GALT6 transfers Gal to the tetrasaccharide linker	B3GALT6	controls-glyco-of	GPC2	NA	R-HSA-1971475	GPC2_NA
B3GALT6 transfers Gal to the tetrasaccharide linker	B3GALT6	controls-glyco-of	GPC3	NA	R-HSA-1971475	GPC3_NA
B3GALT6 transfers Gal to the tetrasaccharide linker	B3GALT6	controls-glyco-of	GPC4	NA	R-HSA-1971475	GPC4_NA
B3GALT6 transfers Gal to the tetrasaccharide linker	B3GALT6	controls-glyco-of	GPC5	NA	R-HSA-1971475	GPC5_NA
B3GALT6 transfers Gal to the tetrasaccharide linker	B3GALT6	controls-glyco-of	GPC6	NA	R-HSA-1971475	GPC6_NA
B3GALT6 transfers Gal to the tetrasaccharide linker	B3GALT6	controls-glyco-of	HSPG2	NA	R-HSA-1971475	HSPG2_NA
B3GALT6 transfers Gal to the tetrasaccharide linker	B3GALT6	controls-glyco-of	NCAN	NA	R-HSA-1971475	NCAN_NA
B3GALT6 transfers Gal to the tetrasaccharide linker	B3GALT6	controls-glyco-of	SDC1	NA	R-HSA-1971475	SDC1_NA
B3GALT6 transfers Gal to the tetrasaccharide linker	B3GALT6	controls-glyco-of	SDC2	NA	R-HSA-1971475	SDC2_NA
B3GALT6 transfers Gal to the tetrasaccharide linker	B3GALT6	controls-glyco-of	SDC3	NA	R-HSA-1971475	SDC3_NA
B3GALT6 transfers Gal to the tetrasaccharide linker	B3GALT6	controls-glyco-of	SDC4	NA	R-HSA-1971475	SDC4_NA
B3GALT6 transfers Gal to the tetrasaccharide linker	B3GALT6	controls-glyco-of	VCAN	NA	R-HSA-1971475	VCAN_NA
B3GALTL transfers glucose to O-fucosyl-proteins	B3GLCT	controls-glyco-of	ADAMTS13	NA	R-HSA-5173214	ADAMTS13_NA
B3GALTL transfers glucose to O-fucosyl-proteins	B3GLCT	controls-glyco-of	ADAMTS5	NA	R-HSA-5173214	ADAMTS5_NA
B3GALTL transfers glucose to O-fucosyl-proteins	B3GLCT	controls-glyco-of	ADAMTS7	NA	R-HSA-5173214	ADAMTS7_NA
B3GALTL transfers glucose to O-fucosyl-proteins	B3GLCT	controls-glyco-of	ADAMTSL1	NA	R-HSA-5173214	ADAMTSL1_NA
B3GALTL transfers glucose to O-fucosyl-proteins	B3GLCT	controls-glyco-of	ADAMTSL4	NA	R-HSA-5173214	ADAMTSL4_NA
B3GALTL transfers glucose to O-fucosyl-proteins	B3GLCT	controls-glyco-of	CFP	NA	R-HSA-5173214	CFP_NA
B3GALTL transfers glucose to O-fucosyl-proteins	B3GLCT	controls-glyco-of	SPON1	NA	R-HSA-5173214	SPON1_NA
B3GALTL transfers glucose to O-fucosyl-proteins	B3GLCT	controls-glyco-of	THBS1	NA	R-HSA-5173214	THBS1_NA
B4GALNT2 transfers GalNAc from UDP-GalNAc to Sial-Gal-GlcNAc-Gal to form the Sd(a) antigen on UMOD	B4GALNT2	controls-glyco-of	UMOD	NA	R-HSA-446203	UMOD_NA
B4GALT7 transfers Gal group to xylosyl-unit of the tetrasaccharide linker	B4GALT7	controls-glyco-of	AGRN	NA	R-HSA-1971475	AGRN_NA
B4GALT7 transfers Gal group to xylosyl-unit of the tetrasaccharide linker	B4GALT7	controls-glyco-of	BCAN	NA	R-HSA-1971475	BCAN_NA
B4GALT7 transfers Gal group to xylosyl-unit of the tetrasaccharide linker	B4GALT7	controls-glyco-of	BGN	NA	R-HSA-1971475	BGN_NA
B4GALT7 transfers Gal group to xylosyl-unit of the tetrasaccharide linker	B4GALT7	controls-glyco-of	CSPG4	NA	R-HSA-1971475	CSPG4_NA
B4GALT7 transfers Gal group to xylosyl-unit of the tetrasaccharide linker	B4GALT7	controls-glyco-of	CSPG5	NA	R-HSA-1971475	CSPG5_NA
B4GALT7 transfers Gal group to xylosyl-unit of the tetrasaccharide linker	B4GALT7	controls-glyco-of	DCN	NA	R-HSA-1971475	DCN_NA
B4GALT7 transfers Gal group to xylosyl-unit of the tetrasaccharide linker	B4GALT7	controls-glyco-of	GPC1	NA	R-HSA-1971475	GPC1_NA
B4GALT7 transfers Gal group to xylosyl-unit of the tetrasaccharide linker	B4GALT7	controls-glyco-of	GPC2	NA	R-HSA-1971475	GPC2_NA
B4GALT7 transfers Gal group to xylosyl-unit of the tetrasaccharide linker	B4GALT7	controls-glyco-of	GPC3	NA	R-HSA-1971475	GPC3_NA
B4GALT7 transfers Gal group to xylosyl-unit of the tetrasaccharide linker	B4GALT7	controls-glyco-of	GPC4	NA	R-HSA-1971475	GPC4_NA
B4GALT7 transfers Gal group to xylosyl-unit of the tetrasaccharide linker	B4GALT7	controls-glyco-of	GPC5	NA	R-HSA-1971475	GPC5_NA
B4GALT7 transfers Gal group to xylosyl-unit of the tetrasaccharide linker	B4GALT7	controls-glyco-of	GPC6	NA	R-HSA-1971475	GPC6_NA
B4GALT7 transfers Gal group to xylosyl-unit of the tetrasaccharide linker	B4GALT7	controls-glyco-of	HSPG2	NA	R-HSA-1971475	HSPG2_NA
B4GALT7 transfers Gal group to xylosyl-unit of the tetrasaccharide linker	B4GALT7	controls-glyco-of	NCAN	NA	R-HSA-1971475	NCAN_NA
B4GALT7 transfers Gal group to xylosyl-unit of the tetrasaccharide linker	B4GALT7	controls-glyco-of	SDC1	NA	R-HSA-1971475	SDC1_NA
B4GALT7 transfers Gal group to xylosyl-unit of the tetrasaccharide linker	B4GALT7	controls-glyco-of	SDC2	NA	R-HSA-1971475	SDC2_NA
B4GALT7 transfers Gal group to xylosyl-unit of the tetrasaccharide linker	B4GALT7	controls-glyco-of	SDC3	NA	R-HSA-1971475	SDC3_NA
B4GALT7 transfers Gal group to xylosyl-unit of the tetrasaccharide linker	B4GALT7	controls-glyco-of	SDC4	NA	R-HSA-1971475	SDC4_NA
B4GALT7 transfers Gal group to xylosyl-unit of the tetrasaccharide linker	B4GALT7	controls-glyco-of	VCAN	NA	R-HSA-1971475	VCAN_NA
CHST14 transfers SO4(2-) to GalNAc in dermatan or DS	CHST14	controls-glyco-of	BCAN	NA	R-HSA-2022923	BCAN_NA
CHST14 transfers SO4(2-) to GalNAc in dermatan or DS	CHST14	controls-glyco-of	BGN	NA	R-HSA-2022923	BGN_NA
CHST14 transfers SO4(2-) to GalNAc in dermatan or DS	CHST14	controls-glyco-of	CSPG4	NA	R-HSA-2022923	CSPG4_NA
CHST14 transfers SO4(2-) to GalNAc in dermatan or DS	CHST14	controls-glyco-of	CSPG5	NA	R-HSA-2022923	CSPG5_NA
CHST14 transfers SO4(2-) to GalNAc in dermatan or DS	CHST14	controls-glyco-of	DCN	NA	R-HSA-2022923	DCN_NA
CHST14 transfers SO4(2-) to GalNAc in dermatan or DS	CHST14	controls-glyco-of	NCAN	NA	R-HSA-2022923	NCAN_NA
CHST14 transfers SO4(2-) to GalNAc in dermatan or DS	CHST14	controls-glyco-of	VCAN	NA	R-HSA-2022923	VCAN_NA
CHST4 transfers SO4(2-) from PAPS to Core 2 mucins	CHST4	controls-glyco-of	MUC12	NA	R-HSA-913709	MUC12_NA
CHST4 transfers SO4(2-) from PAPS to Core 2 mucins	CHST4	controls-glyco-of	MUC13	NA	R-HSA-913709	MUC13_NA
CHST4 transfers SO4(2-) from PAPS to Core 2 mucins	CHST4	controls-glyco-of	MUC15	NA	R-HSA-913709	MUC15_NA
CHST4 transfers SO4(2-) from PAPS to Core 2 mucins	CHST4	controls-glyco-of	MUC16	NA	R-HSA-913709	MUC16_NA
CHST4 transfers SO4(2-) from PAPS to Core 2 mucins	CHST4	controls-glyco-of	MUC17	NA	R-HSA-913709	MUC17_NA
CHST4 transfers SO4(2-) from PAPS to Core 2 mucins	CHST4	controls-glyco-of	MUC19	NA	R-HSA-913709	MUC19_NA
CHST4 transfers SO4(2-) from PAPS to Core 2 mucins	CHST4	controls-glyco-of	MUC1	NA	R-HSA-913709	MUC1_NA
CHST4 transfers SO4(2-) from PAPS to Core 2 mucins	CHST4	controls-glyco-of	MUC20	NA	R-HSA-913709	MUC20_NA
CHST4 transfers SO4(2-) from PAPS to Core 2 mucins	CHST4	controls-glyco-of	MUC21	NA	R-HSA-913709	MUC21_NA
CHST4 transfers SO4(2-) from PAPS to Core 2 mucins	CHST4	controls-glyco-of	MUC2	NA	R-HSA-913709	MUC2_NA
CHST4 transfers SO4(2-) from PAPS to Core 2 mucins	CHST4	controls-glyco-of	MUC3A	NA	R-HSA-913709	MUC3A_NA
CHST4 transfers SO4(2-) from PAPS to Core 2 mucins	CHST4	controls-glyco-of	MUC3B	NA	R-HSA-913709	MUC3B_NA
CHST4 transfers SO4(2-) from PAPS to Core 2 mucins	CHST4	controls-glyco-of	MUC4	NA	R-HSA-913709	MUC4_NA
CHST4 transfers SO4(2-) from PAPS to Core 2 mucins	CHST4	controls-glyco-of	MUC5AC	NA	R-HSA-913709	MUC5AC_NA
CHST4 transfers SO4(2-) from PAPS to Core 2 mucins	CHST4	controls-glyco-of	MUC5B	NA	R-HSA-913709	MUC5B_NA
CHST4 transfers SO4(2-) from PAPS to Core 2 mucins	CHST4	controls-glyco-of	MUC6	NA	R-HSA-913709	MUC6_NA
CHST4 transfers SO4(2-) from PAPS to Core 2 mucins	CHST4	controls-glyco-of	MUC7	NA	R-HSA-913709	MUC7_NA
CHST4 transfers SO4(2-) from PAPS to Core 2 mucins	CHST4	controls-glyco-of	MUCL1	NA	R-HSA-913709	MUCL1_NA
CHST8 transfers SO4(2-) from PAPS to glyco-Lutropin	CHST8	controls-glyco-of	CGA	NA	R-HSA-975578	CGA_NA
CHST8 transfers SO4(2-) from PAPS to glyco-Lutropin	CHST8	controls-glyco-of	LHB	NA	R-HSA-975578	LHB_NA
CHSY1 transfers GalNAc to chondroitin	CHSY1	controls-glyco-of	BCAN	NA	R-HSA-2022870	BCAN_NA
CHSY1 transfers GalNAc to chondroitin	CHSY1	controls-glyco-of	BGN	NA	R-HSA-2022870	BGN_NA
CHSY1 transfers GalNAc to chondroitin	CHSY1	controls-glyco-of	CSPG4	NA	R-HSA-2022870	CSPG4_NA
CHSY1 transfers GalNAc to chondroitin	CHSY1	controls-glyco-of	CSPG5	NA	R-HSA-2022870	CSPG5_NA
CHSY1 transfers GalNAc to chondroitin	CHSY1	controls-glyco-of	DCN	NA	R-HSA-2022870	DCN_NA
CHSY1 transfers GalNAc to chondroitin	CHSY1	controls-glyco-of	NCAN	NA	R-HSA-2022870	NCAN_NA
CHSY1 transfers GalNAc to chondroitin	CHSY1	controls-glyco-of	VCAN	NA	R-HSA-2022870	VCAN_NA
CHSY1 transfers GlcA to chondroitin	CHSY1	controls-glyco-of	BCAN	NA	R-HSA-2022870	BCAN_NA
CHSY1 transfers GlcA to chondroitin	CHSY1	controls-glyco-of	BGN	NA	R-HSA-2022870	BGN_NA
CHSY1 transfers GlcA to chondroitin	CHSY1	controls-glyco-of	CSPG4	NA	R-HSA-2022870	CSPG4_NA
CHSY1 transfers GlcA to chondroitin	CHSY1	controls-glyco-of	CSPG5	NA	R-HSA-2022870	CSPG5_NA
CHSY1 transfers GlcA to chondroitin	CHSY1	controls-glyco-of	DCN	NA	R-HSA-2022870	DCN_NA
CHSY1 transfers GlcA to chondroitin	CHSY1	controls-glyco-of	NCAN	NA	R-HSA-2022870	NCAN_NA
CHSY1 transfers GlcA to chondroitin	CHSY1	controls-glyco-of	VCAN	NA	R-HSA-2022870	VCAN_NA
CaMKII phosphorylates AMPA receptor	CALM1	controls-glyco-of	GRIA1	NA	R-HSA-9620244	GRIA1_NA
CaMKII phosphorylates AMPA receptor	CAMK2A	controls-glyco-of	GRIA1	NA	R-HSA-9620244	GRIA1_NA
CaMKII phosphorylates AMPA receptor	CAMK2B	controls-glyco-of	GRIA1	NA	R-HSA-9620244	GRIA1_NA
CaMKII phosphorylates AMPA receptor	CAMK2D	controls-glyco-of	GRIA1	NA	R-HSA-9620244	GRIA1_NA
CaMKII phosphorylates AMPA receptor	CAMK2G	controls-glyco-of	GRIA1	NA	R-HSA-9620244	GRIA1_NA
Chondroitin 4-sulfate (C4S) can be further sulfated on position 6 by CHST15	CHST15	controls-glyco-of	BCAN	NA	R-HSA-2022870	BCAN_NA
Chondroitin 4-sulfate (C4S) can be further sulfated on position 6 by CHST15	CHST15	controls-glyco-of	BGN	NA	R-HSA-2022870	BGN_NA
Chondroitin 4-sulfate (C4S) can be further sulfated on position 6 by CHST15	CHST15	controls-glyco-of	CSPG4	NA	R-HSA-2022870	CSPG4_NA
Chondroitin 4-sulfate (C4S) can be further sulfated on position 6 by CHST15	CHST15	controls-glyco-of	CSPG5	NA	R-HSA-2022870	CSPG5_NA
Chondroitin 4-sulfate (C4S) can be further sulfated on position 6 by CHST15	CHST15	controls-glyco-of	DCN	NA	R-HSA-2022870	DCN_NA
Chondroitin 4-sulfate (C4S) can be further sulfated on position 6 by CHST15	CHST15	controls-glyco-of	NCAN	NA	R-HSA-2022870	NCAN_NA
Chondroitin 4-sulfate (C4S) can be further sulfated on position 6 by CHST15	CHST15	controls-glyco-of	VCAN	NA	R-HSA-2022870	VCAN_NA
Cleavage of CNTN1:NOTCH1 complex releases NICD1	APH1A	controls-glyco-of	NOTCH1	NA	R-HSA-2122948	NOTCH1_NA
Cleavage of CNTN1:NOTCH1 complex releases NICD1	APH1B	controls-glyco-of	NOTCH1	NA	R-HSA-2122948	NOTCH1_NA
Cleavage of CNTN1:NOTCH1 complex releases NICD1	NCSTN	controls-glyco-of	NOTCH1	NA	R-HSA-2122948	NOTCH1_NA
Cleavage of CNTN1:NOTCH1 complex releases NICD1	PSEN1	controls-glyco-of	NOTCH1	NA	R-HSA-2122948	NOTCH1_NA
Cleavage of CNTN1:NOTCH1 complex releases NICD1	PSEN2	controls-glyco-of	NOTCH1	NA	R-HSA-2122948	NOTCH1_NA
Cleavage of CNTN1:NOTCH1 complex releases NICD1	PSENEN	controls-glyco-of	NOTCH1	NA	R-HSA-2122948	NOTCH1_NA
Cleavage of DNER:NOTCH1 complex releases NICD1	APH1A	controls-glyco-of	NOTCH1	NA	R-HSA-2122948	NOTCH1_NA
Cleavage of DNER:NOTCH1 complex releases NICD1	APH1B	controls-glyco-of	NOTCH1	NA	R-HSA-2122948	NOTCH1_NA
Cleavage of DNER:NOTCH1 complex releases NICD1	NCSTN	controls-glyco-of	NOTCH1	NA	R-HSA-2122948	NOTCH1_NA
Cleavage of DNER:NOTCH1 complex releases NICD1	PSEN1	controls-glyco-of	NOTCH1	NA	R-HSA-2122948	NOTCH1_NA
Cleavage of DNER:NOTCH1 complex releases NICD1	PSEN2	controls-glyco-of	NOTCH1	NA	R-HSA-2122948	NOTCH1_NA
Cleavage of DNER:NOTCH1 complex releases NICD1	PSENEN	controls-glyco-of	NOTCH1	NA	R-HSA-2122948	NOTCH1_NA
Defective B3GALTL does not transfer glucose to O-fucosyl-proteins	B3GLCT	controls-glyco-of	ADAMTS13	NA	R-HSA-5083635	ADAMTS13_NA
Defective B3GALTL does not transfer glucose to O-fucosyl-proteins	B3GLCT	controls-glyco-of	ADAMTS5	NA	R-HSA-5083635	ADAMTS5_NA
Defective B3GALTL does not transfer glucose to O-fucosyl-proteins	B3GLCT	controls-glyco-of	ADAMTS7	NA	R-HSA-5083635	ADAMTS7_NA
Defective B3GALTL does not transfer glucose to O-fucosyl-proteins	B3GLCT	controls-glyco-of	ADAMTSL1	NA	R-HSA-5083635	ADAMTSL1_NA
Defective B3GALTL does not transfer glucose to O-fucosyl-proteins	B3GLCT	controls-glyco-of	ADAMTSL4	NA	R-HSA-5083635	ADAMTSL4_NA
Defective B3GALTL does not transfer glucose to O-fucosyl-proteins	B3GLCT	controls-glyco-of	CFP	NA	R-HSA-5083635	CFP_NA
Defective B3GALTL does not transfer glucose to O-fucosyl-proteins	B3GLCT	controls-glyco-of	SPON1	NA	R-HSA-5083635	SPON1_NA
Defective B3GALTL does not transfer glucose to O-fucosyl-proteins	B3GLCT	controls-glyco-of	THBS1	NA	R-HSA-5083635	THBS1_NA
Defective B4GALT1 does not transfer Gal to a branch of keratan	B4GALT1	controls-glyco-of	ACAN	NA	R-HSA-3656244	ACAN_NA
Defective B4GALT1 does not transfer Gal to a branch of keratan	B4GALT1	controls-glyco-of	FMOD	NA	R-HSA-3656244	FMOD_NA
Defective B4GALT1 does not transfer Gal to a branch of keratan	B4GALT1	controls-glyco-of	KERA	NA	R-HSA-3656244	KERA_NA
Defective B4GALT1 does not transfer Gal to a branch of keratan	B4GALT1	controls-glyco-of	LUM	NA	R-HSA-3656244	LUM_NA
Defective B4GALT1 does not transfer Gal to a branch of keratan	B4GALT1	controls-glyco-of	OGN	NA	R-HSA-3656244	OGN_NA
Defective B4GALT1 does not transfer Gal to a branch of keratan	B4GALT1	controls-glyco-of	OMD	NA	R-HSA-3656244	OMD_NA
Defective B4GALT1 does not transfer Gal to a branch of keratan	B4GALT1	controls-glyco-of	PRELP	NA	R-HSA-3656244	PRELP_NA
Defective B4GALT1 does not transfer Gal to the N-glycan precursor	B4GALT1	controls-glyco-of	ACAN	NA	R-HSA-3656244	ACAN_NA
Defective B4GALT1 does not transfer Gal to the N-glycan precursor	B4GALT1	controls-glyco-of	FMOD	NA	R-HSA-3656244	FMOD_NA
Defective B4GALT1 does not transfer Gal to the N-glycan precursor	B4GALT1	controls-glyco-of	KERA	NA	R-HSA-3656244	KERA_NA
Defective B4GALT1 does not transfer Gal to the N-glycan precursor	B4GALT1	controls-glyco-of	LUM	NA	R-HSA-3656244	LUM_NA
Defective B4GALT1 does not transfer Gal to the N-glycan precursor	B4GALT1	controls-glyco-of	OGN	NA	R-HSA-3656244	OGN_NA
Defective B4GALT1 does not transfer Gal to the N-glycan precursor	B4GALT1	controls-glyco-of	OMD	NA	R-HSA-3656244	OMD_NA
Defective B4GALT1 does not transfer Gal to the N-glycan precursor	B4GALT1	controls-glyco-of	PRELP	NA	R-HSA-3656244	PRELP_NA
Defective B4GALT1 does not transfer Gal to the keratan chain	B4GALT1	controls-glyco-of	ACAN	NA	R-HSA-3656244	ACAN_NA
Defective B4GALT1 does not transfer Gal to the keratan chain	B4GALT1	controls-glyco-of	FMOD	NA	R-HSA-3656244	FMOD_NA
Defective B4GALT1 does not transfer Gal to the keratan chain	B4GALT1	controls-glyco-of	KERA	NA	R-HSA-3656244	KERA_NA
Defective B4GALT1 does not transfer Gal to the keratan chain	B4GALT1	controls-glyco-of	LUM	NA	R-HSA-3656244	LUM_NA
Defective B4GALT1 does not transfer Gal to the keratan chain	B4GALT1	controls-glyco-of	OGN	NA	R-HSA-3656244	OGN_NA
Defective B4GALT1 does not transfer Gal to the keratan chain	B4GALT1	controls-glyco-of	OMD	NA	R-HSA-3656244	OMD_NA
Defective B4GALT1 does not transfer Gal to the keratan chain	B4GALT1	controls-glyco-of	PRELP	NA	R-HSA-3656244	PRELP_NA
Defective GYS1 does not transfer glucose to growing glycogen chains	GYS1	controls-glyco-of	GYG1	NA	R-HSA-3828062	GYG1_NA
Defective LFNG does not transfer GlcNAc to Pre-NOTCH	LFNG	controls-glyco-of	NOTCH1	NA	R-HSA-5083630	NOTCH1_NA
Dermatan sulfate can be further sulfated on position 2 of iduronate	UST	controls-glyco-of	BCAN	NA	R-HSA-2022923	BCAN_NA
Dermatan sulfate can be further sulfated on position 2 of iduronate	UST	controls-glyco-of	BGN	NA	R-HSA-2022923	BGN_NA
Dermatan sulfate can be further sulfated on position 2 of iduronate	UST	controls-glyco-of	CSPG4	NA	R-HSA-2022923	CSPG4_NA
Dermatan sulfate can be further sulfated on position 2 of iduronate	UST	controls-glyco-of	CSPG5	NA	R-HSA-2022923	CSPG5_NA
Dermatan sulfate can be further sulfated on position 2 of iduronate	UST	controls-glyco-of	DCN	NA	R-HSA-2022923	DCN_NA
Dermatan sulfate can be further sulfated on position 2 of iduronate	UST	controls-glyco-of	NCAN	NA	R-HSA-2022923	NCAN_NA
Dermatan sulfate can be further sulfated on position 2 of iduronate	UST	controls-glyco-of	VCAN	NA	R-HSA-2022923	VCAN_NA
EPM2A dimer dephosphorylates phosphoglycogen-GYG1	EPM2A	controls-glyco-of	GYG1	NA	R-HSA-3322077	GYG1_NA
EPM2A dimer dephosphorylates phosphoglycogen-GYG2	EPM2A	controls-glyco-of	GYG2	NA	R-HSA-3322077	GYG2_NA
Endocytosis of TLR4:LY96:LPS:CD14	PLCG2	controls-glyco-of	LY96	NA	R-HSA-166016	LY96_NA
Endocytosis of TLR4:LY96:LPS:CD14	PLCG2	controls-glyco-of	TLR4	NA	R-HSA-166016	TLR4_NA
Fucosylation of Pre-NOTCH by POFUT1	POFUT1	controls-glyco-of	NOTCH1	NA	R-HSA-1912399	NOTCH1_NA
Further sulfation on galactose residues produces KSPG	CHST1	controls-glyco-of	ACAN	NA	R-HSA-2022854	ACAN_NA
Further sulfation on galactose residues produces KSPG	CHST1	controls-glyco-of	FMOD	NA	R-HSA-2022854	FMOD_NA
Further sulfation on galactose residues produces KSPG	CHST1	controls-glyco-of	KERA	NA	R-HSA-2022854	KERA_NA
Further sulfation on galactose residues produces KSPG	CHST1	controls-glyco-of	LUM	NA	R-HSA-2022854	LUM_NA
Further sulfation on galactose residues produces KSPG	CHST1	controls-glyco-of	OGN	NA	R-HSA-2022854	OGN_NA
Further sulfation on galactose residues produces KSPG	CHST1	controls-glyco-of	OMD	NA	R-HSA-2022854	OMD_NA
Further sulfation on galactose residues produces KSPG	CHST1	controls-glyco-of	PRELP	NA	R-HSA-2022854	PRELP_NA
GBE1 catalyzes branch formation in polyGlc-GYG1 complexed with GYS1-a	GBE1	controls-glyco-of	GYG1	NA	R-HSA-3322077	GYG1_NA
GBE1 catalyzes branch formation in polyGlc-GYG1 complexed with GYS1-b	GBE1	controls-glyco-of	GYG1	NA	R-HSA-3322077	GYG1_NA
GBE1 catalyzes branch formation in polyGlc-GYG2 complexed with GYS2-a	GBE1	controls-glyco-of	GYG2	NA	R-HSA-3322077	GYG2_NA
GLCE epimerises GlcA to IdoA	GLCE	controls-glyco-of	AGRN	NA	R-HSA-2022928	AGRN_NA
GLCE epimerises GlcA to IdoA	GLCE	controls-glyco-of	GPC1	NA	R-HSA-2022928	GPC1_NA
GLCE epimerises GlcA to IdoA	GLCE	controls-glyco-of	GPC2	NA	R-HSA-2022928	GPC2_NA
GLCE epimerises GlcA to IdoA	GLCE	controls-glyco-of	GPC3	NA	R-HSA-2022928	GPC3_NA
GLCE epimerises GlcA to IdoA	GLCE	controls-glyco-of	GPC4	NA	R-HSA-2022928	GPC4_NA
GLCE epimerises GlcA to IdoA	GLCE	controls-glyco-of	GPC5	NA	R-HSA-2022928	GPC5_NA
GLCE epimerises GlcA to IdoA	GLCE	controls-glyco-of	GPC6	NA	R-HSA-2022928	GPC6_NA
GLCE epimerises GlcA to IdoA	GLCE	controls-glyco-of	HSPG2	NA	R-HSA-2022928	HSPG2_NA
GLCE epimerises GlcA to IdoA	GLCE	controls-glyco-of	SDC1	NA	R-HSA-2022928	SDC1_NA
GLCE epimerises GlcA to IdoA	GLCE	controls-glyco-of	SDC2	NA	R-HSA-2022928	SDC2_NA
GLCE epimerises GlcA to IdoA	GLCE	controls-glyco-of	SDC3	NA	R-HSA-2022928	SDC3_NA
GLCE epimerises GlcA to IdoA	GLCE	controls-glyco-of	SDC4	NA	R-HSA-2022928	SDC4_NA
GLCE epimerises more GlcA to IdoA as sulfate content rises	GLCE	controls-glyco-of	AGRN	NA	R-HSA-2022928	AGRN_NA
GLCE epimerises more GlcA to IdoA as sulfate content rises	GLCE	controls-glyco-of	GPC1	NA	R-HSA-2022928	GPC1_NA
GLCE epimerises more GlcA to IdoA as sulfate content rises	GLCE	controls-glyco-of	GPC2	NA	R-HSA-2022928	GPC2_NA
GLCE epimerises more GlcA to IdoA as sulfate content rises	GLCE	controls-glyco-of	GPC3	NA	R-HSA-2022928	GPC3_NA
GLCE epimerises more GlcA to IdoA as sulfate content rises	GLCE	controls-glyco-of	GPC4	NA	R-HSA-2022928	GPC4_NA
GLCE epimerises more GlcA to IdoA as sulfate content rises	GLCE	controls-glyco-of	GPC5	NA	R-HSA-2022928	GPC5_NA
GLCE epimerises more GlcA to IdoA as sulfate content rises	GLCE	controls-glyco-of	GPC6	NA	R-HSA-2022928	GPC6_NA
GLCE epimerises more GlcA to IdoA as sulfate content rises	GLCE	controls-glyco-of	HSPG2	NA	R-HSA-2022928	HSPG2_NA
GLCE epimerises more GlcA to IdoA as sulfate content rises	GLCE	controls-glyco-of	SDC1	NA	R-HSA-2022928	SDC1_NA
GLCE epimerises more GlcA to IdoA as sulfate content rises	GLCE	controls-glyco-of	SDC2	NA	R-HSA-2022928	SDC2_NA
GLCE epimerises more GlcA to IdoA as sulfate content rises	GLCE	controls-glyco-of	SDC3	NA	R-HSA-2022928	SDC3_NA
GLCE epimerises more GlcA to IdoA as sulfate content rises	GLCE	controls-glyco-of	SDC4	NA	R-HSA-2022928	SDC4_NA
GYS1 catalyzes the incorporation of phosphoglucose into glycogen-GYG1	GYS1	controls-glyco-of	GYG1	NA	R-HSA-3322077	GYG1_NA
GYS1 catalyzes the polyglucosylation of oligoGlc-GYG1	GYS1	controls-glyco-of	GYG1	NA	R-HSA-3322077	GYG1_NA
GYS2 catalyzes the incorporation of phosphoglucose into glycogen-GYG2	GYS2	controls-glyco-of	GYG2	NA	R-HSA-3322077	GYG2_NA
GYS2 catalyzes the polyglucosylation of oligoGlc-GYG2	GYS2	controls-glyco-of	GYG2	NA	R-HSA-3322077	GYG2_NA
Gamma-secretase cleaves CNTN1:NOTCH2 to release NICD2	APH1A	controls-glyco-of	NOTCH2	NA	R-HSA-2979096	NOTCH2_NA
Gamma-secretase cleaves CNTN1:NOTCH2 to release NICD2	APH1B	controls-glyco-of	NOTCH2	NA	R-HSA-2979096	NOTCH2_NA
Gamma-secretase cleaves CNTN1:NOTCH2 to release NICD2	NCSTN	controls-glyco-of	NOTCH2	NA	R-HSA-2979096	NOTCH2_NA
Gamma-secretase cleaves CNTN1:NOTCH2 to release NICD2	PSEN1	controls-glyco-of	NOTCH2	NA	R-HSA-2979096	NOTCH2_NA
Gamma-secretase cleaves CNTN1:NOTCH2 to release NICD2	PSEN2	controls-glyco-of	NOTCH2	NA	R-HSA-2979096	NOTCH2_NA
Gamma-secretase cleaves CNTN1:NOTCH2 to release NICD2	PSENEN	controls-glyco-of	NOTCH2	NA	R-HSA-2979096	NOTCH2_NA
Gamma-secretase cleaves YBX1:NOTCH3	PSEN1	controls-glyco-of	NOTCH3	NA	R-HSA-9017802	NOTCH3_NA
Gamma-secretase cleaves YBX1:NOTCH3	PSEN2	controls-glyco-of	NOTCH3	NA	R-HSA-9017802	NOTCH3_NA
HS2ST1 sulfates IdoA at C2 in heparan sulfate	HS2ST1	controls-glyco-of	AGRN	NA	R-HSA-2022928	AGRN_NA
HS2ST1 sulfates IdoA at C2 in heparan sulfate	HS2ST1	controls-glyco-of	GPC1	NA	R-HSA-2022928	GPC1_NA
HS2ST1 sulfates IdoA at C2 in heparan sulfate	HS2ST1	controls-glyco-of	GPC2	NA	R-HSA-2022928	GPC2_NA
HS2ST1 sulfates IdoA at C2 in heparan sulfate	HS2ST1	controls-glyco-of	GPC3	NA	R-HSA-2022928	GPC3_NA
HS2ST1 sulfates IdoA at C2 in heparan sulfate	HS2ST1	controls-glyco-of	GPC4	NA	R-HSA-2022928	GPC4_NA
HS2ST1 sulfates IdoA at C2 in heparan sulfate	HS2ST1	controls-glyco-of	GPC5	NA	R-HSA-2022928	GPC5_NA
HS2ST1 sulfates IdoA at C2 in heparan sulfate	HS2ST1	controls-glyco-of	GPC6	NA	R-HSA-2022928	GPC6_NA
HS2ST1 sulfates IdoA at C2 in heparan sulfate	HS2ST1	controls-glyco-of	HSPG2	NA	R-HSA-2022928	HSPG2_NA
HS2ST1 sulfates IdoA at C2 in heparan sulfate	HS2ST1	controls-glyco-of	SDC1	NA	R-HSA-2022928	SDC1_NA
HS2ST1 sulfates IdoA at C2 in heparan sulfate	HS2ST1	controls-glyco-of	SDC2	NA	R-HSA-2022928	SDC2_NA
HS2ST1 sulfates IdoA at C2 in heparan sulfate	HS2ST1	controls-glyco-of	SDC3	NA	R-HSA-2022928	SDC3_NA
HS2ST1 sulfates IdoA at C2 in heparan sulfate	HS2ST1	controls-glyco-of	SDC4	NA	R-HSA-2022928	SDC4_NA
HS3ST1 sulfates GlcN at C3 in heparan sulfate	HS3ST1	controls-glyco-of	AGRN	NA	R-HSA-2022928	AGRN_NA
HS3ST1 sulfates GlcN at C3 in heparan sulfate	HS3ST1	controls-glyco-of	GPC1	NA	R-HSA-2022928	GPC1_NA
HS3ST1 sulfates GlcN at C3 in heparan sulfate	HS3ST1	controls-glyco-of	GPC2	NA	R-HSA-2022928	GPC2_NA
HS3ST1 sulfates GlcN at C3 in heparan sulfate	HS3ST1	controls-glyco-of	GPC3	NA	R-HSA-2022928	GPC3_NA
HS3ST1 sulfates GlcN at C3 in heparan sulfate	HS3ST1	controls-glyco-of	GPC4	NA	R-HSA-2022928	GPC4_NA
HS3ST1 sulfates GlcN at C3 in heparan sulfate	HS3ST1	controls-glyco-of	GPC5	NA	R-HSA-2022928	GPC5_NA
HS3ST1 sulfates GlcN at C3 in heparan sulfate	HS3ST1	controls-glyco-of	GPC6	NA	R-HSA-2022928	GPC6_NA
HS3ST1 sulfates GlcN at C3 in heparan sulfate	HS3ST1	controls-glyco-of	HSPG2	NA	R-HSA-2022928	HSPG2_NA
HS3ST1 sulfates GlcN at C3 in heparan sulfate	HS3ST1	controls-glyco-of	SDC1	NA	R-HSA-2022928	SDC1_NA
HS3ST1 sulfates GlcN at C3 in heparan sulfate	HS3ST1	controls-glyco-of	SDC2	NA	R-HSA-2022928	SDC2_NA
HS3ST1 sulfates GlcN at C3 in heparan sulfate	HS3ST1	controls-glyco-of	SDC3	NA	R-HSA-2022928	SDC3_NA
HS3ST1 sulfates GlcN at C3 in heparan sulfate	HS3ST1	controls-glyco-of	SDC4	NA	R-HSA-2022928	SDC4_NA
NOTCH precursor cleaved to form mature NOTCH	FURIN	controls-glyco-of	NOTCH2	NA	R-HSA-1912420	NOTCH2_NA
NOTCH precursor cleaved to form mature NOTCH	FURIN	controls-glyco-of	NOTCH3	NA	R-HSA-1912420	NOTCH3_NA
NOTCH precursor cleaved to form mature NOTCH	FURIN	controls-glyco-of	NOTCH4	NA	R-HSA-1912420	NOTCH4_NA
O-GlcNAcylation of RIPK3 (TLR4 signaling)	OGT	controls-glyco-of	RIPK3	NA	R-HSA-5675482	RIPK3_NA
POFUT2 transfers fucose to TSR domain-containing proteins	POFUT2	controls-glyco-of	ADAMTS13	NA	R-HSA-5173214	ADAMTS13_NA
POFUT2 transfers fucose to TSR domain-containing proteins	POFUT2	controls-glyco-of	ADAMTS5	NA	R-HSA-5173214	ADAMTS5_NA
POFUT2 transfers fucose to TSR domain-containing proteins	POFUT2	controls-glyco-of	ADAMTS7	NA	R-HSA-5173214	ADAMTS7_NA
POFUT2 transfers fucose to TSR domain-containing proteins	POFUT2	controls-glyco-of	ADAMTSL1	NA	R-HSA-5173214	ADAMTSL1_NA
POFUT2 transfers fucose to TSR domain-containing proteins	POFUT2	controls-glyco-of	ADAMTSL4	NA	R-HSA-5173214	ADAMTSL4_NA
POFUT2 transfers fucose to TSR domain-containing proteins	POFUT2	controls-glyco-of	CFP	NA	R-HSA-5173214	CFP_NA
POFUT2 transfers fucose to TSR domain-containing proteins	POFUT2	controls-glyco-of	SPON1	NA	R-HSA-5173214	SPON1_NA
POFUT2 transfers fucose to TSR domain-containing proteins	POFUT2	controls-glyco-of	THBS1	NA	R-HSA-5173214	THBS1_NA
POMGNT1 transfers GlcNAc from UDP-GlcNAc to Man-O-Ser-DAG1	POMGNT1	controls-glyco-of	DAG1	NA	R-HSA-5173105	DAG1_NA
POMGNT2 transfers GlcNAc to Man-DAG1	POMGNT2	controls-glyco-of	DAG1	NA	R-HSA-5173105	DAG1_NA
POMK 6-phosphorylates Mannose in GalNAc-GlcNAc-Man-DAG1	POMK	controls-glyco-of	DAG1	NA	R-HSA-5173105	DAG1_NA
Phosphorylated GYS1 catalyzes the polyglucosylation of oligoGlc-GYG1	GYS1	controls-glyco-of	GYG1	NA	R-HSA-3322077	GYG1_NA
ST6GAL1 transfers sialic acid to Tn antigens to form sTn antigens	ST6GAL1	controls-glyco-of	MUC12	NA	R-HSA-977068	MUC12_NA
ST6GAL1 transfers sialic acid to Tn antigens to form sTn antigens	ST6GAL1	controls-glyco-of	MUC13	NA	R-HSA-977068	MUC13_NA
ST6GAL1 transfers sialic acid to Tn antigens to form sTn antigens	ST6GAL1	controls-glyco-of	MUC15	NA	R-HSA-977068	MUC15_NA
ST6GAL1 transfers sialic acid to Tn antigens to form sTn antigens	ST6GAL1	controls-glyco-of	MUC16	NA	R-HSA-977068	MUC16_NA
ST6GAL1 transfers sialic acid to Tn antigens to form sTn antigens	ST6GAL1	controls-glyco-of	MUC17	NA	R-HSA-977068	MUC17_NA
ST6GAL1 transfers sialic acid to Tn antigens to form sTn antigens	ST6GAL1	controls-glyco-of	MUC19	NA	R-HSA-977068	MUC19_NA
ST6GAL1 transfers sialic acid to Tn antigens to form sTn antigens	ST6GAL1	controls-glyco-of	MUC1	NA	R-HSA-977068	MUC1_NA
ST6GAL1 transfers sialic acid to Tn antigens to form sTn antigens	ST6GAL1	controls-glyco-of	MUC20	NA	R-HSA-977068	MUC20_NA
ST6GAL1 transfers sialic acid to Tn antigens to form sTn antigens	ST6GAL1	controls-glyco-of	MUC21	NA	R-HSA-977068	MUC21_NA
ST6GAL1 transfers sialic acid to Tn antigens to form sTn antigens	ST6GAL1	controls-glyco-of	MUC2	NA	R-HSA-977068	MUC2_NA
ST6GAL1 transfers sialic acid to Tn antigens to form sTn antigens	ST6GAL1	controls-glyco-of	MUC3A	NA	R-HSA-977068	MUC3A_NA
ST6GAL1 transfers sialic acid to Tn antigens to form sTn antigens	ST6GAL1	controls-glyco-of	MUC3B	NA	R-HSA-977068	MUC3B_NA
ST6GAL1 transfers sialic acid to Tn antigens to form sTn antigens	ST6GAL1	controls-glyco-of	MUC4	NA	R-HSA-977068	MUC4_NA
ST6GAL1 transfers sialic acid to Tn antigens to form sTn antigens	ST6GAL1	controls-glyco-of	MUC5AC	NA	R-HSA-977068	MUC5AC_NA
ST6GAL1 transfers sialic acid to Tn antigens to form sTn antigens	ST6GAL1	controls-glyco-of	MUC5B	NA	R-HSA-977068	MUC5B_NA
ST6GAL1 transfers sialic acid to Tn antigens to form sTn antigens	ST6GAL1	controls-glyco-of	MUC6	NA	R-HSA-977068	MUC6_NA
ST6GAL1 transfers sialic acid to Tn antigens to form sTn antigens	ST6GAL1	controls-glyco-of	MUC7	NA	R-HSA-977068	MUC7_NA
ST6GAL1 transfers sialic acid to Tn antigens to form sTn antigens	ST6GAL1	controls-glyco-of	MUCL1	NA	R-HSA-977068	MUCL1_NA
ST6GALNAC2 transfers sialic acid to Core 1 mucins	ST6GALNAC2	controls-glyco-of	MUC12	NA	R-HSA-977068	MUC12_NA
ST6GALNAC2 transfers sialic acid to Core 1 mucins	ST6GALNAC2	controls-glyco-of	MUC13	NA	R-HSA-977068	MUC13_NA
ST6GALNAC2 transfers sialic acid to Core 1 mucins	ST6GALNAC2	controls-glyco-of	MUC15	NA	R-HSA-977068	MUC15_NA
ST6GALNAC2 transfers sialic acid to Core 1 mucins	ST6GALNAC2	controls-glyco-of	MUC16	NA	R-HSA-977068	MUC16_NA
ST6GALNAC2 transfers sialic acid to Core 1 mucins	ST6GALNAC2	controls-glyco-of	MUC17	NA	R-HSA-977068	MUC17_NA
ST6GALNAC2 transfers sialic acid to Core 1 mucins	ST6GALNAC2	controls-glyco-of	MUC19	NA	R-HSA-977068	MUC19_NA
ST6GALNAC2 transfers sialic acid to Core 1 mucins	ST6GALNAC2	controls-glyco-of	MUC1	NA	R-HSA-977068	MUC1_NA
ST6GALNAC2 transfers sialic acid to Core 1 mucins	ST6GALNAC2	controls-glyco-of	MUC20	NA	R-HSA-977068	MUC20_NA
ST6GALNAC2 transfers sialic acid to Core 1 mucins	ST6GALNAC2	controls-glyco-of	MUC21	NA	R-HSA-977068	MUC21_NA
ST6GALNAC2 transfers sialic acid to Core 1 mucins	ST6GALNAC2	controls-glyco-of	MUC2	NA	R-HSA-977068	MUC2_NA
ST6GALNAC2 transfers sialic acid to Core 1 mucins	ST6GALNAC2	controls-glyco-of	MUC3A	NA	R-HSA-977068	MUC3A_NA
ST6GALNAC2 transfers sialic acid to Core 1 mucins	ST6GALNAC2	controls-glyco-of	MUC3B	NA	R-HSA-977068	MUC3B_NA
ST6GALNAC2 transfers sialic acid to Core 1 mucins	ST6GALNAC2	controls-glyco-of	MUC4	NA	R-HSA-977068	MUC4_NA
ST6GALNAC2 transfers sialic acid to Core 1 mucins	ST6GALNAC2	controls-glyco-of	MUC5AC	NA	R-HSA-977068	MUC5AC_NA
ST6GALNAC2 transfers sialic acid to Core 1 mucins	ST6GALNAC2	controls-glyco-of	MUC5B	NA	R-HSA-977068	MUC5B_NA
ST6GALNAC2 transfers sialic acid to Core 1 mucins	ST6GALNAC2	controls-glyco-of	MUC6	NA	R-HSA-977068	MUC6_NA
ST6GALNAC2 transfers sialic acid to Core 1 mucins	ST6GALNAC2	controls-glyco-of	MUC7	NA	R-HSA-977068	MUC7_NA
ST6GALNAC2 transfers sialic acid to Core 1 mucins	ST6GALNAC2	controls-glyco-of	MUCL1	NA	R-HSA-977068	MUCL1_NA
TFAP2A,TFAP2C homodimers stimulate CGA gene expression	TFAP2A	controls-glyco-of	CGA	NA	R-HSA-8866910	CGA_NA
TFAP2A,TFAP2C homodimers stimulate CGA gene expression	TFAP2C	controls-glyco-of	CGA	NA	R-HSA-8866910	CGA_NA
TMPRSS2 Mediated SARS-CoV-1 Spike Protein Cleavage and Endocytosis	TMPRSS2	controls-glyco-of	ACE2	NA	R-HSA-9678110	ACE2_NA
TMPRSS2 Mediated SARS-CoV-2 Spike Protein Cleavage and Endocytosis	HAVCR1	controls-glyco-of	ACE2	NA	R-HSA-9694614	ACE2_NA
TMPRSS2 Mediated SARS-CoV-2 Spike Protein Cleavage and Endocytosis	NRP1	controls-glyco-of	ACE2	NA	R-HSA-9694614	ACE2_NA
TMPRSS2 Mediated SARS-CoV-2 Spike Protein Cleavage and Endocytosis	TMPRSS2	controls-glyco-of	ACE2	NA	R-HSA-9694614	ACE2_NA
limit dextrin-glycogenin => ((1,6)-alpha-glucosyl)poly((1,4)-alpha-glucosyl) glycogenin	AGL	controls-glyco-of	GYG1	NA	R-HSA-70221	GYG1_NA
limit dextrin-glycogenin => ((1,6)-alpha-glucosyl)poly((1,4)-alpha-glucosyl) glycogenin	AGL	controls-glyco-of	GYG2	NA	R-HSA-70221	GYG2_NA
