# Supplementary material for: Post-Transcriptional Modification Integration for Ligand–Receptor Cellular Network Inference
Source: Mol Cell Proteomics. 2025 Dec 19;25(3):101493. doi: 10.1016/j.mcpro.2025.101493 (PMC12933558; doi:10.1016/j.mcpro.2025.101493)
Supplement: Table S2 [file mmc3.xlsx]

## Sheet: Column definitions
Results obtained after phosphorylation analysis of LSCC dataset (CPTAC)
L	Ligand
R	Receptor
L.logFC	Ligand fold change
R.logFC	Receptor fold change
LR.pval	P-value associated to LR
pvalLRT	P-value associated to LR and target genes as calculated in previous version of BulkSignalR
pvalRPTM	P-value associated with R and PTM
LR.corr	Spearman correlation between ligand and receptor
rank.corr	Spearman correlation of the last considered target gene
pval	Pathway p-value according to BulkSignalR model
qval	Adjusted P-value
pw.id	Pathway ID
pw.name	Pathway name
rank	Rank of the last target gene considered in the pathway
length.targets	Number of target genes found in the pathway
length.ptm	Number of modifications found in the pathway
length.phos	Number of added modifications found in the pathway
length.dephos	Number of removed modifications found in the pathway
ptm.genes	Proteins affected by PTM
ptm.logFC	PTM fold change
phospho.genes	Proteins affected by addded PTM
phospho.logFC	Added PTM fold change
dephospho.genes	Proteins affected by removed PTM
dephospho.logFC	Removed PTM fold change
target.genes	Genes targeted in the pathway
														length.targets	length.ptm	length.phos	length.dephos	ptm.genes	ptm.logFC	phospho.genes	phospho.logFC	dephospho.genes	dephospho.logFC	target.genes

## Sheet: CPTAC-CAF_low
L	R	pw.id	pw.name	pval	qval	L.logFC	R.logFC	LR.corr	LR.pval	pvalLRT	pvalRPTM	rank	rank.corr	length.targets	length.ptm	length.phos	length.dephos	ptm.genes	ptm.logFC	phospho.genes	phospho.logFC	dephospho.genes	dephospho.logFC	target.genes
ADAM10	AXL	R-HSA-194138	Signaling by VEGF	2.30944e-33	1.75085e-32	0.00306048	-0.23603	0.0467935	0.00916908	2.30944e-33	1	50	0.426075	67	NA	NA	NA	NA	NA	NA	NA	NA	NA	MTOR;PRKCZ;RHOA;RAC1;VEGFA;WASF1;MAPK11;NRAS;PIK3CA;CYFIP1;MAPKAPK3;BRK1;SHB;NCF4;ABI1;PTK2;NCF1;SPHK1;NCK1;BCAR1;NCF2;PDPK1;CDC42;PIK3CB;ROCK1;AKT1;PRKCD;PAK2;SH2D2A;NCKAP1;MAPK14;ITPR3;AKT2;ITGB3;CTNNB1;KDR;MLST8;RASA1;VAV3;HSP90AA1;WASF2;MAPKAPK2;PTK2B;PAK1;PLCG1;VAV2;PXN;CYFIP2;ITGAV;VAV1;ITPR2;CDH5;NCK2;CTNNA1;ROCK2;PRKCB;CTNND1;ABI2;WASF3;NCKAP1L;FYN;ITPR1;JUP;AKT3;BAIAP2;PIK3R1;PRKCA
ADAM10	AXL	R-HSA-4420097	VEGFA-VEGFR2 Pathway	1.69317e-33	1.31627e-32	0.00306048	-0.23603	0.0467935	0.00916908	1.69317e-33	1	49	0.426075	66	NA	NA	NA	NA	NA	NA	NA	NA	NA	MTOR;PRKCZ;RHOA;RAC1;WASF1;MAPK11;NRAS;PIK3CA;CYFIP1;MAPKAPK3;BRK1;SHB;NCF4;ABI1;PTK2;NCF1;SPHK1;NCK1;BCAR1;NCF2;PDPK1;CDC42;PIK3CB;ROCK1;AKT1;PRKCD;PAK2;SH2D2A;NCKAP1;MAPK14;ITPR3;AKT2;ITGB3;CTNNB1;KDR;MLST8;RASA1;VAV3;HSP90AA1;WASF2;MAPKAPK2;PTK2B;PAK1;PLCG1;VAV2;PXN;CYFIP2;ITGAV;VAV1;ITPR2;CDH5;NCK2;CTNNA1;ROCK2;PRKCB;CTNND1;ABI2;WASF3;NCKAP1L;FYN;ITPR1;JUP;AKT3;BAIAP2;PIK3R1;PRKCA
ADAM10	NOTCH1	R-HSA-157118	Signaling by NOTCH	2.8148e-25	1.23153e-24	0.00306048	0.0669837	-0.147146	0.469463	2.8148e-25	1	42	-0.134884	57	NA	NA	NA	NA	NA	NA	NA	NA	NA	TP53;ST3GAL4;E2F3;ST3GAL6;AGO4;FLT4;MAML1;TFDP2;GZMB;SKP1;CREB1;RBX1;NOTCH3;MAML3;AGO2;LFNG;CCND1;CREBBP;DTX2;AKT1;CNTN1;RBPJ;SIRT6;NUMB;FABP7;POGLUT1;EP300;CCNC;POFUT1;HIF1A;ELF3;KAT2B;TFDP1;WWC1;TNRC6B;CDK8;NOTCH4;TNRC6C;CUL1;TNRC6A;ITCH;ARRB2;PLXND1;EGFR;MAML2;KAT2A;SMAD3;PBX1;HES1;SNW1;DLGAP5;ARRB1;MYC;AGO3;RUNX1;ACTA2;AGO1
ADAM10	NOTCH1	R-HSA-186712	Regulation of beta-cell development	6.59798e-11	1.14415e-10	0.00306048	0.0669837	-0.147146	0.469463	6.59798e-11	1	8	0.0393235	11	NA	NA	NA	NA	NA	NA	NA	NA	NA	MAML1;MAML3;CREBBP;RBPJ;EP300;KAT2B;FOXO1;MAML2;KAT2A;HES1;SNW1
ADAM10	NOTCH1	R-HSA-1912399	Pre-NOTCH Processing in the Endoplasmic Reticulum	0.00884549	0.00917557	0.00306048	0.0669837	-0.147146	0.469463	0.00884549	1	3	-0.0653982	4	NA	NA	NA	NA	NA	NA	NA	NA	NA	NOTCH3;POGLUT1;POFUT1;NOTCH4
ADAM10	NOTCH1	R-HSA-1912408	Pre-NOTCH Transcription and Translation	8.92992e-10	1.40269e-09	0.00306048	0.0669837	-0.147146	0.469463	8.92992e-10	1	19	-0.104863	26	NA	NA	NA	NA	NA	NA	NA	NA	NA	TP53;E2F3;AGO4;MAML1;TFDP2;NOTCH3;MAML3;AGO2;CCND1;CREBBP;RBPJ;SIRT6;EP300;ELF3;KAT2B;TFDP1;TNRC6B;NOTCH4;TNRC6C;TNRC6A;MAML2;KAT2A;SNW1;AGO3;RUNX1;AGO1
ADAM10	NOTCH1	R-HSA-1912420	Pre-NOTCH Processing in Golgi	0.0832381	0.0836943	0.00306048	0.0669837	-0.147146	0.469463	0.0832381	1	3	0.38802	5	NA	NA	NA	NA	NA	NA	NA	NA	NA	ST3GAL4;ST3GAL6;NOTCH3;LFNG;NOTCH4
ADAM10	NOTCH1	R-HSA-1912422	Pre-NOTCH Expression and Processing	1.61039e-09	2.48419e-09	0.00306048	0.0669837	-0.147146	0.469463	1.61039e-09	1	23	0.0792107	31	NA	NA	NA	NA	NA	NA	NA	NA	NA	TP53;ST3GAL4;E2F3;ST3GAL6;AGO4;MAML1;TFDP2;NOTCH3;MAML3;AGO2;LFNG;CCND1;CREBBP;RBPJ;SIRT6;POGLUT1;EP300;POFUT1;ELF3;KAT2B;TFDP1;TNRC6B;NOTCH4;TNRC6C;TNRC6A;MAML2;KAT2A;SNW1;AGO3;RUNX1;AGO1
ADAM10	NOTCH1	R-HSA-1980143	Signaling by NOTCH1	2.80567e-12	5.40323e-12	0.00306048	0.0669837	-0.147146	0.469463	2.80567e-12	1	17	-0.134884	23	NA	NA	NA	NA	NA	NA	NA	NA	NA	MAML1;SKP1;RBX1;MAML3;CREBBP;DTX2;CNTN1;RBPJ;NUMB;EP300;CCNC;HIF1A;KAT2B;CDK8;CUL1;ITCH;ARRB2;MAML2;KAT2A;HES1;SNW1;ARRB1;MYC
ADAM10	NOTCH1	R-HSA-210744	Regulation of gene expression in late stage (branching morphogenesis) pancreatic bud precursor cells	4.20143e-11	7.41175e-11	0.00306048	0.0669837	-0.147146	0.469463	4.20143e-11	1	7	0.0393235	10	NA	NA	NA	NA	NA	NA	NA	NA	NA	MAML1;MAML3;CREBBP;RBPJ;EP300;KAT2B;MAML2;KAT2A;HES1;SNW1
ADAM10	NOTCH1	R-HSA-2122947	NOTCH1 Intracellular Domain Regulates Transcription	1.73182e-08	2.45922e-08	0.00306048	0.0669837	-0.147146	0.469463	1.73182e-08	1	12	-0.219168	17	NA	NA	NA	NA	NA	NA	NA	NA	NA	MAML1;SKP1;RBX1;MAML3;CREBBP;RBPJ;EP300;CCNC;HIF1A;KAT2B;CDK8;CUL1;MAML2;KAT2A;HES1;SNW1;MYC
ADAM10	NOTCH1	R-HSA-2122948	Activated NOTCH1 Transmits Signal to the Nucleus	2.33359e-06	2.87339e-06	0.00306048	0.0669837	-0.147146	0.469463	2.33359e-06	1	4	-0.226357	6	NA	NA	NA	NA	NA	NA	NA	NA	NA	DTX2;CNTN1;NUMB;ITCH;ARRB2;ARRB1
ADAM10	NOTCH1	R-HSA-2644602	Signaling by NOTCH1 PEST Domain Mutants in Cancer	7.04275e-13	1.41163e-12	0.00306048	0.0669837	-0.147146	0.469463	7.04275e-13	1	12	0.0393235	16	NA	NA	NA	NA	NA	NA	NA	NA	NA	MAML1;SKP1;RBX1;MAML3;CREBBP;RBPJ;EP300;CCNC;KAT2B;CDK8;CUL1;MAML2;KAT2A;HES1;SNW1;MYC
ADAM10	NOTCH1	R-HSA-2644603	Signaling by NOTCH1 in Cancer	7.04275e-13	1.41163e-12	0.00306048	0.0669837	-0.147146	0.469463	7.04275e-13	1	12	0.0393235	16	NA	NA	NA	NA	NA	NA	NA	NA	NA	MAML1;SKP1;RBX1;MAML3;CREBBP;RBPJ;EP300;CCNC;KAT2B;CDK8;CUL1;MAML2;KAT2A;HES1;SNW1;MYC
ADAM10	NOTCH1	R-HSA-2644605	FBXW7 Mutants and NOTCH1 in Cancer	0.145124	0.145653	0.00306048	0.0669837	-0.147146	0.469463	0.145124	1	2	0.0570825	3	NA	NA	NA	NA	NA	NA	NA	NA	NA	SKP1;RBX1;CUL1
ADAM10	NOTCH1	R-HSA-2644606	Constitutive Signaling by NOTCH1 PEST Domain Mutants	7.04275e-13	1.41163e-12	0.00306048	0.0669837	-0.147146	0.469463	7.04275e-13	1	12	0.0393235	16	NA	NA	NA	NA	NA	NA	NA	NA	NA	MAML1;SKP1;RBX1;MAML3;CREBBP;RBPJ;EP300;CCNC;KAT2B;CDK8;CUL1;MAML2;KAT2A;HES1;SNW1;MYC
ADAM10	NOTCH1	R-HSA-2644607	Loss of Function of FBXW7 in Cancer and NOTCH1 Signaling	0.145124	0.145653	0.00306048	0.0669837	-0.147146	0.469463	0.145124	1	2	0.0570825	3	NA	NA	NA	NA	NA	NA	NA	NA	NA	SKP1;RBX1;CUL1
ADAM10	NOTCH1	R-HSA-2894858	Signaling by NOTCH1 HD+PEST Domain Mutants in Cancer	7.04275e-13	1.41163e-12	0.00306048	0.0669837	-0.147146	0.469463	7.04275e-13	1	12	0.0393235	16	NA	NA	NA	NA	NA	NA	NA	NA	NA	MAML1;SKP1;RBX1;MAML3;CREBBP;RBPJ;EP300;CCNC;KAT2B;CDK8;CUL1;MAML2;KAT2A;HES1;SNW1;MYC
ADAM10	NOTCH1	R-HSA-2894862	Constitutive Signaling by NOTCH1 HD+PEST Domain Mutants	7.04275e-13	1.41163e-12	0.00306048	0.0669837	-0.147146	0.469463	7.04275e-13	1	12	0.0393235	16	NA	NA	NA	NA	NA	NA	NA	NA	NA	MAML1;SKP1;RBX1;MAML3;CREBBP;RBPJ;EP300;CCNC;KAT2B;CDK8;CUL1;MAML2;KAT2A;HES1;SNW1;MYC
ADAM10	NOTCH1	R-HSA-350054	Notch-HLH transcription pathway	5.90884e-05	6.70838e-05	0.00306048	0.0669837	-0.147146	0.469463	5.90884e-05	1	6	-0.0741367	9	NA	NA	NA	NA	NA	NA	NA	NA	NA	MAML1;NOTCH3;MAML3;CREBBP;RBPJ;KAT2B;MAML2;KAT2A;SNW1
ADAM10	NOTCH1	R-HSA-3781865	Diseases of glycosylation	1.54466e-37	1.72611e-36	0.00306048	0.0669837	-0.147146	0.469463	1.54466e-37	1	63	-0.176603	85	NA	NA	NA	NA	NA	NA	NA	NA	NA	GNE;ACAN;THSD1;ALG6;MUC16;NEU1;MUC5AC;EXT1;ADAMTS1;MUC4;POMT1;CSPG4;MGAT2;DPAGT1;B4GALT1;ALG13;MUC5B;C1GALT1;SDC4;ADAMTSL5;SPON2;NOTCH3;ALG1;MUC13;GALE;MUC1;THSD4;RFT1;GPC3;LFNG;THBS1;ALG8;B4GAT1;ALG14;ADAMTS13;ADAMTSL1;ADAMTS7;B3GLCT;ALG12;B4GALT7;ALG11;GPC4;ALG2;MPDU1;ADAMTS5;ADAMTSL3;POMGNT1;SDC1;CFP;AGRN;B3GALT6;GPC1;NOTCH4;CHSY1;SDC2;ADAMTS12;THSD7A;THBS2;FMOD;PRELP;SEMA5A;ADAMTS2;ADAMTSL2;A…
ADAM10	NOTCH1	R-HSA-3906995	Diseases associated with O-glycosylation of proteins	3.46735e-18	9.72696e-18	0.00306048	0.0669837	-0.147146	0.469463	3.46735e-18	1	30	-0.0993658	40	NA	NA	NA	NA	NA	NA	NA	NA	NA	THSD1;MUC16;MUC5AC;ADAMTS1;MUC4;POMT1;MUC5B;ADAMTSL5;C1GALT1;SPON2;NOTCH3;MUC13;MUC1;THSD4;LFNG;THBS1;B4GAT1;ADAMTS13;ADAMTSL1;ADAMTS7;B3GLCT;ADAMTS5;ADAMTSL3;POMGNT1;CFP;NOTCH4;ADAMTS12;THSD7A;THBS2;SEMA5A;ADAMTS2;ADAMTSL2;DAG1;ADAMTS4;ADAMTS15;ADAMTS8;ADAMTSL4;SBSPON;ADAMTS16;SPON1
ADAM10	NOTCH1	R-HSA-5083630	Defective LFNG causes SCDO3	0.0452735	0.0457389	0.00306048	0.0669837	-0.147146	0.469463	0.0452735	1	1	0.38802	2	NA	NA	NA	NA	NA	NA	NA	NA	NA	NOTCH3;NOTCH4
ADAM10	NOTCH1	R-HSA-5668914	Diseases of metabolism	1.07564e-45	1.93474e-44	0.00306048	0.0669837	-0.147146	0.469463	1.07564e-45	1	81	-0.0491896	108	NA	NA	NA	NA	NA	NA	NA	NA	NA	GNE;ACAN;GYS1;RPIA;THSD1;HGSNAT;ALG6;MUC16;NEU1;MUC5AC;HLCS;EXT1;ADAMTS1;MUC4;POMT1;CSPG4;HYAL1;NAGLU;MGAT2;DPAGT1;B4GALT1;ALG13;MUC5B;C1GALT1;SDC4;ADAMTSL5;SPON2;NOTCH3;ALG1;MUC13;GALE;MUC1;THSD4;RFT1;GPC3;LFNG;THBS1;ALG8;B4GAT1;ALG14;ADAMTS13;ADAMTSL1;ADAMTS7;B3GLCT;MCCC1;ALG12;B4GALT7;ALG11;GPC4;ALG2;MPDU1;ADAMTS5;ADAMTSL3;GYG1;PCCB;POMGNT1;SDC1;CFP;ACACA;AGRN;B3GALT6;GPC1;PCCA;NOTCH4;CHSY1;SD…
ADAM10	NOTCH1	R-HSA-8878159	Transcriptional regulation by RUNX3	4.78622e-16	1.17395e-15	0.00306048	0.0669837	-0.147146	0.469463	4.78622e-16	1	27	-0.162086	36	NA	NA	NA	NA	NA	NA	NA	NA	NA	TP53;FOXO3;SMURF2;MAML1;TEAD3;TCF7L2;TEAD4;MAML3;ZFHX3;CDKN1A;BCL2L11;CCND1;CREBBP;SPP1;RBPJ;SMURF1;LEF1;KRAS;SRC;EP300;YAP1;KAT2B;CTNNB1;RUNX3;ITGAL;TEAD1;BRD2;CBFB;MAML2;KAT2A;SMAD3;HES1;ITGA4;SNW1;MYC;RUNX1
ADAM10	NOTCH1	R-HSA-8941856	RUNX3 regulates NOTCH signaling	6.59798e-11	1.14415e-10	0.00306048	0.0669837	-0.147146	0.469463	6.59798e-11	1	8	0.0393235	11	NA	NA	NA	NA	NA	NA	NA	NA	NA	MAML1;MAML3;CREBBP;RBPJ;EP300;KAT2B;RUNX3;MAML2;KAT2A;HES1;SNW1
ADAM10	NOTCH1	R-HSA-9012852	Signaling by NOTCH3	1.61348e-15	3.83777e-15	0.00306048	0.0669837	-0.147146	0.469463	1.61348e-15	1	12	0.0393235	17	NA	NA	NA	NA	NA	NA	NA	NA	NA	MAML1;NOTCH3;MAML3;CREBBP;RBPJ;FABP7;EP300;KAT2B;WWC1;PLXND1;EGFR;MAML2;KAT2A;PBX1;HES1;SNW1;DLGAP5
ADAM10	NOTCH1	R-HSA-9013508	NOTCH3 Intracellular Domain Regulates Transcription	1.65324e-13	3.45198e-13	0.00306048	0.0669837	-0.147146	0.469463	1.65324e-13	1	12	-0.124031	16	NA	NA	NA	NA	NA	NA	NA	NA	NA	MAML1;NOTCH3;MAML3;CREBBP;RBPJ;FABP7;EP300;KAT2B;WWC1;PLXND1;MAML2;KAT2A;PBX1;HES1;SNW1;DLGAP5
ADAM10	NOTCH1	R-HSA-9013694	Signaling by NOTCH4	7.04275e-13	1.41163e-12	0.00306048	0.0669837	-0.147146	0.469463	7.04275e-13	1	12	0.0393235	16	NA	NA	NA	NA	NA	NA	NA	NA	NA	FLT4;MAML1;SKP1;RBX1;MAML3;CREBBP;RBPJ;EP300;KAT2B;NOTCH4;CUL1;MAML2;KAT2A;HES1;SNW1;ACTA2
ADAM10	NOTCH1	R-HSA-9013695	NOTCH4 Intracellular Domain Regulates Transcription	3.1018e-11	5.54655e-11	0.00306048	0.0669837	-0.147146	0.469463	3.1018e-11	1	9	-0.124031	12	NA	NA	NA	NA	NA	NA	NA	NA	NA	FLT4;MAML1;MAML3;CREBBP;RBPJ;EP300;KAT2B;MAML2;KAT2A;HES1;SNW1;ACTA2
ADAM15	ITGA5	R-HSA-1566948	Elastic fibre formation	5.65909e-07	7.26729e-07	0.241551	-0.227127	-0.103312	0.00313194	5.65909e-07	1	6	0.308809	8	NA	NA	NA	NA	NA	NA	NA	NA	NA	TGFB1;FBN2;ITGB1;FBN3;MFAP5;MFAP2;FN1;FBN1
ADAM15	ITGA5	R-HSA-1566977	Fibronectin matrix formation	9.19991e-05	0.000103424	0.241551	-0.227127	-0.103312	0.00313194	9.19991e-05	1	1	0.494292	2	NA	NA	NA	NA	NA	NA	NA	NA	NA	ITGB1;FN1
ADAM15	ITGA5	R-HSA-202733	Cell surface interactions at the vascular wall	2.66707e-28	1.36174e-27	0.241551	-0.227127	-0.103312	0.00313194	2.66707e-28	1	49	0.0525722	66	NA	NA	NA	NA	NA	NA	NA	NA	NA	IGLV2-23;IGHV3-53;PROCR;IGHV4-34;FCER1G;IGHV3-23;SHC1;NRAS;IGKV1-17;IGLV2-11;PTPN11;IGHV3-30;IGHV4-39;IGLV1-40;APOB;ATP1B1;LYN;IGLV3-25;ATP1B2;IGHV3-13;IGHV3-11;ITGB1;IGLV3-1;IGHV1-2;IGHV3-48;IGLV3-27;IGLV1-51;IGKV3D-20;IGHV1-46;IGLV3-19;IGLV7-43;IGKV3-20;IGKV1D-16;IGLV1-44;L1CAM;SLC7A6;PROC;IGKV1-16;IGKV1-5;SLC7A7;ITGB3;IGKV3-11;ITGAL;IGLV2-14;IGHV2-70;IGKV4-1;IGLV3-21;PLCG1;LCK;FN1;IGLC7;SOS1;I…
ADAM15	ITGA5	R-HSA-216083	Integrin cell surface interactions	1.05667e-08	1.52329e-08	0.241551	-0.227127	-0.103312	0.00313194	1.05667e-08	1	6	0.595913	8	NA	NA	NA	NA	NA	NA	NA	NA	NA	ITGB1;AGRN;KDR;ITGAL;COMP;FN1;ITGA4;COL18A1
ADAM15	ITGA5	R-HSA-373760	L1CAM interactions	2.77304e-21	9.77132e-21	0.241551	-0.227127	-0.103312	0.00313194	2.77304e-21	1	18	0.267371	25	NA	NA	NA	NA	NA	NA	NA	NA	NA	RAC1;CLTC;MAP2K1;RPS6KA1;SH3GL2;RPS6KA3;RPS6KA5;MAP2K2;ITGB1;MAPK1;DNM2;CLTA;L1CAM;RPS6KA2;PAK1;VAV2;EGFR;MAPK3;AP2A1;AP2S1;ITGA1;AP2M1;DPYSL2;AP2A2;AP2B1
ADAM15	ITGA5	R-HSA-445144	Signal transduction by L1	1.48334e-10	2.50131e-10	0.241551	-0.227127	-0.103312	0.00313194	2.3633e-06	6.27654e-05	6	0.476392	9	2	2	0	MAPK1_187;MAPK3_204	-0.0242186799084696;-0.0183916334635733	MAPK1_187;MAPK3_204	-0.0242186799084696;-0.0183916334635733	NA	NA	RAC1;MAP2K1;MAP2K2;ITGB1;MAPK1;L1CAM;PAK1;VAV2;MAPK3
ADAM15	ITGA5	R-HSA-8878166	Transcriptional regulation by RUNX2	7.45023e-23	2.95433e-22	0.241551	-0.227127	-0.103312	0.00313194	7.45023e-23	1	25	0.252995	34	NA	NA	NA	NA	NA	NA	NA	NA	NA	WWTR1;SMAD1;WWP1;MMP13;UBA52;LGALS3;SKP1;GLI2;RBX1;STAT1;GLI3;CDKN1A;CCND1;MAPK1;GSK3B;AKT1;SMURF1;CDK4;YAP1;AKT2;DLX6;CUL1;HIVEP3;BAX;CBFB;MAPK3;ITGBL1;COL1A1;HES1;SKP2;AKT3;RUNX1;CDK1;RB1
ADAM15	ITGA5	R-HSA-8941332	RUNX2 regulates genes involved in cell migration	2.67534e-08	3.72787e-08	0.241551	-0.227127	-0.103312	0.00313194	2.67534e-08	1	2	0.252995	3	NA	NA	NA	NA	NA	NA	NA	NA	NA	MMP13;CBFB;ITGBL1
ADAM15	ITGA9	R-HSA-216083	Integrin cell surface interactions	3.5944e-09	5.3965e-09	0.241551	-0.27448	-0.489218	5.82434e-05	3.5944e-09	1	5	0.439605	7	NA	NA	NA	NA	NA	NA	NA	NA	NA	ITGB1;TNC;AGRN;KDR;ITGAL;VCAM1;ITGA4
ADAM15	ITGA9	R-HSA-3000178	ECM proteoglycans	2.80692e-07	3.65577e-07	0.241551	-0.27448	-0.489218	5.82434e-05	2.80692e-07	1	3	0.135588	4	NA	NA	NA	NA	NA	NA	NA	NA	NA	ITGB1;TNC;AGRN;ITGB5
ADAM15	ITGA9	R-HSA-373760	L1CAM interactions	5.15691e-23	2.05084e-22	0.241551	-0.27448	-0.489218	5.82434e-05	5.15691e-23	1	18	0.323608	25	NA	NA	NA	NA	NA	NA	NA	NA	NA	RAC1;CLTC;MAP2K1;RPS6KA1;SH3GL2;RPS6KA3;RPS6KA5;MAP2K2;ITGB1;MAPK1;DNM2;CLTA;L1CAM;RPS6KA2;PAK1;VAV2;EGFR;MAPK3;AP2A1;AP2S1;ITGA1;AP2M1;DPYSL2;AP2A2;AP2B1
ADAM15	ITGA9	R-HSA-445144	Signal transduction by L1	2.7585e-12	5.31611e-12	0.241551	-0.27448	-0.489218	5.82434e-05	4.39494e-08	6.27654e-05	6	0.26272	9	2	2	0	MAPK1_187;MAPK3_204	-0.0242186799084696;-0.0183916334635733	MAPK1_187;MAPK3_204	-0.0242186799084696;-0.0183916334635733	NA	NA	RAC1;MAP2K1;MAP2K2;ITGB1;MAPK1;L1CAM;PAK1;VAV2;MAPK3
ADAM15	ITGAV	R-HSA-1566948	Elastic fibre formation	2.09505e-10	3.48794e-10	0.241551	-0.553988	-0.132065	2.44029e-05	2.09505e-10	1	9	0.395631	13	NA	NA	NA	NA	NA	NA	NA	NA	NA	TGFB1;FBN2;ITGB1;FBN3;ITGB6;ITGB8;VTN;MFAP5;ITGB3;MFAP2;ITGB5;TGFB3;FBN1
ADAM15	ITGAV	R-HSA-194138	Signaling by VEGF	1.8832e-34	1.64526e-33	0.241551	-0.553988	-0.132065	2.44029e-05	1.8832e-34	1	46	0.286822	62	NA	NA	NA	NA	NA	NA	NA	NA	NA	MTOR;PRKCZ;RHOA;RAC1;WASF1;MAPK11;NRAS;CYFIP1;MAPKAPK3;BRK1;SHB;NCF4;ABI1;PTK2;NCF1;SPHK1;NCK1;BCAR1;NCF2;PDPK1;CDC42;ROCK1;AKT1;PRKCD;PAK2;NCKAP1;MAPK14;ITPR3;AKT2;ITGB3;CTNNB1;AXL;KDR;MLST8;RASA1;VAV3;HSP90AA1;WASF2;MAPKAPK2;PTK2B;PAK1;PLCG1;VAV2;PXN;CYFIP2;VAV1;ITPR2;CDH5;NCK2;CTNNA1;ROCK2;PRKCB;CTNND1;ABI2;WASF3;NCKAP1L;FYN;ITPR1;JUP;AKT3;BAIAP2;PRKCA
ADAM15	ITGAV	R-HSA-202733	Cell surface interactions at the vascular wall	3.21475e-31	2.00158e-30	0.241551	-0.553988	-0.132065	2.44029e-05	3.21475e-31	1	51	0.300211	69	NA	NA	NA	NA	NA	NA	NA	NA	NA	IGLV2-23;TGFB1;IGHV3-53;PROCR;IGHV4-34;FCER1G;IGHV3-23;SHC1;NRAS;IGKV1-17;IGLV2-11;PTPN11;IGHV3-30;ITGA5;IGHV4-39;IGLV1-40;APOB;ATP1B1;LYN;IGLV3-25;ATP1B2;IGHV3-13;IGHV3-11;ITGB1;IGLV3-1;IGHV1-2;IGHV3-48;IGLV3-27;IGLV1-51;IGKV3D-20;IGHV1-46;IGLV3-19;IGLV7-43;IGKV3-20;IGKV1D-16;IGLV1-44;L1CAM;SLC7A6;PROC;IGKV1-16;SDC1;IGKV1-5;SLC7A7;ITGB3;IGKV3-11;ITGAL;IGLV2-14;IGHV2-70;IGKV4-1;IGLV3-21;PLCG1;LCK…
ADAM15	ITGAV	R-HSA-210990	PECAM1 interactions	9.58024e-13	1.90222e-12	0.241551	-0.553988	-0.132065	2.44029e-05	9.58024e-13	1	6	0.203805	8	NA	NA	NA	NA	NA	NA	NA	NA	NA	PTPN11;LYN;ITGB3;PLCG1;LCK;PECAM1;INPP5D;FYN
ADAM15	ITGAV	R-HSA-2129379	Molecules associated with elastic fibres	9.14353e-10	1.43216e-09	0.241551	-0.553988	-0.132065	2.44029e-05	9.14353e-10	1	6	0.395631	9	NA	NA	NA	NA	NA	NA	NA	NA	NA	TGFB1;ITGB1;ITGB6;ITGB8;VTN;ITGB3;ITGB5;TGFB3;FBN1
ADAM15	ITGAV	R-HSA-216083	Integrin cell surface interactions	6.63003e-14	1.42769e-13	0.241551	-0.553988	-0.132065	2.44029e-05	6.63003e-14	1	13	0.341226	18	NA	NA	NA	NA	NA	NA	NA	NA	NA	ITGB1;TNC;ITGB6;ITGB8;VTN;COL4A3;AGRN;ITGB3;COL4A2;KDR;ITGAL;COL4A4;COMP;PECAM1;ITGB5;ITGA4;COL18A1;FBN1
ADAM15	ITGAV	R-HSA-3000157	Laminin interactions	5.28194e-10	8.4462e-10	0.241551	-0.553988	-0.132065	2.44029e-05	5.28194e-10	1	6	0.243552	8	NA	NA	NA	NA	NA	NA	NA	NA	NA	LAMA1;ITGB1;LAMB1;COL4A3;COL4A2;COL4A4;LAMC1;COL18A1
ADAM15	ITGAV	R-HSA-3000170	Syndecan interactions	3.82494e-08	5.21876e-08	0.241551	-0.553988	-0.132065	2.44029e-05	3.82494e-08	1	5	-0.0311487	7	NA	NA	NA	NA	NA	NA	NA	NA	NA	TGFB1;ITGB1;TNC;VTN;SDC1;ITGB3;ITGB5
ADAM15	ITGAV	R-HSA-3000171	Non-integrin membrane-ECM interactions	1.84009e-10	3.06905e-10	0.241551	-0.553988	-0.132065	2.44029e-05	1.84009e-10	1	11	0.386751	15	NA	NA	NA	NA	NA	NA	NA	NA	NA	TGFB1;LAMA1;ITGB1;TNC;LAMB1;VTN;SDC1;COL4A3;AGRN;ITGB3;COL4A2;COL4A4;LAMC1;ITGB5;FGF2
ADAM15	ITGAV	R-HSA-3000178	ECM proteoglycans	2.13958e-12	4.15828e-12	0.241551	-0.553988	-0.132065	2.44029e-05	2.13958e-12	1	12	0.243552	16	NA	NA	NA	NA	NA	NA	NA	NA	NA	TGFB1;LAMA1;ITGB1;TNC;ITGB6;LAMB1;VTN;COL4A3;AGRN;ITGB3;COL4A2;COL4A4;COMP;LAMC1;ITGB5;TGFB3
ADAM15	ITGAV	R-HSA-373760	L1CAM interactions	5.30484e-24	2.20195e-23	0.241551	-0.553988	-0.132065	2.44029e-05	5.30484e-24	1	21	0.104722	29	NA	NA	NA	NA	NA	NA	NA	NA	NA	RAC1;CLTC;MAP2K1;RPS6KA1;SH3GL2;RPS6KA3;RPS6KA5;MAP2K2;LAMA1;ITGB1;MAPK1;DNM2;LAMB1;CLTA;L1CAM;ITGB3;RPS6KA2;PAK1;VAV2;LAMC1;EGFR;MAPK3;AP2A1;AP2S1;ITGA1;AP2M1;DPYSL2;AP2A2;AP2B1
ADAM15	ITGAV	R-HSA-4420097	VEGFA-VEGFR2 Pathway	1.8832e-34	1.64526e-33	0.241551	-0.553988	-0.132065	2.44029e-05	1.8832e-34	1	46	0.286822	62	NA	NA	NA	NA	NA	NA	NA	NA	NA	MTOR;PRKCZ;RHOA;RAC1;WASF1;MAPK11;NRAS;CYFIP1;MAPKAPK3;BRK1;SHB;NCF4;ABI1;PTK2;NCF1;SPHK1;NCK1;BCAR1;NCF2;PDPK1;CDC42;ROCK1;AKT1;PRKCD;PAK2;NCKAP1;MAPK14;ITPR3;AKT2;ITGB3;CTNNB1;AXL;KDR;MLST8;RASA1;VAV3;HSP90AA1;WASF2;MAPKAPK2;PTK2B;PAK1;PLCG1;VAV2;PXN;CYFIP2;VAV1;ITPR2;CDH5;NCK2;CTNNA1;ROCK2;PRKCB;CTNND1;ABI2;WASF3;NCKAP1L;FYN;ITPR1;JUP;AKT3;BAIAP2;PRKCA
ADAM15	ITGAV	R-HSA-445144	Signal transduction by L1	9.38265e-14	1.99236e-13	0.241551	-0.553988	-0.132065	2.44029e-05	1.49488e-09	6.27654e-05	7	0.395631	10	2	2	0	MAPK1_187;MAPK3_204	-0.0242186799084696;-0.0183916334635733	MAPK1_187;MAPK3_204	-0.0242186799084696;-0.0183916334635733	NA	NA	RAC1;MAP2K1;MAP2K2;ITGB1;MAPK1;L1CAM;ITGB3;PAK1;VAV2;MAPK3
ADAM15	ITGB1	R-HSA-1500931	Cell-Cell communication	3.5729e-11	6.35182e-11	0.241551	-0.114289	0.030444	0.00135783	3.5729e-11	1	9	0.18661	13	NA	NA	NA	NA	NA	NA	NA	NA	NA	LAMC2;PTPN11;PTK2;CD47;NCK1;WASL;TYROBP;ITGA6;PTK2B;SIRPA;PXN;FYN;ILK
ADAM15	ITGB1	R-HSA-1566948	Elastic fibre formation	5.93212e-11	1.03193e-10	0.241551	-0.114289	0.030444	0.00135783	5.93212e-11	1	9	0.702044	12	NA	NA	NA	NA	NA	NA	NA	NA	NA	TGFB1;ITGA5;FBN2;FBN3;VTN;MFAP5;MFAP2;FN1;ITGAV;TGFB3;ITGA8;FBN1
ADAM15	ITGB1	R-HSA-1566977	Fibronectin matrix formation	0.000212203	0.000235477	0.241551	-0.114289	0.030444	0.00135783	0.000212203	1	1	0.494292	2	NA	NA	NA	NA	NA	NA	NA	NA	NA	ITGA5;FN1
ADAM15	ITGB1	R-HSA-198933	Immunoregulatory interactions between a Lymphoid and a non-Lymphoid cell	3.19422e-11	5.70441e-11	0.241551	-0.114289	0.030444	0.00135783	3.19422e-11	1	2	0.250458	3	NA	NA	NA	NA	NA	NA	NA	NA	NA	ITGAL;VCAM1;ITGA4
ADAM15	ITGB1	R-HSA-202733	Cell surface interactions at the vascular wall	7.19388e-34	5.89213e-33	0.241551	-0.114289	0.030444	0.00135783	7.19388e-34	1	56	0.0668076	75	NA	NA	NA	NA	NA	NA	NA	NA	NA	ITGA3;IGLV2-23;TGFB1;IGHV3-53;PROCR;IGHV4-34;FCER1G;IGHV3-23;SHC1;NRAS;IGKV1-17;IGLV2-11;PTPN11;IGHV3-30;ITGA5;IGHV4-39;IGLV1-40;APOB;ATP1B1;LYN;IGLV3-25;ATP1B2;IGHV3-13;IGHV3-11;IGLV3-1;IGHV1-2;IGHV3-48;IGLV3-27;IGLV1-51;IGKV3D-20;IGHV1-46;IGLV3-19;IGLV7-43;IGKV3-20;IGKV1D-16;IGLV1-44;L1CAM;SLC7A6;PROC;IGKV1-16;SDC1;IGKV1-5;SLC7A7;ITGB3;IGKV3-11;ITGA6;ITGAL;ITGAX;IGLV2-14;IGHV2-70;IGKV4-1;IGLV3-…
ADAM15	ITGB1	R-HSA-210991	Basigin interactions	1.04101e-08	1.50229e-08	0.241551	-0.114289	0.030444	0.00135783	1.04101e-08	1	7	0.21649	10	NA	NA	NA	NA	NA	NA	NA	NA	NA	ITGA3;ATP1B1;ATP1B2;L1CAM;SLC7A6;SLC7A7;ITGA6;ATP1B3;SLC3A2;BSG
ADAM15	ITGB1	R-HSA-2129379	Molecules associated with elastic fibres	7.8815e-10	1.24013e-09	0.241551	-0.114289	0.030444	0.00135783	7.8815e-10	1	4	0.702044	6	NA	NA	NA	NA	NA	NA	NA	NA	NA	TGFB1;VTN;FN1;ITGAV;TGFB3;ITGA8
ADAM15	ITGB1	R-HSA-216083	Integrin cell surface interactions	1.44488e-35	1.38067e-34	0.241551	-0.114289	0.030444	0.00135783	1.44488e-35	1	23	0.134743	31	NA	NA	NA	NA	NA	NA	NA	NA	NA	ITGA3;COL9A2;ITGA5;THBS1;TNC;ITGA2;VTN;COL4A3;AGRN;ITGA6;KDR;ITGAL;ITGAX;ITGA7;ITGA9;COMP;FN1;ITGAV;COL4A1;COL16A1;VCAM1;ITGA4;ITGA8;ITGA11;COL18A1;JAM3;BSG;LUM;HSPG2;JAM2;ITGA1
ADAM15	ITGB1	R-HSA-3000157	Laminin interactions	2.75594e-15	6.46972e-15	0.241551	-0.114289	0.030444	0.00135783	2.75594e-15	1	13	0.171529	18	NA	NA	NA	NA	NA	NA	NA	NA	NA	ITGA3;LAMC2;LAMA1;LAMA5;LAMA2;LAMB1;ITGA2;COL4A3;ITGA6;ITGA7;LAMC1;ITGAV;COL4A1;LAMA4;LAMB2;COL18A1;HSPG2;ITGA1
ADAM15	ITGB1	R-HSA-3000170	Syndecan interactions	2.72032e-07	3.54802e-07	0.241551	-0.114289	0.030444	0.00135783	2.72032e-07	1	6	0.0944327	9	NA	NA	NA	NA	NA	NA	NA	NA	NA	TGFB1;THBS1;TNC;ITGA2;VTN;SDC1;ITGA6;FN1;ITGAV
ADAM15	ITGB1	R-HSA-3000171	Non-integrin membrane-ECM interactions	1.0407e-15	2.49914e-15	0.241551	-0.114289	0.030444	0.00135783	1.0407e-15	1	16	0.466808	22	NA	NA	NA	NA	NA	NA	NA	NA	NA	TGFB1;LAMC2;LAMA1;THBS1;TNC;LAMA5;LAMA2;LAMB1;ITGA2;VTN;SDC1;COL4A3;AGRN;ITGA6;FN1;LAMC1;ITGAV;COL4A1;LAMA4;LAMB2;FGF2;HSPG2
ADAM15	ITGB1	R-HSA-3000178	ECM proteoglycans	1.10347e-18	3.18317e-18	0.241551	-0.114289	0.030444	0.00135783	1.10347e-18	1	19	0.171529	26	NA	NA	NA	NA	NA	NA	NA	NA	NA	TGFB1;COL9A2;LAMA1;TNC;LAMA5;LAMA2;LAMB1;ITGA2;VTN;COL4A3;AGRN;ITGAX;ITGA7;ITGA9;COMP;FN1;LAMC1;ITGAV;COL4A1;ITGB5;LAMA4;TGFB3;LAMB2;ITGA8;LUM;HSPG2
ADAM15	ITGB1	R-HSA-373755	Semaphorin interactions	7.56028e-26	3.42202e-25	0.241551	-0.114289	0.030444	0.00135783	7.56028e-26	1	26	0.117125	35	NA	NA	NA	NA	NA	NA	NA	NA	NA	LIMK2;MET;CDK5;RAC1;RHOA;SEMA7A;MYH14;RHOC;CRMP1;ROCK1;PLXNA1;PLXNB1;PAK2;TREM2;TYROBP;ERBB2;RHOB;NRP1;HSP90AA1;PLXNA2;LIMK1;PAK1;MYH11;DPYSL4;MYH9;ROCK2;CFL1;FYN;RRAS;MYL6;MYL9;ITGA1;DPYSL2;DPYSL3;MYH10
ADAM15	ITGB1	R-HSA-373760	L1CAM interactions	8.23536e-22	3.02586e-21	0.241551	-0.114289	0.030444	0.00135783	8.23536e-22	1	24	0.256519	32	NA	NA	NA	NA	NA	NA	NA	NA	NA	RAC1;CLTC;MAP2K1;RPS6KA1;SH3GL2;ITGA5;RPS6KA3;RPS6KA5;MAP2K2;LAMA1;CHL1;MAPK1;DNM2;LAMB1;ITGA2;CLTA;L1CAM;RPS6KA2;ITGA9;PAK1;VAV2;LAMC1;ITGAV;EGFR;MAPK3;AP2A1;AP2S1;ITGA1;AP2M1;DPYSL2;AP2A2;AP2B1
ADAM15	ITGB1	R-HSA-416700	Other semaphorin interactions	0.000635616	0.000695236	0.241551	-0.114289	0.030444	0.00135783	0.000635616	1	1	0.08358	2	NA	NA	NA	NA	NA	NA	NA	NA	NA	SEMA7A;ITGA1
ADAM15	ITGB1	R-HSA-445144	Signal transduction by L1	5.84661e-14	1.26195e-13	0.241551	-0.114289	0.030444	0.00135783	9.31503e-10	6.27654e-05	8	-0.10895	11	2	2	0	MAPK1_187;MAPK3_204	-0.0242186799084696;-0.0183916334635733	MAPK1_187;MAPK3_204	-0.0242186799084696;-0.0183916334635733	NA	NA	RAC1;MAP2K1;ITGA5;MAP2K2;MAPK1;L1CAM;ITGA9;PAK1;VAV2;ITGAV;MAPK3
ADAM15	ITGB1	R-HSA-446728	Cell junction organization	7.97613e-07	1.01247e-06	0.241551	-0.114289	0.030444	0.00135783	7.97613e-07	1	2	0.21649	3	NA	NA	NA	NA	NA	NA	NA	NA	NA	LAMC2;ITGA6;ILK
ADAM15	ITGB1	R-HSA-447041	CHL1 interactions	2.02767e-05	2.36547e-05	0.241551	-0.114289	0.030444	0.00135783	2.02767e-05	1	2	0.492741	3	NA	NA	NA	NA	NA	NA	NA	NA	NA	CHL1;ITGA2;ITGA1
ADAM15	ITGB1	R-HSA-5663220	RHO GTPases Activate Formins	0.00046428	0.000509449	0.241551	-0.114289	0.030444	0.00135783	0.00046428	1	1	-0.14926	2	NA	NA	NA	NA	NA	NA	NA	NA	NA	SRF;SCAI
ADAM15	ITGB1	R-HSA-6785807	Interleukin-4 and Interleukin-13 signaling	7.25984e-32	4.73438e-31	0.241551	-0.114289	0.030444	0.00135783	1.12654e-29	0.00644436	46	0.0264975	62	2	2	0	STAT6_641;STAT3_705	-0.0103484624584153;-0.00899982503505636	STAT6_641;STAT3_705	-0.0103484624584153;-0.00899982503505636	NA	NA	TP53;IGHE;BCL2;ALOX15;TGFB1;FOS;STAT3;TNFRSF1B;FOXO3;STAT6;IGHG4;SAA1;CEBPD;IL6R;MCL1;BCL2L1;MMP1;NOS2;PTGS2;STAT1;MUC1;POU2F1;CDKN1A;TIMP1;CCND1;AKT1;LAMA5;MMP9;TYK2;MMP3;LCN2;FSCN1;HIF1A;BCL6;S1PR1;IL2RG;IRF4;LBP;JAK3;ITGAX;SOX2;HSP90AA1;FOXO1;HSP90B1;FN1;JAK2;ICAM1;IGHG1;BIRC5;POMC;JAK1;VCAM1;JUNB;FGF2;NDN;MYC;ALOX5;PIK3R1;HGF;MMP2;ZEB1;VIM
ADAM15	ITGB1	R-HSA-6806834	Signaling by MET	3.58496e-22	1.35333e-21	0.241551	-0.114289	0.030444	0.00135783	3.58496e-22	1	28	-0.0845666	38	NA	NA	NA	NA	NA	NA	NA	NA	NA	ITGA3;LRIG1;MET;LAMC2;RAC1;STAT3;UBA52;NRAS;PTPN11;SH3GL2;PTK2;RANBP9;LAMA1;SH3GL1;LAMA5;LAMA2;HGS;SH3GL3;TNS4;LAMB1;ITGA2;SRC;GAB1;CBL;STAM2;FN1;LAMC1;SOS1;STAM;CRKL;RAP1B;LAMA4;LAMB2;RAP1A;SH3KBP1;EPS15;PIK3R1;HGF
ADAM15	ITGB1	R-HSA-75892	Platelet Adhesion to exposed collagen	7.10125e-06	8.48942e-06	0.241551	-0.114289	0.030444	0.00135783	7.10125e-06	1	1	0.492741	2	NA	NA	NA	NA	NA	NA	NA	NA	NA	ITGA2;ITGA1
ADAM15	ITGB1	R-HSA-8874081	MET activates PTK2 signaling	2.50456e-12	4.85049e-12	0.241551	-0.114289	0.030444	0.00135783	2.50456e-12	1	10	0.468217	14	NA	NA	NA	NA	NA	NA	NA	NA	NA	ITGA3;MET;LAMC2;PTK2;LAMA1;LAMA5;LAMA2;LAMB1;ITGA2;FN1;LAMC1;LAMA4;LAMB2;HGF
ADAM15	ITGB1	R-HSA-8875513	MET interacts with TNS proteins	3.33939e-05	3.8228e-05	0.241551	-0.114289	0.030444	0.00135783	3.33939e-05	1	2	0.121353	3	NA	NA	NA	NA	NA	NA	NA	NA	NA	MET;TNS4;HGF
ADAM15	ITGB1	R-HSA-8875878	MET promotes cell motility	7.11652e-16	1.72552e-15	0.241551	-0.114289	0.030444	0.00135783	7.11652e-16	1	15	0.466808	21	NA	NA	NA	NA	NA	NA	NA	NA	NA	ITGA3;MET;LAMC2;RAC1;PTK2;LAMA1;LAMA5;LAMA2;TNS4;LAMB1;ITGA2;SRC;GAB1;FN1;LAMC1;CRKL;RAP1B;LAMA4;LAMB2;RAP1A;HGF
ADAM15	ITGB3	R-HSA-114608	Platelet degranulation	1.15076e-18	3.31612e-18	0.241551	-0.291775	-0.320789	0.000189521	1.15076e-18	1	12	0.518534	17	NA	NA	NA	NA	NA	NA	NA	NA	NA	TGFB1;TTN;F5;ITGA2B;FGB;FGG;THBS1;FGA;ACTN2;F8;FN1;PECAM1;VWF;F13A1;TGFB3;VCL;TLN1
ADAM15	ITGB3	R-HSA-1566948	Elastic fibre formation	9.40742e-12	1.73637e-11	0.241551	-0.291775	-0.320789	0.000189521	9.40742e-12	1	7	0.436082	10	NA	NA	NA	NA	NA	NA	NA	NA	NA	TGFB1;FBN2;FBN3;VTN;MFAP5;MFAP2;FN1;ITGAV;TGFB3;FBN1
ADAM15	ITGB3	R-HSA-194138	Signaling by VEGF	1.87884e-35	1.77682e-34	0.241551	-0.291775	-0.320789	0.000189521	1.87884e-35	1	46	0.284848	62	NA	NA	NA	NA	NA	NA	NA	NA	NA	MTOR;PRKCZ;RHOA;RAC1;WASF1;MAPK11;NRAS;CYFIP1;MAPKAPK3;BRK1;SHB;NCF4;PTK2;ABI1;NCF1;SPHK1;NCK1;BCAR1;NCF2;PDPK1;CDC42;ROCK1;AKT1;PRKCD;PAK2;NCKAP1;MAPK14;ITPR3;AKT2;CTNNB1;AXL;KDR;MLST8;RASA1;VAV3;WASF2;MAPKAPK2;PTK2B;PAK1;PLCG1;VAV2;PXN;CYFIP2;ITGAV;VAV1;CRK;ITPR2;CDH5;NCK2;CTNNA1;ROCK2;PRKCB;CTNND1;ABI2;WASF3;NCKAP1L;FYN;ITPR1;JUP;AKT3;BAIAP2;PRKCA
ADAM15	ITGB3	R-HSA-202733	Cell surface interactions at the vascular wall	5.83505e-31	3.58439e-30	0.241551	-0.291775	-0.320789	0.000189521	5.83505e-31	1	51	0.458069	69	NA	NA	NA	NA	NA	NA	NA	NA	NA	IGLV2-23;TGFB1;IGHV3-53;PROCR;IGHV4-34;FCER1G;IGHV3-23;SHC1;NRAS;IGKV1-17;IGLV2-11;PTPN11;IGHV3-30;ITGA5;IGHV4-39;IGLV1-40;APOB;ATP1B1;LYN;IGLV3-25;ATP1B2;IGHV3-13;IGHV3-11;ITGB1;IGLV3-1;IGHV1-2;IGHV3-48;IGLV3-27;IGLV1-51;IGKV3D-20;IGHV1-46;IGLV3-19;IGLV7-43;IGKV3-20;IGKV1D-16;IGLV1-44;L1CAM;SLC7A6;PROC;IGKV1-16;SDC1;IGKV1-5;SLC7A7;IGKV3-11;ITGAL;IGLV2-14;IGHV2-70;IGKV4-1;IGLV3-21;PLCG1;LCK;FN1;I…
ADAM15	ITGB3	R-HSA-210990	PECAM1 interactions	7.44033e-12	1.37977e-11	0.241551	-0.291775	-0.320789	0.000189521	7.44033e-12	1	6	0.518534	8	NA	NA	NA	NA	NA	NA	NA	NA	NA	PTPN11;LYN;PLCG1;LCK;ITGAV;PECAM1;INPP5D;FYN
ADAM15	ITGB3	R-HSA-2129379	Molecules associated with elastic fibres	1.10007e-10	1.88037e-10	0.241551	-0.291775	-0.320789	0.000189521	1.10007e-10	1	4	0.395631	6	NA	NA	NA	NA	NA	NA	NA	NA	NA	TGFB1;VTN;FN1;ITGAV;TGFB3;FBN1
ADAM15	ITGB3	R-HSA-216083	Integrin cell surface interactions	6.04598e-15	1.39002e-14	0.241551	-0.291775	-0.320789	0.000189521	6.04598e-15	1	15	0.395631	20	NA	NA	NA	NA	NA	NA	NA	NA	NA	ITGA2B;FGB;FGG;THBS1;TNC;VTN;COL4A3;FGA;COL4A2;KDR;ITGAL;COL4A4;COMP;FN1;ITGAV;PECAM1;VWF;ITGA4;COL18A1;FBN1
ADAM15	ITGB3	R-HSA-3000170	Syndecan interactions	2.97057e-07	3.8616e-07	0.241551	-0.291775	-0.320789	0.000189521	2.97057e-07	1	5	-0.473573	7	NA	NA	NA	NA	NA	NA	NA	NA	NA	TGFB1;THBS1;TNC;VTN;SDC1;FN1;ITGAV
ADAM15	ITGB3	R-HSA-3000171	Non-integrin membrane-ECM interactions	1.75307e-10	2.93637e-10	0.241551	-0.291775	-0.320789	0.000189521	1.75307e-10	1	8	0.0782241	11	NA	NA	NA	NA	NA	NA	NA	NA	NA	TGFB1;THBS1;TNC;VTN;SDC1;COL4A3;COL4A2;COL4A4;FN1;ITGAV;FGF2
ADAM15	ITGB3	R-HSA-3000178	ECM proteoglycans	2.20352e-11	3.99272e-11	0.241551	-0.291775	-0.320789	0.000189521	2.20352e-11	1	9	0.436082	12	NA	NA	NA	NA	NA	NA	NA	NA	NA	TGFB1;ITGA2B;TNC;VTN;COL4A3;COL4A2;COL4A4;COMP;FN1;ITGAV;ITGB5;TGFB3
ADAM15	ITGB3	R-HSA-354192	Integrin signaling	3.68806e-59	1.37156e-57	0.241551	-0.291775	-0.320789	0.000189521	1.56301e-18	2.35959e-41	15	0.245102	21	81	81	0	LMNA_277;LMNA_282;LMNA_94;FLNA_2033;FLNA_977;LMNA_636;FLNA_1946;TXLNA_495;LMNA_572;FLNA_1081;FLNA_2158;FLNA_651;FLNA_1976;LMNA_66;FLNA_2599;FLNA_2339;LMNA_507;LMNA_525;FLNA_2356;FLNA_394;FLNA_2152;LMNA_463;FLNA_1734;FLNA_1854;LMNA_394;FLNA_2180;LMNA_571;FLNA_860;FLNA_189;LMNA_429;TXLNA_515;FLNA_1630;LMNA_390;FLNA_2414;LMNA_22;LMNA_71;FLNA_1835;FLNA_968;FLNA_2558;TXLNA_148;LMNA_407;LMNA_632;FLNA_1…	0.00262225703260377;0.000200919982953462;0.00209991923599651;-0.00256206797063241;0.0010656730397326;0.00105680461677071;-0.00262678554462337;-0.0013463177878541;0.000292050919503684;-0.00119464910112366;-0.00238449240662875;-0.0038611291809203;0.00496208839935441;-0.00102793310943161;-0.000168398002986403;0.00133937902167325;0.00128889443152347;-9.75914400935807e-06;0.00676915708934178;-0.002905…	LMNA_277;LMNA_282;LMNA_94;FLNA_2033;FLNA_977;LMNA_636;FLNA_1946;TXLNA_495;LMNA_572;FLNA_1081;FLNA_2158;FLNA_651;FLNA_1976;LMNA_66;FLNA_2599;FLNA_2339;LMNA_507;LMNA_525;FLNA_2356;FLNA_394;FLNA_2152;LMNA_463;FLNA_1734;FLNA_1854;LMNA_394;FLNA_2180;LMNA_571;FLNA_860;FLNA_189;LMNA_429;TXLNA_515;FLNA_1630;LMNA_390;FLNA_2414;LMNA_22;LMNA_71;FLNA_1835;FLNA_968;FLNA_2558;TXLNA_148;LMNA_407;LMNA_632;FLNA_1…	0.00262225703260377;0.000200919982953462;0.00209991923599651;-0.00256206797063241;0.0010656730397326;0.00105680461677071;-0.00262678554462337;-0.0013463177878541;0.000292050919503684;-0.00119464910112366;-0.00238449240662875;-0.0038611291809203;0.00496208839935441;-0.00102793310943161;-0.000168398002986403;0.00133937902167325;0.00128889443152347;-9.75914400935807e-06;0.00676915708934178;-0.002905…	NA	NA	SHC1;SYK;PTK2;BCAR1;ITGA2B;FGB;FGG;PDPK1;AKT1;SRC;FGA;FN1;SOS1;CRK;CSK;RASGRP1;RAP1B;VWF;APBB1IP;RAP1A;TLN1
ADAM15	ITGB3	R-HSA-354194	GRB2:SOS provides linkage to MAPK signaling for Integrins	2.15821e-16	5.40929e-16	0.241551	-0.291775	-0.320789	0.000189521	2.15821e-16	1	9	0.440733	13	NA	NA	NA	NA	NA	NA	NA	NA	NA	PTK2;ITGA2B;FGB;FGG;SRC;FGA;FN1;SOS1;RAP1B;VWF;APBB1IP;RAP1A;TLN1
ADAM15	ITGB3	R-HSA-372708	p130Cas linkage to MAPK signaling for integrins	2.03951e-16	5.12578e-16	0.241551	-0.291775	-0.320789	0.000189521	3.35449e-16	0.607995	10	0.440733	14	4	4	0	BCAR1_428;BCAR1_639;BCAR1_234;BCAR1_694	-0.00127862801398981;0.00111332145915477;-0.00848882278151175;0.0058506295232521	BCAR1_428;BCAR1_639;BCAR1_234;BCAR1_694	-0.00127862801398981;0.00111332145915477;-0.00848882278151175;0.0058506295232521	NA	NA	PTK2;BCAR1;ITGA2B;FGB;FGG;SRC;FGA;FN1;CRK;RAP1B;VWF;APBB1IP;RAP1A;TLN1
ADAM15	ITGB3	R-HSA-373760	L1CAM interactions	2.42172e-22	9.24351e-22	0.241551	-0.291775	-0.320789	0.000189521	2.42172e-22	1	19	0.354898	26	NA	NA	NA	NA	NA	NA	NA	NA	NA	RAC1;CLTC;MAP2K1;RPS6KA1;SH3GL2;RPS6KA3;RPS6KA5;MAP2K2;ITGA2B;MAPK1;DNM2;CLTA;L1CAM;RPS6KA2;PAK1;VAV2;ITGAV;EGFR;MAPK3;AP2A1;AP2S1;ITGA1;AP2M1;DPYSL2;AP2A2;AP2B1
ADAM15	ITGB3	R-HSA-4420097	VEGFA-VEGFR2 Pathway	1.87884e-35	1.77682e-34	0.241551	-0.291775	-0.320789	0.000189521	1.87884e-35	1	46	0.284848	62	NA	NA	NA	NA	NA	NA	NA	NA	NA	MTOR;PRKCZ;RHOA;RAC1;WASF1;MAPK11;NRAS;CYFIP1;MAPKAPK3;BRK1;SHB;NCF4;PTK2;ABI1;NCF1;SPHK1;NCK1;BCAR1;NCF2;PDPK1;CDC42;ROCK1;AKT1;PRKCD;PAK2;NCKAP1;MAPK14;ITPR3;AKT2;CTNNB1;AXL;KDR;MLST8;RASA1;VAV3;WASF2;MAPKAPK2;PTK2B;PAK1;PLCG1;VAV2;PXN;CYFIP2;ITGAV;VAV1;CRK;ITPR2;CDH5;NCK2;CTNNA1;ROCK2;PRKCB;CTNND1;ABI2;WASF3;NCKAP1L;FYN;ITPR1;JUP;AKT3;BAIAP2;PRKCA
ADAM15	ITGB3	R-HSA-445144	Signal transduction by L1	5.22148e-15	1.20773e-14	0.241551	-0.291775	-0.320789	0.000189521	8.31905e-11	6.27654e-05	7	-0.33728	10	2	2	0	MAPK1_187;MAPK3_204	-0.0242186799084696;-0.0183916334635733	MAPK1_187;MAPK3_204	-0.0242186799084696;-0.0183916334635733	NA	NA	RAC1;MAP2K1;MAP2K2;ITGA2B;MAPK1;L1CAM;PAK1;VAV2;ITGAV;MAPK3
ADAM15	ITGB3	R-HSA-5673001	RAF/MAP kinase cascade	3.62604e-36	3.64192e-35	0.241551	-0.291775	-0.320789	0.000189521	3.62604e-36	1	59	-0.0518675	79	NA	NA	NA	NA	NA	NA	NA	NA	NA	IRS2;PPP2R5C;BRAF;MET;PPP2R5A;CAMK2G;SPTBN4;PPP5C;NF1;PPP2CB;UBA52;DLG3;RASGRP4;NEFL;SHC1;FRS2;NRAS;KSR2;PTPRA;SPTA1;MAP2K1;KSR1;PTK2;PPP2R5D;RBX1;RAF1;SPTB;PPP2R1A;MAP2K2;ITGA2B;FGB;ARAF;FGG;SPTAN1;MAPK1;IRS1;BRAP;IQGAP1;DLG1;PPP2R5B;PPP2R5E;SPTBN1;SRC;ERBB2;NCAM1;FGF1;FGA;ACTN2;IL2RG;CUL3;YWHAB;JAK3;CNKSR1;NRG1;SPRED1;ARRB2;FN1;JAK2;TGFA;SOS1;CSK;SPTBN2;MARK3;EGFR;RASGRP1;PPP2R1B;RAP1B;MAPK3;CA…
ADAM15	ITGB3	R-HSA-5674135	MAP2K and MAPK activation	2.58588e-27	1.26176e-26	0.241551	-0.291775	-0.320789	0.000189521	4.11991e-23	6.27654e-05	21	-0.360254	29	2	2	0	MAPK1_187;MAPK3_204	-0.0242186799084696;-0.0183916334635733	MAPK1_187;MAPK3_204	-0.0242186799084696;-0.0183916334635733	NA	NA	BRAF;NRAS;KSR2;MAP2K1;KSR1;RAF1;MAP2K2;ITGA2B;FGB;ARAF;FGG;MAPK1;IQGAP1;SRC;FGA;YWHAB;CNKSR1;ARRB2;FN1;CSK;MARK3;RAP1B;MAPK3;VWF;APBB1IP;RAP1A;ARRB1;VCL;TLN1
ADAM15	ITGB3	R-HSA-5683057	MAPK family signaling cascades	8.39133e-48	1.94058e-46	0.241551	-0.291775	-0.320789	0.000189521	8.39133e-48	1	76	0.37914	102	NA	NA	NA	NA	NA	NA	NA	NA	NA	IRS2;PPP2R5C;BRAF;MET;PPP2R5A;CAMK2G;SPTBN4;PPP5C;RAC1;NF1;FOXO3;PPP2CB;UBA52;DLG3;RASGRP4;CCND3;NEFL;SHC1;FRS2;NRAS;KSR2;PTPRA;SPTA1;MAP2K1;PTPN11;KSR1;PTK2;PPP2R5D;RBX1;RAF1;JUN;SPTB;PPP2R1A;MAP2K2;MAPKAPK5;ITGA2B;FGB;ARAF;FGG;SPTAN1;CDC42;HSPB1;MAPK1;IRS1;BRAP;IQGAP1;KALRN;DLG1;PAK2;TYK2;PPP2R5B;PPP2R5E;SPTBN1;SRC;ERBB2;NCAM1;FGF1;FGA;ACTN2;IL2RG;CUL3;CSF2RA;YWHAB;JAK3;CNKSR1;NRG1;FOXO1;PAK1;S…
ADAM15	ITGB3	R-HSA-5684996	MAPK1/MAPK3 signaling	9.66882e-38	1.12748e-36	0.241551	-0.291775	-0.320789	0.000189521	9.66882e-38	1	61	-0.0518675	82	NA	NA	NA	NA	NA	NA	NA	NA	NA	IRS2;PPP2R5C;BRAF;MET;PPP2R5A;CAMK2G;SPTBN4;PPP5C;NF1;PPP2CB;UBA52;DLG3;RASGRP4;NEFL;SHC1;FRS2;NRAS;KSR2;PTPRA;SPTA1;MAP2K1;PTPN11;KSR1;PTK2;PPP2R5D;RBX1;RAF1;SPTB;PPP2R1A;MAP2K2;ITGA2B;FGB;ARAF;FGG;SPTAN1;MAPK1;IRS1;BRAP;IQGAP1;DLG1;TYK2;PPP2R5B;PPP2R5E;SPTBN1;SRC;ERBB2;NCAM1;FGF1;FGA;ACTN2;IL2RG;CUL3;YWHAB;JAK3;CNKSR1;NRG1;SPRED1;ARRB2;FN1;JAK2;TGFA;SOS1;CSK;SPTBN2;MARK3;EGFR;RASGRP1;PPP2R1B;RA…
ADAM15	ITGB3	R-HSA-6802946	Signaling by moderate kinase activity BRAF mutants	1.14946e-22	4.49975e-22	0.241551	-0.291775	-0.320789	0.000189521	1.14946e-22	1	24	-0.360254	32	NA	NA	NA	NA	NA	NA	NA	NA	NA	BRAF;NRAS;KSR2;MAP2K1;KSR1;RAF1;MAP2K2;ITGA2B;FGB;ARAF;FGG;MAPK1;BRAP;IQGAP1;KRAS;SRC;FGA;YWHAB;CNKSR1;ARRB2;FN1;JAK2;CSK;MARK3;RAP1B;MAPK3;VWF;APBB1IP;RAP1A;ARRB1;VCL;TLN1
ADAM15	ITGB3	R-HSA-6802948	Signaling by high-kinase activity BRAF mutants	4.11991e-23	1.64319e-22	0.241551	-0.291775	-0.320789	0.000189521	4.11991e-23	1	21	-0.360254	29	NA	NA	NA	NA	NA	NA	NA	NA	NA	BRAF;NRAS;KSR2;MAP2K1;KSR1;RAF1;MAP2K2;ITGA2B;FGB;ARAF;FGG;MAPK1;IQGAP1;SRC;FGA;YWHAB;CNKSR1;ARRB2;FN1;CSK;MARK3;RAP1B;MAPK3;VWF;APBB1IP;RAP1A;ARRB1;VCL;TLN1
ADAM15	ITGB3	R-HSA-6802949	Signaling by RAS mutants	1.14946e-22	4.49975e-22	0.241551	-0.291775	-0.320789	0.000189521	1.14946e-22	1	24	-0.360254	32	NA	NA	NA	NA	NA	NA	NA	NA	NA	BRAF;NRAS;KSR2;MAP2K1;KSR1;RAF1;MAP2K2;ITGA2B;FGB;ARAF;FGG;MAPK1;BRAP;IQGAP1;KRAS;SRC;FGA;YWHAB;CNKSR1;ARRB2;FN1;JAK2;CSK;MARK3;RAP1B;MAPK3;VWF;APBB1IP;RAP1A;ARRB1;VCL;TLN1
ADAM15	ITGB3	R-HSA-6802952	Signaling by BRAF and RAF fusions	2.25548e-33	1.71941e-32	0.241551	-0.291775	-0.320789	0.000189521	2.25548e-33	1	36	0.362791	48	NA	NA	NA	NA	NA	NA	NA	NA	NA	BRAF;CLCN6;NRAS;KSR2;MAP2K1;PAPSS1;AGTRAP;KSR1;RAF1;MAP2K2;ITGA2B;FGB;ARAF;FGG;BCL2L11;AKAP9;MAPK1;IQGAP1;LMNA;SRC;TRIM24;ZC3HAV1;TRAK1;FGA;AP3B1;YWHAB;FXR1;CNKSR1;ARRB2;FN1;JAK2;CSK;MARK3;RAP1B;MAPK3;ATG7;SND1;VWF;AGK;ESRP1;APBB1IP;RAP1A;ARRB1;FAM114A2;QKI;VCL;TLN1;MPRIP
ADAM15	ITGB3	R-HSA-6802955	Paradoxical activation of RAF signaling by kinase inactive BRAF	1.14946e-22	4.49975e-22	0.241551	-0.291775	-0.320789	0.000189521	1.14946e-22	1	24	-0.360254	32	NA	NA	NA	NA	NA	NA	NA	NA	NA	BRAF;NRAS;KSR2;MAP2K1;KSR1;RAF1;MAP2K2;ITGA2B;FGB;ARAF;FGG;MAPK1;BRAP;IQGAP1;KRAS;SRC;FGA;YWHAB;CNKSR1;ARRB2;FN1;JAK2;CSK;MARK3;RAP1B;MAPK3;VWF;APBB1IP;RAP1A;ARRB1;VCL;TLN1
ADAM15	ITGB3	R-HSA-6802957	Oncogenic MAPK signaling	1.24352e-34	1.11471e-33	0.241551	-0.291775	-0.320789	0.000189521	1.24352e-34	1	37	0.354898	50	NA	NA	NA	NA	NA	NA	NA	NA	NA	BRAF;CLCN6;NRAS;KSR2;MAP2K1;PAPSS1;AGTRAP;KSR1;RAF1;MAP2K2;ITGA2B;FGB;ARAF;FGG;BCL2L11;AKAP9;MAPK1;BRAP;IQGAP1;KRAS;LMNA;SRC;TRIM24;ZC3HAV1;TRAK1;FGA;AP3B1;YWHAB;FXR1;CNKSR1;ARRB2;FN1;JAK2;CSK;MARK3;RAP1B;MAPK3;ATG7;SND1;VWF;AGK;ESRP1;APBB1IP;RAP1A;ARRB1;FAM114A2;QKI;VCL;TLN1;MPRIP
ADAM15	ITGB3	R-HSA-76005	Response to elevated platelet cytosolic Ca2+	2.52673e-21	8.92625e-21	0.241551	-0.291775	-0.320789	0.000189521	2.52673e-21	1	15	0.463002	21	NA	NA	NA	NA	NA	NA	NA	NA	NA	TGFB1;TTN;STXBP3;F5;ITGA2B;FGB;FGG;THBS1;FGA;ACTN2;F8;STX4;FN1;PECAM1;PRKCB;VWF;F13A1;TGFB3;VCL;PRKCA;TLN1
ADAM15	ITGB3	R-HSA-76009	Platelet Aggregation (Plug Formation)	5.3555e-20	1.68054e-19	0.241551	-0.291775	-0.320789	0.000189521	5.3555e-20	1	18	0.284848	25	NA	NA	NA	NA	NA	NA	NA	NA	NA	GP5;SHC1;SYK;GP1BB;PTK2;GP9;BCAR1;ITGA2B;FGB;FGG;PDPK1;AKT1;GP1BA;SRC;FGA;FN1;SOS1;CRK;CSK;RASGRP1;RAP1B;VWF;APBB1IP;RAP1A;TLN1
ADAM15	ITGB3	R-HSA-9607240	FLT3 Signaling	4.74127e-39	6.33397e-38	0.241551	-0.291775	-0.320789	0.000189521	4.74127e-39	1	65	-0.0518675	87	NA	NA	NA	NA	NA	NA	NA	NA	NA	IRS2;PPP2R5C;BRAF;MET;PPP2R5A;CAMK2G;SPTBN4;PPP5C;NF1;PPP2CB;UBA52;DLG3;RASGRP4;NEFL;SHC1;FRS2;NRAS;KSR2;PTPRA;SPTA1;MAP2K1;PTPN11;KSR1;PTK2;PPP2R5D;RBX1;RAF1;SPTB;PPP2R1A;MAP2K2;ITGA2B;FGB;ARAF;FGG;SPTAN1;PDPK1;PDE3B;MAPK1;IRS1;BRAP;IQGAP1;DLG1;PPP2R5B;PPP2R5E;SPTBN1;SRC;ERBB2;GAB1;NCAM1;FGF1;FGA;ACTN2;AKT2;IL2RG;CUL3;YWHAB;JAK3;CNKSR1;NRG1;GAB2;SPRED1;ARRB2;FN1;JAK2;TGFA;SOS1;CSK;SPTBN2;MARK3;E…
ADAM15	ITGB3	R-HSA-9649948	Signaling downstream of RAS mutants	1.14946e-22	4.49975e-22	0.241551	-0.291775	-0.320789	0.000189521	1.14946e-22	1	24	-0.360254	32	NA	NA	NA	NA	NA	NA	NA	NA	NA	BRAF;NRAS;KSR2;MAP2K1;KSR1;RAF1;MAP2K2;ITGA2B;FGB;ARAF;FGG;MAPK1;BRAP;IQGAP1;KRAS;SRC;FGA;YWHAB;CNKSR1;ARRB2;FN1;JAK2;CSK;MARK3;RAP1B;MAPK3;VWF;APBB1IP;RAP1A;ARRB1;VCL;TLN1
ADAM17	ITGA5	R-HSA-1566948	Elastic fibre formation	1.1514e-06	1.45019e-06	0.123835	-0.227127	-0.0642706	0.00637226	1.1514e-06	1	6	0.308809	8	NA	NA	NA	NA	NA	NA	NA	NA	NA	TGFB1;FBN2;ITGB1;FBN3;MFAP5;MFAP2;FN1;FBN1
ADAM17	ITGA5	R-HSA-1566977	Fibronectin matrix formation	0.000187182	0.000207963	0.123835	-0.227127	-0.0642706	0.00637226	0.000187182	1	1	0.494292	2	NA	NA	NA	NA	NA	NA	NA	NA	NA	ITGB1;FN1
ADAM17	ITGA5	R-HSA-202733	Cell surface interactions at the vascular wall	5.42643e-28	2.7251e-27	0.123835	-0.227127	-0.0642706	0.00637226	5.42643e-28	1	49	0.0525722	66	NA	NA	NA	NA	NA	NA	NA	NA	NA	IGLV2-23;IGHV3-53;PROCR;IGHV4-34;FCER1G;IGHV3-23;SHC1;NRAS;IGKV1-17;IGLV2-11;PTPN11;IGHV3-30;IGHV4-39;IGLV1-40;APOB;ATP1B1;LYN;IGLV3-25;ATP1B2;IGHV3-13;IGHV3-11;ITGB1;IGLV3-1;IGHV1-2;IGHV3-48;IGLV3-27;IGLV1-51;IGKV3D-20;IGHV1-46;IGLV3-19;IGLV7-43;IGKV3-20;IGKV1D-16;IGLV1-44;L1CAM;SLC7A6;PROC;IGKV1-16;IGKV1-5;SLC7A7;ITGB3;IGKV3-11;ITGAL;IGLV2-14;IGHV2-70;IGKV4-1;IGLV3-21;PLCG1;LCK;FN1;IGLC7;SOS1;I…
ADAM17	ITGA5	R-HSA-216083	Integrin cell surface interactions	2.14991e-08	3.02637e-08	0.123835	-0.227127	-0.0642706	0.00637226	2.14991e-08	1	6	0.595913	8	NA	NA	NA	NA	NA	NA	NA	NA	NA	ITGB1;AGRN;KDR;ITGAL;COMP;FN1;ITGA4;COL18A1
ADAM17	ITGA5	R-HSA-373760	L1CAM interactions	5.64204e-21	1.94086e-20	0.123835	-0.227127	-0.0642706	0.00637226	5.64204e-21	1	18	0.267371	25	NA	NA	NA	NA	NA	NA	NA	NA	NA	RAC1;CLTC;MAP2K1;RPS6KA1;SH3GL2;RPS6KA3;RPS6KA5;MAP2K2;ITGB1;MAPK1;DNM2;CLTA;L1CAM;RPS6KA2;PAK1;VAV2;EGFR;MAPK3;AP2A1;AP2S1;ITGA1;AP2M1;DPYSL2;AP2A2;AP2B1
ADAM17	ITGA5	R-HSA-445144	Signal transduction by L1	3.018e-10	4.93497e-10	0.123835	-0.227127	-0.0642706	0.00637226	4.80839e-06	6.27654e-05	6	0.476392	9	2	2	0	MAPK1_187;MAPK3_204	-0.0242186799084696;-0.0183916334635733	MAPK1_187;MAPK3_204	-0.0242186799084696;-0.0183916334635733	NA	NA	RAC1;MAP2K1;MAP2K2;ITGB1;MAPK1;L1CAM;PAK1;VAV2;MAPK3
ADAM17	ITGA5	R-HSA-8878166	Transcriptional regulation by RUNX2	1.51583e-22	5.90037e-22	0.123835	-0.227127	-0.0642706	0.00637226	1.51583e-22	1	25	0.252995	34	NA	NA	NA	NA	NA	NA	NA	NA	NA	WWTR1;SMAD1;WWP1;MMP13;UBA52;LGALS3;SKP1;GLI2;RBX1;STAT1;GLI3;CDKN1A;CCND1;MAPK1;GSK3B;AKT1;SMURF1;CDK4;YAP1;AKT2;DLX6;CUL1;HIVEP3;BAX;CBFB;MAPK3;ITGBL1;COL1A1;HES1;SKP2;AKT3;RUNX1;CDK1;RB1
ADAM17	ITGA5	R-HSA-8941332	RUNX2 regulates genes involved in cell migration	5.44326e-08	7.3287e-08	0.123835	-0.227127	-0.0642706	0.00637226	5.44326e-08	1	2	0.252995	3	NA	NA	NA	NA	NA	NA	NA	NA	NA	MMP13;CBFB;ITGBL1
ADAM17	ITGB1	R-HSA-1500931	Cell-Cell communication	7.26944e-11	1.25348e-10	0.123835	-0.114289	0.123185	0.00276265	7.26944e-11	1	9	0.18661	13	NA	NA	NA	NA	NA	NA	NA	NA	NA	LAMC2;PTPN11;PTK2;CD47;NCK1;WASL;TYROBP;ITGA6;PTK2B;SIRPA;PXN;FYN;ILK
ADAM17	ITGB1	R-HSA-1566948	Elastic fibre formation	1.20695e-10	2.05795e-10	0.123835	-0.114289	0.123185	0.00276265	1.20695e-10	1	9	0.702044	12	NA	NA	NA	NA	NA	NA	NA	NA	NA	TGFB1;ITGA5;FBN2;FBN3;VTN;MFAP5;MFAP2;FN1;ITGAV;TGFB3;ITGA8;FBN1
ADAM17	ITGB1	R-HSA-1566977	Fibronectin matrix formation	0.000431749	0.000474132	0.123835	-0.114289	0.123185	0.00276265	0.000431749	1	1	0.494292	2	NA	NA	NA	NA	NA	NA	NA	NA	NA	ITGA5;FN1
ADAM17	ITGB1	R-HSA-198933	Immunoregulatory interactions between a Lymphoid and a non-Lymphoid cell	6.49898e-11	1.1284e-10	0.123835	-0.114289	0.123185	0.00276265	6.49898e-11	1	2	0.250458	3	NA	NA	NA	NA	NA	NA	NA	NA	NA	ITGAL;VCAM1;ITGA4
ADAM17	ITGB1	R-HSA-202733	Cell surface interactions at the vascular wall	1.46367e-33	1.15086e-32	0.123835	-0.114289	0.123185	0.00276265	1.46367e-33	1	56	0.0668076	75	NA	NA	NA	NA	NA	NA	NA	NA	NA	ITGA3;IGLV2-23;TGFB1;IGHV3-53;PROCR;IGHV4-34;FCER1G;IGHV3-23;SHC1;NRAS;IGKV1-17;IGLV2-11;PTPN11;IGHV3-30;ITGA5;IGHV4-39;IGLV1-40;APOB;ATP1B1;LYN;IGLV3-25;ATP1B2;IGHV3-13;IGHV3-11;IGLV3-1;IGHV1-2;IGHV3-48;IGLV3-27;IGLV1-51;IGKV3D-20;IGHV1-46;IGLV3-19;IGLV7-43;IGKV3-20;IGKV1D-16;IGLV1-44;L1CAM;SLC7A6;PROC;IGKV1-16;SDC1;IGKV1-5;SLC7A7;ITGB3;IGKV3-11;ITGA6;ITGAL;ITGAX;IGLV2-14;IGHV2-70;IGKV4-1;IGLV3-…
ADAM17	ITGB1	R-HSA-210991	Basigin interactions	2.11805e-08	2.98305e-08	0.123835	-0.114289	0.123185	0.00276265	2.11805e-08	1	7	0.21649	10	NA	NA	NA	NA	NA	NA	NA	NA	NA	ITGA3;ATP1B1;ATP1B2;L1CAM;SLC7A6;SLC7A7;ITGA6;ATP1B3;SLC3A2;BSG
ADAM17	ITGB1	R-HSA-2129379	Molecules associated with elastic fibres	1.60357e-09	2.47506e-09	0.123835	-0.114289	0.123185	0.00276265	1.60357e-09	1	4	0.702044	6	NA	NA	NA	NA	NA	NA	NA	NA	NA	TGFB1;VTN;FN1;ITGAV;TGFB3;ITGA8
ADAM17	ITGB1	R-HSA-216083	Integrin cell surface interactions	2.93977e-35	2.69675e-34	0.123835	-0.114289	0.123185	0.00276265	2.93977e-35	1	23	0.134743	31	NA	NA	NA	NA	NA	NA	NA	NA	NA	ITGA3;COL9A2;ITGA5;THBS1;TNC;ITGA2;VTN;COL4A3;AGRN;ITGA6;KDR;ITGAL;ITGAX;ITGA7;ITGA9;COMP;FN1;ITGAV;COL4A1;COL16A1;VCAM1;ITGA4;ITGA8;ITGA11;COL18A1;JAM3;BSG;LUM;HSPG2;JAM2;ITGA1
ADAM17	ITGB1	R-HSA-3000157	Laminin interactions	5.60726e-15	1.29239e-14	0.123835	-0.114289	0.123185	0.00276265	5.60726e-15	1	13	0.171529	18	NA	NA	NA	NA	NA	NA	NA	NA	NA	ITGA3;LAMC2;LAMA1;LAMA5;LAMA2;LAMB1;ITGA2;COL4A3;ITGA6;ITGA7;LAMC1;ITGAV;COL4A1;LAMA4;LAMB2;COL18A1;HSPG2;ITGA1
ADAM17	ITGB1	R-HSA-3000170	Syndecan interactions	5.53478e-07	7.11098e-07	0.123835	-0.114289	0.123185	0.00276265	5.53478e-07	1	6	0.0944327	9	NA	NA	NA	NA	NA	NA	NA	NA	NA	TGFB1;THBS1;TNC;ITGA2;VTN;SDC1;ITGA6;FN1;ITGAV
ADAM17	ITGB1	R-HSA-3000171	Non-integrin membrane-ECM interactions	2.11742e-15	4.99326e-15	0.123835	-0.114289	0.123185	0.00276265	2.11742e-15	1	16	0.466808	22	NA	NA	NA	NA	NA	NA	NA	NA	NA	TGFB1;LAMC2;LAMA1;THBS1;TNC;LAMA5;LAMA2;LAMB1;ITGA2;VTN;SDC1;COL4A3;AGRN;ITGA6;FN1;LAMC1;ITGAV;COL4A1;LAMA4;LAMB2;FGF2;HSPG2
ADAM17	ITGB1	R-HSA-3000178	ECM proteoglycans	2.24512e-18	6.36311e-18	0.123835	-0.114289	0.123185	0.00276265	2.24512e-18	1	19	0.171529	26	NA	NA	NA	NA	NA	NA	NA	NA	NA	TGFB1;COL9A2;LAMA1;TNC;LAMA5;LAMA2;LAMB1;ITGA2;VTN;COL4A3;AGRN;ITGAX;ITGA7;ITGA9;COMP;FN1;LAMC1;ITGAV;COL4A1;ITGB5;LAMA4;TGFB3;LAMB2;ITGA8;LUM;HSPG2
ADAM17	ITGB1	R-HSA-373755	Semaphorin interactions	1.53822e-25	6.81672e-25	0.123835	-0.114289	0.123185	0.00276265	1.53822e-25	1	26	0.117125	35	NA	NA	NA	NA	NA	NA	NA	NA	NA	LIMK2;MET;CDK5;RAC1;RHOA;SEMA7A;MYH14;RHOC;CRMP1;ROCK1;PLXNA1;PLXNB1;PAK2;TREM2;TYROBP;ERBB2;RHOB;NRP1;HSP90AA1;PLXNA2;LIMK1;PAK1;MYH11;DPYSL4;MYH9;ROCK2;CFL1;FYN;RRAS;MYL6;MYL9;ITGA1;DPYSL2;DPYSL3;MYH10
ADAM17	ITGB1	R-HSA-373760	L1CAM interactions	1.67557e-21	6.01196e-21	0.123835	-0.114289	0.123185	0.00276265	1.67557e-21	1	24	0.256519	32	NA	NA	NA	NA	NA	NA	NA	NA	NA	RAC1;CLTC;MAP2K1;RPS6KA1;SH3GL2;ITGA5;RPS6KA3;RPS6KA5;MAP2K2;LAMA1;CHL1;MAPK1;DNM2;LAMB1;ITGA2;CLTA;L1CAM;RPS6KA2;ITGA9;PAK1;VAV2;LAMC1;ITGAV;EGFR;MAPK3;AP2A1;AP2S1;ITGA1;AP2M1;DPYSL2;AP2A2;AP2B1
ADAM17	ITGB1	R-HSA-416700	Other semaphorin interactions	0.00129323	0.00139403	0.123835	-0.114289	0.123185	0.00276265	0.00129323	1	1	0.08358	2	NA	NA	NA	NA	NA	NA	NA	NA	NA	SEMA7A;ITGA1
ADAM17	ITGB1	R-HSA-445144	Signal transduction by L1	1.18955e-13	2.50279e-13	0.123835	-0.114289	0.123185	0.00276265	1.89524e-09	6.27654e-05	8	-0.10895	11	2	2	0	MAPK1_187;MAPK3_204	-0.0242186799084696;-0.0183916334635733	MAPK1_187;MAPK3_204	-0.0242186799084696;-0.0183916334635733	NA	NA	RAC1;MAP2K1;ITGA5;MAP2K2;MAPK1;L1CAM;ITGA9;PAK1;VAV2;ITGAV;MAPK3
ADAM17	ITGB1	R-HSA-446728	Cell junction organization	1.62283e-06	2.02174e-06	0.123835	-0.114289	0.123185	0.00276265	1.62283e-06	1	2	0.21649	3	NA	NA	NA	NA	NA	NA	NA	NA	NA	LAMC2;ITGA6;ILK
ADAM17	ITGB1	R-HSA-447041	CHL1 interactions	4.1255e-05	4.70509e-05	0.123835	-0.114289	0.123185	0.00276265	4.1255e-05	1	2	0.492741	3	NA	NA	NA	NA	NA	NA	NA	NA	NA	CHL1;ITGA2;ITGA1
ADAM17	ITGB1	R-HSA-5663220	RHO GTPases Activate Formins	0.000944626	0.00102266	0.123835	-0.114289	0.123185	0.00276265	0.000944626	1	1	-0.14926	2	NA	NA	NA	NA	NA	NA	NA	NA	NA	SRF;SCAI
ADAM17	ITGB1	R-HSA-6785807	Interleukin-4 and Interleukin-13 signaling	1.47709e-31	9.34472e-31	0.123835	-0.114289	0.123185	0.00276265	2.29207e-29	0.00644436	46	0.0264975	62	2	2	0	STAT6_641;STAT3_705	-0.0103484624584153;-0.00899982503505636	STAT6_641;STAT3_705	-0.0103484624584153;-0.00899982503505636	NA	NA	TP53;IGHE;BCL2;ALOX15;TGFB1;FOS;STAT3;TNFRSF1B;FOXO3;STAT6;IGHG4;SAA1;CEBPD;IL6R;MCL1;BCL2L1;MMP1;NOS2;PTGS2;STAT1;MUC1;POU2F1;CDKN1A;TIMP1;CCND1;AKT1;LAMA5;MMP9;TYK2;MMP3;LCN2;FSCN1;HIF1A;BCL6;S1PR1;IL2RG;IRF4;LBP;JAK3;ITGAX;SOX2;HSP90AA1;FOXO1;HSP90B1;FN1;JAK2;ICAM1;IGHG1;BIRC5;POMC;JAK1;VCAM1;JUNB;FGF2;NDN;MYC;ALOX5;PIK3R1;HGF;MMP2;ZEB1;VIM
ADAM17	ITGB1	R-HSA-6806834	Signaling by MET	7.29398e-22	2.70162e-21	0.123835	-0.114289	0.123185	0.00276265	7.29398e-22	1	28	-0.0845666	38	NA	NA	NA	NA	NA	NA	NA	NA	NA	ITGA3;LRIG1;MET;LAMC2;RAC1;STAT3;UBA52;NRAS;PTPN11;SH3GL2;PTK2;RANBP9;LAMA1;SH3GL1;LAMA5;LAMA2;HGS;SH3GL3;TNS4;LAMB1;ITGA2;SRC;GAB1;CBL;STAM2;FN1;LAMC1;SOS1;STAM;CRKL;RAP1B;LAMA4;LAMB2;RAP1A;SH3KBP1;EPS15;PIK3R1;HGF
ADAM17	ITGB1	R-HSA-75892	Platelet Adhesion to exposed collagen	1.44482e-05	1.69487e-05	0.123835	-0.114289	0.123185	0.00276265	1.44482e-05	1	1	0.492741	2	NA	NA	NA	NA	NA	NA	NA	NA	NA	ITGA2;ITGA1
ADAM17	ITGB1	R-HSA-8874081	MET activates PTK2 signaling	5.09579e-12	9.58551e-12	0.123835	-0.114289	0.123185	0.00276265	5.09579e-12	1	10	0.468217	14	NA	NA	NA	NA	NA	NA	NA	NA	NA	ITGA3;MET;LAMC2;PTK2;LAMA1;LAMA5;LAMA2;LAMB1;ITGA2;FN1;LAMC1;LAMA4;LAMB2;HGF
ADAM17	ITGB1	R-HSA-8875513	MET interacts with TNS proteins	6.79435e-05	7.68834e-05	0.123835	-0.114289	0.123185	0.00276265	6.79435e-05	1	2	0.121353	3	NA	NA	NA	NA	NA	NA	NA	NA	NA	MET;TNS4;HGF
ADAM17	ITGB1	R-HSA-8875878	MET promotes cell motility	1.44793e-15	3.45595e-15	0.123835	-0.114289	0.123185	0.00276265	1.44793e-15	1	15	0.466808	21	NA	NA	NA	NA	NA	NA	NA	NA	NA	ITGA3;MET;LAMC2;RAC1;PTK2;LAMA1;LAMA5;LAMA2;TNS4;LAMB1;ITGA2;SRC;GAB1;FN1;LAMC1;CRKL;RAP1B;LAMA4;LAMB2;RAP1A;HGF
ADAM17	NOTCH1	R-HSA-157118	Signaling by NOTCH	7.97632e-27	3.79116e-26	0.123835	0.0669837	0.234954	0.0133032	7.97632e-27	1	42	-0.134884	57	NA	NA	NA	NA	NA	NA	NA	NA	NA	TP53;ST3GAL4;E2F3;ST3GAL6;AGO4;FLT4;MAML1;TFDP2;GZMB;SKP1;CREB1;RBX1;NOTCH3;MAML3;AGO2;LFNG;CCND1;CREBBP;DTX2;AKT1;CNTN1;RBPJ;SIRT6;NUMB;FABP7;POGLUT1;EP300;CCNC;POFUT1;HIF1A;ELF3;KAT2B;TFDP1;WWC1;TNRC6B;CDK8;NOTCH4;TNRC6C;CUL1;TNRC6A;ITCH;ARRB2;PLXND1;EGFR;MAML2;KAT2A;SMAD3;PBX1;HES1;SNW1;DLGAP5;ARRB1;MYC;AGO3;RUNX1;ACTA2;AGO1
ADAM17	NOTCH1	R-HSA-186712	Regulation of beta-cell development	1.86967e-12	3.63628e-12	0.123835	0.0669837	0.234954	0.0133032	1.86967e-12	1	8	0.0393235	11	NA	NA	NA	NA	NA	NA	NA	NA	NA	MAML1;MAML3;CREBBP;RBPJ;EP300;KAT2B;FOXO1;MAML2;KAT2A;HES1;SNW1
ADAM17	NOTCH1	R-HSA-1912399	Pre-NOTCH Processing in the Endoplasmic Reticulum	0.000250655	0.000277475	0.123835	0.0669837	0.234954	0.0133032	0.000250655	1	3	-0.0653982	4	NA	NA	NA	NA	NA	NA	NA	NA	NA	NOTCH3;POGLUT1;POFUT1;NOTCH4
ADAM17	NOTCH1	R-HSA-1912408	Pre-NOTCH Transcription and Translation	2.53048e-11	4.55453e-11	0.123835	0.0669837	0.234954	0.0133032	2.53048e-11	1	19	-0.104863	26	NA	NA	NA	NA	NA	NA	NA	NA	NA	TP53;E2F3;AGO4;MAML1;TFDP2;NOTCH3;MAML3;AGO2;CCND1;CREBBP;RBPJ;SIRT6;EP300;ELF3;KAT2B;TFDP1;TNRC6B;NOTCH4;TNRC6C;TNRC6A;MAML2;KAT2A;SNW1;AGO3;RUNX1;AGO1
ADAM17	NOTCH1	R-HSA-1912420	Pre-NOTCH Processing in Golgi	0.00235872	0.00250723	0.123835	0.0669837	0.234954	0.0133032	0.00235872	1	3	0.38802	5	NA	NA	NA	NA	NA	NA	NA	NA	NA	ST3GAL4;ST3GAL6;NOTCH3;LFNG;NOTCH4
ADAM17	NOTCH1	R-HSA-1912422	Pre-NOTCH Expression and Processing	4.56338e-11	8.04511e-11	0.123835	0.0669837	0.234954	0.0133032	4.56338e-11	1	23	0.0792107	31	NA	NA	NA	NA	NA	NA	NA	NA	NA	TP53;ST3GAL4;E2F3;ST3GAL6;AGO4;MAML1;TFDP2;NOTCH3;MAML3;AGO2;LFNG;CCND1;CREBBP;RBPJ;SIRT6;POGLUT1;EP300;POFUT1;ELF3;KAT2B;TFDP1;TNRC6B;NOTCH4;TNRC6C;TNRC6A;MAML2;KAT2A;SNW1;AGO3;RUNX1;AGO1
ADAM17	NOTCH1	R-HSA-1980143	Signaling by NOTCH1	7.95045e-14	1.6961e-13	0.123835	0.0669837	0.234954	0.0133032	7.95045e-14	1	17	-0.134884	23	NA	NA	NA	NA	NA	NA	NA	NA	NA	MAML1;SKP1;RBX1;MAML3;CREBBP;DTX2;CNTN1;RBPJ;NUMB;EP300;CCNC;HIF1A;KAT2B;CDK8;CUL1;ITCH;ARRB2;MAML2;KAT2A;HES1;SNW1;ARRB1;MYC
ADAM17	NOTCH1	R-HSA-210744	Regulation of gene expression in late stage (branching morphogenesis) pancreatic bud precursor cells	1.19056e-12	2.34701e-12	0.123835	0.0669837	0.234954	0.0133032	1.19056e-12	1	7	0.0393235	10	NA	NA	NA	NA	NA	NA	NA	NA	NA	MAML1;MAML3;CREBBP;RBPJ;EP300;KAT2B;MAML2;KAT2A;HES1;SNW1
ADAM17	NOTCH1	R-HSA-2122947	NOTCH1 Intracellular Domain Regulates Transcription	4.90747e-10	7.86109e-10	0.123835	0.0669837	0.234954	0.0133032	4.90747e-10	1	12	-0.219168	17	NA	NA	NA	NA	NA	NA	NA	NA	NA	MAML1;SKP1;RBX1;MAML3;CREBBP;RBPJ;EP300;CCNC;HIF1A;KAT2B;CDK8;CUL1;MAML2;KAT2A;HES1;SNW1;MYC
ADAM17	NOTCH1	R-HSA-2122948	Activated NOTCH1 Transmits Signal to the Nucleus	6.6127e-08	8.83834e-08	0.123835	0.0669837	0.234954	0.0133032	6.6127e-08	1	4	-0.226357	6	NA	NA	NA	NA	NA	NA	NA	NA	NA	DTX2;CNTN1;NUMB;ITCH;ARRB2;ARRB1
ADAM17	NOTCH1	R-HSA-2644602	Signaling by NOTCH1 PEST Domain Mutants in Cancer	1.99571e-14	4.44712e-14	0.123835	0.0669837	0.234954	0.0133032	1.99571e-14	1	12	0.0393235	16	NA	NA	NA	NA	NA	NA	NA	NA	NA	MAML1;SKP1;RBX1;MAML3;CREBBP;RBPJ;EP300;CCNC;KAT2B;CDK8;CUL1;MAML2;KAT2A;HES1;SNW1;MYC
ADAM17	NOTCH1	R-HSA-2644603	Signaling by NOTCH1 in Cancer	1.99571e-14	4.44712e-14	0.123835	0.0669837	0.234954	0.0133032	1.99571e-14	1	12	0.0393235	16	NA	NA	NA	NA	NA	NA	NA	NA	NA	MAML1;SKP1;RBX1;MAML3;CREBBP;RBPJ;EP300;CCNC;KAT2B;CDK8;CUL1;MAML2;KAT2A;HES1;SNW1;MYC
ADAM17	NOTCH1	R-HSA-2644605	FBXW7 Mutants and NOTCH1 in Cancer	0.00411239	0.00431136	0.123835	0.0669837	0.234954	0.0133032	0.00411239	1	2	0.0570825	3	NA	NA	NA	NA	NA	NA	NA	NA	NA	SKP1;RBX1;CUL1
ADAM17	NOTCH1	R-HSA-2644606	Constitutive Signaling by NOTCH1 PEST Domain Mutants	1.99571e-14	4.44712e-14	0.123835	0.0669837	0.234954	0.0133032	1.99571e-14	1	12	0.0393235	16	NA	NA	NA	NA	NA	NA	NA	NA	NA	MAML1;SKP1;RBX1;MAML3;CREBBP;RBPJ;EP300;CCNC;KAT2B;CDK8;CUL1;MAML2;KAT2A;HES1;SNW1;MYC
ADAM17	NOTCH1	R-HSA-2644607	Loss of Function of FBXW7 in Cancer and NOTCH1 Signaling	0.00411239	0.00431136	0.123835	0.0669837	0.234954	0.0133032	0.00411239	1	2	0.0570825	3	NA	NA	NA	NA	NA	NA	NA	NA	NA	SKP1;RBX1;CUL1
ADAM17	NOTCH1	R-HSA-2894858	Signaling by NOTCH1 HD+PEST Domain Mutants in Cancer	1.99571e-14	4.44712e-14	0.123835	0.0669837	0.234954	0.0133032	1.99571e-14	1	12	0.0393235	16	NA	NA	NA	NA	NA	NA	NA	NA	NA	MAML1;SKP1;RBX1;MAML3;CREBBP;RBPJ;EP300;CCNC;KAT2B;CDK8;CUL1;MAML2;KAT2A;HES1;SNW1;MYC
ADAM17	NOTCH1	R-HSA-2894862	Constitutive Signaling by NOTCH1 HD+PEST Domain Mutants	1.99571e-14	4.44712e-14	0.123835	0.0669837	0.234954	0.0133032	1.99571e-14	1	12	0.0393235	16	NA	NA	NA	NA	NA	NA	NA	NA	NA	MAML1;SKP1;RBX1;MAML3;CREBBP;RBPJ;EP300;CCNC;KAT2B;CDK8;CUL1;MAML2;KAT2A;HES1;SNW1;MYC
ADAM17	NOTCH1	R-HSA-350054	Notch-HLH transcription pathway	1.67439e-06	2.08033e-06	0.123835	0.0669837	0.234954	0.0133032	1.67439e-06	1	6	-0.0741367	9	NA	NA	NA	NA	NA	NA	NA	NA	NA	MAML1;NOTCH3;MAML3;CREBBP;RBPJ;KAT2B;MAML2;KAT2A;SNW1
ADAM17	NOTCH1	R-HSA-3781865	Diseases of glycosylation	4.37712e-39	5.93391e-38	0.123835	0.0669837	0.234954	0.0133032	4.37712e-39	1	63	-0.176603	85	NA	NA	NA	NA	NA	NA	NA	NA	NA	GNE;ACAN;THSD1;ALG6;MUC16;NEU1;MUC5AC;EXT1;ADAMTS1;MUC4;POMT1;CSPG4;MGAT2;DPAGT1;B4GALT1;ALG13;MUC5B;C1GALT1;SDC4;ADAMTSL5;SPON2;NOTCH3;ALG1;MUC13;GALE;MUC1;THSD4;RFT1;GPC3;LFNG;THBS1;ALG8;B4GAT1;ALG14;ADAMTS13;ADAMTSL1;ADAMTS7;B3GLCT;ALG12;B4GALT7;ALG11;GPC4;ALG2;MPDU1;ADAMTS5;ADAMTSL3;POMGNT1;SDC1;CFP;AGRN;B3GALT6;GPC1;NOTCH4;CHSY1;SDC2;ADAMTS12;THSD7A;THBS2;FMOD;PRELP;SEMA5A;ADAMTS2;ADAMTSL2;A…
ADAM17	NOTCH1	R-HSA-3906995	Diseases associated with O-glycosylation of proteins	9.82545e-20	3.01782e-19	0.123835	0.0669837	0.234954	0.0133032	9.82545e-20	1	30	-0.0993658	40	NA	NA	NA	NA	NA	NA	NA	NA	NA	THSD1;MUC16;MUC5AC;ADAMTS1;MUC4;POMT1;MUC5B;ADAMTSL5;C1GALT1;SPON2;NOTCH3;MUC13;MUC1;THSD4;LFNG;THBS1;B4GAT1;ADAMTS13;ADAMTSL1;ADAMTS7;B3GLCT;ADAMTS5;ADAMTSL3;POMGNT1;CFP;NOTCH4;ADAMTS12;THSD7A;THBS2;SEMA5A;ADAMTS2;ADAMTSL2;DAG1;ADAMTS4;ADAMTS15;ADAMTS8;ADAMTSL4;SBSPON;ADAMTS16;SPON1
ADAM17	NOTCH1	R-HSA-5083630	Defective LFNG causes SCDO3	0.00128292	0.00138346	0.123835	0.0669837	0.234954	0.0133032	0.00128292	1	1	0.38802	2	NA	NA	NA	NA	NA	NA	NA	NA	NA	NOTCH3;NOTCH4
ADAM17	NOTCH1	R-HSA-5668914	Diseases of metabolism	3.04804e-47	6.71056e-46	0.123835	0.0669837	0.234954	0.0133032	3.04804e-47	1	81	-0.0491896	108	NA	NA	NA	NA	NA	NA	NA	NA	NA	GNE;ACAN;GYS1;RPIA;THSD1;HGSNAT;ALG6;MUC16;NEU1;MUC5AC;HLCS;EXT1;ADAMTS1;MUC4;POMT1;CSPG4;HYAL1;NAGLU;MGAT2;DPAGT1;B4GALT1;ALG13;MUC5B;C1GALT1;SDC4;ADAMTSL5;SPON2;NOTCH3;ALG1;MUC13;GALE;MUC1;THSD4;RFT1;GPC3;LFNG;THBS1;ALG8;B4GAT1;ALG14;ADAMTS13;ADAMTSL1;ADAMTS7;B3GLCT;MCCC1;ALG12;B4GALT7;ALG11;GPC4;ALG2;MPDU1;ADAMTS5;ADAMTSL3;GYG1;PCCB;POMGNT1;SDC1;CFP;ACACA;AGRN;B3GALT6;GPC1;PCCA;NOTCH4;CHSY1;SD…
ADAM17	NOTCH1	R-HSA-8878159	Transcriptional regulation by RUNX3	1.35628e-17	3.65928e-17	0.123835	0.0669837	0.234954	0.0133032	1.35628e-17	1	27	-0.162086	36	NA	NA	NA	NA	NA	NA	NA	NA	NA	TP53;FOXO3;SMURF2;MAML1;TEAD3;TCF7L2;TEAD4;MAML3;ZFHX3;CDKN1A;BCL2L11;CCND1;CREBBP;SPP1;RBPJ;SMURF1;LEF1;KRAS;SRC;EP300;YAP1;KAT2B;CTNNB1;RUNX3;ITGAL;TEAD1;BRD2;CBFB;MAML2;KAT2A;SMAD3;HES1;ITGA4;SNW1;MYC;RUNX1
ADAM17	NOTCH1	R-HSA-8941856	RUNX3 regulates NOTCH signaling	1.86967e-12	3.63628e-12	0.123835	0.0669837	0.234954	0.0133032	1.86967e-12	1	8	0.0393235	11	NA	NA	NA	NA	NA	NA	NA	NA	NA	MAML1;MAML3;CREBBP;RBPJ;EP300;KAT2B;RUNX3;MAML2;KAT2A;HES1;SNW1
ADAM17	NOTCH1	R-HSA-9012852	Signaling by NOTCH3	4.57213e-17	1.20522e-16	0.123835	0.0669837	0.234954	0.0133032	4.57213e-17	1	12	0.0393235	17	NA	NA	NA	NA	NA	NA	NA	NA	NA	MAML1;NOTCH3;MAML3;CREBBP;RBPJ;FABP7;EP300;KAT2B;WWC1;PLXND1;EGFR;MAML2;KAT2A;PBX1;HES1;SNW1;DLGAP5
ADAM17	NOTCH1	R-HSA-9013508	NOTCH3 Intracellular Domain Regulates Transcription	4.6848e-15	1.08798e-14	0.123835	0.0669837	0.234954	0.0133032	4.6848e-15	1	12	-0.124031	16	NA	NA	NA	NA	NA	NA	NA	NA	NA	MAML1;NOTCH3;MAML3;CREBBP;RBPJ;FABP7;EP300;KAT2B;WWC1;PLXND1;MAML2;KAT2A;PBX1;HES1;SNW1;DLGAP5
ADAM17	NOTCH1	R-HSA-9013694	Signaling by NOTCH4	1.99571e-14	4.44712e-14	0.123835	0.0669837	0.234954	0.0133032	1.99571e-14	1	12	0.0393235	16	NA	NA	NA	NA	NA	NA	NA	NA	NA	FLT4;MAML1;SKP1;RBX1;MAML3;CREBBP;RBPJ;EP300;KAT2B;NOTCH4;CUL1;MAML2;KAT2A;HES1;SNW1;ACTA2
ADAM17	NOTCH1	R-HSA-9013695	NOTCH4 Intracellular Domain Regulates Transcription	8.78959e-13	1.75664e-12	0.123835	0.0669837	0.234954	0.0133032	8.78959e-13	1	9	-0.124031	12	NA	NA	NA	NA	NA	NA	NA	NA	NA	FLT4;MAML1;MAML3;CREBBP;RBPJ;EP300;KAT2B;MAML2;KAT2A;HES1;SNW1;ACTA2
ADAM23	ITGA5	R-HSA-1566948	Elastic fibre formation	4.64327e-06	5.62919e-06	0.660071	-0.227127	-0.0638478	0.0256975	4.64327e-06	1	6	0.308809	8	NA	NA	NA	NA	NA	NA	NA	NA	NA	TGFB1;FBN2;ITGB1;FBN3;MFAP5;MFAP2;FN1;FBN1
ADAM23	ITGA5	R-HSA-1566977	Fibronectin matrix formation	0.00075485	0.000821735	0.660071	-0.227127	-0.0638478	0.0256975	0.00075485	1	1	0.494292	2	NA	NA	NA	NA	NA	NA	NA	NA	NA	ITGB1;FN1
ADAM23	ITGA5	R-HSA-202733	Cell surface interactions at the vascular wall	2.18832e-27	1.0754e-26	0.660071	-0.227127	-0.0638478	0.0256975	2.18832e-27	1	49	0.0525722	66	NA	NA	NA	NA	NA	NA	NA	NA	NA	IGLV2-23;IGHV3-53;PROCR;IGHV4-34;FCER1G;IGHV3-23;SHC1;NRAS;IGKV1-17;IGLV2-11;PTPN11;IGHV3-30;IGHV4-39;IGLV1-40;APOB;ATP1B1;LYN;IGLV3-25;ATP1B2;IGHV3-13;IGHV3-11;ITGB1;IGLV3-1;IGHV1-2;IGHV3-48;IGLV3-27;IGLV1-51;IGKV3D-20;IGHV1-46;IGLV3-19;IGLV7-43;IGKV3-20;IGKV1D-16;IGLV1-44;L1CAM;SLC7A6;PROC;IGKV1-16;IGKV1-5;SLC7A7;ITGB3;IGKV3-11;ITGAL;IGLV2-14;IGHV2-70;IGKV4-1;IGLV3-21;PLCG1;LCK;FN1;IGLC7;SOS1;I…
ADAM23	ITGA5	R-HSA-216083	Integrin cell surface interactions	8.66997e-08	1.15264e-07	0.660071	-0.227127	-0.0638478	0.0256975	8.66997e-08	1	6	0.595913	8	NA	NA	NA	NA	NA	NA	NA	NA	NA	ITGB1;AGRN;KDR;ITGAL;COMP;FN1;ITGA4;COL18A1
ADAM23	ITGA5	R-HSA-373760	L1CAM interactions	2.27527e-20	7.38389e-20	0.660071	-0.227127	-0.0638478	0.0256975	2.27527e-20	1	18	0.267371	25	NA	NA	NA	NA	NA	NA	NA	NA	NA	RAC1;CLTC;MAP2K1;RPS6KA1;SH3GL2;RPS6KA3;RPS6KA5;MAP2K2;ITGB1;MAPK1;DNM2;CLTA;L1CAM;RPS6KA2;PAK1;VAV2;EGFR;MAPK3;AP2A1;AP2S1;ITGA1;AP2M1;DPYSL2;AP2A2;AP2B1
ADAM23	ITGA5	R-HSA-445144	Signal transduction by L1	1.21707e-09	1.89445e-09	0.660071	-0.227127	-0.0638478	0.0256975	1.93908e-05	6.27654e-05	6	0.476392	9	2	2	0	MAPK1_187;MAPK3_204	-0.0242186799084696;-0.0183916334635733	MAPK1_187;MAPK3_204	-0.0242186799084696;-0.0183916334635733	NA	NA	RAC1;MAP2K1;MAP2K2;ITGB1;MAPK1;L1CAM;PAK1;VAV2;MAPK3
ADAM23	ITGA5	R-HSA-8878166	Transcriptional regulation by RUNX2	6.1129e-22	2.27641e-21	0.660071	-0.227127	-0.0638478	0.0256975	6.1129e-22	1	25	0.252995	34	NA	NA	NA	NA	NA	NA	NA	NA	NA	WWTR1;SMAD1;WWP1;MMP13;UBA52;LGALS3;SKP1;GLI2;RBX1;STAT1;GLI3;CDKN1A;CCND1;MAPK1;GSK3B;AKT1;SMURF1;CDK4;YAP1;AKT2;DLX6;CUL1;HIVEP3;BAX;CBFB;MAPK3;ITGBL1;COL1A1;HES1;SKP2;AKT3;RUNX1;CDK1;RB1
ADAM23	ITGA5	R-HSA-8941332	RUNX2 regulates genes involved in cell migration	2.19511e-07	2.86844e-07	0.660071	-0.227127	-0.0638478	0.0256975	2.19511e-07	1	2	0.252995	3	NA	NA	NA	NA	NA	NA	NA	NA	NA	MMP13;CBFB;ITGBL1
ADAM23	ITGB3	R-HSA-114608	Platelet degranulation	9.44197e-18	2.57428e-17	0.660071	-0.291775	-0.20592	0.00155502	9.44197e-18	1	12	0.518534	17	NA	NA	NA	NA	NA	NA	NA	NA	NA	TGFB1;TTN;F5;ITGA2B;FGB;FGG;THBS1;FGA;ACTN2;F8;FN1;PECAM1;VWF;F13A1;TGFB3;VCL;TLN1
ADAM23	ITGB3	R-HSA-1566948	Elastic fibre formation	7.71876e-11	1.33012e-10	0.660071	-0.291775	-0.20592	0.00155502	7.71876e-11	1	7	0.436082	10	NA	NA	NA	NA	NA	NA	NA	NA	NA	TGFB1;FBN2;FBN3;VTN;MFAP5;MFAP2;FN1;ITGAV;TGFB3;FBN1
ADAM23	ITGB3	R-HSA-194138	Signaling by VEGF	1.54158e-34	1.36853e-33	0.660071	-0.291775	-0.20592	0.00155502	1.54158e-34	1	46	0.284848	62	NA	NA	NA	NA	NA	NA	NA	NA	NA	MTOR;PRKCZ;RHOA;RAC1;WASF1;MAPK11;NRAS;CYFIP1;MAPKAPK3;BRK1;SHB;NCF4;PTK2;ABI1;NCF1;SPHK1;NCK1;BCAR1;NCF2;PDPK1;CDC42;ROCK1;AKT1;PRKCD;PAK2;NCKAP1;MAPK14;ITPR3;AKT2;CTNNB1;AXL;KDR;MLST8;RASA1;VAV3;WASF2;MAPKAPK2;PTK2B;PAK1;PLCG1;VAV2;PXN;CYFIP2;ITGAV;VAV1;CRK;ITPR2;CDH5;NCK2;CTNNA1;ROCK2;PRKCB;CTNND1;ABI2;WASF3;NCKAP1L;FYN;ITPR1;JUP;AKT3;BAIAP2;PRKCA
ADAM23	ITGB3	R-HSA-202733	Cell surface interactions at the vascular wall	4.78764e-30	2.77381e-29	0.660071	-0.291775	-0.20592	0.00155502	4.78764e-30	1	51	0.458069	69	NA	NA	NA	NA	NA	NA	NA	NA	NA	IGLV2-23;TGFB1;IGHV3-53;PROCR;IGHV4-34;FCER1G;IGHV3-23;SHC1;NRAS;IGKV1-17;IGLV2-11;PTPN11;IGHV3-30;ITGA5;IGHV4-39;IGLV1-40;APOB;ATP1B1;LYN;IGLV3-25;ATP1B2;IGHV3-13;IGHV3-11;ITGB1;IGLV3-1;IGHV1-2;IGHV3-48;IGLV3-27;IGLV1-51;IGKV3D-20;IGHV1-46;IGLV3-19;IGLV7-43;IGKV3-20;IGKV1D-16;IGLV1-44;L1CAM;SLC7A6;PROC;IGKV1-16;SDC1;IGKV1-5;SLC7A7;IGKV3-11;ITGAL;IGLV2-14;IGHV2-70;IGKV4-1;IGLV3-21;PLCG1;LCK;FN1;I…
ADAM23	ITGB3	R-HSA-210990	PECAM1 interactions	6.10477e-11	1.0613e-10	0.660071	-0.291775	-0.20592	0.00155502	6.10477e-11	1	6	0.518534	8	NA	NA	NA	NA	NA	NA	NA	NA	NA	PTPN11;LYN;PLCG1;LCK;ITGAV;PECAM1;INPP5D;FYN
ADAM23	ITGB3	R-HSA-2129379	Molecules associated with elastic fibres	9.02607e-10	1.41698e-09	0.660071	-0.291775	-0.20592	0.00155502	9.02607e-10	1	4	0.395631	6	NA	NA	NA	NA	NA	NA	NA	NA	NA	TGFB1;VTN;FN1;ITGAV;TGFB3;FBN1
ADAM23	ITGB3	R-HSA-216083	Integrin cell surface interactions	4.96071e-14	1.07665e-13	0.660071	-0.291775	-0.20592	0.00155502	4.96071e-14	1	15	0.395631	20	NA	NA	NA	NA	NA	NA	NA	NA	NA	ITGA2B;FGB;FGG;THBS1;TNC;VTN;COL4A3;FGA;COL4A2;KDR;ITGAL;COL4A4;COMP;FN1;ITGAV;PECAM1;VWF;ITGA4;COL18A1;FBN1
ADAM23	ITGB3	R-HSA-3000170	Syndecan interactions	2.43735e-06	2.99579e-06	0.660071	-0.291775	-0.20592	0.00155502	2.43735e-06	1	5	-0.473573	7	NA	NA	NA	NA	NA	NA	NA	NA	NA	TGFB1;THBS1;TNC;VTN;SDC1;FN1;ITGAV
ADAM23	ITGB3	R-HSA-3000171	Non-integrin membrane-ECM interactions	1.43839e-09	2.22635e-09	0.660071	-0.291775	-0.20592	0.00155502	1.43839e-09	1	8	0.0782241	11	NA	NA	NA	NA	NA	NA	NA	NA	NA	TGFB1;THBS1;TNC;VTN;SDC1;COL4A3;COL4A2;COL4A4;FN1;ITGAV;FGF2
ADAM23	ITGB3	R-HSA-3000178	ECM proteoglycans	1.80798e-10	3.01915e-10	0.660071	-0.291775	-0.20592	0.00155502	1.80798e-10	1	9	0.436082	12	NA	NA	NA	NA	NA	NA	NA	NA	NA	TGFB1;ITGA2B;TNC;VTN;COL4A3;COL4A2;COL4A4;COMP;FN1;ITGAV;ITGB5;TGFB3
ADAM23	ITGB3	R-HSA-354192	Integrin signaling	3.02604e-58	9.68333e-57	0.660071	-0.291775	-0.20592	0.00155502	1.28244e-17	2.35959e-41	15	0.245102	21	81	81	0	LMNA_277;LMNA_282;LMNA_94;FLNA_2033;FLNA_977;LMNA_636;FLNA_1946;TXLNA_495;LMNA_572;FLNA_1081;FLNA_2158;FLNA_651;FLNA_1976;LMNA_66;FLNA_2599;FLNA_2339;LMNA_507;LMNA_525;FLNA_2356;FLNA_394;FLNA_2152;LMNA_463;FLNA_1734;FLNA_1854;LMNA_394;FLNA_2180;LMNA_571;FLNA_860;FLNA_189;LMNA_429;TXLNA_515;FLNA_1630;LMNA_390;FLNA_2414;LMNA_22;LMNA_71;FLNA_1835;FLNA_968;FLNA_2558;TXLNA_148;LMNA_407;LMNA_632;FLNA_1…	0.00262225703260377;0.000200919982953462;0.00209991923599651;-0.00256206797063241;0.0010656730397326;0.00105680461677071;-0.00262678554462337;-0.0013463177878541;0.000292050919503684;-0.00119464910112366;-0.00238449240662875;-0.0038611291809203;0.00496208839935441;-0.00102793310943161;-0.000168398002986403;0.00133937902167325;0.00128889443152347;-9.75914400935807e-06;0.00676915708934178;-0.002905…	LMNA_277;LMNA_282;LMNA_94;FLNA_2033;FLNA_977;LMNA_636;FLNA_1946;TXLNA_495;LMNA_572;FLNA_1081;FLNA_2158;FLNA_651;FLNA_1976;LMNA_66;FLNA_2599;FLNA_2339;LMNA_507;LMNA_525;FLNA_2356;FLNA_394;FLNA_2152;LMNA_463;FLNA_1734;FLNA_1854;LMNA_394;FLNA_2180;LMNA_571;FLNA_860;FLNA_189;LMNA_429;TXLNA_515;FLNA_1630;LMNA_390;FLNA_2414;LMNA_22;LMNA_71;FLNA_1835;FLNA_968;FLNA_2558;TXLNA_148;LMNA_407;LMNA_632;FLNA_1…	0.00262225703260377;0.000200919982953462;0.00209991923599651;-0.00256206797063241;0.0010656730397326;0.00105680461677071;-0.00262678554462337;-0.0013463177878541;0.000292050919503684;-0.00119464910112366;-0.00238449240662875;-0.0038611291809203;0.00496208839935441;-0.00102793310943161;-0.000168398002986403;0.00133937902167325;0.00128889443152347;-9.75914400935807e-06;0.00676915708934178;-0.002905…	NA	NA	SHC1;SYK;PTK2;BCAR1;ITGA2B;FGB;FGG;PDPK1;AKT1;SRC;FGA;FN1;SOS1;CRK;CSK;RASGRP1;RAP1B;VWF;APBB1IP;RAP1A;TLN1
ADAM23	ITGB3	R-HSA-354194	GRB2:SOS provides linkage to MAPK signaling for Integrins	1.77081e-15	4.19747e-15	0.660071	-0.291775	-0.20592	0.00155502	1.77081e-15	1	9	0.440733	13	NA	NA	NA	NA	NA	NA	NA	NA	NA	PTK2;ITGA2B;FGB;FGG;SRC;FGA;FN1;SOS1;RAP1B;VWF;APBB1IP;RAP1A;TLN1
ADAM23	ITGB3	R-HSA-372708	p130Cas linkage to MAPK signaling for integrins	1.67341e-15	3.97688e-15	0.660071	-0.291775	-0.20592	0.00155502	2.75235e-15	0.607995	10	0.440733	14	4	4	0	BCAR1_428;BCAR1_639;BCAR1_234;BCAR1_694	-0.00127862801398981;0.00111332145915477;-0.00848882278151175;0.0058506295232521	BCAR1_428;BCAR1_639;BCAR1_234;BCAR1_694	-0.00127862801398981;0.00111332145915477;-0.00848882278151175;0.0058506295232521	NA	NA	PTK2;BCAR1;ITGA2B;FGB;FGG;SRC;FGA;FN1;CRK;RAP1B;VWF;APBB1IP;RAP1A;TLN1
ADAM23	ITGB3	R-HSA-373760	L1CAM interactions	1.98701e-21	7.12014e-21	0.660071	-0.291775	-0.20592	0.00155502	1.98701e-21	1	19	0.354898	26	NA	NA	NA	NA	NA	NA	NA	NA	NA	RAC1;CLTC;MAP2K1;RPS6KA1;SH3GL2;RPS6KA3;RPS6KA5;MAP2K2;ITGA2B;MAPK1;DNM2;CLTA;L1CAM;RPS6KA2;PAK1;VAV2;ITGAV;EGFR;MAPK3;AP2A1;AP2S1;ITGA1;AP2M1;DPYSL2;AP2A2;AP2B1
ADAM23	ITGB3	R-HSA-4420097	VEGFA-VEGFR2 Pathway	1.54158e-34	1.36853e-33	0.660071	-0.291775	-0.20592	0.00155502	1.54158e-34	1	46	0.284848	62	NA	NA	NA	NA	NA	NA	NA	NA	NA	MTOR;PRKCZ;RHOA;RAC1;WASF1;MAPK11;NRAS;CYFIP1;MAPKAPK3;BRK1;SHB;NCF4;PTK2;ABI1;NCF1;SPHK1;NCK1;BCAR1;NCF2;PDPK1;CDC42;ROCK1;AKT1;PRKCD;PAK2;NCKAP1;MAPK14;ITPR3;AKT2;CTNNB1;AXL;KDR;MLST8;RASA1;VAV3;WASF2;MAPKAPK2;PTK2B;PAK1;PLCG1;VAV2;PXN;CYFIP2;ITGAV;VAV1;CRK;ITPR2;CDH5;NCK2;CTNNA1;ROCK2;PRKCB;CTNND1;ABI2;WASF3;NCKAP1L;FYN;ITPR1;JUP;AKT3;BAIAP2;PRKCA
ADAM23	ITGB3	R-HSA-445144	Signal transduction by L1	4.28421e-14	9.37214e-14	0.660071	-0.291775	-0.20592	0.00155502	6.82576e-10	6.27654e-05	7	-0.33728	10	2	2	0	MAPK1_187;MAPK3_204	-0.0242186799084696;-0.0183916334635733	MAPK1_187;MAPK3_204	-0.0242186799084696;-0.0183916334635733	NA	NA	RAC1;MAP2K1;MAP2K2;ITGA2B;MAPK1;L1CAM;PAK1;VAV2;ITGAV;MAPK3
ADAM23	ITGB3	R-HSA-5673001	RAF/MAP kinase cascade	2.97516e-35	2.72015e-34	0.660071	-0.291775	-0.20592	0.00155502	2.97516e-35	1	59	-0.0518675	79	NA	NA	NA	NA	NA	NA	NA	NA	NA	IRS2;PPP2R5C;BRAF;MET;PPP2R5A;CAMK2G;SPTBN4;PPP5C;NF1;PPP2CB;UBA52;DLG3;RASGRP4;NEFL;SHC1;FRS2;NRAS;KSR2;PTPRA;SPTA1;MAP2K1;KSR1;PTK2;PPP2R5D;RBX1;RAF1;SPTB;PPP2R1A;MAP2K2;ITGA2B;FGB;ARAF;FGG;SPTAN1;MAPK1;IRS1;BRAP;IQGAP1;DLG1;PPP2R5B;PPP2R5E;SPTBN1;SRC;ERBB2;NCAM1;FGF1;FGA;ACTN2;IL2RG;CUL3;YWHAB;JAK3;CNKSR1;NRG1;SPRED1;ARRB2;FN1;JAK2;TGFA;SOS1;CSK;SPTBN2;MARK3;EGFR;RASGRP1;PPP2R1B;RAP1B;MAPK3;CA…
ADAM23	ITGB3	R-HSA-5674135	MAP2K and MAPK activation	2.12171e-26	9.87976e-26	0.660071	-0.291775	-0.20592	0.00155502	3.38038e-22	6.27654e-05	21	-0.360254	29	2	2	0	MAPK1_187;MAPK3_204	-0.0242186799084696;-0.0183916334635733	MAPK1_187;MAPK3_204	-0.0242186799084696;-0.0183916334635733	NA	NA	BRAF;NRAS;KSR2;MAP2K1;KSR1;RAF1;MAP2K2;ITGA2B;FGB;ARAF;FGG;MAPK1;IQGAP1;SRC;FGA;YWHAB;CNKSR1;ARRB2;FN1;CSK;MARK3;RAP1B;MAPK3;VWF;APBB1IP;RAP1A;ARRB1;VCL;TLN1
ADAM23	ITGB3	R-HSA-5683057	MAPK family signaling cascades	6.88506e-47	1.41401e-45	0.660071	-0.291775	-0.20592	0.00155502	6.88506e-47	1	76	0.37914	102	NA	NA	NA	NA	NA	NA	NA	NA	NA	IRS2;PPP2R5C;BRAF;MET;PPP2R5A;CAMK2G;SPTBN4;PPP5C;RAC1;NF1;FOXO3;PPP2CB;UBA52;DLG3;RASGRP4;CCND3;NEFL;SHC1;FRS2;NRAS;KSR2;PTPRA;SPTA1;MAP2K1;PTPN11;KSR1;PTK2;PPP2R5D;RBX1;RAF1;JUN;SPTB;PPP2R1A;MAP2K2;MAPKAPK5;ITGA2B;FGB;ARAF;FGG;SPTAN1;CDC42;HSPB1;MAPK1;IRS1;BRAP;IQGAP1;KALRN;DLG1;PAK2;TYK2;PPP2R5B;PPP2R5E;SPTBN1;SRC;ERBB2;NCAM1;FGF1;FGA;ACTN2;IL2RG;CUL3;CSF2RA;YWHAB;JAK3;CNKSR1;NRG1;FOXO1;PAK1;S…
ADAM23	ITGB3	R-HSA-5684996	MAPK1/MAPK3 signaling	7.93324e-37	8.2698e-36	0.660071	-0.291775	-0.20592	0.00155502	7.93324e-37	1	61	-0.0518675	82	NA	NA	NA	NA	NA	NA	NA	NA	NA	IRS2;PPP2R5C;BRAF;MET;PPP2R5A;CAMK2G;SPTBN4;PPP5C;NF1;PPP2CB;UBA52;DLG3;RASGRP4;NEFL;SHC1;FRS2;NRAS;KSR2;PTPRA;SPTA1;MAP2K1;PTPN11;KSR1;PTK2;PPP2R5D;RBX1;RAF1;SPTB;PPP2R1A;MAP2K2;ITGA2B;FGB;ARAF;FGG;SPTAN1;MAPK1;IRS1;BRAP;IQGAP1;DLG1;TYK2;PPP2R5B;PPP2R5E;SPTBN1;SRC;ERBB2;NCAM1;FGF1;FGA;ACTN2;IL2RG;CUL3;YWHAB;JAK3;CNKSR1;NRG1;SPRED1;ARRB2;FN1;JAK2;TGFA;SOS1;CSK;SPTBN2;MARK3;EGFR;RASGRP1;PPP2R1B;RA…
ADAM23	ITGB3	R-HSA-6802946	Signaling by moderate kinase activity BRAF mutants	9.43132e-22	3.44231e-21	0.660071	-0.291775	-0.20592	0.00155502	9.43132e-22	1	24	-0.360254	32	NA	NA	NA	NA	NA	NA	NA	NA	NA	BRAF;NRAS;KSR2;MAP2K1;KSR1;RAF1;MAP2K2;ITGA2B;FGB;ARAF;FGG;MAPK1;BRAP;IQGAP1;KRAS;SRC;FGA;YWHAB;CNKSR1;ARRB2;FN1;JAK2;CSK;MARK3;RAP1B;MAPK3;VWF;APBB1IP;RAP1A;ARRB1;VCL;TLN1
ADAM23	ITGB3	R-HSA-6802948	Signaling by high-kinase activity BRAF mutants	3.38038e-22	1.27961e-21	0.660071	-0.291775	-0.20592	0.00155502	3.38038e-22	1	21	-0.360254	29	NA	NA	NA	NA	NA	NA	NA	NA	NA	BRAF;NRAS;KSR2;MAP2K1;KSR1;RAF1;MAP2K2;ITGA2B;FGB;ARAF;FGG;MAPK1;IQGAP1;SRC;FGA;YWHAB;CNKSR1;ARRB2;FN1;CSK;MARK3;RAP1B;MAPK3;VWF;APBB1IP;RAP1A;ARRB1;VCL;TLN1
ADAM23	ITGB3	R-HSA-6802949	Signaling by RAS mutants	9.43132e-22	3.44231e-21	0.660071	-0.291775	-0.20592	0.00155502	9.43132e-22	1	24	-0.360254	32	NA	NA	NA	NA	NA	NA	NA	NA	NA	BRAF;NRAS;KSR2;MAP2K1;KSR1;RAF1;MAP2K2;ITGA2B;FGB;ARAF;FGG;MAPK1;BRAP;IQGAP1;KRAS;SRC;FGA;YWHAB;CNKSR1;ARRB2;FN1;JAK2;CSK;MARK3;RAP1B;MAPK3;VWF;APBB1IP;RAP1A;ARRB1;VCL;TLN1
ADAM23	ITGB3	R-HSA-6802952	Signaling by BRAF and RAF fusions	1.85061e-32	1.26689e-31	0.660071	-0.291775	-0.20592	0.00155502	1.85061e-32	1	36	0.362791	48	NA	NA	NA	NA	NA	NA	NA	NA	NA	BRAF;CLCN6;NRAS;KSR2;MAP2K1;PAPSS1;AGTRAP;KSR1;RAF1;MAP2K2;ITGA2B;FGB;ARAF;FGG;BCL2L11;AKAP9;MAPK1;IQGAP1;LMNA;SRC;TRIM24;ZC3HAV1;TRAK1;FGA;AP3B1;YWHAB;FXR1;CNKSR1;ARRB2;FN1;JAK2;CSK;MARK3;RAP1B;MAPK3;ATG7;SND1;VWF;AGK;ESRP1;APBB1IP;RAP1A;ARRB1;FAM114A2;QKI;VCL;TLN1;MPRIP
ADAM23	ITGB3	R-HSA-6802955	Paradoxical activation of RAF signaling by kinase inactive BRAF	9.43132e-22	3.44231e-21	0.660071	-0.291775	-0.20592	0.00155502	9.43132e-22	1	24	-0.360254	32	NA	NA	NA	NA	NA	NA	NA	NA	NA	BRAF;NRAS;KSR2;MAP2K1;KSR1;RAF1;MAP2K2;ITGA2B;FGB;ARAF;FGG;MAPK1;BRAP;IQGAP1;KRAS;SRC;FGA;YWHAB;CNKSR1;ARRB2;FN1;JAK2;CSK;MARK3;RAP1B;MAPK3;VWF;APBB1IP;RAP1A;ARRB1;VCL;TLN1
ADAM23	ITGB3	R-HSA-6802957	Oncogenic MAPK signaling	1.0203e-33	8.23422e-33	0.660071	-0.291775	-0.20592	0.00155502	1.0203e-33	1	37	0.354898	50	NA	NA	NA	NA	NA	NA	NA	NA	NA	BRAF;CLCN6;NRAS;KSR2;MAP2K1;PAPSS1;AGTRAP;KSR1;RAF1;MAP2K2;ITGA2B;FGB;ARAF;FGG;BCL2L11;AKAP9;MAPK1;BRAP;IQGAP1;KRAS;LMNA;SRC;TRIM24;ZC3HAV1;TRAK1;FGA;AP3B1;YWHAB;FXR1;CNKSR1;ARRB2;FN1;JAK2;CSK;MARK3;RAP1B;MAPK3;ATG7;SND1;VWF;AGK;ESRP1;APBB1IP;RAP1A;ARRB1;FAM114A2;QKI;VCL;TLN1;MPRIP
ADAM23	ITGB3	R-HSA-76005	Response to elevated platelet cytosolic Ca2+	2.07317e-20	6.75992e-20	0.660071	-0.291775	-0.20592	0.00155502	2.07317e-20	1	15	0.463002	21	NA	NA	NA	NA	NA	NA	NA	NA	NA	TGFB1;TTN;STXBP3;F5;ITGA2B;FGB;FGG;THBS1;FGA;ACTN2;F8;STX4;FN1;PECAM1;PRKCB;VWF;F13A1;TGFB3;VCL;PRKCA;TLN1
ADAM23	ITGB3	R-HSA-76009	Platelet Aggregation (Plug Formation)	4.39417e-19	1.30591e-18	0.660071	-0.291775	-0.20592	0.00155502	4.39417e-19	1	18	0.284848	25	NA	NA	NA	NA	NA	NA	NA	NA	NA	GP5;SHC1;SYK;GP1BB;PTK2;GP9;BCAR1;ITGA2B;FGB;FGG;PDPK1;AKT1;GP1BA;SRC;FGA;FN1;SOS1;CRK;CSK;RASGRP1;RAP1B;VWF;APBB1IP;RAP1A;TLN1
ADAM23	ITGB3	R-HSA-9607240	FLT3 Signaling	3.8902e-38	4.71623e-37	0.660071	-0.291775	-0.20592	0.00155502	3.8902e-38	1	65	-0.0518675	87	NA	NA	NA	NA	NA	NA	NA	NA	NA	IRS2;PPP2R5C;BRAF;MET;PPP2R5A;CAMK2G;SPTBN4;PPP5C;NF1;PPP2CB;UBA52;DLG3;RASGRP4;NEFL;SHC1;FRS2;NRAS;KSR2;PTPRA;SPTA1;MAP2K1;PTPN11;KSR1;PTK2;PPP2R5D;RBX1;RAF1;SPTB;PPP2R1A;MAP2K2;ITGA2B;FGB;ARAF;FGG;SPTAN1;PDPK1;PDE3B;MAPK1;IRS1;BRAP;IQGAP1;DLG1;PPP2R5B;PPP2R5E;SPTBN1;SRC;ERBB2;GAB1;NCAM1;FGF1;FGA;ACTN2;AKT2;IL2RG;CUL3;YWHAB;JAK3;CNKSR1;NRG1;GAB2;SPRED1;ARRB2;FN1;JAK2;TGFA;SOS1;CSK;SPTBN2;MARK3;E…
ADAM23	ITGB3	R-HSA-9649948	Signaling downstream of RAS mutants	9.43132e-22	3.44231e-21	0.660071	-0.291775	-0.20592	0.00155502	9.43132e-22	1	24	-0.360254	32	NA	NA	NA	NA	NA	NA	NA	NA	NA	BRAF;NRAS;KSR2;MAP2K1;KSR1;RAF1;MAP2K2;ITGA2B;FGB;ARAF;FGG;MAPK1;BRAP;IQGAP1;KRAS;SRC;FGA;YWHAB;CNKSR1;ARRB2;FN1;JAK2;CSK;MARK3;RAP1B;MAPK3;VWF;APBB1IP;RAP1A;ARRB1;VCL;TLN1
ADAM9	ITGA3	R-HSA-202733	Cell surface interactions at the vascular wall	4.60066e-30	2.6711e-29	0.446535	-0.0209226	0.361945	0.0112901	4.60066e-30	1	50	-0.00366455	67	NA	NA	NA	NA	NA	NA	NA	NA	NA	IGLV2-23;IGHV3-53;PROCR;IGHV4-34;FCER1G;IGHV3-23;SHC1;NRAS;IGKV1-17;IGLV2-11;PTPN11;IGHV3-30;ITGA5;IGHV4-39;IGLV1-40;APOB;ATP1B1;LYN;IGLV3-25;ATP1B2;IGHV3-13;IGHV3-11;ITGB1;IGLV3-1;IGHV1-2;IGHV3-48;IGLV3-27;IGLV1-51;IGKV3D-20;IGHV1-46;IGLV3-19;IGLV7-43;IGKV3-20;IGKV1D-16;IGLV1-44;SLC7A6;PROC;IGKV1-16;IGKV1-5;SLC7A7;ITGB3;IGKV3-11;ITGAL;IGLV2-14;IGHV2-70;IGKV4-1;IGLV3-21;PLCG1;LCK;IGLC7;FN1;SOS1;I…
ADAM9	ITGA3	R-HSA-210991	Basigin interactions	3.33438e-10	5.43614e-10	0.446535	-0.0209226	0.361945	0.0112901	3.33438e-10	1	6	-0.296265	8	NA	NA	NA	NA	NA	NA	NA	NA	NA	ATP1B1;ATP1B2;ITGB1;SLC7A6;SLC7A7;ATP1B3;SLC3A2;BSG
ADAM9	ITGA3	R-HSA-216083	Integrin cell surface interactions	3.03022e-08	4.18632e-08	0.446535	-0.0209226	0.361945	0.0112901	3.03022e-08	1	6	-0.122903	9	NA	NA	NA	NA	NA	NA	NA	NA	NA	THBS1;ITGB1;COL4A3;AGRN;KDR;ITGAL;ITGA4;COL18A1;BSG
ADAM9	ITGA3	R-HSA-3000157	Laminin interactions	4.58355e-10	7.37225e-10	0.446535	-0.0209226	0.361945	0.0112901	4.58355e-10	1	8	0.506272	11	NA	NA	NA	NA	NA	NA	NA	NA	NA	LAMC2;LAMA1;ITGB1;LAMA5;LAMA2;LAMB1;COL4A3;LAMC1;LAMA4;LAMB2;COL18A1
ADAM9	ITGA3	R-HSA-6806834	Signaling by MET	2.13688e-22	8.19036e-22	0.446535	-0.0209226	0.361945	0.0112901	2.13688e-22	1	27	0.0797745	36	NA	NA	NA	NA	NA	NA	NA	NA	NA	LRIG1;MET;LAMC2;RAC1;STAT3;UBA52;NRAS;PTPN11;SH3GL2;PTK2;RANBP9;LAMA1;SH3GL1;ITGB1;LAMA5;LAMA2;HGS;SH3GL3;LAMB1;SRC;GAB1;CBL;STAM2;FN1;LAMC1;SOS1;STAM;CRKL;RAP1B;LAMA4;LAMB2;RAP1A;SH3KBP1;EPS15;PIK3R1;HGF
ADAM9	ITGA3	R-HSA-8874081	MET activates PTK2 signaling	6.85693e-10	1.0845e-09	0.446535	-0.0209226	0.361945	0.0112901	6.85693e-10	1	9	0.506272	12	NA	NA	NA	NA	NA	NA	NA	NA	NA	MET;LAMC2;PTK2;LAMA1;ITGB1;LAMA5;LAMA2;LAMB1;LAMC1;LAMA4;LAMB2;HGF
ADAM9	ITGA3	R-HSA-8875878	MET promotes cell motility	2.79989e-15	6.56329e-15	0.446535	-0.0209226	0.361945	0.0112901	2.79989e-15	1	13	0.00732911	18	NA	NA	NA	NA	NA	NA	NA	NA	NA	MET;LAMC2;RAC1;PTK2;LAMA1;ITGB1;LAMA5;LAMA2;LAMB1;SRC;GAB1;LAMC1;CRKL;RAP1B;LAMA4;LAMB2;RAP1A;HGF
ADAM9	ITGA6	R-HSA-1474290	Collagen formation	1.97919e-34	1.72365e-33	0.446535	0.5151	0.109655	0.000160213	1.97919e-34	1	39	-0.08358	52	NA	NA	NA	NA	NA	NA	NA	NA	NA	COL17A1;MMP7;PLEC;LAMA3;LAMC2;MMP13;COL9A2;COL6A5;COL4A6;COL4A5;COL7A1;CD151;PXDN;MMP9;COL2A1;LOXL2;COL21A1;PLOD3;COL12A1;PLOD1;P4HA1;COL10A1;COL4A3;LOXL4;COL5A3;COL4A2;SERPINH1;COL11A1;COL4A4;LOXL3;P4HB;ITGB4;COL4A1;COL15A1;COL6A6;PLOD2;LOX;P4HA2;COL6A1;COL6A3;COL5A2;COL1A1;COL1A2;COL3A1;COL16A1;P4HA3;COL6A2;COL5A1;LOXL1;COL18A1;COL8A1;COL14A1
ADAM9	ITGA6	R-HSA-1500931	Cell-Cell communication	1.13337e-07	1.49451e-07	0.446535	0.5151	0.109655	0.000160213	1.13337e-07	1	13	-0.0164905	18	NA	NA	NA	NA	NA	NA	NA	NA	NA	COL17A1;PLEC;LAMA3;DST;LAMC2;PTPN11;PTK2;CD47;NCK1;CD151;ITGB1;WASL;TYROBP;PTK2B;SIRPA;PXN;ITGB4;FYN
ADAM9	ITGA6	R-HSA-2022090	Assembly of collagen fibrils and other multimeric structures	4.21858e-28	2.12629e-27	0.446535	0.5151	0.109655	0.000160213	4.21858e-28	1	21	0.00817477	28	NA	NA	NA	NA	NA	NA	NA	NA	NA	COL17A1;MMP7;PLEC;LAMA3;LAMC2;MMP13;COL9A2;COL7A1;CD151;PXDN;MMP9;COL2A1;LOXL2;LOXL4;COL5A3;COL11A1;LOXL3;ITGB4;COL15A1;LOX;COL5A2;COL1A1;COL1A2;COL3A1;COL5A1;LOXL1;COL18A1;COL14A1
ADAM9	ITGA6	R-HSA-202733	Cell surface interactions at the vascular wall	8.8458e-32	5.70109e-31	0.446535	0.5151	0.109655	0.000160213	8.8458e-32	1	51	-0.010148	68	NA	NA	NA	NA	NA	NA	NA	NA	NA	IGLV2-23;IGHV3-53;PROCR;IGHV4-34;FCER1G;IGHV3-23;SHC1;NRAS;IGKV1-17;IGLV2-11;PTPN11;IGHV3-30;ITGA5;IGHV4-39;IGLV1-40;APOB;ATP1B1;LYN;IGLV3-25;ATP1B2;IGHV3-13;IGHV3-11;ITGB1;IGLV3-1;IGHV1-2;IGHV3-48;IGLV3-27;IGLV1-51;IGKV3D-20;IGHV1-46;IGLV3-19;IGLV7-43;IGKV3-20;IGKV1D-16;IGLV1-44;SLC7A6;PROC;IGKV1-16;SDC1;IGKV1-5;SLC7A7;ITGB3;IGKV3-11;ITGAL;IGLV2-14;IGHV2-70;IGKV4-1;IGLV3-21;PLCG1;LCK;IGLC7;FN1;S…
ADAM9	ITGA6	R-HSA-210991	Basigin interactions	4.73169e-12	8.94955e-12	0.446535	0.5151	0.109655	0.000160213	4.73169e-12	1	6	0.323044	8	NA	NA	NA	NA	NA	NA	NA	NA	NA	ATP1B1;ATP1B2;ITGB1;SLC7A6;SLC7A7;ATP1B3;SLC3A2;BSG
ADAM9	ITGA6	R-HSA-216083	Integrin cell surface interactions	5.70209e-09	8.41853e-09	0.446535	0.5151	0.109655	0.000160213	5.70209e-09	1	4	-0.208034	6	NA	NA	NA	NA	NA	NA	NA	NA	NA	ITGB1;AGRN;KDR;ITGAL;ITGA4;BSG
ADAM9	ITGA6	R-HSA-3000157	Laminin interactions	6.50434e-12	1.21438e-11	0.446535	0.5151	0.109655	0.000160213	6.50434e-12	1	8	-0.15222	11	NA	NA	NA	NA	NA	NA	NA	NA	NA	LAMA3;LAMC2;LAMA1;ITGB1;LAMA5;LAMA2;LAMB1;LAMC1;ITGB4;LAMA4;LAMB2
ADAM9	ITGA6	R-HSA-3000170	Syndecan interactions	6.36986e-07	8.1232e-07	0.446535	0.5151	0.109655	0.000160213	6.36986e-07	1	2	0.342636	3	NA	NA	NA	NA	NA	NA	NA	NA	NA	ITGB1;SDC1;ITGB4
ADAM9	ITGA6	R-HSA-3000171	Non-integrin membrane-ECM interactions	1.31197e-13	2.74983e-13	0.446535	0.5151	0.109655	0.000160213	1.31197e-13	1	10	-0.15222	14	NA	NA	NA	NA	NA	NA	NA	NA	NA	LAMA3;LAMC2;LAMA1;ITGB1;LAMA5;LAMA2;LAMB1;SDC1;AGRN;LAMC1;ITGB4;LAMA4;LAMB2;FGF2
ADAM9	ITGA6	R-HSA-446107	Type I hemidesmosome assembly	0.000159582	0.000177658	0.446535	0.5151	0.109655	0.000160213	0.000159582	1	5	0.281889	7	NA	NA	NA	NA	NA	NA	NA	NA	NA	COL17A1;PLEC;LAMA3;DST;LAMC2;CD151;ITGB4
ADAM9	ITGA6	R-HSA-446728	Cell junction organization	7.15963e-05	8.0917e-05	0.446535	0.5151	0.109655	0.000160213	7.15963e-05	1	6	0.189147	8	NA	NA	NA	NA	NA	NA	NA	NA	NA	COL17A1;PLEC;LAMA3;DST;LAMC2;CD151;ITGB1;ITGB4
ADAM9	ITGAV	R-HSA-1566948	Elastic fibre formation	3.01352e-10	4.93287e-10	0.446535	-0.553988	0.0782241	3.51013e-05	3.01352e-10	1	9	0.395631	13	NA	NA	NA	NA	NA	NA	NA	NA	NA	TGFB1;FBN2;ITGB1;FBN3;ITGB6;ITGB8;VTN;MFAP5;ITGB3;MFAP2;ITGB5;TGFB3;FBN1
ADAM9	ITGAV	R-HSA-194138	Signaling by VEGF	2.7088e-34	2.30793e-33	0.446535	-0.553988	0.0782241	3.51013e-05	2.7088e-34	1	46	0.286822	62	NA	NA	NA	NA	NA	NA	NA	NA	NA	MTOR;PRKCZ;RHOA;RAC1;WASF1;MAPK11;NRAS;CYFIP1;MAPKAPK3;BRK1;SHB;NCF4;ABI1;PTK2;NCF1;SPHK1;NCK1;BCAR1;NCF2;PDPK1;CDC42;ROCK1;AKT1;PRKCD;PAK2;NCKAP1;MAPK14;ITPR3;AKT2;ITGB3;CTNNB1;AXL;KDR;MLST8;RASA1;VAV3;HSP90AA1;WASF2;MAPKAPK2;PTK2B;PAK1;PLCG1;VAV2;PXN;CYFIP2;VAV1;ITPR2;CDH5;NCK2;CTNNA1;ROCK2;PRKCB;CTNND1;ABI2;WASF3;NCKAP1L;FYN;ITPR1;JUP;AKT3;BAIAP2;PRKCA
ADAM9	ITGAV	R-HSA-202733	Cell surface interactions at the vascular wall	4.6241e-31	2.84688e-30	0.446535	-0.553988	0.0782241	3.51013e-05	4.6241e-31	1	51	0.300211	69	NA	NA	NA	NA	NA	NA	NA	NA	NA	IGLV2-23;TGFB1;IGHV3-53;PROCR;IGHV4-34;FCER1G;IGHV3-23;SHC1;NRAS;IGKV1-17;IGLV2-11;PTPN11;IGHV3-30;ITGA5;IGHV4-39;IGLV1-40;APOB;ATP1B1;LYN;IGLV3-25;ATP1B2;IGHV3-13;IGHV3-11;ITGB1;IGLV3-1;IGHV1-2;IGHV3-48;IGLV3-27;IGLV1-51;IGKV3D-20;IGHV1-46;IGLV3-19;IGLV7-43;IGKV3-20;IGKV1D-16;IGLV1-44;L1CAM;SLC7A6;PROC;IGKV1-16;SDC1;IGKV1-5;SLC7A7;ITGB3;IGKV3-11;ITGAL;IGLV2-14;IGHV2-70;IGKV4-1;IGLV3-21;PLCG1;LCK…
ADAM9	ITGAV	R-HSA-210990	PECAM1 interactions	1.37802e-12	2.69533e-12	0.446535	-0.553988	0.0782241	3.51013e-05	1.37802e-12	1	6	0.203805	8	NA	NA	NA	NA	NA	NA	NA	NA	NA	PTPN11;LYN;ITGB3;PLCG1;LCK;PECAM1;INPP5D;FYN
ADAM9	ITGAV	R-HSA-2129379	Molecules associated with elastic fibres	1.31521e-09	2.04258e-09	0.446535	-0.553988	0.0782241	3.51013e-05	1.31521e-09	1	6	0.395631	9	NA	NA	NA	NA	NA	NA	NA	NA	NA	TGFB1;ITGB1;ITGB6;ITGB8;VTN;ITGB3;ITGB5;TGFB3;FBN1
ADAM9	ITGAV	R-HSA-216083	Integrin cell surface interactions	9.53665e-14	2.0235e-13	0.446535	-0.553988	0.0782241	3.51013e-05	9.53665e-14	1	13	0.341226	18	NA	NA	NA	NA	NA	NA	NA	NA	NA	ITGB1;TNC;ITGB6;ITGB8;VTN;COL4A3;AGRN;ITGB3;COL4A2;KDR;ITGAL;COL4A4;COMP;PECAM1;ITGB5;ITGA4;COL18A1;FBN1
ADAM9	ITGAV	R-HSA-3000157	Laminin interactions	7.59756e-10	1.19682e-09	0.446535	-0.553988	0.0782241	3.51013e-05	7.59756e-10	1	6	0.243552	8	NA	NA	NA	NA	NA	NA	NA	NA	NA	LAMA1;ITGB1;LAMB1;COL4A3;COL4A2;COL4A4;LAMC1;COL18A1
ADAM9	ITGAV	R-HSA-3000170	Syndecan interactions	5.5018e-08	7.40027e-08	0.446535	-0.553988	0.0782241	3.51013e-05	5.5018e-08	1	5	-0.0311487	7	NA	NA	NA	NA	NA	NA	NA	NA	NA	TGFB1;ITGB1;TNC;VTN;SDC1;ITGB3;ITGB5
ADAM9	ITGAV	R-HSA-3000171	Non-integrin membrane-ECM interactions	2.64679e-10	4.36689e-10	0.446535	-0.553988	0.0782241	3.51013e-05	2.64679e-10	1	11	0.386751	15	NA	NA	NA	NA	NA	NA	NA	NA	NA	TGFB1;LAMA1;ITGB1;TNC;LAMB1;VTN;SDC1;COL4A3;AGRN;ITGB3;COL4A2;COL4A4;LAMC1;ITGB5;FGF2
ADAM9	ITGAV	R-HSA-3000178	ECM proteoglycans	3.07757e-12	5.91444e-12	0.446535	-0.553988	0.0782241	3.51013e-05	3.07757e-12	1	12	0.243552	16	NA	NA	NA	NA	NA	NA	NA	NA	NA	TGFB1;LAMA1;ITGB1;TNC;ITGB6;LAMB1;VTN;COL4A3;AGRN;ITGB3;COL4A2;COL4A4;COMP;LAMC1;ITGB5;TGFB3
ADAM9	ITGAV	R-HSA-373760	L1CAM interactions	7.6305e-24	3.13888e-23	0.446535	-0.553988	0.0782241	3.51013e-05	7.6305e-24	1	21	0.104722	29	NA	NA	NA	NA	NA	NA	NA	NA	NA	RAC1;CLTC;MAP2K1;RPS6KA1;SH3GL2;RPS6KA3;RPS6KA5;MAP2K2;LAMA1;ITGB1;MAPK1;DNM2;LAMB1;CLTA;L1CAM;ITGB3;RPS6KA2;PAK1;VAV2;LAMC1;EGFR;MAPK3;AP2A1;AP2S1;ITGA1;AP2M1;DPYSL2;AP2A2;AP2B1
ADAM9	ITGAV	R-HSA-4420097	VEGFA-VEGFR2 Pathway	2.7088e-34	2.30793e-33	0.446535	-0.553988	0.0782241	3.51013e-05	2.7088e-34	1	46	0.286822	62	NA	NA	NA	NA	NA	NA	NA	NA	NA	MTOR;PRKCZ;RHOA;RAC1;WASF1;MAPK11;NRAS;CYFIP1;MAPKAPK3;BRK1;SHB;NCF4;ABI1;PTK2;NCF1;SPHK1;NCK1;BCAR1;NCF2;PDPK1;CDC42;ROCK1;AKT1;PRKCD;PAK2;NCKAP1;MAPK14;ITPR3;AKT2;ITGB3;CTNNB1;AXL;KDR;MLST8;RASA1;VAV3;HSP90AA1;WASF2;MAPKAPK2;PTK2B;PAK1;PLCG1;VAV2;PXN;CYFIP2;VAV1;ITPR2;CDH5;NCK2;CTNNA1;ROCK2;PRKCB;CTNND1;ABI2;WASF3;NCKAP1L;FYN;ITPR1;JUP;AKT3;BAIAP2;PRKCA
ADAM9	ITGAV	R-HSA-445144	Signal transduction by L1	1.3496e-13	2.82441e-13	0.446535	-0.553988	0.0782241	3.51013e-05	2.15023e-09	6.27654e-05	7	0.395631	10	2	2	0	MAPK1_187;MAPK3_204	-0.0242186799084696;-0.0183916334635733	MAPK1_187;MAPK3_204	-0.0242186799084696;-0.0183916334635733	NA	NA	RAC1;MAP2K1;MAP2K2;ITGB1;MAPK1;L1CAM;ITGB3;PAK1;VAV2;MAPK3
ADAM9	ITGB1	R-HSA-1500931	Cell-Cell communication	5.13927e-11	9.00271e-11	0.446535	-0.114289	0.338548	0.00195311	5.13927e-11	1	9	0.18661	13	NA	NA	NA	NA	NA	NA	NA	NA	NA	LAMC2;PTPN11;PTK2;CD47;NCK1;WASL;TYROBP;ITGA6;PTK2B;SIRPA;PXN;FYN;ILK
ADAM9	ITGB1	R-HSA-1566948	Elastic fibre formation	8.53278e-11	1.46589e-10	0.446535	-0.114289	0.338548	0.00195311	8.53278e-11	1	9	0.702044	12	NA	NA	NA	NA	NA	NA	NA	NA	NA	TGFB1;ITGA5;FBN2;FBN3;VTN;MFAP5;MFAP2;FN1;ITGAV;TGFB3;ITGA8;FBN1
ADAM9	ITGB1	R-HSA-1566977	Fibronectin matrix formation	0.000305233	0.000336944	0.446535	-0.114289	0.338548	0.00195311	0.000305233	1	1	0.494292	2	NA	NA	NA	NA	NA	NA	NA	NA	NA	ITGA5;FN1
ADAM9	ITGB1	R-HSA-198933	Immunoregulatory interactions between a Lymphoid and a non-Lymphoid cell	4.59457e-11	8.09492e-11	0.446535	-0.114289	0.338548	0.00195311	4.59457e-11	1	2	0.250458	3	NA	NA	NA	NA	NA	NA	NA	NA	NA	ITGAL;VCAM1;ITGA4
ADAM9	ITGB1	R-HSA-202733	Cell surface interactions at the vascular wall	1.03477e-33	8.30871e-33	0.446535	-0.114289	0.338548	0.00195311	1.03477e-33	1	56	0.0668076	75	NA	NA	NA	NA	NA	NA	NA	NA	NA	ITGA3;IGLV2-23;TGFB1;IGHV3-53;PROCR;IGHV4-34;FCER1G;IGHV3-23;SHC1;NRAS;IGKV1-17;IGLV2-11;PTPN11;IGHV3-30;ITGA5;IGHV4-39;IGLV1-40;APOB;ATP1B1;LYN;IGLV3-25;ATP1B2;IGHV3-13;IGHV3-11;IGLV3-1;IGHV1-2;IGHV3-48;IGLV3-27;IGLV1-51;IGKV3D-20;IGHV1-46;IGLV3-19;IGLV7-43;IGKV3-20;IGKV1D-16;IGLV1-44;L1CAM;SLC7A6;PROC;IGKV1-16;SDC1;IGKV1-5;SLC7A7;ITGB3;IGKV3-11;ITGA6;ITGAL;ITGAX;IGLV2-14;IGHV2-70;IGKV4-1;IGLV3-…
ADAM9	ITGB1	R-HSA-210991	Basigin interactions	1.4974e-08	2.13405e-08	0.446535	-0.114289	0.338548	0.00195311	1.4974e-08	1	7	0.21649	10	NA	NA	NA	NA	NA	NA	NA	NA	NA	ITGA3;ATP1B1;ATP1B2;L1CAM;SLC7A6;SLC7A7;ITGA6;ATP1B3;SLC3A2;BSG
ADAM9	ITGB1	R-HSA-2129379	Molecules associated with elastic fibres	1.13368e-09	1.76864e-09	0.446535	-0.114289	0.338548	0.00195311	1.13368e-09	1	4	0.702044	6	NA	NA	NA	NA	NA	NA	NA	NA	NA	TGFB1;VTN;FN1;ITGAV;TGFB3;ITGA8
ADAM9	ITGB1	R-HSA-216083	Integrin cell surface interactions	2.07833e-35	1.95207e-34	0.446535	-0.114289	0.338548	0.00195311	2.07833e-35	1	23	0.134743	31	NA	NA	NA	NA	NA	NA	NA	NA	NA	ITGA3;COL9A2;ITGA5;THBS1;TNC;ITGA2;VTN;COL4A3;AGRN;ITGA6;KDR;ITGAL;ITGAX;ITGA7;ITGA9;COMP;FN1;ITGAV;COL4A1;COL16A1;VCAM1;ITGA4;ITGA8;ITGA11;COL18A1;JAM3;BSG;LUM;HSPG2;JAM2;ITGA1
ADAM9	ITGB1	R-HSA-3000157	Laminin interactions	3.96416e-15	9.26092e-15	0.446535	-0.114289	0.338548	0.00195311	3.96416e-15	1	13	0.171529	18	NA	NA	NA	NA	NA	NA	NA	NA	NA	ITGA3;LAMC2;LAMA1;LAMA5;LAMA2;LAMB1;ITGA2;COL4A3;ITGA6;ITGA7;LAMC1;ITGAV;COL4A1;LAMA4;LAMB2;COL18A1;HSPG2;ITGA1
ADAM9	ITGB1	R-HSA-3000170	Syndecan interactions	3.91292e-07	5.05794e-07	0.446535	-0.114289	0.338548	0.00195311	3.91292e-07	1	6	0.0944327	9	NA	NA	NA	NA	NA	NA	NA	NA	NA	TGFB1;THBS1;TNC;ITGA2;VTN;SDC1;ITGA6;FN1;ITGAV
ADAM9	ITGB1	R-HSA-3000171	Non-integrin membrane-ECM interactions	1.49695e-15	3.56676e-15	0.446535	-0.114289	0.338548	0.00195311	1.49695e-15	1	16	0.466808	22	NA	NA	NA	NA	NA	NA	NA	NA	NA	TGFB1;LAMC2;LAMA1;THBS1;TNC;LAMA5;LAMA2;LAMB1;ITGA2;VTN;SDC1;COL4A3;AGRN;ITGA6;FN1;LAMC1;ITGAV;COL4A1;LAMA4;LAMB2;FGF2;HSPG2
ADAM9	ITGB1	R-HSA-3000178	ECM proteoglycans	1.58723e-18	4.54533e-18	0.446535	-0.114289	0.338548	0.00195311	1.58723e-18	1	19	0.171529	26	NA	NA	NA	NA	NA	NA	NA	NA	NA	TGFB1;COL9A2;LAMA1;TNC;LAMA5;LAMA2;LAMB1;ITGA2;VTN;COL4A3;AGRN;ITGAX;ITGA7;ITGA9;COMP;FN1;LAMC1;ITGAV;COL4A1;ITGB5;LAMA4;TGFB3;LAMB2;ITGA8;LUM;HSPG2
ADAM9	ITGB1	R-HSA-373755	Semaphorin interactions	1.08747e-25	4.87415e-25	0.446535	-0.114289	0.338548	0.00195311	1.08747e-25	1	26	0.117125	35	NA	NA	NA	NA	NA	NA	NA	NA	NA	LIMK2;MET;CDK5;RAC1;RHOA;SEMA7A;MYH14;RHOC;CRMP1;ROCK1;PLXNA1;PLXNB1;PAK2;TREM2;TYROBP;ERBB2;RHOB;NRP1;HSP90AA1;PLXNA2;LIMK1;PAK1;MYH11;DPYSL4;MYH9;ROCK2;CFL1;FYN;RRAS;MYL6;MYL9;ITGA1;DPYSL2;DPYSL3;MYH10
ADAM9	ITGB1	R-HSA-373760	L1CAM interactions	1.18458e-21	4.30073e-21	0.446535	-0.114289	0.338548	0.00195311	1.18458e-21	1	24	0.256519	32	NA	NA	NA	NA	NA	NA	NA	NA	NA	RAC1;CLTC;MAP2K1;RPS6KA1;SH3GL2;ITGA5;RPS6KA3;RPS6KA5;MAP2K2;LAMA1;CHL1;MAPK1;DNM2;LAMB1;ITGA2;CLTA;L1CAM;RPS6KA2;ITGA9;PAK1;VAV2;LAMC1;ITGAV;EGFR;MAPK3;AP2A1;AP2S1;ITGA1;AP2M1;DPYSL2;AP2A2;AP2B1
ADAM9	ITGB1	R-HSA-416700	Other semaphorin interactions	0.000914271	0.000990191	0.446535	-0.114289	0.338548	0.00195311	0.000914271	1	1	0.08358	2	NA	NA	NA	NA	NA	NA	NA	NA	NA	SEMA7A;ITGA1
ADAM9	ITGB1	R-HSA-445144	Signal transduction by L1	8.40978e-14	1.78992e-13	0.446535	-0.114289	0.338548	0.00195311	1.33988e-09	6.27654e-05	8	-0.10895	11	2	2	0	MAPK1_187;MAPK3_204	-0.0242186799084696;-0.0183916334635733	MAPK1_187;MAPK3_204	-0.0242186799084696;-0.0183916334635733	NA	NA	RAC1;MAP2K1;ITGA5;MAP2K2;MAPK1;L1CAM;ITGA9;PAK1;VAV2;ITGAV;MAPK3
ADAM9	ITGB1	R-HSA-446728	Cell junction organization	1.14729e-06	1.44567e-06	0.446535	-0.114289	0.338548	0.00195311	1.14729e-06	1	2	0.21649	3	NA	NA	NA	NA	NA	NA	NA	NA	NA	LAMC2;ITGA6;ILK
ADAM9	ITGB1	R-HSA-447041	CHL1 interactions	2.9166e-05	3.34855e-05	0.446535	-0.114289	0.338548	0.00195311	2.9166e-05	1	2	0.492741	3	NA	NA	NA	NA	NA	NA	NA	NA	NA	CHL1;ITGA2;ITGA1
ADAM9	ITGB1	R-HSA-5663220	RHO GTPases Activate Formins	0.000667821	0.000729303	0.446535	-0.114289	0.338548	0.00195311	0.000667821	1	1	-0.14926	2	NA	NA	NA	NA	NA	NA	NA	NA	NA	SRF;SCAI
ADAM9	ITGB1	R-HSA-6785807	Interleukin-4 and Interleukin-13 signaling	1.04426e-31	6.69882e-31	0.446535	-0.114289	0.338548	0.00195311	1.62042e-29	0.00644436	46	0.0264975	62	2	2	0	STAT6_641;STAT3_705	-0.0103484624584153;-0.00899982503505636	STAT6_641;STAT3_705	-0.0103484624584153;-0.00899982503505636	NA	NA	TP53;IGHE;BCL2;ALOX15;TGFB1;FOS;STAT3;TNFRSF1B;FOXO3;STAT6;IGHG4;SAA1;CEBPD;IL6R;MCL1;BCL2L1;MMP1;NOS2;PTGS2;STAT1;MUC1;POU2F1;CDKN1A;TIMP1;CCND1;AKT1;LAMA5;MMP9;TYK2;MMP3;LCN2;FSCN1;HIF1A;BCL6;S1PR1;IL2RG;IRF4;LBP;JAK3;ITGAX;SOX2;HSP90AA1;FOXO1;HSP90B1;FN1;JAK2;ICAM1;IGHG1;BIRC5;POMC;JAK1;VCAM1;JUNB;FGF2;NDN;MYC;ALOX5;PIK3R1;HGF;MMP2;ZEB1;VIM
ADAM9	ITGB1	R-HSA-6806834	Signaling by MET	5.15661e-22	1.92813e-21	0.446535	-0.114289	0.338548	0.00195311	5.15661e-22	1	28	-0.0845666	38	NA	NA	NA	NA	NA	NA	NA	NA	NA	ITGA3;LRIG1;MET;LAMC2;RAC1;STAT3;UBA52;NRAS;PTPN11;SH3GL2;PTK2;RANBP9;LAMA1;SH3GL1;LAMA5;LAMA2;HGS;SH3GL3;TNS4;LAMB1;ITGA2;SRC;GAB1;CBL;STAM2;FN1;LAMC1;SOS1;STAM;CRKL;RAP1B;LAMA4;LAMB2;RAP1A;SH3KBP1;EPS15;PIK3R1;HGF
ADAM9	ITGB1	R-HSA-75892	Platelet Adhesion to exposed collagen	1.02145e-05	1.21112e-05	0.446535	-0.114289	0.338548	0.00195311	1.02145e-05	1	1	0.492741	2	NA	NA	NA	NA	NA	NA	NA	NA	NA	ITGA2;ITGA1
ADAM9	ITGB1	R-HSA-8874081	MET activates PTK2 signaling	3.60256e-12	6.89447e-12	0.446535	-0.114289	0.338548	0.00195311	3.60256e-12	1	10	0.468217	14	NA	NA	NA	NA	NA	NA	NA	NA	NA	ITGA3;MET;LAMC2;PTK2;LAMA1;LAMA5;LAMA2;LAMB1;ITGA2;FN1;LAMC1;LAMA4;LAMB2;HGF
ADAM9	ITGB1	R-HSA-8875513	MET interacts with TNS proteins	4.80339e-05	5.46689e-05	0.446535	-0.114289	0.338548	0.00195311	4.80339e-05	1	2	0.121353	3	NA	NA	NA	NA	NA	NA	NA	NA	NA	MET;TNS4;HGF
ADAM9	ITGB1	R-HSA-8875878	MET promotes cell motility	1.02364e-15	2.46462e-15	0.446535	-0.114289	0.338548	0.00195311	1.02364e-15	1	15	0.466808	21	NA	NA	NA	NA	NA	NA	NA	NA	NA	ITGA3;MET;LAMC2;RAC1;PTK2;LAMA1;LAMA5;LAMA2;TNS4;LAMB1;ITGA2;SRC;GAB1;FN1;LAMC1;CRKL;RAP1B;LAMA4;LAMB2;RAP1A;HGF
ADAM9	ITGB5	R-HSA-1566948	Elastic fibre formation	3.81031e-11	6.76515e-11	0.446535	-0.480259	-0.00281889	6.24769e-06	3.81031e-11	1	6	0.341226	9	NA	NA	NA	NA	NA	NA	NA	NA	NA	TGFB1;FBN2;FBN3;VTN;MFAP5;MFAP2;ITGAV;TGFB3;FBN1
ADAM9	ITGB5	R-HSA-2129379	Molecules associated with elastic fibres	3.54201e-10	5.76441e-10	0.446535	-0.480259	-0.00281889	6.24769e-06	3.54201e-10	1	3	0.686399	4	NA	NA	NA	NA	NA	NA	NA	NA	NA	TGFB1;VTN;ITGAV;TGFB3
ADAM9	ITGB5	R-HSA-216083	Integrin cell surface interactions	1.7119e-16	4.33009e-16	0.446535	-0.480259	-0.00281889	6.24769e-06	1.7119e-16	1	6	0.24919	8	NA	NA	NA	NA	NA	NA	NA	NA	NA	VTN;COL4A2;KDR;ITGAL;ITGAV;ITGA4;COL18A1;ITGA1
ADAM9	ITGB5	R-HSA-3000170	Syndecan interactions	4.8463e-08	6.56996e-08	0.446535	-0.480259	-0.00281889	6.24769e-06	4.8463e-08	1	3	-0.0570825	4	NA	NA	NA	NA	NA	NA	NA	NA	NA	TGFB1;VTN;SDC1;ITGAV
ADAM9	ITGB5	R-HSA-3000171	Non-integrin membrane-ECM interactions	9.12664e-10	1.43032e-09	0.446535	-0.480259	-0.00281889	6.24769e-06	9.12664e-10	1	4	0.4358	6	NA	NA	NA	NA	NA	NA	NA	NA	NA	TGFB1;VTN;SDC1;COL4A2;ITGAV;FGF2
ADAM9	ITGB5	R-HSA-3000178	ECM proteoglycans	4.63159e-10	7.44517e-10	0.446535	-0.480259	-0.00281889	6.24769e-06	4.63159e-10	1	3	0.4358	5	NA	NA	NA	NA	NA	NA	NA	NA	NA	TGFB1;VTN;COL4A2;ITGAV;TGFB3
ADAM9	ITGB5	R-HSA-397014	Muscle contraction	4.62708e-73	8.48915e-71	0.446535	-0.480259	-0.00281889	6.24769e-06	4.62708e-73	1	57	0.329246	76	NA	NA	NA	NA	NA	NA	NA	NA	NA	DYSF;MYL2;TTN;TNNT3;CAMK2G;ATP2B4;CACNB3;TNNC2;TNNI2;ORAI1;MYLPF;ORAI2;MYBPC1;STIM1;MYL1;ATP1B1;AKAP9;ANXA2;ATP1B2;KCNK1;CACNA2D1;NEB;SLC8A1;SCN4B;TNNC1;ITPR3;ACTN2;MYL3;ABCC9;MYL4;ANXA1;ATP2B1;TNNI1;ATP2A3;PXN;MYH11;TMOD1;MYL6B;SCN7A;MYL12A;ITPR2;CAMK2D;ATP1B3;ACTG2;ATP1A1;GUCY1A2;CACNA2D2;ATP2A2;TPM4;RANGRF;TMOD3;ACTN3;TPM3;SRI;DMD;FXYD1;ITPR1;DES;SORBS1;MYL6;GUCY1A1;MYL9;GUCY1B1;ITGA1;ACTA2;TM…
ADAM9	ITGB5	R-HSA-445355	Smooth Muscle Contraction	8.05685e-48	1.87902e-46	0.446535	-0.480259	-0.00281889	6.24769e-06	8.05685e-48	1	15	0.531078	21	NA	NA	NA	NA	NA	NA	NA	NA	NA	MYLPF;PXN;MYH11;MYL6B;MYL12A;ACTG2;TPM4;TPM3;SORBS1;MYL6;MYL9;ITGA1;ACTA2;LMOD1;CALD1;VCL;TPM2;TPM1;SORBS3;TLN1;MYLK
ADM	ADRB2	R-HSA-418555	G alpha (s) signalling events	4.45544e-19	1.32269e-18	0.337291	0.0111442	-0.0359408	0.0305486	4.45544e-19	1	24	0.0803383	32	NA	NA	NA	NA	NA	NA	NA	NA	NA	PDE8A;GNG10;GRK2;GNG5;GNG12;GNB5;GNAS;PDE3B;GRK6;PDE4D;GPR39;GRK3;SRC;PDE4A;GNGT2;GNG4;OR4C16;GNG7;GNB2;PDE1B;GNG11;ARRB2;PDE1A;PDE7A;PDE2A;GNB3;GNG2;ARRB1;PDE3A;GRK5;GNB4;GNB1
ADM	ADRB2	R-HSA-500792	GPCR ligand binding	1.29098e-14	2.91449e-14	0.337291	0.0111442	-0.0359408	0.0305486	1.29098e-14	1	13	-0.101762	18	NA	NA	NA	NA	NA	NA	NA	NA	NA	GNG10;GNG5;GNG12;GNB5;GNAS;GNGT2;GNG4;NTS;GNG7;ANXA1;GNB2;GNG11;F2R;FZD1;GNB3;GNG2;GNB4;GNB1
ADM	ADRB2	R-HSA-5689880	Ub-specific processing proteases	3.58922e-32	2.40329e-31	0.337291	0.0111442	-0.0359408	0.0305486	3.58922e-32	1	30	0.017759	40	NA	NA	NA	NA	NA	NA	NA	NA	NA	TP53;IKBKG;SMAD1;SMAD2;SMURF2;MDM4;USP20;USP33;TRAF2;SMAD4;BIRC2;RNF123;RIPK1;CCP110;NFKBIA;DDX58;HGS;BIRC3;TGFBR1;BECN1;RNF146;TNKS;MAP3K7;STAM2;TNKS2;DDB2;ARRB2;CCNA2;USP10;SMAD3;AXIN1;SKP2;CDC20;CFTR;ARRB1;KEAP1;CYLD;MYC;PTEN;SNX3
ADM	ADRB2	R-HSA-8856825	Cargo recognition for clathrin-mediated endocytosis	2.60311e-63	1.1371e-61	0.337291	0.0111442	-0.0359408	0.0305486	2.60311e-63	1	44	0.213108	59	NA	NA	NA	NA	NA	NA	NA	NA	NA	CLTCL1;CLTB;M6PR;VAMP7;CLTC;SYT1;VAMP4;SH3GL2;GRK2;VAMP3;SCARB2;DVL2;APOB;SH3GL1;IGF2R;LDLR;HGS;SH3GL3;GRK3;TGOLN2;CLTA;IL7R;AAK1;VAMP8;ITSN2;LDLRAP1;CBL;STAM2;STON2;CD3G;CD3D;LRP2;EPS15L1;REPS1;ARRB2;TFRC;TGFA;NECAP1;FCHO1;SGIP1;STAM;EGFR;CD4;FCHO2;SH3KBP1;STON1;CFTR;ARRB1;NECAP2;PICALM;AP2A1;EPS15;AP2S1;AP2M1;DAB2;AP2A2;EPN1;AP2B1;ITSN1
ADM	ADRB2	R-HSA-8856828	Clathrin-mediated endocytosis	2.965e-69	2.71989e-67	0.337291	0.0111442	-0.0359408	0.0305486	2.965e-69	1	79	-0.0727273	106	NA	NA	NA	NA	NA	NA	NA	NA	NA	OCRL;CTTN;RAB5A;CLTCL1;COPS8;CLTB;M6PR;RAB5C;COPS7A;COPS3;COPS7B;VAMP7;CLTC;SYT1;VAMP4;COPS2;SH3GL2;PIK3C2A;RAB5B;EPN2;GRK2;SCARB2;VAMP3;DVL2;GAK;APOB;PACSIN2;SH3GL1;IGF2R;GPS1;COPS5;WASL;GAPVD1;ARPC1A;LDLR;DNM2;HGS;COPS4;SH3GL3;GRK3;TRIP10;TGOLN2;CLTA;IL7R;AAK1;VAMP8;COPS6;ITSN2;DNAJC6;LDLRAP1;CBL;STAM2;SYNJ2;FNBP1L;STON2;PACSIN1;CD3G;ARPC3;CD3D;DNM1;LRP2;EPS15L1;REPS1;ARPC4;ARRB2;TGFA;TFRC;NECA…
ADM	ADRB2	R-HSA-9660821	ADORA2B mediated anti-inflammatory cytokines production	4.58549e-21	1.59114e-20	0.337291	0.0111442	-0.0359408	0.0305486	4.58549e-21	1	16	-0.214094	22	NA	NA	NA	NA	NA	NA	NA	NA	NA	CREB1;GNG10;GNG5;GNG12;GNB5;GNAS;GPR39;PRKAR1A;PRKACA;GNGT2;PRKAR1B;GNG4;GNG7;GNB2;GNG11;PRKAR2B;GNB3;PRKACB;GNG2;PRKAR2A;GNB4;GNB1
ADM	ADRB2	R-HSA-9662851	Anti-inflammatory response favouring Leishmania parasite infection	1.56369e-30	9.33463e-30	0.337291	0.0111442	-0.0359408	0.0305486	1.56369e-30	1	58	-0.302326	78	NA	NA	NA	NA	NA	NA	NA	NA	NA	IGLV2-23;IGHV3-53;IGHV4-34;IGHV3-23;IGHG4;SYK;GNAI1;IGKV1-17;CREB1;IGLV2-11;GNG10;IGHV3-30;IGLV1-40;IGHV4-39;GNG5;GNG12;GNB5;GNAS;IGLV3-25;IGHV3-11;IGHV3-13;IGLV3-1;IGHV1-2;IGHV3-48;IGLV3-27;IGLV1-51;IGKV3D-20;GPR39;PRKAR1A;IGLV3-19;IGHV1-46;IGLV7-43;IGKV1D-16;IGLV1-44;IGKV3-20;PRKACA;MAPK14;GNGT2;IGKV1-16;PRKAR1B;IGKV1-5;ITPR3;FCGR3A;IGHG2;GNG4;IGHG3;IGKV3-11;GNG7;GNB2;FCGR1A;FCGR2A;IGLV2-14;IGH…
ADM	ADRB2	R-HSA-9664433	Leishmania parasite growth and survival	1.56369e-30	9.33463e-30	0.337291	0.0111442	-0.0359408	0.0305486	1.56369e-30	1	58	-0.302326	78	NA	NA	NA	NA	NA	NA	NA	NA	NA	IGLV2-23;IGHV3-53;IGHV4-34;IGHV3-23;IGHG4;SYK;GNAI1;IGKV1-17;CREB1;IGLV2-11;GNG10;IGHV3-30;IGLV1-40;IGHV4-39;GNG5;GNG12;GNB5;GNAS;IGLV3-25;IGHV3-11;IGHV3-13;IGLV3-1;IGHV1-2;IGHV3-48;IGLV3-27;IGLV1-51;IGKV3D-20;GPR39;PRKAR1A;IGLV3-19;IGHV1-46;IGLV7-43;IGKV1D-16;IGLV1-44;IGKV3-20;PRKACA;MAPK14;GNGT2;IGKV1-16;PRKAR1B;IGKV1-5;ITPR3;FCGR3A;IGHG2;GNG4;IGHG3;IGKV3-11;GNG7;GNB2;FCGR1A;FCGR2A;IGLV2-14;IGH…
ADM	CALCRL	R-HSA-373080	Class B/2 (Secretin family receptors)	1.41532e-21	5.09812e-21	0.337291	-0.647476	-0.341226	4.11807e-07	1.41532e-21	1	12	0.657505	17	NA	NA	NA	NA	NA	NA	NA	NA	NA	GNG10;GNG5;GNG12;GNB5;GNAS;GNGT2;GNG4;GNG7;GNB2;RAMP3;GNG11;RAMP2;FZD1;GNB3;GNG2;GNB4;GNB1
ADM	CALCRL	R-HSA-418555	G alpha (s) signalling events	2.15621e-24	9.15723e-24	0.337291	-0.647476	-0.341226	4.11807e-07	2.15621e-24	1	21	0.438196	29	NA	NA	NA	NA	NA	NA	NA	NA	NA	ADRB2;PDE8A;GNG10;GNG5;GNG12;GNB5;GNAS;PDE3B;PDE4D;GPR39;SRC;PDE4A;GNGT2;GNG4;OR4C16;GNG7;GNB2;RAMP3;PDE1B;GNG11;PDE1A;PDE7A;RAMP2;PDE2A;GNB3;GNG2;PDE3A;GNB4;GNB1
ADM	CALCRL	R-HSA-419812	Calcitonin-like ligand receptors	7.08554e-11	1.22407e-10	0.337291	-0.647476	-0.341226	4.11807e-07	7.08554e-11	1	1	0.342777	2	NA	NA	NA	NA	NA	NA	NA	NA	NA	RAMP3;RAMP2
ADM	CALCRL	R-HSA-500792	GPCR ligand binding	4.42339e-21	1.54091e-20	0.337291	-0.647476	-0.341226	4.11807e-07	4.42339e-21	1	15	0.657505	20	NA	NA	NA	NA	NA	NA	NA	NA	NA	GNG10;GNG5;GNG12;GNB5;GNAS;GNGT2;GNG4;NTS;GNG7;ANXA1;GNB2;RAMP3;GNG11;F2R;RAMP2;FZD1;GNB3;GNG2;GNB4;GNB1
ADM	CALCRL	R-HSA-9660821	ADORA2B mediated anti-inflammatory cytokines production	1.25366e-25	5.58263e-25	0.337291	-0.647476	-0.341226	4.11807e-07	1.25366e-25	1	18	0.484003	24	NA	NA	NA	NA	NA	NA	NA	NA	NA	CREB1;GNG10;GNG5;GNG12;GNB5;GNAS;GPR39;PRKAR1A;PRKACA;GNGT2;PRKAR1B;GNG4;GNG7;GNB2;RAMP3;GNG11;RAMP2;PRKAR2B;GNB3;PRKACB;GNG2;PRKAR2A;GNB4;GNB1
ADM	CALCRL	R-HSA-9662851	Anti-inflammatory response favouring Leishmania parasite infection	1.06432e-38	1.36233e-37	0.337291	-0.647476	-0.341226	4.11807e-07	1.06432e-38	1	60	0.379704	80	NA	NA	NA	NA	NA	NA	NA	NA	NA	IGLV2-23;IGHV3-53;IGHV4-34;IGHV3-23;IGHG4;SYK;GNAI1;IGKV1-17;CREB1;IGLV2-11;GNG10;IGHV3-30;IGLV1-40;IGHV4-39;GNG5;GNG12;GNB5;GNAS;IGLV3-25;IGHV3-11;IGHV3-13;IGLV3-1;IGHV1-2;IGHV3-48;IGLV3-27;IGLV1-51;IGKV3D-20;GPR39;PRKAR1A;IGLV3-19;IGHV1-46;IGLV7-43;IGKV1D-16;IGLV1-44;IGKV3-20;PRKACA;MAPK14;GNGT2;IGKV1-16;PRKAR1B;IGKV1-5;ITPR3;FCGR3A;IGHG2;GNG4;IGHG3;IGKV3-11;GNG7;GNB2;FCGR1A;RAMP3;FCGR2A;IGLV2-…
ADM	CALCRL	R-HSA-9664433	Leishmania parasite growth and survival	1.06432e-38	1.36233e-37	0.337291	-0.647476	-0.341226	4.11807e-07	1.06432e-38	1	60	0.379704	80	NA	NA	NA	NA	NA	NA	NA	NA	NA	IGLV2-23;IGHV3-53;IGHV4-34;IGHV3-23;IGHG4;SYK;GNAI1;IGKV1-17;CREB1;IGLV2-11;GNG10;IGHV3-30;IGLV1-40;IGHV4-39;GNG5;GNG12;GNB5;GNAS;IGLV3-25;IGHV3-11;IGHV3-13;IGLV3-1;IGHV1-2;IGHV3-48;IGLV3-27;IGLV1-51;IGKV3D-20;GPR39;PRKAR1A;IGLV3-19;IGHV1-46;IGLV7-43;IGKV1D-16;IGLV1-44;IGKV3-20;PRKACA;MAPK14;GNGT2;IGKV1-16;PRKAR1B;IGKV1-5;ITPR3;FCGR3A;IGHG2;GNG4;IGHG3;IGKV3-11;GNG7;GNB2;FCGR1A;RAMP3;FCGR2A;IGLV2-…
ADM	GPR84	R-HSA-418555	G alpha (s) signalling events	7.93187e-18	2.17849e-17	0.337291	0.107855	0.244257	0.0137239	7.93187e-18	1	20	0.300775	27	NA	NA	NA	NA	NA	NA	NA	NA	NA	ADRB2;PDE8A;GNG10;GNG5;GNG12;GNB5;GNAS;PDE3B;PDE4D;GPR39;SRC;PDE4A;GNGT2;GNG4;OR4C16;GNG7;GNB2;PDE1B;GNG11;PDE1A;PDE7A;PDE2A;GNB3;GNG2;PDE3A;GNB4;GNB1
ADM	GPR84	R-HSA-9660821	ADORA2B mediated anti-inflammatory cytokines production	2.06002e-21	7.34348e-21	0.337291	0.107855	0.244257	0.0137239	2.06002e-21	1	16	-0.150951	22	NA	NA	NA	NA	NA	NA	NA	NA	NA	CREB1;GNG10;GNG5;GNG12;GNB5;GNAS;GPR39;PRKAR1A;PRKACA;GNGT2;PRKAR1B;GNG4;GNG7;GNB2;GNG11;PRKAR2B;GNB3;PRKACB;GNG2;PRKAR2A;GNB4;GNB1
ADM	GPR84	R-HSA-9662851	Anti-inflammatory response favouring Leishmania parasite infection	7.02481e-31	4.29606e-30	0.337291	0.107855	0.244257	0.0137239	7.02481e-31	1	58	-0.0225511	78	NA	NA	NA	NA	NA	NA	NA	NA	NA	IGLV2-23;IGHV3-53;IGHV4-34;IGHV3-23;IGHG4;SYK;GNAI1;IGKV1-17;CREB1;IGLV2-11;GNG10;IGHV3-30;IGLV1-40;IGHV4-39;GNG5;GNG12;GNB5;GNAS;IGLV3-25;IGHV3-11;IGHV3-13;IGLV3-1;IGHV1-2;IGHV3-48;IGLV3-27;IGLV1-51;IGKV3D-20;GPR39;PRKAR1A;IGLV3-19;IGHV1-46;IGLV7-43;IGKV1D-16;IGLV1-44;IGKV3-20;PRKACA;MAPK14;GNGT2;IGKV1-16;PRKAR1B;IGKV1-5;ITPR3;FCGR3A;IGHG2;GNG4;IGHG3;IGKV3-11;GNG7;GNB2;FCGR1A;FCGR2A;IGLV2-14;IGH…
ADM	GPR84	R-HSA-9664433	Leishmania parasite growth and survival	7.02481e-31	4.29606e-30	0.337291	0.107855	0.244257	0.0137239	7.02481e-31	1	58	-0.0225511	78	NA	NA	NA	NA	NA	NA	NA	NA	NA	IGLV2-23;IGHV3-53;IGHV4-34;IGHV3-23;IGHG4;SYK;GNAI1;IGKV1-17;CREB1;IGLV2-11;GNG10;IGHV3-30;IGLV1-40;IGHV4-39;GNG5;GNG12;GNB5;GNAS;IGLV3-25;IGHV3-11;IGHV3-13;IGLV3-1;IGHV1-2;IGHV3-48;IGLV3-27;IGLV1-51;IGKV3D-20;GPR39;PRKAR1A;IGLV3-19;IGHV1-46;IGLV7-43;IGKV1D-16;IGLV1-44;IGKV3-20;PRKACA;MAPK14;GNGT2;IGKV1-16;PRKAR1B;IGKV1-5;ITPR3;FCGR3A;IGHG2;GNG4;IGHG3;IGKV3-11;GNG7;GNB2;FCGR1A;FCGR2A;IGLV2-14;IGH…
ADM	RAMP2	R-HSA-373080	Class B/2 (Secretin family receptors)	6.67313e-22	2.47833e-21	0.337291	-0.552205	-0.50303	2.80763e-05	6.67313e-22	1	12	0.372093	16	NA	NA	NA	NA	NA	NA	NA	NA	NA	GNG10;GNG5;GNG12;GNB5;GNAS;GNGT2;GNG4;GNG7;GNB2;GNG11;FZD1;GNB3;GNG2;CALCRL;GNB4;GNB1
ADM	RAMP2	R-HSA-418555	G alpha (s) signalling events	2.26772e-20	7.36807e-20	0.337291	-0.552205	-0.50303	2.80763e-05	2.26772e-20	1	21	0.221142	28	NA	NA	NA	NA	NA	NA	NA	NA	NA	ADRB2;PDE8A;GNG10;GNG5;GNG12;GNB5;GNAS;PDE3B;PDE4D;GPR39;SRC;PDE4A;GNGT2;GNG4;OR4C16;GNG7;GNB2;PDE1B;GNG11;PDE1A;PDE7A;PDE2A;GNB3;GNG2;CALCRL;PDE3A;GNB4;GNB1
ADM	RAMP2	R-HSA-500792	GPCR ligand binding	2.05609e-20	6.71216e-20	0.337291	-0.552205	-0.50303	2.80763e-05	2.05609e-20	1	14	0.243411	19	NA	NA	NA	NA	NA	NA	NA	NA	NA	GNG10;GNG5;GNG12;GNB5;GNAS;GNGT2;GNG4;NTS;GNG7;ANXA1;GNB2;GNG11;F2R;FZD1;GNB3;GNG2;CALCRL;GNB4;GNB1
ADM	RAMP2	R-HSA-9660821	ADORA2B mediated anti-inflammatory cytokines production	2.93582e-28	1.49618e-27	0.337291	-0.552205	-0.50303	2.80763e-05	2.93582e-28	1	17	0.372093	23	NA	NA	NA	NA	NA	NA	NA	NA	NA	CREB1;GNG10;GNG5;GNG12;GNB5;GNAS;GPR39;PRKAR1A;PRKACA;GNGT2;PRKAR1B;GNG4;GNG7;GNB2;GNG11;PRKAR2B;GNB3;PRKACB;GNG2;CALCRL;PRKAR2A;GNB4;GNB1
ADM	RAMP2	R-HSA-9662851	Anti-inflammatory response favouring Leishmania parasite infection	5.37174e-37	5.68578e-36	0.337291	-0.552205	-0.50303	2.80763e-05	5.37174e-37	1	59	0.157294	79	NA	NA	NA	NA	NA	NA	NA	NA	NA	IGLV2-23;IGHV3-53;IGHV4-34;IGHV3-23;IGHG4;SYK;GNAI1;IGKV1-17;CREB1;IGLV2-11;GNG10;IGHV3-30;IGLV1-40;IGHV4-39;GNG5;GNG12;GNB5;GNAS;IGLV3-25;IGHV3-11;IGHV3-13;IGLV3-1;IGHV1-2;IGHV3-48;IGLV3-27;IGLV1-51;IGKV3D-20;GPR39;PRKAR1A;IGLV3-19;IGHV1-46;IGLV7-43;IGKV1D-16;IGLV1-44;IGKV3-20;PRKACA;MAPK14;GNGT2;IGKV1-16;PRKAR1B;IGKV1-5;ITPR3;FCGR3A;IGHG2;GNG4;IGHG3;IGKV3-11;GNG7;GNB2;FCGR1A;FCGR2A;IGLV2-14;IGH…
ADM	RAMP2	R-HSA-9664433	Leishmania parasite growth and survival	5.37174e-37	5.68578e-36	0.337291	-0.552205	-0.50303	2.80763e-05	5.37174e-37	1	59	0.157294	79	NA	NA	NA	NA	NA	NA	NA	NA	NA	IGLV2-23;IGHV3-53;IGHV4-34;IGHV3-23;IGHG4;SYK;GNAI1;IGKV1-17;CREB1;IGLV2-11;GNG10;IGHV3-30;IGLV1-40;IGHV4-39;GNG5;GNG12;GNB5;GNAS;IGLV3-25;IGHV3-11;IGHV3-13;IGLV3-1;IGHV1-2;IGHV3-48;IGLV3-27;IGLV1-51;IGKV3D-20;GPR39;PRKAR1A;IGLV3-19;IGHV1-46;IGLV7-43;IGKV1D-16;IGLV1-44;IGKV3-20;PRKACA;MAPK14;GNGT2;IGKV1-16;PRKAR1B;IGKV1-5;ITPR3;FCGR3A;IGHG2;GNG4;IGHG3;IGKV3-11;GNG7;GNB2;FCGR1A;FCGR2A;IGLV2-14;IGH…
ADM	RAMP3	R-HSA-373080	Class B/2 (Secretin family receptors)	1.08231e-20	3.62793e-20	0.337291	-0.270547	-0.288372	0.000455369	1.08231e-20	1	12	0.156871	16	NA	NA	NA	NA	NA	NA	NA	NA	NA	GNG10;GNG5;GNG12;GNB5;GNAS;GNGT2;GNG4;GNG7;GNB2;GNG11;FZD1;GNB3;GNG2;CALCRL;GNB4;GNB1
ADM	RAMP3	R-HSA-418555	G alpha (s) signalling events	3.67801e-19	1.09901e-18	0.337291	-0.270547	-0.288372	0.000455369	3.67801e-19	1	21	0.402678	28	NA	NA	NA	NA	NA	NA	NA	NA	NA	ADRB2;PDE8A;GNG10;GNG5;GNG12;GNB5;GNAS;PDE3B;PDE4D;GPR39;SRC;PDE4A;GNGT2;GNG4;OR4C16;GNG7;GNB2;PDE1B;GNG11;PDE1A;PDE7A;PDE2A;GNB3;GNG2;CALCRL;PDE3A;GNB4;GNB1
ADM	RAMP3	R-HSA-500792	GPCR ligand binding	3.33477e-19	9.98616e-19	0.337291	-0.270547	-0.288372	0.000455369	3.33477e-19	1	14	0.0341085	19	NA	NA	NA	NA	NA	NA	NA	NA	NA	GNG10;GNG5;GNG12;GNB5;GNAS;GNGT2;GNG4;NTS;GNG7;ANXA1;GNB2;GNG11;F2R;FZD1;GNB3;GNG2;CALCRL;GNB4;GNB1
ADM	RAMP3	R-HSA-9660821	ADORA2B mediated anti-inflammatory cytokines production	4.7616e-27	2.28292e-26	0.337291	-0.270547	-0.288372	0.000455369	4.7616e-27	1	17	0.156871	23	NA	NA	NA	NA	NA	NA	NA	NA	NA	CREB1;GNG10;GNG5;GNG12;GNB5;GNAS;GPR39;PRKAR1A;PRKACA;GNGT2;PRKAR1B;GNG4;GNG7;GNB2;GNG11;PRKAR2B;GNB3;PRKACB;GNG2;CALCRL;PRKAR2A;GNB4;GNB1
ADM	RAMP3	R-HSA-9662851	Anti-inflammatory response favouring Leishmania parasite infection	8.71242e-36	8.53259e-35	0.337291	-0.270547	-0.288372	0.000455369	8.71242e-36	1	59	0.21043	79	NA	NA	NA	NA	NA	NA	NA	NA	NA	IGLV2-23;IGHV3-53;IGHV4-34;IGHV3-23;IGHG4;SYK;GNAI1;IGKV1-17;CREB1;IGLV2-11;GNG10;IGHV3-30;IGLV1-40;IGHV4-39;GNG5;GNG12;GNB5;GNAS;IGLV3-25;IGHV3-11;IGHV3-13;IGLV3-1;IGHV1-2;IGHV3-48;IGLV3-27;IGLV1-51;IGKV3D-20;GPR39;PRKAR1A;IGLV3-19;IGHV1-46;IGLV7-43;IGKV1D-16;IGLV1-44;IGKV3-20;PRKACA;MAPK14;GNGT2;IGKV1-16;PRKAR1B;IGKV1-5;ITPR3;FCGR3A;IGHG2;GNG4;IGHG3;IGKV3-11;GNG7;GNB2;FCGR1A;FCGR2A;IGLV2-14;IGH…
ADM	RAMP3	R-HSA-9664433	Leishmania parasite growth and survival	8.71242e-36	8.53259e-35	0.337291	-0.270547	-0.288372	0.000455369	8.71242e-36	1	59	0.21043	79	NA	NA	NA	NA	NA	NA	NA	NA	NA	IGLV2-23;IGHV3-53;IGHV4-34;IGHV3-23;IGHG4;SYK;GNAI1;IGKV1-17;CREB1;IGLV2-11;GNG10;IGHV3-30;IGLV1-40;IGHV4-39;GNG5;GNG12;GNB5;GNAS;IGLV3-25;IGHV3-11;IGHV3-13;IGLV3-1;IGHV1-2;IGHV3-48;IGLV3-27;IGLV1-51;IGKV3D-20;GPR39;PRKAR1A;IGLV3-19;IGHV1-46;IGLV7-43;IGKV1D-16;IGLV1-44;IGKV3-20;PRKACA;MAPK14;GNGT2;IGKV1-16;PRKAR1B;IGKV1-5;ITPR3;FCGR3A;IGHG2;GNG4;IGHG3;IGKV3-11;GNG7;GNB2;FCGR1A;FCGR2A;IGLV2-14;IGH…
ADM	VIPR1	R-HSA-373080	Class B/2 (Secretin family receptors)	4.42927e-15	1.03038e-14	0.337291	-0.00177679	0.209725	0.0299135	4.42927e-15	1	11	0.109937	15	NA	NA	NA	NA	NA	NA	NA	NA	NA	GNG10;GNG5;GNG12;GNB5;GNAS;GNGT2;GNG4;GNG7;GNB2;GNG11;FZD1;GNB3;GNG2;GNB4;GNB1
ADM	VIPR1	R-HSA-418555	G alpha (s) signalling events	1.72888e-17	4.64184e-17	0.337291	-0.00177679	0.209725	0.0299135	1.72888e-17	1	20	0.278506	27	NA	NA	NA	NA	NA	NA	NA	NA	NA	ADRB2;PDE8A;GNG10;GNG5;GNG12;GNB5;GNAS;PDE3B;PDE4D;GPR39;SRC;PDE4A;GNGT2;GNG4;OR4C16;GNG7;GNB2;PDE1B;GNG11;PDE1A;PDE7A;PDE2A;GNB3;GNG2;PDE3A;GNB4;GNB1
ADM	VIPR1	R-HSA-420092	Glucagon-type ligand receptors	3.92562e-10	6.3774e-10	0.337291	-0.00177679	0.209725	0.0299135	3.92562e-10	1	10	-0.0266385	14	NA	NA	NA	NA	NA	NA	NA	NA	NA	GNG10;GNG5;GNG12;GNB5;GNAS;GNGT2;GNG4;GNG7;GNB2;GNG11;GNB3;GNG2;GNB4;GNB1
ADM	VIPR1	R-HSA-500792	GPCR ligand binding	1.26414e-14	2.85624e-14	0.337291	-0.00177679	0.209725	0.0299135	1.26414e-14	1	13	0.102607	18	NA	NA	NA	NA	NA	NA	NA	NA	NA	GNG10;GNG5;GNG12;GNB5;GNAS;GNGT2;GNG4;NTS;GNG7;ANXA1;GNB2;GNG11;F2R;FZD1;GNB3;GNG2;GNB4;GNB1
ADM	VIPR1	R-HSA-9660821	ADORA2B mediated anti-inflammatory cytokines production	4.49015e-21	1.56219e-20	0.337291	-0.00177679	0.209725	0.0299135	4.49015e-21	1	16	-0.0728682	22	NA	NA	NA	NA	NA	NA	NA	NA	NA	CREB1;GNG10;GNG5;GNG12;GNB5;GNAS;GPR39;PRKAR1A;PRKACA;GNGT2;PRKAR1B;GNG4;GNG7;GNB2;GNG11;PRKAR2B;GNB3;PRKACB;GNG2;PRKAR2A;GNB4;GNB1
ADM	VIPR1	R-HSA-9662851	Anti-inflammatory response favouring Leishmania parasite infection	1.53117e-30	9.18037e-30	0.337291	-0.00177679	0.209725	0.0299135	1.53117e-30	1	58	0.332911	78	NA	NA	NA	NA	NA	NA	NA	NA	NA	IGLV2-23;IGHV3-53;IGHV4-34;IGHV3-23;IGHG4;SYK;GNAI1;IGKV1-17;CREB1;IGLV2-11;GNG10;IGHV3-30;IGLV1-40;IGHV4-39;GNG5;GNG12;GNB5;GNAS;IGLV3-25;IGHV3-11;IGHV3-13;IGLV3-1;IGHV1-2;IGHV3-48;IGLV3-27;IGLV1-51;IGKV3D-20;GPR39;PRKAR1A;IGLV3-19;IGHV1-46;IGLV7-43;IGKV1D-16;IGLV1-44;IGKV3-20;PRKACA;MAPK14;GNGT2;IGKV1-16;PRKAR1B;IGKV1-5;ITPR3;FCGR3A;IGHG2;GNG4;IGHG3;IGKV3-11;GNG7;GNB2;FCGR1A;FCGR2A;IGLV2-14;IGH…
ADM	VIPR1	R-HSA-9664433	Leishmania parasite growth and survival	1.53117e-30	9.18037e-30	0.337291	-0.00177679	0.209725	0.0299135	1.53117e-30	1	58	0.332911	78	NA	NA	NA	NA	NA	NA	NA	NA	NA	IGLV2-23;IGHV3-53;IGHV4-34;IGHV3-23;IGHG4;SYK;GNAI1;IGKV1-17;CREB1;IGLV2-11;GNG10;IGHV3-30;IGLV1-40;IGHV4-39;GNG5;GNG12;GNB5;GNAS;IGLV3-25;IGHV3-11;IGHV3-13;IGLV3-1;IGHV1-2;IGHV3-48;IGLV3-27;IGLV1-51;IGKV3D-20;GPR39;PRKAR1A;IGLV3-19;IGHV1-46;IGLV7-43;IGKV1D-16;IGLV1-44;IGKV3-20;PRKACA;MAPK14;GNGT2;IGKV1-16;PRKAR1B;IGKV1-5;ITPR3;FCGR3A;IGHG2;GNG4;IGHG3;IGKV3-11;GNG7;GNB2;FCGR1A;FCGR2A;IGLV2-14;IGH…
ANGPT2	TEK	R-HSA-202733	Cell surface interactions at the vascular wall	1.50426e-33	1.17941e-32	0.0735308	-0.449765	-0.00803383	0.00777542	1.50426e-33	1	54	0.223115	72	NA	NA	NA	NA	NA	NA	NA	NA	NA	IGLV2-23;IGHV3-53;PROCR;IGHV4-34;FCER1G;IGHV3-23;SHC1;NRAS;PIK3CA;IGKV1-17;IGLV2-11;PTPN11;IGHV3-30;ITGA5;IGHV4-39;IGLV1-40;APOB;ATP1B1;LYN;IGLV3-25;ATP1B2;IGHV3-13;IGHV3-11;PIK3CB;ITGB1;IGLV3-1;IGHV1-2;IGHV3-48;IGLV3-27;IGLV1-51;IGKV3D-20;IGHV1-46;IGLV3-19;IGLV7-43;IGKV3-20;IGKV1D-16;IGLV1-44;SLC7A6;PROC;IGKV1-16;IGKV1-5;SLC7A7;ITGB3;IGKV3-11;ITGAL;IGLV2-14;IGHV2-70;IGKV4-1;IGLV3-21;PLCG1;LCK;IG…
ANGPT2	TEK	R-HSA-210993	Tie2 Signaling	6.95856e-13	1.40087e-12	0.0735308	-0.449765	-0.00803383	0.00777542	6.95856e-13	1	7	0.155321	10	NA	NA	NA	NA	NA	NA	NA	NA	NA	SHC1;NRAS;PIK3CA;PTPN11;PIK3CB;SOS1;ANGPT1;GRB7;DOK2;PIK3R1
ANGPT2	TEK	R-HSA-5673001	RAF/MAP kinase cascade	2.9135e-36	2.95866e-35	0.0735308	-0.449765	-0.00803383	0.00777542	2.9135e-36	1	60	-0.227907	81	NA	NA	NA	NA	NA	NA	NA	NA	NA	IRS2;PPP2R5C;BRAF;MET;PPP2R5A;CAMK2G;SPTBN4;PPP5C;NF1;PPP2CB;UBA52;DLG3;RASGRP4;NEFL;SHC1;FRS2;NRAS;KSR2;PTPRA;SPTA1;MAP2K1;KSR1;PPP2R5D;PTK2;RBX1;RAF1;SPTB;PPP2R1A;MAP2K2;ITGA2B;ARAF;FGG;FGB;SPTAN1;MAPK1;IRS1;BRAP;IQGAP1;DLG1;PPP2R5B;PPP2R5E;SPTBN1;SRC;ERBB2;NCAM1;FGF1;FGA;ACTN2;IL2RG;CUL3;ITGB3;YWHAB;JAK3;CNKSR1;NRG1;SPRED1;ARRB2;JAK2;FN1;TGFA;SOS1;CSK;SPTBN2;MARK3;EGFR;RASGRP1;PPP2R1B;MAPK3;RA…
ANGPT2	TEK	R-HSA-5683057	MAPK family signaling cascades	6.63384e-52	1.75542e-50	0.0735308	-0.449765	-0.00803383	0.00777542	6.63384e-52	1	78	0.22833	104	NA	NA	NA	NA	NA	NA	NA	NA	NA	IRS2;PPP2R5C;BRAF;MET;PPP2R5A;CAMK2G;SPTBN4;PPP5C;RAC1;NF1;FOXO3;PPP2CB;UBA52;DLG3;RASGRP4;CCND3;NEFL;SHC1;FRS2;NRAS;KSR2;PTPRA;SPTA1;MAP2K1;PTPN11;KSR1;PPP2R5D;PTK2;RBX1;RAF1;JUN;SPTB;PPP2R1A;MAP2K2;MAPKAPK5;ITGA2B;ARAF;FGG;FGB;SPTAN1;CDC42;HSPB1;MAPK1;IRS1;BRAP;IQGAP1;KALRN;DLG1;PAK2;TYK2;PPP2R5B;PPP2R5E;SPTBN1;SRC;ERBB2;NCAM1;FGF1;FGA;ACTN2;IL2RG;CUL3;ITGB3;CSF2RA;YWHAB;JAK3;CNKSR1;NRG1;FOXO1;…
ANGPT2	TEK	R-HSA-5684996	MAPK1/MAPK3 signaling	3.40264e-38	4.14339e-37	0.0735308	-0.449765	-0.00803383	0.00777542	3.40264e-38	1	63	0.223115	84	NA	NA	NA	NA	NA	NA	NA	NA	NA	IRS2;PPP2R5C;BRAF;MET;PPP2R5A;CAMK2G;SPTBN4;PPP5C;NF1;PPP2CB;UBA52;DLG3;RASGRP4;NEFL;SHC1;FRS2;NRAS;KSR2;PTPRA;SPTA1;MAP2K1;PTPN11;KSR1;PPP2R5D;PTK2;RBX1;RAF1;SPTB;PPP2R1A;MAP2K2;ITGA2B;ARAF;FGG;FGB;SPTAN1;MAPK1;IRS1;BRAP;IQGAP1;DLG1;TYK2;PPP2R5B;PPP2R5E;SPTBN1;SRC;ERBB2;NCAM1;FGF1;FGA;ACTN2;IL2RG;CUL3;ITGB3;YWHAB;JAK3;CNKSR1;NRG1;SPRED1;ARRB2;JAK2;FN1;TGFA;SOS1;CSK;SPTBN2;MARK3;EGFR;RASGRP1;PPP2…
ANGPT2	TEK	R-HSA-9607240	FLT3 Signaling	2.73436e-41	4.13459e-40	0.0735308	-0.449765	-0.00803383	0.00777542	2.73436e-41	1	69	0.223115	92	NA	NA	NA	NA	NA	NA	NA	NA	NA	IRS2;PPP2R5C;BRAF;MET;PPP2R5A;CAMK2G;SPTBN4;PPP5C;NF1;PPP2CB;UBA52;DLG3;RASGRP4;NEFL;SHC1;FRS2;NRAS;KSR2;PIK3CA;PTPRA;SPTA1;MAP2K1;PTPN11;KSR1;PPP2R5D;PTK2;RBX1;RAF1;SPTB;PPP2R1A;MAP2K2;ITGA2B;ARAF;FGG;FGB;SPTAN1;PDPK1;PDE3B;PIK3CB;MAPK1;IRS1;BRAP;IQGAP1;DLG1;PPP2R5B;PPP2R5E;SPTBN1;SRC;ERBB2;GAB1;NCAM1;FGF1;FGA;ACTN2;AKT2;IL2RG;CUL3;ITGB3;YWHAB;JAK3;CNKSR1;NRG1;GAB2;SPRED1;ARRB2;JAK2;TGFA;FN1;SOS…
ANGPTL3	ITGA5	R-HSA-1566948	Elastic fibre formation	3.31082e-05	3.79167e-05	0.0586798	-0.227127	0.106977	0.183232	3.31082e-05	1	6	0.308809	8	NA	NA	NA	NA	NA	NA	NA	NA	NA	TGFB1;FBN2;ITGB1;FBN3;MFAP5;MFAP2;FN1;FBN1
ANGPTL3	ITGA5	R-HSA-1566977	Fibronectin matrix formation	0.00538236	0.00561922	0.0586798	-0.227127	0.106977	0.183232	0.00538236	1	1	0.494292	2	NA	NA	NA	NA	NA	NA	NA	NA	NA	ITGB1;FN1
ANGPTL3	ITGA5	R-HSA-202733	Cell surface interactions at the vascular wall	1.56035e-26	7.34033e-26	0.0586798	-0.227127	0.106977	0.183232	1.56035e-26	1	49	0.0525722	66	NA	NA	NA	NA	NA	NA	NA	NA	NA	IGLV2-23;IGHV3-53;PROCR;IGHV4-34;FCER1G;IGHV3-23;SHC1;NRAS;IGKV1-17;IGLV2-11;PTPN11;IGHV3-30;IGHV4-39;IGLV1-40;APOB;ATP1B1;LYN;IGLV3-25;ATP1B2;IGHV3-13;IGHV3-11;ITGB1;IGLV3-1;IGHV1-2;IGHV3-48;IGLV3-27;IGLV1-51;IGKV3D-20;IGHV1-46;IGLV3-19;IGLV7-43;IGKV3-20;IGKV1D-16;IGLV1-44;L1CAM;SLC7A6;PROC;IGKV1-16;IGKV1-5;SLC7A7;ITGB3;IGKV3-11;ITGAL;IGLV2-14;IGHV2-70;IGKV4-1;IGLV3-21;PLCG1;LCK;FN1;IGLC7;SOS1;I…
ANGPTL3	ITGA5	R-HSA-216083	Integrin cell surface interactions	6.18201e-07	7.90194e-07	0.0586798	-0.227127	0.106977	0.183232	6.18201e-07	1	6	0.595913	8	NA	NA	NA	NA	NA	NA	NA	NA	NA	ITGB1;AGRN;KDR;ITGAL;COMP;FN1;ITGA4;COL18A1
ANGPTL3	ITGA5	R-HSA-373760	L1CAM interactions	1.62235e-19	4.93884e-19	0.0586798	-0.227127	0.106977	0.183232	1.62235e-19	1	18	0.267371	25	NA	NA	NA	NA	NA	NA	NA	NA	NA	RAC1;CLTC;MAP2K1;RPS6KA1;SH3GL2;RPS6KA3;RPS6KA5;MAP2K2;ITGB1;MAPK1;DNM2;CLTA;L1CAM;RPS6KA2;PAK1;VAV2;EGFR;MAPK3;AP2A1;AP2S1;ITGA1;AP2M1;DPYSL2;AP2A2;AP2B1
ANGPTL3	ITGA5	R-HSA-445144	Signal transduction by L1	8.67818e-09	1.26095e-08	0.0586798	-0.227127	0.106977	0.183232	0.000138264	6.27654e-05	6	0.476392	9	2	2	0	MAPK1_187;MAPK3_204	-0.0242186799084696;-0.0183916334635733	MAPK1_187;MAPK3_204	-0.0242186799084696;-0.0183916334635733	NA	NA	RAC1;MAP2K1;MAP2K2;ITGB1;MAPK1;L1CAM;PAK1;VAV2;MAPK3
ANGPTL3	ITGA5	R-HSA-8878166	Transcriptional regulation by RUNX2	4.35872e-21	1.5203e-20	0.0586798	-0.227127	0.106977	0.183232	4.35872e-21	1	25	0.252995	34	NA	NA	NA	NA	NA	NA	NA	NA	NA	WWTR1;SMAD1;WWP1;MMP13;UBA52;LGALS3;SKP1;GLI2;RBX1;STAT1;GLI3;CDKN1A;CCND1;MAPK1;GSK3B;AKT1;SMURF1;CDK4;YAP1;AKT2;DLX6;CUL1;HIVEP3;BAX;CBFB;MAPK3;ITGBL1;COL1A1;HES1;SKP2;AKT3;RUNX1;CDK1;RB1
ANGPTL3	ITGA5	R-HSA-8941332	RUNX2 regulates genes involved in cell migration	1.56519e-06	1.95259e-06	0.0586798	-0.227127	0.106977	0.183232	1.56519e-06	1	2	0.252995	3	NA	NA	NA	NA	NA	NA	NA	NA	NA	MMP13;CBFB;ITGBL1
ANGPTL3	ITGAV	R-HSA-1566948	Elastic fibre formation	1.2257e-08	1.75775e-08	0.0586798	-0.553988	-0.150106	0.00142768	1.2257e-08	1	9	0.395631	13	NA	NA	NA	NA	NA	NA	NA	NA	NA	TGFB1;FBN2;ITGB1;FBN3;ITGB6;ITGB8;VTN;MFAP5;ITGB3;MFAP2;ITGB5;TGFB3;FBN1
ANGPTL3	ITGAV	R-HSA-194138	Signaling by VEGF	1.10175e-32	7.84247e-32	0.0586798	-0.553988	-0.150106	0.00142768	1.10175e-32	1	46	0.286822	62	NA	NA	NA	NA	NA	NA	NA	NA	NA	MTOR;PRKCZ;RHOA;RAC1;WASF1;MAPK11;NRAS;CYFIP1;MAPKAPK3;BRK1;SHB;NCF4;ABI1;PTK2;NCF1;SPHK1;NCK1;BCAR1;NCF2;PDPK1;CDC42;ROCK1;AKT1;PRKCD;PAK2;NCKAP1;MAPK14;ITPR3;AKT2;ITGB3;CTNNB1;AXL;KDR;MLST8;RASA1;VAV3;HSP90AA1;WASF2;MAPKAPK2;PTK2B;PAK1;PLCG1;VAV2;PXN;CYFIP2;VAV1;ITPR2;CDH5;NCK2;CTNNA1;ROCK2;PRKCB;CTNND1;ABI2;WASF3;NCKAP1L;FYN;ITPR1;JUP;AKT3;BAIAP2;PRKCA
ANGPTL3	ITGAV	R-HSA-202733	Cell surface interactions at the vascular wall	1.88077e-29	1.03518e-28	0.0586798	-0.553988	-0.150106	0.00142768	1.88077e-29	1	51	0.300211	69	NA	NA	NA	NA	NA	NA	NA	NA	NA	IGLV2-23;TGFB1;IGHV3-53;PROCR;IGHV4-34;FCER1G;IGHV3-23;SHC1;NRAS;IGKV1-17;IGLV2-11;PTPN11;IGHV3-30;ITGA5;IGHV4-39;IGLV1-40;APOB;ATP1B1;LYN;IGLV3-25;ATP1B2;IGHV3-13;IGHV3-11;ITGB1;IGLV3-1;IGHV1-2;IGHV3-48;IGLV3-27;IGLV1-51;IGKV3D-20;IGHV1-46;IGLV3-19;IGLV7-43;IGKV3-20;IGKV1D-16;IGLV1-44;L1CAM;SLC7A6;PROC;IGKV1-16;SDC1;IGKV1-5;SLC7A7;ITGB3;IGKV3-11;ITGAL;IGLV2-14;IGHV2-70;IGKV4-1;IGLV3-21;PLCG1;LCK…
ANGPTL3	ITGAV	R-HSA-210990	PECAM1 interactions	5.60487e-11	9.76241e-11	0.0586798	-0.553988	-0.150106	0.00142768	5.60487e-11	1	6	0.203805	8	NA	NA	NA	NA	NA	NA	NA	NA	NA	PTPN11;LYN;ITGB3;PLCG1;LCK;PECAM1;INPP5D;FYN
ANGPTL3	ITGAV	R-HSA-2129379	Molecules associated with elastic fibres	5.34937e-08	7.21641e-08	0.0586798	-0.553988	-0.150106	0.00142768	5.34937e-08	1	6	0.395631	9	NA	NA	NA	NA	NA	NA	NA	NA	NA	TGFB1;ITGB1;ITGB6;ITGB8;VTN;ITGB3;ITGB5;TGFB3;FBN1
ANGPTL3	ITGAV	R-HSA-216083	Integrin cell surface interactions	3.87886e-12	7.41294e-12	0.0586798	-0.553988	-0.150106	0.00142768	3.87886e-12	1	13	0.341226	18	NA	NA	NA	NA	NA	NA	NA	NA	NA	ITGB1;TNC;ITGB6;ITGB8;VTN;COL4A3;AGRN;ITGB3;COL4A2;KDR;ITGAL;COL4A4;COMP;PECAM1;ITGB5;ITGA4;COL18A1;FBN1
ANGPTL3	ITGAV	R-HSA-3000157	Laminin interactions	3.09017e-08	4.26487e-08	0.0586798	-0.553988	-0.150106	0.00142768	3.09017e-08	1	6	0.243552	8	NA	NA	NA	NA	NA	NA	NA	NA	NA	LAMA1;ITGB1;LAMB1;COL4A3;COL4A2;COL4A4;LAMC1;COL18A1
ANGPTL3	ITGAV	R-HSA-3000170	Syndecan interactions	2.23776e-06	2.7591e-06	0.0586798	-0.553988	-0.150106	0.00142768	2.23776e-06	1	5	-0.0311487	7	NA	NA	NA	NA	NA	NA	NA	NA	NA	TGFB1;ITGB1;TNC;VTN;SDC1;ITGB3;ITGB5
ANGPTL3	ITGAV	R-HSA-3000171	Non-integrin membrane-ECM interactions	1.07654e-08	1.54949e-08	0.0586798	-0.553988	-0.150106	0.00142768	1.07654e-08	1	11	0.386751	15	NA	NA	NA	NA	NA	NA	NA	NA	NA	TGFB1;LAMA1;ITGB1;TNC;LAMB1;VTN;SDC1;COL4A3;AGRN;ITGB3;COL4A2;COL4A4;LAMC1;ITGB5;FGF2
ANGPTL3	ITGAV	R-HSA-3000178	ECM proteoglycans	1.25175e-10	2.12906e-10	0.0586798	-0.553988	-0.150106	0.00142768	1.25175e-10	1	12	0.243552	16	NA	NA	NA	NA	NA	NA	NA	NA	NA	TGFB1;LAMA1;ITGB1;TNC;ITGB6;LAMB1;VTN;COL4A3;AGRN;ITGB3;COL4A2;COL4A4;COMP;LAMC1;ITGB5;TGFB3
ANGPTL3	ITGAV	R-HSA-373760	L1CAM interactions	3.10357e-22	1.18133e-21	0.0586798	-0.553988	-0.150106	0.00142768	3.10357e-22	1	21	0.104722	29	NA	NA	NA	NA	NA	NA	NA	NA	NA	RAC1;CLTC;MAP2K1;RPS6KA1;SH3GL2;RPS6KA3;RPS6KA5;MAP2K2;LAMA1;ITGB1;MAPK1;DNM2;LAMB1;CLTA;L1CAM;ITGB3;RPS6KA2;PAK1;VAV2;LAMC1;EGFR;MAPK3;AP2A1;AP2S1;ITGA1;AP2M1;DPYSL2;AP2A2;AP2B1
ANGPTL3	ITGAV	R-HSA-4420097	VEGFA-VEGFR2 Pathway	1.10175e-32	7.84247e-32	0.0586798	-0.553988	-0.150106	0.00142768	1.10175e-32	1	46	0.286822	62	NA	NA	NA	NA	NA	NA	NA	NA	NA	MTOR;PRKCZ;RHOA;RAC1;WASF1;MAPK11;NRAS;CYFIP1;MAPKAPK3;BRK1;SHB;NCF4;ABI1;PTK2;NCF1;SPHK1;NCK1;BCAR1;NCF2;PDPK1;CDC42;ROCK1;AKT1;PRKCD;PAK2;NCKAP1;MAPK14;ITPR3;AKT2;ITGB3;CTNNB1;AXL;KDR;MLST8;RASA1;VAV3;HSP90AA1;WASF2;MAPKAPK2;PTK2B;PAK1;PLCG1;VAV2;PXN;CYFIP2;VAV1;ITPR2;CDH5;NCK2;CTNNA1;ROCK2;PRKCB;CTNND1;ABI2;WASF3;NCKAP1L;FYN;ITPR1;JUP;AKT3;BAIAP2;PRKCA
ANGPTL3	ITGAV	R-HSA-445144	Signal transduction by L1	5.48927e-12	1.02835e-11	0.0586798	-0.553988	-0.150106	0.00142768	8.7457e-08	6.27654e-05	7	0.395631	10	2	2	0	MAPK1_187;MAPK3_204	-0.0242186799084696;-0.0183916334635733	MAPK1_187;MAPK3_204	-0.0242186799084696;-0.0183916334635733	NA	NA	RAC1;MAP2K1;MAP2K2;ITGB1;MAPK1;L1CAM;ITGB3;PAK1;VAV2;MAPK3
ANGPTL3	ITGB3	R-HSA-114608	Platelet degranulation	6.73247e-17	1.74952e-16	0.0586798	-0.291775	0.096265	0.0110878	6.73247e-17	1	12	0.518534	17	NA	NA	NA	NA	NA	NA	NA	NA	NA	TGFB1;TTN;F5;ITGA2B;FGB;FGG;THBS1;FGA;ACTN2;F8;FN1;PECAM1;VWF;F13A1;TGFB3;VCL;TLN1
ANGPTL3	ITGB3	R-HSA-1566948	Elastic fibre formation	5.50376e-10	8.78559e-10	0.0586798	-0.291775	0.096265	0.0110878	5.50376e-10	1	7	0.436082	10	NA	NA	NA	NA	NA	NA	NA	NA	NA	TGFB1;FBN2;FBN3;VTN;MFAP5;MFAP2;FN1;ITGAV;TGFB3;FBN1
ANGPTL3	ITGB3	R-HSA-194138	Signaling by VEGF	1.0992e-33	8.7428e-33	0.0586798	-0.291775	0.096265	0.0110878	1.0992e-33	1	46	0.284848	62	NA	NA	NA	NA	NA	NA	NA	NA	NA	MTOR;PRKCZ;RHOA;RAC1;WASF1;MAPK11;NRAS;CYFIP1;MAPKAPK3;BRK1;SHB;NCF4;PTK2;ABI1;NCF1;SPHK1;NCK1;BCAR1;NCF2;PDPK1;CDC42;ROCK1;AKT1;PRKCD;PAK2;NCKAP1;MAPK14;ITPR3;AKT2;CTNNB1;AXL;KDR;MLST8;RASA1;VAV3;WASF2;MAPKAPK2;PTK2B;PAK1;PLCG1;VAV2;PXN;CYFIP2;ITGAV;VAV1;CRK;ITPR2;CDH5;NCK2;CTNNA1;ROCK2;PRKCB;CTNND1;ABI2;WASF3;NCKAP1L;FYN;ITPR1;JUP;AKT3;BAIAP2;PRKCA
ANGPTL3	ITGB3	R-HSA-202733	Cell surface interactions at the vascular wall	3.41376e-29	1.84209e-28	0.0586798	-0.291775	0.096265	0.0110878	3.41376e-29	1	51	0.458069	69	NA	NA	NA	NA	NA	NA	NA	NA	NA	IGLV2-23;TGFB1;IGHV3-53;PROCR;IGHV4-34;FCER1G;IGHV3-23;SHC1;NRAS;IGKV1-17;IGLV2-11;PTPN11;IGHV3-30;ITGA5;IGHV4-39;IGLV1-40;APOB;ATP1B1;LYN;IGLV3-25;ATP1B2;IGHV3-13;IGHV3-11;ITGB1;IGLV3-1;IGHV1-2;IGHV3-48;IGLV3-27;IGLV1-51;IGKV3D-20;IGHV1-46;IGLV3-19;IGLV7-43;IGKV3-20;IGKV1D-16;IGLV1-44;L1CAM;SLC7A6;PROC;IGKV1-16;SDC1;IGKV1-5;SLC7A7;IGKV3-11;ITGAL;IGLV2-14;IGHV2-70;IGKV4-1;IGLV3-21;PLCG1;LCK;FN1;I…
ANGPTL3	ITGB3	R-HSA-210990	PECAM1 interactions	4.35293e-10	7.03699e-10	0.0586798	-0.291775	0.096265	0.0110878	4.35293e-10	1	6	0.518534	8	NA	NA	NA	NA	NA	NA	NA	NA	NA	PTPN11;LYN;PLCG1;LCK;ITGAV;PECAM1;INPP5D;FYN
ANGPTL3	ITGB3	R-HSA-2129379	Molecules associated with elastic fibres	6.43592e-09	9.43889e-09	0.0586798	-0.291775	0.096265	0.0110878	6.43592e-09	1	4	0.395631	6	NA	NA	NA	NA	NA	NA	NA	NA	NA	TGFB1;VTN;FN1;ITGAV;TGFB3;FBN1
ANGPTL3	ITGB3	R-HSA-216083	Integrin cell surface interactions	3.53717e-13	7.15756e-13	0.0586798	-0.291775	0.096265	0.0110878	3.53717e-13	1	15	0.395631	20	NA	NA	NA	NA	NA	NA	NA	NA	NA	ITGA2B;FGB;FGG;THBS1;TNC;VTN;COL4A3;FGA;COL4A2;KDR;ITGAL;COL4A4;COMP;FN1;ITGAV;PECAM1;VWF;ITGA4;COL18A1;FBN1
ANGPTL3	ITGB3	R-HSA-3000170	Syndecan interactions	1.73792e-05	2.03521e-05	0.0586798	-0.291775	0.096265	0.0110878	1.73792e-05	1	5	-0.473573	7	NA	NA	NA	NA	NA	NA	NA	NA	NA	TGFB1;THBS1;TNC;VTN;SDC1;FN1;ITGAV
ANGPTL3	ITGB3	R-HSA-3000171	Non-integrin membrane-ECM interactions	1.02563e-08	1.48142e-08	0.0586798	-0.291775	0.096265	0.0110878	1.02563e-08	1	8	0.0782241	11	NA	NA	NA	NA	NA	NA	NA	NA	NA	TGFB1;THBS1;TNC;VTN;SDC1;COL4A3;COL4A2;COL4A4;FN1;ITGAV;FGF2
ANGPTL3	ITGB3	R-HSA-3000178	ECM proteoglycans	1.28916e-09	2.00325e-09	0.0586798	-0.291775	0.096265	0.0110878	1.28916e-09	1	9	0.436082	12	NA	NA	NA	NA	NA	NA	NA	NA	NA	TGFB1;ITGA2B;TNC;VTN;COL4A3;COL4A2;COL4A4;COMP;FN1;ITGAV;ITGB5;TGFB3
ANGPTL3	ITGB3	R-HSA-354192	Integrin signaling	2.15768e-57	6.31695e-56	0.0586798	-0.291775	0.096265	0.0110878	9.14429e-17	2.35959e-41	15	0.245102	21	81	81	0	LMNA_277;LMNA_282;LMNA_94;FLNA_2033;FLNA_977;LMNA_636;FLNA_1946;TXLNA_495;LMNA_572;FLNA_1081;FLNA_2158;FLNA_651;FLNA_1976;LMNA_66;FLNA_2599;FLNA_2339;LMNA_507;LMNA_525;FLNA_2356;FLNA_394;FLNA_2152;LMNA_463;FLNA_1734;FLNA_1854;LMNA_394;FLNA_2180;LMNA_571;FLNA_860;FLNA_189;LMNA_429;TXLNA_515;FLNA_1630;LMNA_390;FLNA_2414;LMNA_22;LMNA_71;FLNA_1835;FLNA_968;FLNA_2558;TXLNA_148;LMNA_407;LMNA_632;FLNA_1…	0.00262225703260377;0.000200919982953462;0.00209991923599651;-0.00256206797063241;0.0010656730397326;0.00105680461677071;-0.00262678554462337;-0.0013463177878541;0.000292050919503684;-0.00119464910112366;-0.00238449240662875;-0.0038611291809203;0.00496208839935441;-0.00102793310943161;-0.000168398002986403;0.00133937902167325;0.00128889443152347;-9.75914400935807e-06;0.00676915708934178;-0.002905…	LMNA_277;LMNA_282;LMNA_94;FLNA_2033;FLNA_977;LMNA_636;FLNA_1946;TXLNA_495;LMNA_572;FLNA_1081;FLNA_2158;FLNA_651;FLNA_1976;LMNA_66;FLNA_2599;FLNA_2339;LMNA_507;LMNA_525;FLNA_2356;FLNA_394;FLNA_2152;LMNA_463;FLNA_1734;FLNA_1854;LMNA_394;FLNA_2180;LMNA_571;FLNA_860;FLNA_189;LMNA_429;TXLNA_515;FLNA_1630;LMNA_390;FLNA_2414;LMNA_22;LMNA_71;FLNA_1835;FLNA_968;FLNA_2558;TXLNA_148;LMNA_407;LMNA_632;FLNA_1…	0.00262225703260377;0.000200919982953462;0.00209991923599651;-0.00256206797063241;0.0010656730397326;0.00105680461677071;-0.00262678554462337;-0.0013463177878541;0.000292050919503684;-0.00119464910112366;-0.00238449240662875;-0.0038611291809203;0.00496208839935441;-0.00102793310943161;-0.000168398002986403;0.00133937902167325;0.00128889443152347;-9.75914400935807e-06;0.00676915708934178;-0.002905…	NA	NA	SHC1;SYK;PTK2;BCAR1;ITGA2B;FGB;FGG;PDPK1;AKT1;SRC;FGA;FN1;SOS1;CRK;CSK;RASGRP1;RAP1B;VWF;APBB1IP;RAP1A;TLN1
ANGPTL3	ITGB3	R-HSA-354194	GRB2:SOS provides linkage to MAPK signaling for Integrins	1.26265e-14	2.85523e-14	0.0586798	-0.291775	0.096265	0.0110878	1.26265e-14	1	9	0.440733	13	NA	NA	NA	NA	NA	NA	NA	NA	NA	PTK2;ITGA2B;FGB;FGG;SRC;FGA;FN1;SOS1;RAP1B;VWF;APBB1IP;RAP1A;TLN1
ANGPTL3	ITGB3	R-HSA-372708	p130Cas linkage to MAPK signaling for integrins	1.19321e-14	2.70486e-14	0.0586798	-0.291775	0.096265	0.0110878	1.96253e-14	0.607995	10	0.440733	14	4	4	0	BCAR1_428;BCAR1_639;BCAR1_234;BCAR1_694	-0.00127862801398981;0.00111332145915477;-0.00848882278151175;0.0058506295232521	BCAR1_428;BCAR1_639;BCAR1_234;BCAR1_694	-0.00127862801398981;0.00111332145915477;-0.00848882278151175;0.0058506295232521	NA	NA	PTK2;BCAR1;ITGA2B;FGB;FGG;SRC;FGA;FN1;CRK;RAP1B;VWF;APBB1IP;RAP1A;TLN1
ANGPTL3	ITGB3	R-HSA-373760	L1CAM interactions	1.41681e-20	4.69203e-20	0.0586798	-0.291775	0.096265	0.0110878	1.41681e-20	1	19	0.354898	26	NA	NA	NA	NA	NA	NA	NA	NA	NA	RAC1;CLTC;MAP2K1;RPS6KA1;SH3GL2;RPS6KA3;RPS6KA5;MAP2K2;ITGA2B;MAPK1;DNM2;CLTA;L1CAM;RPS6KA2;PAK1;VAV2;ITGAV;EGFR;MAPK3;AP2A1;AP2S1;ITGA1;AP2M1;DPYSL2;AP2A2;AP2B1
ANGPTL3	ITGB3	R-HSA-4420097	VEGFA-VEGFR2 Pathway	1.0992e-33	8.7428e-33	0.0586798	-0.291775	0.096265	0.0110878	1.0992e-33	1	46	0.284848	62	NA	NA	NA	NA	NA	NA	NA	NA	NA	MTOR;PRKCZ;RHOA;RAC1;WASF1;MAPK11;NRAS;CYFIP1;MAPKAPK3;BRK1;SHB;NCF4;PTK2;ABI1;NCF1;SPHK1;NCK1;BCAR1;NCF2;PDPK1;CDC42;ROCK1;AKT1;PRKCD;PAK2;NCKAP1;MAPK14;ITPR3;AKT2;CTNNB1;AXL;KDR;MLST8;RASA1;VAV3;WASF2;MAPKAPK2;PTK2B;PAK1;PLCG1;VAV2;PXN;CYFIP2;ITGAV;VAV1;CRK;ITPR2;CDH5;NCK2;CTNNA1;ROCK2;PRKCB;CTNND1;ABI2;WASF3;NCKAP1L;FYN;ITPR1;JUP;AKT3;BAIAP2;PRKCA
ANGPTL3	ITGB3	R-HSA-445144	Signal transduction by L1	3.0548e-13	6.20429e-13	0.0586798	-0.291775	0.096265	0.0110878	4.86702e-09	6.27654e-05	7	-0.33728	10	2	2	0	MAPK1_187;MAPK3_204	-0.0242186799084696;-0.0183916334635733	MAPK1_187;MAPK3_204	-0.0242186799084696;-0.0183916334635733	NA	NA	RAC1;MAP2K1;MAP2K2;ITGA2B;MAPK1;L1CAM;PAK1;VAV2;ITGAV;MAPK3
ANGPTL3	ITGB3	R-HSA-5673001	RAF/MAP kinase cascade	2.1214e-34	1.84167e-33	0.0586798	-0.291775	0.096265	0.0110878	2.1214e-34	1	59	-0.0518675	79	NA	NA	NA	NA	NA	NA	NA	NA	NA	IRS2;PPP2R5C;BRAF;MET;PPP2R5A;CAMK2G;SPTBN4;PPP5C;NF1;PPP2CB;UBA52;DLG3;RASGRP4;NEFL;SHC1;FRS2;NRAS;KSR2;PTPRA;SPTA1;MAP2K1;KSR1;PTK2;PPP2R5D;RBX1;RAF1;SPTB;PPP2R1A;MAP2K2;ITGA2B;FGB;ARAF;FGG;SPTAN1;MAPK1;IRS1;BRAP;IQGAP1;DLG1;PPP2R5B;PPP2R5E;SPTBN1;SRC;ERBB2;NCAM1;FGF1;FGA;ACTN2;IL2RG;CUL3;YWHAB;JAK3;CNKSR1;NRG1;SPRED1;ARRB2;FN1;JAK2;TGFA;SOS1;CSK;SPTBN2;MARK3;EGFR;RASGRP1;PPP2R1B;RAP1B;MAPK3;CA…
ANGPTL3	ITGB3	R-HSA-5674135	MAP2K and MAPK activation	1.51285e-25	6.71512e-25	0.0586798	-0.291775	0.096265	0.0110878	2.41033e-21	6.27654e-05	21	-0.360254	29	2	2	0	MAPK1_187;MAPK3_204	-0.0242186799084696;-0.0183916334635733	MAPK1_187;MAPK3_204	-0.0242186799084696;-0.0183916334635733	NA	NA	BRAF;NRAS;KSR2;MAP2K1;KSR1;RAF1;MAP2K2;ITGA2B;FGB;ARAF;FGG;MAPK1;IQGAP1;SRC;FGA;YWHAB;CNKSR1;ARRB2;FN1;CSK;MARK3;RAP1B;MAPK3;VWF;APBB1IP;RAP1A;ARRB1;VCL;TLN1
ANGPTL3	ITGB3	R-HSA-5683057	MAPK family signaling cascades	4.9093e-46	9.2537e-45	0.0586798	-0.291775	0.096265	0.0110878	4.9093e-46	1	76	0.37914	102	NA	NA	NA	NA	NA	NA	NA	NA	NA	IRS2;PPP2R5C;BRAF;MET;PPP2R5A;CAMK2G;SPTBN4;PPP5C;RAC1;NF1;FOXO3;PPP2CB;UBA52;DLG3;RASGRP4;CCND3;NEFL;SHC1;FRS2;NRAS;KSR2;PTPRA;SPTA1;MAP2K1;PTPN11;KSR1;PTK2;PPP2R5D;RBX1;RAF1;JUN;SPTB;PPP2R1A;MAP2K2;MAPKAPK5;ITGA2B;FGB;ARAF;FGG;SPTAN1;CDC42;HSPB1;MAPK1;IRS1;BRAP;IQGAP1;KALRN;DLG1;PAK2;TYK2;PPP2R5B;PPP2R5E;SPTBN1;SRC;ERBB2;NCAM1;FGF1;FGA;ACTN2;IL2RG;CUL3;CSF2RA;YWHAB;JAK3;CNKSR1;NRG1;FOXO1;PAK1;S…
ANGPTL3	ITGB3	R-HSA-5684996	MAPK1/MAPK3 signaling	5.65669e-36	5.57965e-35	0.0586798	-0.291775	0.096265	0.0110878	5.65669e-36	1	61	-0.0518675	82	NA	NA	NA	NA	NA	NA	NA	NA	NA	IRS2;PPP2R5C;BRAF;MET;PPP2R5A;CAMK2G;SPTBN4;PPP5C;NF1;PPP2CB;UBA52;DLG3;RASGRP4;NEFL;SHC1;FRS2;NRAS;KSR2;PTPRA;SPTA1;MAP2K1;PTPN11;KSR1;PTK2;PPP2R5D;RBX1;RAF1;SPTB;PPP2R1A;MAP2K2;ITGA2B;FGB;ARAF;FGG;SPTAN1;MAPK1;IRS1;BRAP;IQGAP1;DLG1;TYK2;PPP2R5B;PPP2R5E;SPTBN1;SRC;ERBB2;NCAM1;FGF1;FGA;ACTN2;IL2RG;CUL3;YWHAB;JAK3;CNKSR1;NRG1;SPRED1;ARRB2;FN1;JAK2;TGFA;SOS1;CSK;SPTBN2;MARK3;EGFR;RASGRP1;PPP2R1B;RA…
ANGPTL3	ITGB3	R-HSA-6802946	Signaling by moderate kinase activity BRAF mutants	6.72488e-21	2.29045e-20	0.0586798	-0.291775	0.096265	0.0110878	6.72488e-21	1	24	-0.360254	32	NA	NA	NA	NA	NA	NA	NA	NA	NA	BRAF;NRAS;KSR2;MAP2K1;KSR1;RAF1;MAP2K2;ITGA2B;FGB;ARAF;FGG;MAPK1;BRAP;IQGAP1;KRAS;SRC;FGA;YWHAB;CNKSR1;ARRB2;FN1;JAK2;CSK;MARK3;RAP1B;MAPK3;VWF;APBB1IP;RAP1A;ARRB1;VCL;TLN1
ANGPTL3	ITGB3	R-HSA-6802948	Signaling by high-kinase activity BRAF mutants	2.41033e-21	8.53699e-21	0.0586798	-0.291775	0.096265	0.0110878	2.41033e-21	1	21	-0.360254	29	NA	NA	NA	NA	NA	NA	NA	NA	NA	BRAF;NRAS;KSR2;MAP2K1;KSR1;RAF1;MAP2K2;ITGA2B;FGB;ARAF;FGG;MAPK1;IQGAP1;SRC;FGA;YWHAB;CNKSR1;ARRB2;FN1;CSK;MARK3;RAP1B;MAPK3;VWF;APBB1IP;RAP1A;ARRB1;VCL;TLN1
ANGPTL3	ITGB3	R-HSA-6802949	Signaling by RAS mutants	6.72488e-21	2.29045e-20	0.0586798	-0.291775	0.096265	0.0110878	6.72488e-21	1	24	-0.360254	32	NA	NA	NA	NA	NA	NA	NA	NA	NA	BRAF;NRAS;KSR2;MAP2K1;KSR1;RAF1;MAP2K2;ITGA2B;FGB;ARAF;FGG;MAPK1;BRAP;IQGAP1;KRAS;SRC;FGA;YWHAB;CNKSR1;ARRB2;FN1;JAK2;CSK;MARK3;RAP1B;MAPK3;VWF;APBB1IP;RAP1A;ARRB1;VCL;TLN1
ANGPTL3	ITGB3	R-HSA-6802952	Signaling by BRAF and RAF fusions	1.31956e-31	8.40606e-31	0.0586798	-0.291775	0.096265	0.0110878	1.31956e-31	1	36	0.362791	48	NA	NA	NA	NA	NA	NA	NA	NA	NA	BRAF;CLCN6;NRAS;KSR2;MAP2K1;PAPSS1;AGTRAP;KSR1;RAF1;MAP2K2;ITGA2B;FGB;ARAF;FGG;BCL2L11;AKAP9;MAPK1;IQGAP1;LMNA;SRC;TRIM24;ZC3HAV1;TRAK1;FGA;AP3B1;YWHAB;FXR1;CNKSR1;ARRB2;FN1;JAK2;CSK;MARK3;RAP1B;MAPK3;ATG7;SND1;VWF;AGK;ESRP1;APBB1IP;RAP1A;ARRB1;FAM114A2;QKI;VCL;TLN1;MPRIP
ANGPTL3	ITGB3	R-HSA-6802955	Paradoxical activation of RAF signaling by kinase inactive BRAF	6.72488e-21	2.29045e-20	0.0586798	-0.291775	0.096265	0.0110878	6.72488e-21	1	24	-0.360254	32	NA	NA	NA	NA	NA	NA	NA	NA	NA	BRAF;NRAS;KSR2;MAP2K1;KSR1;RAF1;MAP2K2;ITGA2B;FGB;ARAF;FGG;MAPK1;BRAP;IQGAP1;KRAS;SRC;FGA;YWHAB;CNKSR1;ARRB2;FN1;JAK2;CSK;MARK3;RAP1B;MAPK3;VWF;APBB1IP;RAP1A;ARRB1;VCL;TLN1
ANGPTL3	ITGB3	R-HSA-6802957	Oncogenic MAPK signaling	7.27513e-33	5.2966e-32	0.0586798	-0.291775	0.096265	0.0110878	7.27513e-33	1	37	0.354898	50	NA	NA	NA	NA	NA	NA	NA	NA	NA	BRAF;CLCN6;NRAS;KSR2;MAP2K1;PAPSS1;AGTRAP;KSR1;RAF1;MAP2K2;ITGA2B;FGB;ARAF;FGG;BCL2L11;AKAP9;MAPK1;BRAP;IQGAP1;KRAS;LMNA;SRC;TRIM24;ZC3HAV1;TRAK1;FGA;AP3B1;YWHAB;FXR1;CNKSR1;ARRB2;FN1;JAK2;CSK;MARK3;RAP1B;MAPK3;ATG7;SND1;VWF;AGK;ESRP1;APBB1IP;RAP1A;ARRB1;FAM114A2;QKI;VCL;TLN1;MPRIP
ANGPTL3	ITGB3	R-HSA-76005	Response to elevated platelet cytosolic Ca2+	1.47825e-19	4.50514e-19	0.0586798	-0.291775	0.096265	0.0110878	1.47825e-19	1	15	0.463002	21	NA	NA	NA	NA	NA	NA	NA	NA	NA	TGFB1;TTN;STXBP3;F5;ITGA2B;FGB;FGG;THBS1;FGA;ACTN2;F8;STX4;FN1;PECAM1;PRKCB;VWF;F13A1;TGFB3;VCL;PRKCA;TLN1
ANGPTL3	ITGB3	R-HSA-76009	Platelet Aggregation (Plug Formation)	3.13321e-18	8.81655e-18	0.0586798	-0.291775	0.096265	0.0110878	3.13321e-18	1	18	0.284848	25	NA	NA	NA	NA	NA	NA	NA	NA	NA	GP5;SHC1;SYK;GP1BB;PTK2;GP9;BCAR1;ITGA2B;FGB;FGG;PDPK1;AKT1;GP1BA;SRC;FGA;FN1;SOS1;CRK;CSK;RASGRP1;RAP1B;VWF;APBB1IP;RAP1A;TLN1
ANGPTL3	ITGB3	R-HSA-9607240	FLT3 Signaling	2.77386e-37	3.00538e-36	0.0586798	-0.291775	0.096265	0.0110878	2.77386e-37	1	65	-0.0518675	87	NA	NA	NA	NA	NA	NA	NA	NA	NA	IRS2;PPP2R5C;BRAF;MET;PPP2R5A;CAMK2G;SPTBN4;PPP5C;NF1;PPP2CB;UBA52;DLG3;RASGRP4;NEFL;SHC1;FRS2;NRAS;KSR2;PTPRA;SPTA1;MAP2K1;PTPN11;KSR1;PTK2;PPP2R5D;RBX1;RAF1;SPTB;PPP2R1A;MAP2K2;ITGA2B;FGB;ARAF;FGG;SPTAN1;PDPK1;PDE3B;MAPK1;IRS1;BRAP;IQGAP1;DLG1;PPP2R5B;PPP2R5E;SPTBN1;SRC;ERBB2;GAB1;NCAM1;FGF1;FGA;ACTN2;AKT2;IL2RG;CUL3;YWHAB;JAK3;CNKSR1;NRG1;GAB2;SPRED1;ARRB2;FN1;JAK2;TGFA;SOS1;CSK;SPTBN2;MARK3;E…
ANGPTL3	ITGB3	R-HSA-9649948	Signaling downstream of RAS mutants	6.72488e-21	2.29045e-20	0.0586798	-0.291775	0.096265	0.0110878	6.72488e-21	1	24	-0.360254	32	NA	NA	NA	NA	NA	NA	NA	NA	NA	BRAF;NRAS;KSR2;MAP2K1;KSR1;RAF1;MAP2K2;ITGA2B;FGB;ARAF;FGG;MAPK1;BRAP;IQGAP1;KRAS;SRC;FGA;YWHAB;CNKSR1;ARRB2;FN1;JAK2;CSK;MARK3;RAP1B;MAPK3;VWF;APBB1IP;RAP1A;ARRB1;VCL;TLN1
ANXA1	DYSF	R-HSA-397014	Muscle contraction	7.68562e-70	7.29339e-68	0.467507	-0.023997	0.0350951	0.014083	7.68562e-70	1	56	0.425934	75	NA	NA	NA	NA	NA	NA	NA	NA	NA	MYL2;TTN;TNNT3;CAMK2G;ATP2B4;CACNB3;TNNC2;TNNI2;ORAI1;MYLPF;ORAI2;MYBPC1;STIM1;MYL1;ATP1B1;AKAP9;ANXA2;ATP1B2;KCNK1;CACNA2D1;NEB;SLC8A1;SCN4B;TNNC1;ITPR3;ACTN2;MYL3;ABCC9;MYL4;ATP2B1;TNNI1;ATP2A3;PXN;MYH11;TMOD1;MYL6B;SCN7A;MYL12A;ITPR2;CAMK2D;ATP1B3;ACTG2;ATP1A1;GUCY1A2;CACNA2D2;ATP2A2;ITGB5;TPM4;RANGRF;TMOD3;ACTN3;TPM3;SRI;DMD;FXYD1;ITPR1;DES;SORBS1;MYL6;GUCY1A1;MYL9;GUCY1B1;ITGA1;ACTA2;TMOD2;L…
ANXA1	DYSF	R-HSA-445355	Smooth Muscle Contraction	0.000533937	0.000585183	0.467507	-0.023997	0.0350951	0.014083	0.000533937	1	1	0.122903	2	NA	NA	NA	NA	NA	NA	NA	NA	NA	ANXA2;ANXA6
ANXA1	EGFR	R-HSA-1227986	Signaling by ERBB2	4.14591e-17	1.09392e-16	0.467507	0.672617	0.273573	2.12582e-05	4.14591e-17	1	19	-0.101198	26	NA	NA	NA	NA	NA	NA	NA	NA	NA	USP8;RHOA;MATK;SHC1;NRAS;PIK3CA;PTK6;DIAPH1;PRKCE;ERBIN;AKT1;PRKCD;SRC;ERBB2;GAB1;AKT2;CDC37;NRG1;PLCG1;MEMO1;SOS1;PTPN18;FYN;AKT3;PIK3R1;PRKCA
ANXA1	EGFR	R-HSA-1227990	Signaling by ERBB2 in Cancer	4.0458e-11	7.15096e-11	0.467507	0.672617	0.273573	2.12582e-05	4.0458e-11	1	7	0.443975	10	NA	NA	NA	NA	NA	NA	NA	NA	NA	SHC1;NRAS;PIK3CA;ERBB2;GAB1;CDC37;NRG1;PLCG1;SOS1;PIK3R1
ANXA1	EGFR	R-HSA-1236382	Constitutive Signaling by Ligand-Responsive EGFR Cancer Variants	6.19815e-10	9.84265e-10	0.467507	0.672617	0.273573	2.12582e-05	6.19815e-10	1	6	0.173221	9	NA	NA	NA	NA	NA	NA	NA	NA	NA	SHC1;NRAS;PIK3CA;GAB1;CBL;CDC37;PLCG1;SOS1;PIK3R1
ANXA1	EGFR	R-HSA-1236394	Signaling by ERBB4	6.8969e-12	1.28158e-11	0.467507	0.672617	0.273573	2.12582e-05	6.8969e-12	1	7	0.148696	10	NA	NA	NA	NA	NA	NA	NA	NA	NA	SHC1;NRAS;PIK3CA;SRC;YAP1;NRG1;ITCH;SOS1;STAT5A;PIK3R1
ANXA1	EGFR	R-HSA-1250196	SHC1 events in ERBB2 signaling	1.10413e-09	1.7245e-09	0.467507	0.672617	0.273573	2.12582e-05	1.10413e-09	1	6	0.443975	8	NA	NA	NA	NA	NA	NA	NA	NA	NA	SHC1;NRAS;PRKCE;PRKCD;ERBB2;NRG1;SOS1;PRKCA
ANXA1	EGFR	R-HSA-1251932	PLCG1 events in ERBB2 signaling	7.225e-08	9.64268e-08	0.467507	0.672617	0.273573	2.12582e-05	7.225e-08	1	1	0.105849	2	NA	NA	NA	NA	NA	NA	NA	NA	NA	ERBB2;PLCG1
ANXA1	EGFR	R-HSA-157118	Signaling by NOTCH	1.3489e-15	3.22236e-15	0.467507	0.672617	0.273573	2.12582e-05	1.3489e-15	1	28	-0.0249471	38	NA	NA	NA	NA	NA	NA	NA	NA	NA	TP53;JAG2;ST3GAL4;NOTCH1;E2F3;ST3GAL6;FLT4;GZMB;TFDP2;SKP1;CREB1;RBX1;NOTCH3;LFNG;CCND1;JAG1;DTX2;AKT1;NUMB;FABP7;POGLUT1;EP300;POFUT1;HIF1A;ELF3;WWC1;TFDP1;NOTCH4;CUL1;ITCH;PLXND1;SMAD3;PBX1;HES1;DLGAP5;MYC;RUNX1;ACTA2
ANXA1	EGFR	R-HSA-1643713	Signaling by EGFR in Cancer	6.19815e-10	9.84265e-10	0.467507	0.672617	0.273573	2.12582e-05	6.19815e-10	1	6	0.173221	9	NA	NA	NA	NA	NA	NA	NA	NA	NA	SHC1;NRAS;PIK3CA;GAB1;CBL;CDC37;PLCG1;SOS1;PIK3R1
ANXA1	EGFR	R-HSA-177929	Signaling by EGFR	9.55462e-20	2.94449e-19	0.467507	0.672617	0.273573	2.12582e-05	9.55462e-20	1	20	-0.27907	27	NA	NA	NA	NA	NA	NA	NA	NA	NA	SHC1;SPRY2;NRAS;PIK3CA;PTPN11;SH3GL2;SH3GL1;SPRY1;CDC42;HGS;SH3GL3;SRC;GAB1;CBL;STAM2;PLCG1;PXN;EPS15L1;SOS1;PAG1;CSK;STAM;ARHGEF7;SH3KBP1;EPS15;PIK3R1;EPN1
ANXA1	EGFR	R-HSA-179812	GRB2 events in EGFR signaling	7.67485e-06	9.15527e-06	0.467507	0.672617	0.273573	2.12582e-05	7.67485e-06	1	1	0.108104	2	NA	NA	NA	NA	NA	NA	NA	NA	NA	NRAS;SOS1
ANXA1	EGFR	R-HSA-180292	GAB1 signalosome	4.50281e-44	7.33239e-43	0.467507	0.672617	0.273573	2.12582e-05	2.08214e-11	2.16259e-33	6	-0.27907	8	81	2	79	GAB1_627;GAB1_659;LMNA_277;LMNA_282;LMNA_94;FLNA_2033;FLNA_977;LMNA_636;FLNA_1946;TXLNA_495;LMNA_572;FLNA_1081;FLNA_2158;FLNA_651;FLNA_1976;LMNA_66;FLNA_2599;FLNA_2339;LMNA_507;LMNA_525;FLNA_2356;FLNA_394;FLNA_2152;LMNA_463;FLNA_1734;FLNA_1854;LMNA_394;FLNA_2180;LMNA_571;FLNA_860;FLNA_189;LMNA_429;TXLNA_515;FLNA_1630;LMNA_390;FLNA_2414;LMNA_22;LMNA_71;FLNA_1835;FLNA_968;FLNA_2558;TXLNA_148;LMNA_4…	0.0121293862799358;0.0169994344079774;0.00262225703260377;0.000200919982953462;0.00209991923599651;-0.00256206797063241;0.0010656730397326;0.00105680461677071;-0.00262678554462337;-0.0013463177878541;0.000292050919503684;-0.00119464910112366;-0.00238449240662875;-0.0038611291809203;0.00496208839935441;-0.00102793310943161;-0.000168398002986403;0.00133937902167325;0.00128889443152347;-9.7591440093…	GAB1_627;GAB1_659	0.0121293862799358;0.0169994344079774	LMNA_277;LMNA_282;LMNA_94;FLNA_2033;FLNA_977;LMNA_636;FLNA_1946;TXLNA_495;LMNA_572;FLNA_1081;FLNA_2158;FLNA_651;FLNA_1976;LMNA_66;FLNA_2599;FLNA_2339;LMNA_507;LMNA_525;FLNA_2356;FLNA_394;FLNA_2152;LMNA_463;FLNA_1734;FLNA_1854;LMNA_394;FLNA_2180;LMNA_571;FLNA_860;FLNA_189;LMNA_429;TXLNA_515;FLNA_1630;LMNA_390;FLNA_2414;LMNA_22;LMNA_71;FLNA_1835;FLNA_968;FLNA_2558;TXLNA_148;LMNA_407;LMNA_632;FLNA_1…	0.00262225703260377;0.000200919982953462;0.00209991923599651;-0.00256206797063241;0.0010656730397326;0.00105680461677071;-0.00262678554462337;-0.0013463177878541;0.000292050919503684;-0.00119464910112366;-0.00238449240662875;-0.0038611291809203;0.00496208839935441;-0.00102793310943161;-0.000168398002986403;0.00133937902167325;0.00128889443152347;-9.75914400935807e-06;0.00676915708934178;-0.002905…	PIK3CA;PTPN11;SRC;GAB1;PXN;PAG1;CSK;PIK3R1
ANXA1	EGFR	R-HSA-180336	SHC1 events in EGFR signaling	4.6024e-06	5.5895e-06	0.467507	0.672617	0.273573	2.12582e-05	1.38016e-05	0.333469	2	0.108104	3	1	1	0	SHC1_349	0.0120573	SHC1_349	0.0120573	NA	NA	SHC1;NRAS;SOS1
ANXA1	EGFR	R-HSA-182971	EGFR downregulation	5.53841e-16	1.35362e-15	0.467507	0.672617	0.273573	2.12582e-05	5.53841e-16	1	11	-0.133051	15	NA	NA	NA	NA	NA	NA	NA	NA	NA	SPRY2;SH3GL2;SH3GL1;SPRY1;CDC42;HGS;SH3GL3;CBL;STAM2;EPS15L1;STAM;ARHGEF7;SH3KBP1;EPS15;EPN1
ANXA1	EGFR	R-HSA-1963640	GRB2 events in ERBB2 signaling	1.22715e-08	1.75891e-08	0.467507	0.672617	0.273573	2.12582e-05	1.22715e-08	1	3	0.443975	4	NA	NA	NA	NA	NA	NA	NA	NA	NA	NRAS;ERBB2;NRG1;SOS1
ANXA1	EGFR	R-HSA-1963642	PI3K events in ERBB2 signaling	3.27959e-08	4.50821e-08	0.467507	0.672617	0.273573	2.12582e-05	3.27959e-08	1	3	-0.136716	5	NA	NA	NA	NA	NA	NA	NA	NA	NA	PIK3CA;ERBB2;GAB1;NRG1;PIK3R1
ANXA1	EGFR	R-HSA-199418	Negative regulation of the PI3K/AKT network	2.87449e-31	1.79379e-30	0.467507	0.672617	0.273573	2.12582e-05	2.87449e-31	1	40	-0.265821	54	NA	NA	NA	NA	NA	NA	NA	NA	NA	IRAK4;IRS2;PPP2R5C;MET;PPP2R5A;RAC1;PPP2CB;TRAF6;FRS2;PIK3CA;PIP5K1A;PTPN11;PPP2R5D;CD86;PPP2R1A;MAPK1;PIK3CB;IRS1;AKT1;MYD88;PPP2R5B;PPP2R5E;SRC;PIK3AP1;ERBB2;GAB1;PIP4K2C;FGF1;RAC2;IRAK1;AKT2;RHOG;KIT;NRG1;CD28;PIP4K2B;LCK;PIK3CD;CD19;VAV1;PPP2R1B;MAPK3;PDGFRA;TRAT1;FYN;FGF2;IL33;PDGFRB;PTEN;AKT3;PIK3R1;PIP4K2A;HGF;PIP5K1C
ANXA1	EGFR	R-HSA-2179392	EGFR Transactivation by Gastrin	1.20519e-09	1.87702e-09	0.467507	0.672617	0.273573	2.12582e-05	1.20519e-09	1	3	-0.130796	4	NA	NA	NA	NA	NA	NA	NA	NA	NA	NRAS;MMP3;SOS1;PRKCA
ANXA1	EGFR	R-HSA-2219528	PI3K/AKT Signaling in Cancer	2.40211e-18	6.79404e-18	0.467507	0.672617	0.273573	2.12582e-05	2.40211e-18	1	29	-0.00789288	39	NA	NA	NA	NA	NA	NA	NA	NA	NA	MTOR;IRS2;MET;RAC1;FOXO3;FRS2;PIK3CA;CREB1;PTPN11;RPS6KB2;CD86;CDKN1A;GSK3A;PDPK1;BAD;AKT1;GSK3B;CASP9;NR4A1;SRC;ERBB2;GAB1;FGF1;RAC2;AKT2;MLST8;RHOG;NRG1;FOXO1;CD28;AKT1S1;LCK;VAV1;TSC2;FYN;FGF2;AKT3;PIK3R1;CDKN1B
ANXA1	EGFR	R-HSA-2219530	Constitutive Signaling by Aberrant PI3K in Cancer	2.02206e-13	4.19662e-13	0.467507	0.672617	0.273573	2.12582e-05	2.02206e-13	1	14	-0.160395	19	NA	NA	NA	NA	NA	NA	NA	NA	NA	MET;RAC1;FRS2;PIK3CA;PTPN11;CD86;SRC;ERBB2;GAB1;FGF1;RAC2;RHOG;NRG1;CD28;LCK;VAV1;FYN;FGF2;PIK3R1
ANXA1	EGFR	R-HSA-373760	L1CAM interactions	2.0273e-35	1.91066e-34	0.467507	0.672617	0.273573	2.12582e-05	2.0273e-35	1	19	-0.435377	26	NA	NA	NA	NA	NA	NA	NA	NA	NA	RAC1;CLTC;MAP2K1;RPS6KA1;SH3GL2;RPS6KA3;RPS6KA5;MAP2K2;MAPK1;DNM2;CLTA;L1CAM;RPS6KA2;PAK1;DNM1;VAV2;HSPA8;MAPK3;DNM3;AP2A1;AP2S1;ITGA1;AP2M1;DPYSL2;AP2A2;AP2B1
ANXA1	EGFR	R-HSA-416476	G alpha (q) signalling events	2.56642e-34	2.20025e-33	0.467507	0.672617	0.273573	2.12582e-05	2.56642e-34	1	38	-0.225934	51	NA	NA	NA	NA	NA	NA	NA	NA	NA	DGKZ;GNA11;DGKD;DGKE;NRAS;PIK3CA;CREB1;RPS6KA1;GNG10;GRK2;RPS6KA3;GNG5;PRKCE;GNG12;DGKA;GNB5;MAPK1;DAGLB;PRKCD;DAGLA;MMP3;DGKH;DGKQ;GNGT2;ITPR3;GNG4;DGKG;GNG7;RPS6KA2;GNB2;GNAQ;GNA14;TRPC6;GNG11;SOS1;ITPR2;F2R;RASGRP1;GNA15;MGLL;MAPK3;PRKCH;PRKCQ;GNB3;ITPR1;GNG2;BTK;PIK3R1;GNB4;PRKCA;GNB1
ANXA1	EGFR	R-HSA-445144	Signal transduction by L1	2.30749e-14	5.11701e-14	0.467507	0.672617	0.273573	2.12582e-05	3.67638e-10	6.27654e-05	6	0.236505	8	2	2	0	MAPK1_187;MAPK3_204	-0.0242186799084696;-0.0183916334635733	MAPK1_187;MAPK3_204	-0.0242186799084696;-0.0183916334635733	NA	NA	RAC1;MAP2K1;MAP2K2;MAPK1;L1CAM;PAK1;VAV2;MAPK3
ANXA1	EGFR	R-HSA-5637810	Constitutive Signaling by EGFRvIII	6.19815e-10	9.84265e-10	0.467507	0.672617	0.273573	2.12582e-05	6.19815e-10	1	6	0.173221	9	NA	NA	NA	NA	NA	NA	NA	NA	NA	SHC1;NRAS;PIK3CA;GAB1;CBL;CDC37;PLCG1;SOS1;PIK3R1
ANXA1	EGFR	R-HSA-5637812	Signaling by EGFRvIII in Cancer	6.19815e-10	9.84265e-10	0.467507	0.672617	0.273573	2.12582e-05	6.19815e-10	1	6	0.173221	9	NA	NA	NA	NA	NA	NA	NA	NA	NA	SHC1;NRAS;PIK3CA;GAB1;CBL;CDC37;PLCG1;SOS1;PIK3R1
ANXA1	EGFR	R-HSA-5637815	Signaling by Ligand-Responsive EGFR Variants in Cancer	6.19815e-10	9.84265e-10	0.467507	0.672617	0.273573	2.12582e-05	6.19815e-10	1	6	0.173221	9	NA	NA	NA	NA	NA	NA	NA	NA	NA	SHC1;NRAS;PIK3CA;GAB1;CBL;CDC37;PLCG1;SOS1;PIK3R1
ANXA1	EGFR	R-HSA-5673001	RAF/MAP kinase cascade	2.19864e-37	2.42026e-36	0.467507	0.672617	0.273573	2.12582e-05	2.19864e-37	1	57	-0.163918	77	NA	NA	NA	NA	NA	NA	NA	NA	NA	IRS2;PPP2R5C;BRAF;MET;PPP2R5A;CAMK2G;SPTBN4;PPP5C;NF1;PPP2CB;DLG3;RASGRP4;NEFL;SHC1;FRS2;NRAS;KSR2;PTPRA;SPTA1;MAP2K1;KSR1;PPP2R5D;PTK2;RBX1;RAF1;SPTB;PPP2R1A;MAP2K2;ITGA2B;ARAF;FGG;FGB;SPTAN1;MAPK1;IRS1;BRAP;IQGAP1;DLG1;PPP2R5B;PPP2R5E;SPTBN1;SRC;ERBB2;NCAM1;FGF1;FGA;ACTN2;IL2RG;CUL3;ITGB3;YWHAB;JAK3;CNKSR1;NRG1;SPRED1;ARRB2;JAK2;FN1;SOS1;CSK;SPTBN2;MARK3;RASGRP1;PPP2R1B;MAPK3;RAP1B;CAMK2D;VWF;J…
ANXA1	EGFR	R-HSA-5683057	MAPK family signaling cascades	6.02621e-47	1.24693e-45	0.467507	0.672617	0.273573	2.12582e-05	6.02621e-47	1	75	-0.12544	100	NA	NA	NA	NA	NA	NA	NA	NA	NA	IRS2;PPP2R5C;BRAF;MET;PPP2R5A;CAMK2G;SPTBN4;PPP5C;RAC1;NF1;FOXO3;PPP2CB;DLG3;RASGRP4;CCND3;NEFL;SHC1;FRS2;NRAS;KSR2;PTPRA;SPTA1;MAP2K1;PTPN11;KSR1;PPP2R5D;PTK2;RBX1;RAF1;JUN;SPTB;PPP2R1A;MAP2K2;MAPKAPK5;ITGA2B;ARAF;FGG;FGB;SPTAN1;CDC42;HSPB1;MAPK1;IRS1;BRAP;IQGAP1;KALRN;DLG1;PAK2;TYK2;PPP2R5B;PPP2R5E;SPTBN1;SRC;ERBB2;NCAM1;FGF1;FGA;ACTN2;IL2RG;CUL3;ITGB3;CSF2RA;YWHAB;JAK3;CNKSR1;NRG1;FOXO1;PAK1;S…
ANXA1	EGFR	R-HSA-5684996	MAPK1/MAPK3 signaling	5.49419e-37	5.79311e-36	0.467507	0.672617	0.273573	2.12582e-05	5.49419e-37	1	60	-0.130796	80	NA	NA	NA	NA	NA	NA	NA	NA	NA	IRS2;PPP2R5C;BRAF;MET;PPP2R5A;CAMK2G;SPTBN4;PPP5C;NF1;PPP2CB;DLG3;RASGRP4;NEFL;SHC1;FRS2;NRAS;KSR2;PTPRA;SPTA1;MAP2K1;PTPN11;KSR1;PPP2R5D;PTK2;RBX1;RAF1;SPTB;PPP2R1A;MAP2K2;ITGA2B;ARAF;FGG;FGB;SPTAN1;MAPK1;IRS1;BRAP;IQGAP1;DLG1;TYK2;PPP2R5B;PPP2R5E;SPTBN1;SRC;ERBB2;NCAM1;FGF1;FGA;ACTN2;IL2RG;CUL3;ITGB3;YWHAB;JAK3;CNKSR1;NRG1;SPRED1;ARRB2;JAK2;FN1;SOS1;CSK;SPTBN2;MARK3;RASGRP1;PPP2R1B;MAPK3;RAP1B;…
ANXA1	EGFR	R-HSA-6785631	ERBB2 Regulates Cell Motility	3.85231e-08	5.25349e-08	0.467507	0.672617	0.273573	2.12582e-05	3.85231e-08	1	3	0.105849	5	NA	NA	NA	NA	NA	NA	NA	NA	NA	RHOA;DIAPH1;ERBB2;NRG1;MEMO1
ANXA1	EGFR	R-HSA-6811558	PI5P, PP2A and IER3 Regulate PI3K/AKT Signaling	5.35377e-29	2.84982e-28	0.467507	0.672617	0.273573	2.12582e-05	5.35377e-29	1	38	-0.227343	51	NA	NA	NA	NA	NA	NA	NA	NA	NA	IRAK4;IRS2;PPP2R5C;MET;PPP2R5A;RAC1;PPP2CB;TRAF6;FRS2;PIK3CA;PIP5K1A;PTPN11;PPP2R5D;CD86;PPP2R1A;MAPK1;PIK3CB;IRS1;AKT1;MYD88;PPP2R5B;PPP2R5E;SRC;PIK3AP1;ERBB2;GAB1;PIP4K2C;FGF1;RAC2;IRAK1;RHOG;KIT;NRG1;CD28;PIP4K2B;LCK;PIK3CD;CD19;VAV1;PPP2R1B;MAPK3;PDGFRA;TRAT1;FYN;FGF2;IL33;PDGFRB;PIK3R1;PIP4K2A;HGF;PIP5K1C
ANXA1	EGFR	R-HSA-881907	Gastrin-CREB signalling pathway via PKC and MAPK	4.71504e-10	7.57048e-10	0.467507	0.672617	0.273573	2.12582e-05	4.71504e-10	1	7	-0.0417195	10	NA	NA	NA	NA	NA	NA	NA	NA	NA	NRAS;CREB1;RPS6KA1;RPS6KA3;MAPK1;MMP3;RPS6KA2;SOS1;MAPK3;PRKCA
ANXA1	EGFR	R-HSA-8847993	ERBB2 Activates PTK6 Signaling	2.08326e-07	2.72358e-07	0.467507	0.672617	0.273573	2.12582e-05	2.08326e-07	1	2	0.105849	3	NA	NA	NA	NA	NA	NA	NA	NA	NA	PTK6;ERBB2;NRG1
ANXA1	EGFR	R-HSA-8848021	Signaling by PTK6	4.85228e-18	1.34476e-17	0.467507	0.672617	0.273573	2.12582e-05	4.85228e-18	1	20	0.0687808	27	NA	NA	NA	NA	NA	NA	NA	NA	NA	GPNMB;ARHGAP35;RHOA;RAC1;STAT3;NRAS;PTK6;BCAR1;CCND1;KHDRBS1;AKT1;CDK4;ERBB2;HIF1A;CBL;RASA1;LRRK2;NRG1;PXN;SFPQ;KHDRBS3;DOK1;CDK2;KHDRBS2;ARAP1;STAP2;CDKN1B
ANXA1	EGFR	R-HSA-8856825	Cargo recognition for clathrin-mediated endocytosis	1.81145e-66	1.21588e-64	0.467507	0.672617	0.273573	2.12582e-05	1.81145e-66	1	44	-0.536293	59	NA	NA	NA	NA	NA	NA	NA	NA	NA	CLTCL1;ADRB2;CLTB;M6PR;VAMP7;CLTC;SYT1;VAMP4;SH3GL2;EPN2;VAMP3;SCARB2;DVL2;APOB;SH3GL1;IGF2R;LDLR;HGS;SH3GL3;TGOLN2;CLTA;IL7R;AAK1;VAMP8;ITSN2;WNT5A;LDLRAP1;CBL;STAM2;STON2;CD3G;CD3D;LRP2;EPS15L1;REPS1;ARRB2;TFRC;NECAP1;FCHO1;SGIP1;STAM;CD4;REPS2;FCHO2;SH3KBP1;STON1;CFTR;ARRB1;NECAP2;PICALM;AP2A1;EPS15;AP2S1;AP2M1;DAB2;AP2A2;EPN1;AP2B1;ITSN1
ANXA1	EGFR	R-HSA-8856828	Clathrin-mediated endocytosis	1.51899e-72	2.32237e-70	0.467507	0.672617	0.273573	2.12582e-05	1.51899e-72	1	78	-0.172939	105	NA	NA	NA	NA	NA	NA	NA	NA	NA	OCRL;CTTN;RAB5A;CLTCL1;ADRB2;COPS8;CLTB;M6PR;RAB5C;COPS7A;COPS3;COPS7B;VAMP7;CLTC;SYT1;VAMP4;COPS2;SH3GL2;PIK3C2A;RAB5B;EPN2;SCARB2;VAMP3;DVL2;GAK;APOB;PACSIN2;SH3GL1;IGF2R;GPS1;COPS5;WASL;GAPVD1;ARPC1A;LDLR;HGS;DNM2;COPS4;SH3GL3;TRIP10;TGOLN2;CLTA;IL7R;AAK1;VAMP8;COPS6;ITSN2;WNT5A;DNAJC6;LDLRAP1;CBL;STAM2;SYNJ2;FNBP1L;STON2;PACSIN1;CD3G;ARPC3;CD3D;DNM1;LRP2;EPS15L1;REPS1;ARPC4;ARRB2;TFRC;NECAP1;…
ANXA1	EGFR	R-HSA-8857538	PTK6 promotes HIF1A stabilization	1.85112e-07	2.42584e-07	0.467507	0.672617	0.273573	2.12582e-05	1.85112e-07	1	3	0.247357	4	NA	NA	NA	NA	NA	NA	NA	NA	NA	GPNMB;PTK6;HIF1A;LRRK2
ANXA1	EGFR	R-HSA-8863795	Downregulation of ERBB2 signaling	1.01456e-09	1.5864e-09	0.467507	0.672617	0.273573	2.12582e-05	1.01456e-09	1	7	0.173221	10	NA	NA	NA	NA	NA	NA	NA	NA	NA	USP8;MATK;ERBIN;AKT1;ERBB2;AKT2;CDC37;NRG1;PTPN18;AKT3
ANXA1	EGFR	R-HSA-8864260	Transcriptional regulation by the AP-2 (TFAP2) family of transcription factors	2.41468e-16	6.02467e-16	0.467507	0.672617	0.273573	2.12582e-05	2.41468e-16	1	6	-0.0627202	9	NA	NA	NA	NA	NA	NA	NA	NA	NA	CDKN1A;APOE;ERBB2;KIT;TFAP2C;MYBL2;NOP2;MYC;HSPD1
ANXA1	EGFR	R-HSA-8866910	TFAP2 (AP-2) family regulates transcription of growth factors and their receptors	7.12976e-09	1.04091e-08	0.467507	0.672617	0.273573	2.12582e-05	7.12976e-09	1	2	-0.304581	3	NA	NA	NA	NA	NA	NA	NA	NA	NA	ERBB2;KIT;TFAP2C
ANXA1	EGFR	R-HSA-8939211	ESR-mediated signaling	3.23937e-33	2.41592e-32	0.467507	0.672617	0.273573	2.12582e-05	3.23937e-33	1	54	-0.0573643	73	NA	NA	NA	NA	NA	NA	NA	NA	NA	GREB1;BCL2;MMP7;POLR2C;PRKCZ;FOS;PPP5C;FOXO3;POLR2F;POLR2D;KAT5;NRAS;PIK3CA;ELK1;CREB1;GNG10;PTK2;SPHK1;POLR2G;GPAM;GNG5;JUN;PPID;ATF2;GNG12;POLR2L;GNB5;PDPK1;CCND1;HSPB1;MAPK1;TFF3;AKT1;POLR2K;POLR2I;MMP9;FKBP5;SRC;KDM4B;EP300;CAV1;PTGES3;CHD1;GNGT2;GNG4;AKT2;GNG7;NOS3;GNB2;TBP;POLR2B;POLR2H;GNG11;STAG2;CBFB;FKBP4;MAPK3;HSP90AB1;POLR2A;GNB3;AXIN1;GNG2;KPNA2;HDAC1;MYC;AKT3;PIK3R1;RUNX1;POLR2E;MMP…
ANXA1	EGFR	R-HSA-9006927	Signaling by Non-Receptor Tyrosine Kinases	4.85228e-18	1.34476e-17	0.467507	0.672617	0.273573	2.12582e-05	4.85228e-18	1	20	0.0687808	27	NA	NA	NA	NA	NA	NA	NA	NA	NA	GPNMB;ARHGAP35;RHOA;RAC1;STAT3;NRAS;PTK6;BCAR1;CCND1;KHDRBS1;AKT1;CDK4;ERBB2;HIF1A;CBL;RASA1;LRRK2;NRG1;PXN;SFPQ;KHDRBS3;DOK1;CDK2;KHDRBS2;ARAP1;STAP2;CDKN1B
ANXA1	EGFR	R-HSA-9006931	Signaling by Nuclear Receptors	2.17439e-34	1.88174e-33	0.467507	0.672617	0.273573	2.12582e-05	2.17439e-34	1	72	-0.140521	97	NA	NA	NA	NA	NA	NA	NA	NA	NA	GREB1;BCL2;CRABP1;MMP7;POLR2C;PRKCZ;FOS;PPP5C;ABCA1;FOXO3;FABP5;POLR2F;SDR16C5;PDHA1;DLAT;POLR2D;KAT5;ALDH1A1;NRAS;PIK3CA;ELK1;CREB1;DHRS3;PLIN1;GNG10;DHRS4;PTK2;SPHK1;PDHB;POLR2G;GPAM;GNG5;JUN;PPID;ATF2;DHRS9;GNG12;POLR2L;FABP6;GNB5;PDPK1;CCND1;HSPB1;MAPK1;TFF3;AKT1;POLR2K;POLR2I;MMP9;KDM4A;CRABP2;FKBP5;ADH1A;SRC;RDH11;ADH1C;KDM4B;EP300;CPT1A;CAV1;PTGES3;CHD1;GNGT2;GNG4;AKT2;GNG7;NOS3;PDHX;GNB2;…
ANXA1	EGFR	R-HSA-9009391	Extra-nuclear estrogen signaling	6.17865e-16	1.50741e-15	0.467507	0.672617	0.273573	2.12582e-05	6.17865e-16	1	25	-0.252854	34	NA	NA	NA	NA	NA	NA	NA	NA	NA	PRKCZ;FOS;FOXO3;NRAS;PIK3CA;ELK1;CREB1;GNG10;PTK2;SPHK1;GNG5;GNG12;GNB5;PDPK1;CCND1;MAPK1;AKT1;SRC;CAV1;GNGT2;GNG4;AKT2;GNG7;NOS3;GNB2;GNG11;MAPK3;GNB3;GNG2;AKT3;PIK3R1;GNB4;CDKN1B;GNB1
ANXA1	EGFR	R-HSA-9012852	Signaling by NOTCH3	2.5214e-14	5.58237e-14	0.467507	0.672617	0.273573	2.12582e-05	2.5214e-14	1	7	-0.335729	10	NA	NA	NA	NA	NA	NA	NA	NA	NA	JAG2;NOTCH1;NOTCH3;JAG1;FABP7;WWC1;PLXND1;PBX1;HES1;DLGAP5
ANXA1	EGFR	R-HSA-9013507	NOTCH3 Activation and Transmission of Signal to the Nucleus	4.87694e-06	5.87624e-06	0.467507	0.672617	0.273573	2.12582e-05	4.87694e-06	1	2	0.177872	3	NA	NA	NA	NA	NA	NA	NA	NA	NA	JAG2;NOTCH3;JAG1
ANXA1	EGFR	R-HSA-9607240	FLT3 Signaling	5.31818e-40	7.62273e-39	0.467507	0.672617	0.273573	2.12582e-05	5.31818e-40	1	65	-0.130796	87	NA	NA	NA	NA	NA	NA	NA	NA	NA	IRS2;PPP2R5C;BRAF;MET;PPP2R5A;CAMK2G;SPTBN4;PPP5C;NF1;PPP2CB;DLG3;RASGRP4;NEFL;SHC1;FRS2;NRAS;KSR2;PIK3CA;PTPRA;SPTA1;MAP2K1;PTPN11;KSR1;PPP2R5D;PTK2;RBX1;RAF1;SPTB;PPP2R1A;MAP2K2;ITGA2B;ARAF;FGG;FGB;SPTAN1;PDPK1;PDE3B;MAPK1;IRS1;BRAP;IQGAP1;DLG1;PPP2R5B;PPP2R5E;SPTBN1;SRC;ERBB2;GAB1;NCAM1;FGF1;FGA;ACTN2;AKT2;IL2RG;CUL3;ITGB3;YWHAB;JAK3;CNKSR1;NRG1;GAB2;SPRED1;ARRB2;JAK2;FN1;SOS1;CSK;SPTBN2;MARK3…
ANXA1	EGFR	R-HSA-9634638	Estrogen-dependent nuclear events downstream of ESR-membrane signaling	6.22741e-07	7.95628e-07	0.467507	0.672617	0.273573	2.12582e-05	6.22741e-07	1	6	0.0281889	9	NA	NA	NA	NA	NA	NA	NA	NA	NA	FOS;FOXO3;ELK1;CREB1;CCND1;AKT1;AKT2;AKT3;CDKN1B
ANXA1	EGFR	R-HSA-9664565	Signaling by ERBB2 KD Mutants	4.0458e-11	7.15096e-11	0.467507	0.672617	0.273573	2.12582e-05	4.0458e-11	1	7	0.443975	10	NA	NA	NA	NA	NA	NA	NA	NA	NA	SHC1;NRAS;PIK3CA;ERBB2;GAB1;CDC37;NRG1;PLCG1;SOS1;PIK3R1
ANXA1	EGFR	R-HSA-9665348	Signaling by ERBB2 ECD mutants	6.19815e-10	9.84265e-10	0.467507	0.672617	0.273573	2.12582e-05	6.19815e-10	1	6	0.173221	9	NA	NA	NA	NA	NA	NA	NA	NA	NA	SHC1;NRAS;PIK3CA;ERBB2;GAB1;CDC37;PLCG1;SOS1;PIK3R1
ANXA1	EGFR	R-HSA-9665686	Signaling by ERBB2 TMD/JMD mutants	6.95219e-10	1.09893e-09	0.467507	0.672617	0.273573	2.12582e-05	6.95219e-10	1	5	0.443975	7	NA	NA	NA	NA	NA	NA	NA	NA	NA	SHC1;NRAS;ERBB2;CDC37;NRG1;PLCG1;SOS1
ANXA1	FPR1	R-HSA-418594	G alpha (i) signalling events	1.96201e-58	6.50537e-57	0.467507	0.0273794	0.0270613	0.00719607	1.96201e-58	1	78	0.140381	105	NA	NA	NA	NA	NA	NA	NA	NA	NA	ACKR3;CXCL9;CXCL6;CAMK2G;CCL20;PPP2CB;CCR1;C5AR1;APP;CXCL5;GNAI1;FPR2;DHRS3;CREB1;CXCR4;GNG10;PF4;C3AR1;PPP2R5D;GRK2;SDC4;GNG5;CXCL10;PPP2R1A;CXCL1;APOB;GNG12;GPC3;PLA2G4A;GNB5;PDE1C;PPBP;RBP2;HCAR2;PPP1R1B;MAPK1;PRKCD;CXCL16;LPAR1;PDE4D;PRKAR1A;GPC4;SRC;APOE;LRP8;RETSAT;CCL21;PDE4A;PRKACA;GNGT2;PRKAR1B;ITPR3;SDC1;GNG4;GNAI3;AGRN;GPC1;S1PR1;HEBP1;GNG7;SDC2;CCL5;GNB2;CXCL13;APOC3;AKR1B10;CX3CL1;PD…
ANXA1	FPR1	R-HSA-500792	GPCR ligand binding	1.54914e-15	3.68791e-15	0.467507	0.0273794	0.0270613	0.00719607	1.54914e-15	1	12	0.0737139	16	NA	NA	NA	NA	NA	NA	NA	NA	NA	GNG10;GNG5;GNG12;GNB5;GNGT2;GNG4;NTS;GNG7;GNB2;GNG11;F2R;FZD1;GNB3;GNG2;GNB4;GNB1
ANXA1	FPR2	R-HSA-416476	G alpha (q) signalling events	1.31641e-30	7.94463e-30	0.467507	0.0848178	0.248908	0.00856596	1.31641e-30	1	38	-0.0854123	51	NA	NA	NA	NA	NA	NA	NA	NA	NA	DGKZ;GNA11;DGKD;APP;DGKE;NRAS;CREB1;RPS6KA1;GNG10;GRK2;RPS6KA3;GNG5;PRKCE;GNG12;DGKA;GNB5;MAPK1;DAGLB;PRKCD;DAGLA;MMP3;DGKH;DGKQ;GNGT2;ITPR3;GNG4;GNG7;DGKG;RPS6KA2;GNB2;GNAQ;GNA14;TRPC6;GNG11;SOS1;ITPR2;F2R;EGFR;GNA15;RASGRP1;MGLL;MAPK3;PRKCH;PRKCQ;GNB3;ITPR1;GNG2;BTK;GNB4;PRKCA;GNB1
ANXA1	FPR2	R-HSA-418594	G alpha (i) signalling events	2.33551e-58	7.65159e-57	0.467507	0.0848178	0.248908	0.00856596	2.33551e-58	1	78	0.333333	105	NA	NA	NA	NA	NA	NA	NA	NA	NA	ACKR3;CXCL9;CXCL6;CAMK2G;CCL20;PPP2CB;CCR1;C5AR1;APP;CXCL5;GNAI1;DHRS3;CREB1;CXCR4;FPR1;GNG10;PF4;C3AR1;PPP2R5D;GRK2;SDC4;GNG5;CXCL10;PPP2R1A;CXCL1;APOB;GNG12;GPC3;PLA2G4A;GNB5;PDE1C;PPBP;RBP2;HCAR2;PPP1R1B;MAPK1;PRKCD;CXCL16;LPAR1;PDE4D;PRKAR1A;GPC4;SRC;APOE;LRP8;RETSAT;CCL21;PDE4A;PRKACA;GNGT2;PRKAR1B;ITPR3;SDC1;GNG4;GNAI3;AGRN;GPC1;S1PR1;HEBP1;GNG7;SDC2;CCL5;GNB2;CXCL13;APOC3;AKR1B10;CX3CL1;PD…
ANXA1	FPR2	R-HSA-500792	GPCR ligand binding	2.4168e-15	5.67978e-15	0.467507	0.0848178	0.248908	0.00856596	2.4168e-15	1	12	-0.0820296	17	NA	NA	NA	NA	NA	NA	NA	NA	NA	APP;GNG10;GNG5;GNG12;GNB5;GNGT2;GNG4;NTS;GNG7;GNB2;GNG11;F2R;FZD1;GNB3;GNG2;GNB4;GNB1
BMP7	BMPR2	R-HSA-201451	Signaling by BMP	1.85286e-09	2.84388e-09	0.438117	-0.168099	-0.129669	7.21744e-08	1.85286e-09	1	4	-0.0854123	6	NA	NA	NA	NA	NA	NA	NA	NA	NA	SMAD1;SMURF2;SMAD5;SMURF1;ZFYVE16;BMP2
BMP7	BMPR2	R-HSA-9006936	Signaling by TGF-beta family members	9.88748e-17	2.5454e-16	0.438117	-0.168099	-0.129669	7.21744e-08	9.88748e-17	1	16	0.136716	22	NA	NA	NA	NA	NA	NA	NA	NA	NA	TGFB1;UBE2M;RHOA;SMAD1;SMAD2;UBA52;SMURF2;SMAD5;SMAD4;CDKN2B;PPP1CB;SERPINE1;SMURF1;ACVR1B;TGFBR1;ZFYVE16;RBL1;BMP2;SMAD3;TGFBR2;JUNB;MYC
CAMP	EGFR	R-HSA-1227986	Signaling by ERBB2	3.28392e-16	8.12711e-16	0.475245	0.672617	0.21945	0.000168383	3.28392e-16	1	19	-0.101198	26	NA	NA	NA	NA	NA	NA	NA	NA	NA	USP8;RHOA;MATK;SHC1;NRAS;PIK3CA;PTK6;DIAPH1;PRKCE;ERBIN;AKT1;PRKCD;SRC;ERBB2;GAB1;AKT2;CDC37;NRG1;PLCG1;MEMO1;SOS1;PTPN18;FYN;AKT3;PIK3R1;PRKCA
CAMP	EGFR	R-HSA-1227990	Signaling by ERBB2 in Cancer	3.20462e-10	5.2308e-10	0.475245	0.672617	0.21945	0.000168383	3.20462e-10	1	7	0.443975	10	NA	NA	NA	NA	NA	NA	NA	NA	NA	SHC1;NRAS;PIK3CA;ERBB2;GAB1;CDC37;NRG1;PLCG1;SOS1;PIK3R1
CAMP	EGFR	R-HSA-1236382	Constitutive Signaling by Ligand-Responsive EGFR Cancer Variants	4.90947e-09	7.27955e-09	0.475245	0.672617	0.21945	0.000168383	4.90947e-09	1	6	0.173221	9	NA	NA	NA	NA	NA	NA	NA	NA	NA	SHC1;NRAS;PIK3CA;GAB1;CBL;CDC37;PLCG1;SOS1;PIK3R1
CAMP	EGFR	R-HSA-1236394	Signaling by ERBB4	5.46294e-11	9.52725e-11	0.475245	0.672617	0.21945	0.000168383	5.46294e-11	1	7	0.148696	10	NA	NA	NA	NA	NA	NA	NA	NA	NA	SHC1;NRAS;PIK3CA;SRC;YAP1;NRG1;ITCH;SOS1;STAT5A;PIK3R1
CAMP	EGFR	R-HSA-1250196	SHC1 events in ERBB2 signaling	8.74565e-09	1.27008e-08	0.475245	0.672617	0.21945	0.000168383	8.74565e-09	1	6	0.443975	8	NA	NA	NA	NA	NA	NA	NA	NA	NA	SHC1;NRAS;PRKCE;PRKCD;ERBB2;NRG1;SOS1;PRKCA
CAMP	EGFR	R-HSA-1251932	PLCG1 events in ERBB2 signaling	5.72282e-07	7.34571e-07	0.475245	0.672617	0.21945	0.000168383	5.72282e-07	1	1	0.105849	2	NA	NA	NA	NA	NA	NA	NA	NA	NA	ERBB2;PLCG1
CAMP	EGFR	R-HSA-157118	Signaling by NOTCH	1.06844e-14	2.43205e-14	0.475245	0.672617	0.21945	0.000168383	1.06844e-14	1	28	-0.0249471	38	NA	NA	NA	NA	NA	NA	NA	NA	NA	TP53;JAG2;ST3GAL4;NOTCH1;E2F3;ST3GAL6;FLT4;GZMB;TFDP2;SKP1;CREB1;RBX1;NOTCH3;LFNG;CCND1;JAG1;DTX2;AKT1;NUMB;FABP7;POGLUT1;EP300;POFUT1;HIF1A;ELF3;WWC1;TFDP1;NOTCH4;CUL1;ITCH;PLXND1;SMAD3;PBX1;HES1;DLGAP5;MYC;RUNX1;ACTA2
CAMP	EGFR	R-HSA-1643713	Signaling by EGFR in Cancer	4.90947e-09	7.27955e-09	0.475245	0.672617	0.21945	0.000168383	4.90947e-09	1	6	0.173221	9	NA	NA	NA	NA	NA	NA	NA	NA	NA	SHC1;NRAS;PIK3CA;GAB1;CBL;CDC37;PLCG1;SOS1;PIK3R1
CAMP	EGFR	R-HSA-177929	Signaling by EGFR	7.56808e-19	2.21332e-18	0.475245	0.672617	0.21945	0.000168383	7.56808e-19	1	20	-0.27907	27	NA	NA	NA	NA	NA	NA	NA	NA	NA	SHC1;SPRY2;NRAS;PIK3CA;PTPN11;SH3GL2;SH3GL1;SPRY1;CDC42;HGS;SH3GL3;SRC;GAB1;CBL;STAM2;PLCG1;PXN;EPS15L1;SOS1;PAG1;CSK;STAM;ARHGEF7;SH3KBP1;EPS15;PIK3R1;EPN1
CAMP	EGFR	R-HSA-179812	GRB2 events in EGFR signaling	6.07914e-05	6.8932e-05	0.475245	0.672617	0.21945	0.000168383	6.07914e-05	1	1	0.108104	2	NA	NA	NA	NA	NA	NA	NA	NA	NA	NRAS;SOS1
CAMP	EGFR	R-HSA-180292	GAB1 signalosome	3.56661e-43	5.70658e-42	0.475245	0.672617	0.21945	0.000168383	1.64923e-10	2.16259e-33	6	-0.27907	8	81	2	79	GAB1_627;GAB1_659;LMNA_277;LMNA_282;LMNA_94;FLNA_2033;FLNA_977;LMNA_636;FLNA_1946;TXLNA_495;LMNA_572;FLNA_1081;FLNA_2158;FLNA_651;FLNA_1976;LMNA_66;FLNA_2599;FLNA_2339;LMNA_507;LMNA_525;FLNA_2356;FLNA_394;FLNA_2152;LMNA_463;FLNA_1734;FLNA_1854;LMNA_394;FLNA_2180;LMNA_571;FLNA_860;FLNA_189;LMNA_429;TXLNA_515;FLNA_1630;LMNA_390;FLNA_2414;LMNA_22;LMNA_71;FLNA_1835;FLNA_968;FLNA_2558;TXLNA_148;LMNA_4…	0.0121293862799358;0.0169994344079774;0.00262225703260377;0.000200919982953462;0.00209991923599651;-0.00256206797063241;0.0010656730397326;0.00105680461677071;-0.00262678554462337;-0.0013463177878541;0.000292050919503684;-0.00119464910112366;-0.00238449240662875;-0.0038611291809203;0.00496208839935441;-0.00102793310943161;-0.000168398002986403;0.00133937902167325;0.00128889443152347;-9.7591440093…	GAB1_627;GAB1_659	0.0121293862799358;0.0169994344079774	LMNA_277;LMNA_282;LMNA_94;FLNA_2033;FLNA_977;LMNA_636;FLNA_1946;TXLNA_495;LMNA_572;FLNA_1081;FLNA_2158;FLNA_651;FLNA_1976;LMNA_66;FLNA_2599;FLNA_2339;LMNA_507;LMNA_525;FLNA_2356;FLNA_394;FLNA_2152;LMNA_463;FLNA_1734;FLNA_1854;LMNA_394;FLNA_2180;LMNA_571;FLNA_860;FLNA_189;LMNA_429;TXLNA_515;FLNA_1630;LMNA_390;FLNA_2414;LMNA_22;LMNA_71;FLNA_1835;FLNA_968;FLNA_2558;TXLNA_148;LMNA_407;LMNA_632;FLNA_1…	0.00262225703260377;0.000200919982953462;0.00209991923599651;-0.00256206797063241;0.0010656730397326;0.00105680461677071;-0.00262678554462337;-0.0013463177878541;0.000292050919503684;-0.00119464910112366;-0.00238449240662875;-0.0038611291809203;0.00496208839935441;-0.00102793310943161;-0.000168398002986403;0.00133937902167325;0.00128889443152347;-9.75914400935807e-06;0.00676915708934178;-0.002905…	PIK3CA;PTPN11;SRC;GAB1;PXN;PAG1;CSK;PIK3R1
CAMP	EGFR	R-HSA-180336	SHC1 events in EGFR signaling	3.64549e-05	4.16628e-05	0.475245	0.672617	0.21945	0.000168383	0.00010932	0.333469	2	0.108104	3	1	1	0	SHC1_349	0.0120573	SHC1_349	0.0120573	NA	NA	SHC1;NRAS;SOS1
CAMP	EGFR	R-HSA-182971	EGFR downregulation	4.3869e-15	1.02138e-14	0.475245	0.672617	0.21945	0.000168383	4.3869e-15	1	11	-0.133051	15	NA	NA	NA	NA	NA	NA	NA	NA	NA	SPRY2;SH3GL2;SH3GL1;SPRY1;CDC42;HGS;SH3GL3;CBL;STAM2;EPS15L1;STAM;ARHGEF7;SH3KBP1;EPS15;EPN1
CAMP	EGFR	R-HSA-1963640	GRB2 events in ERBB2 signaling	9.72006e-08	1.28728e-07	0.475245	0.672617	0.21945	0.000168383	9.72006e-08	1	3	0.443975	4	NA	NA	NA	NA	NA	NA	NA	NA	NA	NRAS;ERBB2;NRG1;SOS1
CAMP	EGFR	R-HSA-1963642	PI3K events in ERBB2 signaling	2.59772e-07	3.38972e-07	0.475245	0.672617	0.21945	0.000168383	2.59772e-07	1	3	-0.136716	5	NA	NA	NA	NA	NA	NA	NA	NA	NA	PIK3CA;ERBB2;GAB1;NRG1;PIK3R1
CAMP	EGFR	R-HSA-199418	Negative regulation of the PI3K/AKT network	2.27684e-30	1.3475e-29	0.475245	0.672617	0.21945	0.000168383	2.27684e-30	1	40	-0.265821	54	NA	NA	NA	NA	NA	NA	NA	NA	NA	IRAK4;IRS2;PPP2R5C;MET;PPP2R5A;RAC1;PPP2CB;TRAF6;FRS2;PIK3CA;PIP5K1A;PTPN11;PPP2R5D;CD86;PPP2R1A;MAPK1;PIK3CB;IRS1;AKT1;MYD88;PPP2R5B;PPP2R5E;SRC;PIK3AP1;ERBB2;GAB1;PIP4K2C;FGF1;RAC2;IRAK1;AKT2;RHOG;KIT;NRG1;CD28;PIP4K2B;LCK;PIK3CD;CD19;VAV1;PPP2R1B;MAPK3;PDGFRA;TRAT1;FYN;FGF2;IL33;PDGFRB;PTEN;AKT3;PIK3R1;PIP4K2A;HGF;PIP5K1C
CAMP	EGFR	R-HSA-2179392	EGFR Transactivation by Gastrin	9.54616e-09	1.38196e-08	0.475245	0.672617	0.21945	0.000168383	9.54616e-09	1	3	-0.130796	4	NA	NA	NA	NA	NA	NA	NA	NA	NA	NRAS;MMP3;SOS1;PRKCA
CAMP	EGFR	R-HSA-2219528	PI3K/AKT Signaling in Cancer	1.90268e-17	5.08366e-17	0.475245	0.672617	0.21945	0.000168383	1.90268e-17	1	29	-0.00789288	39	NA	NA	NA	NA	NA	NA	NA	NA	NA	MTOR;IRS2;MET;RAC1;FOXO3;FRS2;PIK3CA;CREB1;PTPN11;RPS6KB2;CD86;CDKN1A;GSK3A;PDPK1;BAD;AKT1;GSK3B;CASP9;NR4A1;SRC;ERBB2;GAB1;FGF1;RAC2;AKT2;MLST8;RHOG;NRG1;FOXO1;CD28;AKT1S1;LCK;VAV1;TSC2;FYN;FGF2;AKT3;PIK3R1;CDKN1B
CAMP	EGFR	R-HSA-2219530	Constitutive Signaling by Aberrant PI3K in Cancer	1.60165e-12	3.12605e-12	0.475245	0.672617	0.21945	0.000168383	1.60165e-12	1	14	-0.160395	19	NA	NA	NA	NA	NA	NA	NA	NA	NA	MET;RAC1;FRS2;PIK3CA;PTPN11;CD86;SRC;ERBB2;GAB1;FGF1;RAC2;RHOG;NRG1;CD28;LCK;VAV1;FYN;FGF2;PIK3R1
CAMP	EGFR	R-HSA-373760	L1CAM interactions	1.6058e-34	1.42095e-33	0.475245	0.672617	0.21945	0.000168383	1.6058e-34	1	19	-0.435377	26	NA	NA	NA	NA	NA	NA	NA	NA	NA	RAC1;CLTC;MAP2K1;RPS6KA1;SH3GL2;RPS6KA3;RPS6KA5;MAP2K2;MAPK1;DNM2;CLTA;L1CAM;RPS6KA2;PAK1;DNM1;VAV2;HSPA8;MAPK3;DNM3;AP2A1;AP2S1;ITGA1;AP2M1;DPYSL2;AP2A2;AP2B1
CAMP	EGFR	R-HSA-416476	G alpha (q) signalling events	2.03283e-33	1.55398e-32	0.475245	0.672617	0.21945	0.000168383	2.03283e-33	1	38	-0.225934	51	NA	NA	NA	NA	NA	NA	NA	NA	NA	DGKZ;GNA11;DGKD;DGKE;NRAS;PIK3CA;CREB1;RPS6KA1;GNG10;GRK2;RPS6KA3;GNG5;PRKCE;GNG12;DGKA;GNB5;MAPK1;DAGLB;PRKCD;DAGLA;MMP3;DGKH;DGKQ;GNGT2;ITPR3;GNG4;DGKG;GNG7;RPS6KA2;GNB2;GNAQ;GNA14;TRPC6;GNG11;SOS1;ITPR2;F2R;RASGRP1;GNA15;MGLL;MAPK3;PRKCH;PRKCQ;GNB3;ITPR1;GNG2;BTK;PIK3R1;GNB4;PRKCA;GNB1
CAMP	EGFR	R-HSA-445144	Signal transduction by L1	1.82773e-13	3.80478e-13	0.475245	0.672617	0.21945	0.000168383	2.912e-09	6.27654e-05	6	0.236505	8	2	2	0	MAPK1_187;MAPK3_204	-0.0242186799084696;-0.0183916334635733	MAPK1_187;MAPK3_204	-0.0242186799084696;-0.0183916334635733	NA	NA	RAC1;MAP2K1;MAP2K2;MAPK1;L1CAM;PAK1;VAV2;MAPK3
CAMP	EGFR	R-HSA-5637810	Constitutive Signaling by EGFRvIII	4.90947e-09	7.27955e-09	0.475245	0.672617	0.21945	0.000168383	4.90947e-09	1	6	0.173221	9	NA	NA	NA	NA	NA	NA	NA	NA	NA	SHC1;NRAS;PIK3CA;GAB1;CBL;CDC37;PLCG1;SOS1;PIK3R1
CAMP	EGFR	R-HSA-5637812	Signaling by EGFRvIII in Cancer	4.90947e-09	7.27955e-09	0.475245	0.672617	0.21945	0.000168383	4.90947e-09	1	6	0.173221	9	NA	NA	NA	NA	NA	NA	NA	NA	NA	SHC1;NRAS;PIK3CA;GAB1;CBL;CDC37;PLCG1;SOS1;PIK3R1
CAMP	EGFR	R-HSA-5637815	Signaling by Ligand-Responsive EGFR Variants in Cancer	4.90947e-09	7.27955e-09	0.475245	0.672617	0.21945	0.000168383	4.90947e-09	1	6	0.173221	9	NA	NA	NA	NA	NA	NA	NA	NA	NA	SHC1;NRAS;PIK3CA;GAB1;CBL;CDC37;PLCG1;SOS1;PIK3R1
CAMP	EGFR	R-HSA-5673001	RAF/MAP kinase cascade	1.74151e-36	1.7883e-35	0.475245	0.672617	0.21945	0.000168383	1.74151e-36	1	57	-0.163918	77	NA	NA	NA	NA	NA	NA	NA	NA	NA	IRS2;PPP2R5C;BRAF;MET;PPP2R5A;CAMK2G;SPTBN4;PPP5C;NF1;PPP2CB;DLG3;RASGRP4;NEFL;SHC1;FRS2;NRAS;KSR2;PTPRA;SPTA1;MAP2K1;KSR1;PPP2R5D;PTK2;RBX1;RAF1;SPTB;PPP2R1A;MAP2K2;ITGA2B;ARAF;FGG;FGB;SPTAN1;MAPK1;IRS1;BRAP;IQGAP1;DLG1;PPP2R5B;PPP2R5E;SPTBN1;SRC;ERBB2;NCAM1;FGF1;FGA;ACTN2;IL2RG;CUL3;ITGB3;YWHAB;JAK3;CNKSR1;NRG1;SPRED1;ARRB2;JAK2;FN1;SOS1;CSK;SPTBN2;MARK3;RASGRP1;PPP2R1B;MAPK3;RAP1B;CAMK2D;VWF;J…
CAMP	EGFR	R-HSA-5683057	MAPK family signaling cascades	4.77328e-46	9.05935e-45	0.475245	0.672617	0.21945	0.000168383	4.77328e-46	1	75	-0.12544	100	NA	NA	NA	NA	NA	NA	NA	NA	NA	IRS2;PPP2R5C;BRAF;MET;PPP2R5A;CAMK2G;SPTBN4;PPP5C;RAC1;NF1;FOXO3;PPP2CB;DLG3;RASGRP4;CCND3;NEFL;SHC1;FRS2;NRAS;KSR2;PTPRA;SPTA1;MAP2K1;PTPN11;KSR1;PPP2R5D;PTK2;RBX1;RAF1;JUN;SPTB;PPP2R1A;MAP2K2;MAPKAPK5;ITGA2B;ARAF;FGG;FGB;SPTAN1;CDC42;HSPB1;MAPK1;IRS1;BRAP;IQGAP1;KALRN;DLG1;PAK2;TYK2;PPP2R5B;PPP2R5E;SPTBN1;SRC;ERBB2;NCAM1;FGF1;FGA;ACTN2;IL2RG;CUL3;ITGB3;CSF2RA;YWHAB;JAK3;CNKSR1;NRG1;FOXO1;PAK1;S…
CAMP	EGFR	R-HSA-5684996	MAPK1/MAPK3 signaling	4.35187e-36	4.35504e-35	0.475245	0.672617	0.21945	0.000168383	4.35187e-36	1	60	-0.130796	80	NA	NA	NA	NA	NA	NA	NA	NA	NA	IRS2;PPP2R5C;BRAF;MET;PPP2R5A;CAMK2G;SPTBN4;PPP5C;NF1;PPP2CB;DLG3;RASGRP4;NEFL;SHC1;FRS2;NRAS;KSR2;PTPRA;SPTA1;MAP2K1;PTPN11;KSR1;PPP2R5D;PTK2;RBX1;RAF1;SPTB;PPP2R1A;MAP2K2;ITGA2B;ARAF;FGG;FGB;SPTAN1;MAPK1;IRS1;BRAP;IQGAP1;DLG1;TYK2;PPP2R5B;PPP2R5E;SPTBN1;SRC;ERBB2;NCAM1;FGF1;FGA;ACTN2;IL2RG;CUL3;ITGB3;YWHAB;JAK3;CNKSR1;NRG1;SPRED1;ARRB2;JAK2;FN1;SOS1;CSK;SPTBN2;MARK3;RASGRP1;PPP2R1B;MAPK3;RAP1B;…
CAMP	EGFR	R-HSA-6785631	ERBB2 Regulates Cell Motility	3.05136e-07	3.96475e-07	0.475245	0.672617	0.21945	0.000168383	3.05136e-07	1	3	0.105849	5	NA	NA	NA	NA	NA	NA	NA	NA	NA	RHOA;DIAPH1;ERBB2;NRG1;MEMO1
CAMP	EGFR	R-HSA-6811558	PI5P, PP2A and IER3 Regulate PI3K/AKT Signaling	4.24065e-28	2.1335e-27	0.475245	0.672617	0.21945	0.000168383	4.24065e-28	1	38	-0.227343	51	NA	NA	NA	NA	NA	NA	NA	NA	NA	IRAK4;IRS2;PPP2R5C;MET;PPP2R5A;RAC1;PPP2CB;TRAF6;FRS2;PIK3CA;PIP5K1A;PTPN11;PPP2R5D;CD86;PPP2R1A;MAPK1;PIK3CB;IRS1;AKT1;MYD88;PPP2R5B;PPP2R5E;SRC;PIK3AP1;ERBB2;GAB1;PIP4K2C;FGF1;RAC2;IRAK1;RHOG;KIT;NRG1;CD28;PIP4K2B;LCK;PIK3CD;CD19;VAV1;PPP2R1B;MAPK3;PDGFRA;TRAT1;FYN;FGF2;IL33;PDGFRB;PIK3R1;PIP4K2A;HGF;PIP5K1C
CAMP	EGFR	R-HSA-881907	Gastrin-CREB signalling pathway via PKC and MAPK	3.73472e-09	5.59497e-09	0.475245	0.672617	0.21945	0.000168383	3.73472e-09	1	7	-0.0417195	10	NA	NA	NA	NA	NA	NA	NA	NA	NA	NRAS;CREB1;RPS6KA1;RPS6KA3;MAPK1;MMP3;RPS6KA2;SOS1;MAPK3;PRKCA
CAMP	EGFR	R-HSA-8847993	ERBB2 Activates PTK6 Signaling	1.65012e-06	2.05481e-06	0.475245	0.672617	0.21945	0.000168383	1.65012e-06	1	2	0.105849	3	NA	NA	NA	NA	NA	NA	NA	NA	NA	PTK6;ERBB2;NRG1
CAMP	EGFR	R-HSA-8848021	Signaling by PTK6	3.84342e-17	1.01508e-16	0.475245	0.672617	0.21945	0.000168383	3.84342e-17	1	20	0.0687808	27	NA	NA	NA	NA	NA	NA	NA	NA	NA	GPNMB;ARHGAP35;RHOA;RAC1;STAT3;NRAS;PTK6;BCAR1;CCND1;KHDRBS1;AKT1;CDK4;ERBB2;HIF1A;CBL;RASA1;LRRK2;NRG1;PXN;SFPQ;KHDRBS3;DOK1;CDK2;KHDRBS2;ARAP1;STAP2;CDKN1B
CAMP	EGFR	R-HSA-8856825	Cargo recognition for clathrin-mediated endocytosis	1.43483e-65	8.40137e-64	0.475245	0.672617	0.21945	0.000168383	1.43483e-65	1	44	-0.536293	59	NA	NA	NA	NA	NA	NA	NA	NA	NA	CLTCL1;ADRB2;CLTB;M6PR;VAMP7;CLTC;SYT1;VAMP4;SH3GL2;EPN2;VAMP3;SCARB2;DVL2;APOB;SH3GL1;IGF2R;LDLR;HGS;SH3GL3;TGOLN2;CLTA;IL7R;AAK1;VAMP8;ITSN2;WNT5A;LDLRAP1;CBL;STAM2;STON2;CD3G;CD3D;LRP2;EPS15L1;REPS1;ARRB2;TFRC;NECAP1;FCHO1;SGIP1;STAM;CD4;REPS2;FCHO2;SH3KBP1;STON1;CFTR;ARRB1;NECAP2;PICALM;AP2A1;EPS15;AP2S1;AP2M1;DAB2;AP2A2;EPN1;AP2B1;ITSN1
CAMP	EGFR	R-HSA-8856828	Clathrin-mediated endocytosis	1.20317e-71	1.65557e-69	0.475245	0.672617	0.21945	0.000168383	1.20317e-71	1	78	-0.172939	105	NA	NA	NA	NA	NA	NA	NA	NA	NA	OCRL;CTTN;RAB5A;CLTCL1;ADRB2;COPS8;CLTB;M6PR;RAB5C;COPS7A;COPS3;COPS7B;VAMP7;CLTC;SYT1;VAMP4;COPS2;SH3GL2;PIK3C2A;RAB5B;EPN2;SCARB2;VAMP3;DVL2;GAK;APOB;PACSIN2;SH3GL1;IGF2R;GPS1;COPS5;WASL;GAPVD1;ARPC1A;LDLR;HGS;DNM2;COPS4;SH3GL3;TRIP10;TGOLN2;CLTA;IL7R;AAK1;VAMP8;COPS6;ITSN2;WNT5A;DNAJC6;LDLRAP1;CBL;STAM2;SYNJ2;FNBP1L;STON2;PACSIN1;CD3G;ARPC3;CD3D;DNM1;LRP2;EPS15L1;REPS1;ARPC4;ARRB2;TFRC;NECAP1;…
CAMP	EGFR	R-HSA-8857538	PTK6 promotes HIF1A stabilization	1.46624e-06	1.83164e-06	0.475245	0.672617	0.21945	0.000168383	1.46624e-06	1	3	0.247357	4	NA	NA	NA	NA	NA	NA	NA	NA	NA	GPNMB;PTK6;HIF1A;LRRK2
CAMP	EGFR	R-HSA-8863795	Downregulation of ERBB2 signaling	8.03616e-09	1.17013e-08	0.475245	0.672617	0.21945	0.000168383	8.03616e-09	1	7	0.173221	10	NA	NA	NA	NA	NA	NA	NA	NA	NA	USP8;MATK;ERBIN;AKT1;ERBB2;AKT2;CDC37;NRG1;PTPN18;AKT3
CAMP	EGFR	R-HSA-8864260	Transcriptional regulation by the AP-2 (TFAP2) family of transcription factors	1.91264e-15	4.52586e-15	0.475245	0.672617	0.21945	0.000168383	1.91264e-15	1	6	-0.0627202	9	NA	NA	NA	NA	NA	NA	NA	NA	NA	CDKN1A;APOE;ERBB2;KIT;TFAP2C;MYBL2;NOP2;MYC;HSPD1
CAMP	EGFR	R-HSA-8866910	TFAP2 (AP-2) family regulates transcription of growth factors and their receptors	5.64738e-08	7.59237e-08	0.475245	0.672617	0.21945	0.000168383	5.64738e-08	1	2	-0.304581	3	NA	NA	NA	NA	NA	NA	NA	NA	NA	ERBB2;KIT;TFAP2C
CAMP	EGFR	R-HSA-8939211	ESR-mediated signaling	2.56586e-32	1.75217e-31	0.475245	0.672617	0.21945	0.000168383	2.56586e-32	1	54	-0.0573643	73	NA	NA	NA	NA	NA	NA	NA	NA	NA	GREB1;BCL2;MMP7;POLR2C;PRKCZ;FOS;PPP5C;FOXO3;POLR2F;POLR2D;KAT5;NRAS;PIK3CA;ELK1;CREB1;GNG10;PTK2;SPHK1;POLR2G;GPAM;GNG5;JUN;PPID;ATF2;GNG12;POLR2L;GNB5;PDPK1;CCND1;HSPB1;MAPK1;TFF3;AKT1;POLR2K;POLR2I;MMP9;FKBP5;SRC;KDM4B;EP300;CAV1;PTGES3;CHD1;GNGT2;GNG4;AKT2;GNG7;NOS3;GNB2;TBP;POLR2B;POLR2H;GNG11;STAG2;CBFB;FKBP4;MAPK3;HSP90AB1;POLR2A;GNB3;AXIN1;GNG2;KPNA2;HDAC1;MYC;AKT3;PIK3R1;RUNX1;POLR2E;MMP…
CAMP	EGFR	R-HSA-9006927	Signaling by Non-Receptor Tyrosine Kinases	3.84342e-17	1.01508e-16	0.475245	0.672617	0.21945	0.000168383	3.84342e-17	1	20	0.0687808	27	NA	NA	NA	NA	NA	NA	NA	NA	NA	GPNMB;ARHGAP35;RHOA;RAC1;STAT3;NRAS;PTK6;BCAR1;CCND1;KHDRBS1;AKT1;CDK4;ERBB2;HIF1A;CBL;RASA1;LRRK2;NRG1;PXN;SFPQ;KHDRBS3;DOK1;CDK2;KHDRBS2;ARAP1;STAP2;CDKN1B
CAMP	EGFR	R-HSA-9006931	Signaling by Nuclear Receptors	1.7223e-33	1.33515e-32	0.475245	0.672617	0.21945	0.000168383	1.7223e-33	1	72	-0.140521	97	NA	NA	NA	NA	NA	NA	NA	NA	NA	GREB1;BCL2;CRABP1;MMP7;POLR2C;PRKCZ;FOS;PPP5C;ABCA1;FOXO3;FABP5;POLR2F;SDR16C5;PDHA1;DLAT;POLR2D;KAT5;ALDH1A1;NRAS;PIK3CA;ELK1;CREB1;DHRS3;PLIN1;GNG10;DHRS4;PTK2;SPHK1;PDHB;POLR2G;GPAM;GNG5;JUN;PPID;ATF2;DHRS9;GNG12;POLR2L;FABP6;GNB5;PDPK1;CCND1;HSPB1;MAPK1;TFF3;AKT1;POLR2K;POLR2I;MMP9;KDM4A;CRABP2;FKBP5;ADH1A;SRC;RDH11;ADH1C;KDM4B;EP300;CPT1A;CAV1;PTGES3;CHD1;GNGT2;GNG4;AKT2;GNG7;NOS3;PDHX;GNB2;…
CAMP	EGFR	R-HSA-9009391	Extra-nuclear estrogen signaling	4.89402e-15	1.13465e-14	0.475245	0.672617	0.21945	0.000168383	4.89402e-15	1	25	-0.252854	34	NA	NA	NA	NA	NA	NA	NA	NA	NA	PRKCZ;FOS;FOXO3;NRAS;PIK3CA;ELK1;CREB1;GNG10;PTK2;SPHK1;GNG5;GNG12;GNB5;PDPK1;CCND1;MAPK1;AKT1;SRC;CAV1;GNGT2;GNG4;AKT2;GNG7;NOS3;GNB2;GNG11;MAPK3;GNB3;GNG2;AKT3;PIK3R1;GNB4;CDKN1B;GNB1
CAMP	EGFR	R-HSA-9012852	Signaling by NOTCH3	1.99716e-13	4.14807e-13	0.475245	0.672617	0.21945	0.000168383	1.99716e-13	1	7	-0.335729	10	NA	NA	NA	NA	NA	NA	NA	NA	NA	JAG2;NOTCH1;NOTCH3;JAG1;FABP7;WWC1;PLXND1;PBX1;HES1;DLGAP5
CAMP	EGFR	R-HSA-9013507	NOTCH3 Activation and Transmission of Signal to the Nucleus	3.86296e-05	4.40931e-05	0.475245	0.672617	0.21945	0.000168383	3.86296e-05	1	2	0.177872	3	NA	NA	NA	NA	NA	NA	NA	NA	NA	JAG2;NOTCH3;JAG1
CAMP	EGFR	R-HSA-9607240	FLT3 Signaling	4.21246e-39	5.73895e-38	0.475245	0.672617	0.21945	0.000168383	4.21246e-39	1	65	-0.130796	87	NA	NA	NA	NA	NA	NA	NA	NA	NA	IRS2;PPP2R5C;BRAF;MET;PPP2R5A;CAMK2G;SPTBN4;PPP5C;NF1;PPP2CB;DLG3;RASGRP4;NEFL;SHC1;FRS2;NRAS;KSR2;PIK3CA;PTPRA;SPTA1;MAP2K1;PTPN11;KSR1;PPP2R5D;PTK2;RBX1;RAF1;SPTB;PPP2R1A;MAP2K2;ITGA2B;ARAF;FGG;FGB;SPTAN1;PDPK1;PDE3B;MAPK1;IRS1;BRAP;IQGAP1;DLG1;PPP2R5B;PPP2R5E;SPTBN1;SRC;ERBB2;GAB1;NCAM1;FGF1;FGA;ACTN2;AKT2;IL2RG;CUL3;ITGB3;YWHAB;JAK3;CNKSR1;NRG1;GAB2;SPRED1;ARRB2;JAK2;FN1;SOS1;CSK;SPTBN2;MARK3…
CAMP	EGFR	R-HSA-9634638	Estrogen-dependent nuclear events downstream of ESR-membrane signaling	4.93264e-06	5.94075e-06	0.475245	0.672617	0.21945	0.000168383	4.93264e-06	1	6	0.0281889	9	NA	NA	NA	NA	NA	NA	NA	NA	NA	FOS;FOXO3;ELK1;CREB1;CCND1;AKT1;AKT2;AKT3;CDKN1B
CAMP	EGFR	R-HSA-9664565	Signaling by ERBB2 KD Mutants	3.20462e-10	5.2308e-10	0.475245	0.672617	0.21945	0.000168383	3.20462e-10	1	7	0.443975	10	NA	NA	NA	NA	NA	NA	NA	NA	NA	SHC1;NRAS;PIK3CA;ERBB2;GAB1;CDC37;NRG1;PLCG1;SOS1;PIK3R1
CAMP	EGFR	R-HSA-9665348	Signaling by ERBB2 ECD mutants	4.90947e-09	7.27955e-09	0.475245	0.672617	0.21945	0.000168383	4.90947e-09	1	6	0.173221	9	NA	NA	NA	NA	NA	NA	NA	NA	NA	SHC1;NRAS;PIK3CA;ERBB2;GAB1;CDC37;PLCG1;SOS1;PIK3R1
CAMP	EGFR	R-HSA-9665686	Signaling by ERBB2 TMD/JMD mutants	5.50673e-09	8.13884e-09	0.475245	0.672617	0.21945	0.000168383	5.50673e-09	1	5	0.443975	7	NA	NA	NA	NA	NA	NA	NA	NA	NA	SHC1;NRAS;ERBB2;CDC37;NRG1;PLCG1;SOS1
CAMP	FPR2	R-HSA-416476	G alpha (q) signalling events	1.04271e-29	5.85618e-29	0.475245	0.0848178	0.622974	0.0678497	1.04271e-29	1	38	-0.0854123	51	NA	NA	NA	NA	NA	NA	NA	NA	NA	DGKZ;GNA11;DGKD;APP;DGKE;NRAS;CREB1;RPS6KA1;GNG10;GRK2;RPS6KA3;GNG5;PRKCE;GNG12;DGKA;GNB5;MAPK1;DAGLB;PRKCD;DAGLA;MMP3;DGKH;DGKQ;GNGT2;ITPR3;GNG4;GNG7;DGKG;RPS6KA2;GNB2;GNAQ;GNA14;TRPC6;GNG11;SOS1;ITPR2;F2R;EGFR;GNA15;RASGRP1;MGLL;MAPK3;PRKCH;PRKCQ;GNB3;ITPR1;GNG2;BTK;GNB4;PRKCA;GNB1
CAMP	FPR2	R-HSA-418594	G alpha (i) signalling events	1.84993e-57	5.4742e-56	0.475245	0.0848178	0.622974	0.0678497	1.84993e-57	1	78	0.333333	105	NA	NA	NA	NA	NA	NA	NA	NA	NA	ACKR3;CXCL9;CXCL6;CAMK2G;CCL20;PPP2CB;CCR1;C5AR1;APP;CXCL5;GNAI1;DHRS3;CREB1;CXCR4;FPR1;GNG10;PF4;C3AR1;PPP2R5D;GRK2;SDC4;GNG5;CXCL10;PPP2R1A;CXCL1;APOB;GNG12;GPC3;PLA2G4A;GNB5;PDE1C;PPBP;RBP2;HCAR2;PPP1R1B;MAPK1;PRKCD;CXCL16;LPAR1;PDE4D;PRKAR1A;GPC4;SRC;APOE;LRP8;RETSAT;CCL21;PDE4A;PRKACA;GNGT2;PRKAR1B;ITPR3;SDC1;GNG4;GNAI3;AGRN;GPC1;S1PR1;HEBP1;GNG7;SDC2;CCL5;GNB2;CXCL13;APOC3;AKR1B10;CX3CL1;PD…
CAMP	FPR2	R-HSA-500792	GPCR ligand binding	1.91431e-14	4.29355e-14	0.475245	0.0848178	0.622974	0.0678497	1.91431e-14	1	12	-0.0820296	17	NA	NA	NA	NA	NA	NA	NA	NA	NA	APP;GNG10;GNG5;GNG12;GNB5;GNGT2;GNG4;NTS;GNG7;GNB2;GNG11;F2R;FZD1;GNB3;GNG2;GNB4;GNB1
CAMP	IGF1R	R-HSA-2404192	Signaling by Type 1 Insulin-like Growth Factor 1 Receptor (IGF1R)	4.03296e-08	5.48626e-08	0.475245	0.484365	-0.118957	0.00167695	4.03296e-08	1	10	-0.188724	14	NA	NA	NA	NA	NA	NA	NA	NA	NA	IRS2;FRS2;NRAS;PTPN11;PDPK1;PDE3B;IRS1;GAB1;FGF1;AKT2;GAB2;SOS1;IGF1;FGF2
CAMP	IGF1R	R-HSA-2428924	IGF1R signaling cascade	4.03296e-08	5.48626e-08	0.475245	0.484365	-0.118957	0.00167695	4.03296e-08	1	10	-0.188724	14	NA	NA	NA	NA	NA	NA	NA	NA	NA	IRS2;FRS2;NRAS;PTPN11;PDPK1;PDE3B;IRS1;GAB1;FGF1;AKT2;GAB2;SOS1;IGF1;FGF2
CAMP	IGF1R	R-HSA-2428928	IRS-related events triggered by IGF1R	1.80415e-08	2.55666e-08	0.475245	0.484365	-0.118957	0.00167695	4.03296e-08	0.447352	10	-0.188724	14	21	21	0	IRS2_404;IRS2_1100;IRS2_915;IRS2_346;IRS2_350;IRS2_643;IRS2_594;IRS2_388;IRS2_577;IRS2_527;IRS2_736;IRS2_391;IRS2_608;IRS2_520;IRS2_560;IRS2_679;IRS2_1109;IRS2_805;IRS2_1186;IRS2_1174;IRS2_365	0.00146686912249372;-0.00482414541246423;-0.00238292716334665;0.00375455257801272;0.00316084590781962;0.00278975666002235;-0.00544930694348578;-0.00327632505679598;-0.00055467289342559;0.00307714129850878;0.00273635942484685;-0.00564359629721467;0.00483623128487598;-0.00431642721485948;-0.006407653642581;-0.00884547412284376;-0.0074888773793349;-0.00924099027023439;-0.0195560531945445;-0.01873963…	IRS2_404;IRS2_1100;IRS2_915;IRS2_346;IRS2_350;IRS2_643;IRS2_594;IRS2_388;IRS2_577;IRS2_527;IRS2_736;IRS2_391;IRS2_608;IRS2_520;IRS2_560;IRS2_679;IRS2_1109;IRS2_805;IRS2_1186;IRS2_1174;IRS2_365	0.00146686912249372;-0.00482414541246423;-0.00238292716334665;0.00375455257801272;0.00316084590781962;0.00278975666002235;-0.00544930694348578;-0.00327632505679598;-0.00055467289342559;0.00307714129850878;0.00273635942484685;-0.00564359629721467;0.00483623128487598;-0.00431642721485948;-0.006407653642581;-0.00884547412284376;-0.0074888773793349;-0.00924099027023439;-0.0195560531945445;-0.01873963…	NA	NA	IRS2;FRS2;NRAS;PTPN11;PDPK1;PDE3B;IRS1;GAB1;FGF1;AKT2;GAB2;SOS1;IGF1;FGF2
CAMP	P2RX7	R-HSA-418346	Platelet homeostasis	7.55161e-30	4.27614e-29	0.475245	-0.505863	-0.00902044	0.0020567	7.55161e-30	1	35	-0.0229739	47	NA	NA	NA	NA	NA	NA	NA	NA	NA	PPP2R5C;ATP2B4;PPP2CB;ORAI1;ORAI2;PRKG2;GNG10;STIM1;GNG5;PPP2R1A;APOB;PLA2G4A;GNG12;GNB5;PAFAH2;KCNMA1;SLC8A1;P2RX4;PPP2R5B;P2RX1;LRP8;MAPK14;GNGT2;ITPR3;GNG4;GNG7;GNB2;ATP2B1;ATP2A3;TRPC6;PDE1B;GNG11;PDE1A;ITPR2;PDE5A;PECAM1;GUCY1A2;ATP2A2;PDE2A;GNB3;SRI;ITPR1;GNG2;GUCY1A1;GUCY1B1;GNB4;GNB1
CAMP	P2RX7	R-HSA-418360	Platelet calcium homeostasis	6.82028e-09	9.97311e-09	0.475245	-0.505863	-0.00902044	0.0020567	6.82028e-09	1	9	0.2895	12	NA	NA	NA	NA	NA	NA	NA	NA	NA	ATP2B4;ORAI1;ORAI2;STIM1;SLC8A1;P2RX4;P2RX1;ATP2B1;ATP2A3;TRPC6;ATP2A2;SRI
CD177	PECAM1	R-HSA-114608	Platelet degranulation	8.95421e-09	1.299e-08	0.238405	-0.4409	0.180691	0.000307108	8.95421e-09	1	6	0.344327	9	NA	NA	NA	NA	NA	NA	NA	NA	NA	TTN;VEGFA;F5;ACTN2;ITGB3;F8;F13A1;VCL;TLN1
CD177	PECAM1	R-HSA-202733	Cell surface interactions at the vascular wall	3.55762e-29	1.91596e-28	0.238405	-0.4409	0.180691	0.000307108	3.55762e-29	1	50	0.665116	67	NA	NA	NA	NA	NA	NA	NA	NA	NA	IGLV2-23;IGHV3-53;PROCR;IGHV4-34;FCER1G;IGHV3-23;SHC1;NRAS;IGKV1-17;IGLV2-11;PTPN11;IGHV3-30;ITGA5;IGHV4-39;IGLV1-40;APOB;ATP1B1;LYN;IGLV3-25;ATP1B2;IGHV3-13;IGHV3-11;ITGB1;IGLV3-1;IGHV1-2;IGHV3-48;IGLV3-27;IGLV1-51;IGKV3D-20;IGHV1-46;IGLV3-19;IGLV7-43;IGKV3-20;IGKV1D-16;IGLV1-44;SLC7A6;PROC;IGKV1-16;IGKV1-5;SLC7A7;ITGB3;IGKV3-11;ITGAL;IGLV2-14;IGHV2-70;PTPN6;IGKV4-1;IGLV3-21;PLCG1;LCK;IGLC7;FN1;…
CD177	PECAM1	R-HSA-210990	PECAM1 interactions	3.25058e-11	5.79753e-11	0.238405	-0.4409	0.180691	0.000307108	3.25058e-11	1	6	0.665116	9	NA	NA	NA	NA	NA	NA	NA	NA	NA	PTPN11;LYN;ITGB3;PTPN6;PLCG1;LCK;ITGAV;INPP5D;FYN
CD177	PECAM1	R-HSA-216083	Integrin cell surface interactions	5.51561e-09	8.1476e-09	0.238405	-0.4409	0.180691	0.000307108	5.51561e-09	1	3	0.650176	5	NA	NA	NA	NA	NA	NA	NA	NA	NA	ITGB3;KDR;ITGAL;ITGAV;ITGA4
CD177	PECAM1	R-HSA-418346	Platelet homeostasis	6.43946e-32	4.22945e-31	0.238405	-0.4409	0.180691	0.000307108	6.43946e-32	1	39	0.195349	53	NA	NA	NA	NA	NA	NA	NA	NA	NA	PPP2R5C;PPP2R5A;ATP2B4;PPP2CB;ORAI1;ORAI2;PRKG2;PTPN11;GNG10;STIM1;PPP2R5D;GNG5;PPP2R1A;APOB;PLA2G4A;GNG12;GNB5;PAFAH2;KCNMA1;SLC8A1;P2RX4;PPP2R5B;PPP2R5E;P2RX1;LRP8;MAPK14;GNGT2;ITPR3;GNG4;GNG7;P2RX7;GNB2;ATP2B1;ATP2A3;PTPN6;TRPC6;PDE1B;GNG11;PDE1A;ITPR2;PDE5A;PPP2R1B;GUCY1A2;ATP2A2;PDE2A;GNB3;SRI;ITPR1;GNG2;GUCY1A1;GUCY1B1;GNB4;GNB1
CD177	PECAM1	R-HSA-432142	Platelet sensitization by LDL	8.23155e-07	1.04441e-06	0.238405	-0.4409	0.180691	0.000307108	8.80194e-07	0.935198	10	-0.324172	14	1	1	0	PLA2G4A_727	0.00340568	PLA2G4A_727	0.00340568	NA	NA	PPP2R5C;PPP2R5A;PPP2CB;PTPN11;PPP2R5D;PPP2R1A;APOB;PLA2G4A;PPP2R5B;PPP2R5E;LRP8;MAPK14;PTPN6;PPP2R1B
CD177	PECAM1	R-HSA-76005	Response to elevated platelet cytosolic Ca2+	8.42702e-17	2.17553e-16	0.238405	-0.4409	0.180691	0.000307108	8.42702e-17	1	9	0.747851	13	NA	NA	NA	NA	NA	NA	NA	NA	NA	TTN;VEGFA;STXBP3;F5;ACTN2;ITGB3;F8;STX4;PRKCB;F13A1;VCL;PRKCA;TLN1
CDH1	CDH2	R-HSA-1500931	Cell-Cell communication	3.90338e-14	8.55945e-14	0.548188	-0.235828	-0.239605	4.37009e-06	3.90338e-14	1	10	0.373362	14	NA	NA	NA	NA	NA	NA	NA	NA	NA	PTPN11;PTK2;CD47;NCK1;WASL;TYROBP;CTNNB1;PTK2B;SIRPA;PXN;CTNNA1;CTNND1;FYN;JUP
CDH1	CDH2	R-HSA-381426	Regulation of Insulin-like Growth Factor (IGF) transport and uptake by Insulin-like Growth Factor Binding Proteins (IGFBPs)	2.34768e-44	3.86875e-43	0.548188	-0.235828	-0.239605	4.37009e-06	3.23265e-44	0.726239	63	0.220437	85	19	19	0	FGA_281;FGA_297;FGA_485;FGA_557;FGA_56;FGA_364;FGA_291;FGA_489;FGA_534;FGA_294;FGA_594;FGA_412;FGA_586;FGA_609;FGA_595;FGA_451;FGA_542;FGA_338;FGA_524	0.00102753260504096;0.00285245954408642;0.00164224971895022;0.00506099247077829;0.00031277983746536;-0.00606866351435142;-0.000455362300489925;0.00310596235673388;-0.00148695970071278;0.00052298831654729;-0.00221842438323583;-0.00322537185488969;-0.00173541547125688;-0.00186085388225399;-0.00557502531723064;-0.00456051086611453;0.0048780868314009;-0.00796454252449919;-0.00973562813704021	FGA_281;FGA_297;FGA_485;FGA_557;FGA_56;FGA_364;FGA_291;FGA_489;FGA_534;FGA_294;FGA_594;FGA_412;FGA_586;FGA_609;FGA_595;FGA_451;FGA_542;FGA_338;FGA_524	0.00102753260504096;0.00285245954408642;0.00164224971895022;0.00506099247077829;0.00031277983746536;-0.00606866351435142;-0.000455362300489925;0.00310596235673388;-0.00148695970071278;0.00052298831654729;-0.00221842438323583;-0.00322537185488969;-0.00173541547125688;-0.00186085388225399;-0.00557502531723064;-0.00456051086611453;0.0048780868314009;-0.00796454252449919;-0.00973562813704021	NA	NA	APLP2;STC2;APOL1;MBTPS1;FUCA2;APP;ADAM10;GOLM1;FAM20C;IGFBP3;AMBN;MIA3;F5;TMEM132A;MMP1;KTN1;PRSS23;VWA1;APOB;GPC3;TIMP1;FGG;MSLN;MFGE8;PNPLA2;TNC;PCSK9;SPP1;PRKCSH;MEN1;QSOX1;IGFBP5;FSTL3;MATN3;LAMB1;CST3;APOE;MELTF;TGOLN2;IGFALS;BPIFB2;ANO8;PROC;SERPIND1;FGA;F2;IGFBP4;FSTL1;SERPINA10;CSF1;SDC2;LTBP1;PDIA6;HSP90B1;C4A;CP;APOA2;SPARCL1;P4HB;FN1;LAMC1;ITIH2;IGF1;CKAP4;IGFBP7;NUCB1;GAS6;SERPINA1;HR…
CDH1	CDH2	R-HSA-418990	Adherens junctions interactions	1.16574e-11	2.13447e-11	0.548188	-0.235828	-0.239605	4.37009e-06	1.16574e-11	1	3	-0.212262	4	NA	NA	NA	NA	NA	NA	NA	NA	NA	CTNNB1;CTNNA1;CTNND1;JUP
CDH1	CDH2	R-HSA-421270	Cell-cell junction organization	1.16574e-11	2.13447e-11	0.548188	-0.235828	-0.239605	4.37009e-06	1.16574e-11	1	3	-0.212262	4	NA	NA	NA	NA	NA	NA	NA	NA	NA	CTNNB1;CTNNA1;CTNND1;JUP
CDH1	CDH2	R-HSA-446728	Cell junction organization	1.16574e-11	2.13447e-11	0.548188	-0.235828	-0.239605	4.37009e-06	1.16574e-11	1	3	-0.212262	4	NA	NA	NA	NA	NA	NA	NA	NA	NA	CTNNB1;CTNNA1;CTNND1;JUP
CDH1	CDH2	R-HSA-525793	Myogenesis	1.08655e-12	2.15431e-12	0.548188	-0.235828	-0.239605	4.37009e-06	1.08655e-12	1	10	0.0146582	14	NA	NA	NA	NA	NA	NA	NA	NA	NA	SPAG9;BNIP2;MAPK12;MAPK11;CDC42;TCF4;MAPK14;TCF3;CTNNB1;MEF2D;MEF2C;MEF2A;CTNNA1;ABL1
CDH1	CDH2	R-HSA-8957275	Post-translational protein phosphorylation	1.48402e-41	2.2689e-40	0.548188	-0.235828	-0.239605	4.37009e-06	2.04343e-41	0.726239	60	0.159972	80	19	19	0	FGA_281;FGA_297;FGA_485;FGA_557;FGA_56;FGA_364;FGA_291;FGA_489;FGA_534;FGA_294;FGA_594;FGA_412;FGA_586;FGA_609;FGA_595;FGA_451;FGA_542;FGA_338;FGA_524	0.00102753260504096;0.00285245954408642;0.00164224971895022;0.00506099247077829;0.00031277983746536;-0.00606866351435142;-0.000455362300489925;0.00310596235673388;-0.00148695970071278;0.00052298831654729;-0.00221842438323583;-0.00322537185488969;-0.00173541547125688;-0.00186085388225399;-0.00557502531723064;-0.00456051086611453;0.0048780868314009;-0.00796454252449919;-0.00973562813704021	FGA_281;FGA_297;FGA_485;FGA_557;FGA_56;FGA_364;FGA_291;FGA_489;FGA_534;FGA_294;FGA_594;FGA_412;FGA_586;FGA_609;FGA_595;FGA_451;FGA_542;FGA_338;FGA_524	0.00102753260504096;0.00285245954408642;0.00164224971895022;0.00506099247077829;0.00031277983746536;-0.00606866351435142;-0.000455362300489925;0.00310596235673388;-0.00148695970071278;0.00052298831654729;-0.00221842438323583;-0.00322537185488969;-0.00173541547125688;-0.00186085388225399;-0.00557502531723064;-0.00456051086611453;0.0048780868314009;-0.00796454252449919;-0.00973562813704021	NA	NA	APLP2;STC2;APOL1;MBTPS1;FUCA2;APP;ADAM10;GOLM1;FAM20C;IGFBP3;AMBN;MIA3;F5;TMEM132A;KTN1;PRSS23;VWA1;APOB;GPC3;TIMP1;FGG;MSLN;MFGE8;PNPLA2;TNC;PCSK9;SPP1;PRKCSH;MEN1;QSOX1;IGFBP5;FSTL3;MATN3;LAMB1;CST3;APOE;MELTF;TGOLN2;BPIFB2;ANO8;PROC;SERPIND1;FGA;IGFBP4;FSTL1;SERPINA10;CSF1;SDC2;LTBP1;PDIA6;HSP90B1;C4A;CP;APOA2;SPARCL1;P4HB;FN1;LAMC1;ITIH2;CKAP4;IGFBP7;NUCB1;GAS6;SERPINA1;HRC;C3;SPP2;ALB;MXRA8;…
CDH1	EGFR	R-HSA-1227986	Signaling by ERBB2	2.73655e-19	8.25767e-19	0.548188	0.672617	0.388584	1.40317e-07	2.73655e-19	1	19	-0.101198	26	NA	NA	NA	NA	NA	NA	NA	NA	NA	USP8;RHOA;MATK;SHC1;NRAS;PIK3CA;PTK6;DIAPH1;PRKCE;ERBIN;AKT1;PRKCD;SRC;ERBB2;GAB1;AKT2;CDC37;NRG1;PLCG1;MEMO1;SOS1;PTPN18;FYN;AKT3;PIK3R1;PRKCA
CDH1	EGFR	R-HSA-1227990	Signaling by ERBB2 in Cancer	2.67047e-13	5.45189e-13	0.548188	0.672617	0.388584	1.40317e-07	2.67047e-13	1	7	0.443975	10	NA	NA	NA	NA	NA	NA	NA	NA	NA	SHC1;NRAS;PIK3CA;ERBB2;GAB1;CDC37;NRG1;PLCG1;SOS1;PIK3R1
CDH1	EGFR	R-HSA-1236382	Constitutive Signaling by Ligand-Responsive EGFR Cancer Variants	4.09115e-12	7.77008e-12	0.548188	0.672617	0.388584	1.40317e-07	4.09115e-12	1	6	0.173221	9	NA	NA	NA	NA	NA	NA	NA	NA	NA	SHC1;NRAS;PIK3CA;GAB1;CBL;CDC37;PLCG1;SOS1;PIK3R1
CDH1	EGFR	R-HSA-1236394	Signaling by ERBB4	4.55237e-14	9.92719e-14	0.548188	0.672617	0.388584	1.40317e-07	4.55237e-14	1	7	0.148696	10	NA	NA	NA	NA	NA	NA	NA	NA	NA	SHC1;NRAS;PIK3CA;SRC;YAP1;NRG1;ITCH;SOS1;STAT5A;PIK3R1
CDH1	EGFR	R-HSA-1250196	SHC1 events in ERBB2 signaling	7.28792e-12	1.35242e-11	0.548188	0.672617	0.388584	1.40317e-07	7.28792e-12	1	6	0.443975	8	NA	NA	NA	NA	NA	NA	NA	NA	NA	SHC1;NRAS;PRKCE;PRKCD;ERBB2;NRG1;SOS1;PRKCA
CDH1	EGFR	R-HSA-1251932	PLCG1 events in ERBB2 signaling	4.76894e-10	7.65254e-10	0.548188	0.672617	0.388584	1.40317e-07	4.76894e-10	1	1	0.105849	2	NA	NA	NA	NA	NA	NA	NA	NA	NA	ERBB2;PLCG1
CDH1	EGFR	R-HSA-157118	Signaling by NOTCH	8.90353e-18	2.44049e-17	0.548188	0.672617	0.388584	1.40317e-07	8.90353e-18	1	28	-0.0249471	38	NA	NA	NA	NA	NA	NA	NA	NA	NA	TP53;JAG2;ST3GAL4;NOTCH1;E2F3;ST3GAL6;FLT4;GZMB;TFDP2;SKP1;CREB1;RBX1;NOTCH3;LFNG;CCND1;JAG1;DTX2;AKT1;NUMB;FABP7;POGLUT1;EP300;POFUT1;HIF1A;ELF3;WWC1;TFDP1;NOTCH4;CUL1;ITCH;PLXND1;SMAD3;PBX1;HES1;DLGAP5;MYC;RUNX1;ACTA2
CDH1	EGFR	R-HSA-1643713	Signaling by EGFR in Cancer	4.09115e-12	7.77008e-12	0.548188	0.672617	0.388584	1.40317e-07	4.09115e-12	1	6	0.173221	9	NA	NA	NA	NA	NA	NA	NA	NA	NA	SHC1;NRAS;PIK3CA;GAB1;CBL;CDC37;PLCG1;SOS1;PIK3R1
CDH1	EGFR	R-HSA-177929	Signaling by EGFR	6.30663e-22	2.34538e-21	0.548188	0.672617	0.388584	1.40317e-07	6.30663e-22	1	20	-0.27907	27	NA	NA	NA	NA	NA	NA	NA	NA	NA	SHC1;SPRY2;NRAS;PIK3CA;PTPN11;SH3GL2;SH3GL1;SPRY1;CDC42;HGS;SH3GL3;SRC;GAB1;CBL;STAM2;PLCG1;PXN;EPS15L1;SOS1;PAG1;CSK;STAM;ARHGEF7;SH3KBP1;EPS15;PIK3R1;EPN1
CDH1	EGFR	R-HSA-179812	GRB2 events in EGFR signaling	5.06587e-08	6.85411e-08	0.548188	0.672617	0.388584	1.40317e-07	5.06587e-08	1	1	0.108104	2	NA	NA	NA	NA	NA	NA	NA	NA	NA	NRAS;SOS1
CDH1	EGFR	R-HSA-180292	GAB1 signalosome	2.97213e-46	5.80092e-45	0.548188	0.672617	0.388584	1.40317e-07	1.37434e-13	2.16259e-33	6	-0.27907	8	81	2	79	GAB1_627;GAB1_659;LMNA_277;LMNA_282;LMNA_94;FLNA_2033;FLNA_977;LMNA_636;FLNA_1946;TXLNA_495;LMNA_572;FLNA_1081;FLNA_2158;FLNA_651;FLNA_1976;LMNA_66;FLNA_2599;FLNA_2339;LMNA_507;LMNA_525;FLNA_2356;FLNA_394;FLNA_2152;LMNA_463;FLNA_1734;FLNA_1854;LMNA_394;FLNA_2180;LMNA_571;FLNA_860;FLNA_189;LMNA_429;TXLNA_515;FLNA_1630;LMNA_390;FLNA_2414;LMNA_22;LMNA_71;FLNA_1835;FLNA_968;FLNA_2558;TXLNA_148;LMNA_4…	0.0121293862799358;0.0169994344079774;0.00262225703260377;0.000200919982953462;0.00209991923599651;-0.00256206797063241;0.0010656730397326;0.00105680461677071;-0.00262678554462337;-0.0013463177878541;0.000292050919503684;-0.00119464910112366;-0.00238449240662875;-0.0038611291809203;0.00496208839935441;-0.00102793310943161;-0.000168398002986403;0.00133937902167325;0.00128889443152347;-9.7591440093…	GAB1_627;GAB1_659	0.0121293862799358;0.0169994344079774	LMNA_277;LMNA_282;LMNA_94;FLNA_2033;FLNA_977;LMNA_636;FLNA_1946;TXLNA_495;LMNA_572;FLNA_1081;FLNA_2158;FLNA_651;FLNA_1976;LMNA_66;FLNA_2599;FLNA_2339;LMNA_507;LMNA_525;FLNA_2356;FLNA_394;FLNA_2152;LMNA_463;FLNA_1734;FLNA_1854;LMNA_394;FLNA_2180;LMNA_571;FLNA_860;FLNA_189;LMNA_429;TXLNA_515;FLNA_1630;LMNA_390;FLNA_2414;LMNA_22;LMNA_71;FLNA_1835;FLNA_968;FLNA_2558;TXLNA_148;LMNA_407;LMNA_632;FLNA_1…	0.00262225703260377;0.000200919982953462;0.00209991923599651;-0.00256206797063241;0.0010656730397326;0.00105680461677071;-0.00262678554462337;-0.0013463177878541;0.000292050919503684;-0.00119464910112366;-0.00238449240662875;-0.0038611291809203;0.00496208839935441;-0.00102793310943161;-0.000168398002986403;0.00133937902167325;0.00128889443152347;-9.75914400935807e-06;0.00676915708934178;-0.002905…	PIK3CA;PTPN11;SRC;GAB1;PXN;PAG1;CSK;PIK3R1
CDH1	EGFR	R-HSA-180336	SHC1 events in EGFR signaling	3.03786e-08	4.19478e-08	0.548188	0.672617	0.388584	1.40317e-07	9.10987e-08	0.333469	2	0.108104	3	1	1	0	SHC1_349	0.0120573	SHC1_349	0.0120573	NA	NA	SHC1;NRAS;SOS1
CDH1	EGFR	R-HSA-182971	EGFR downregulation	3.65569e-18	1.0224e-17	0.548188	0.672617	0.388584	1.40317e-07	3.65569e-18	1	11	-0.133051	15	NA	NA	NA	NA	NA	NA	NA	NA	NA	SPRY2;SH3GL2;SH3GL1;SPRY1;CDC42;HGS;SH3GL3;CBL;STAM2;EPS15L1;STAM;ARHGEF7;SH3KBP1;EPS15;EPN1
CDH1	EGFR	R-HSA-1963640	GRB2 events in ERBB2 signaling	8.09991e-11	1.39406e-10	0.548188	0.672617	0.388584	1.40317e-07	8.09991e-11	1	3	0.443975	4	NA	NA	NA	NA	NA	NA	NA	NA	NA	NRAS;ERBB2;NRG1;SOS1
CDH1	EGFR	R-HSA-1963642	PI3K events in ERBB2 signaling	2.16473e-10	3.59525e-10	0.548188	0.672617	0.388584	1.40317e-07	2.16473e-10	1	3	-0.136716	5	NA	NA	NA	NA	NA	NA	NA	NA	NA	PIK3CA;ERBB2;GAB1;NRG1;PIK3R1
CDH1	EGFR	R-HSA-199418	Negative regulation of the PI3K/AKT network	1.89734e-33	1.45445e-32	0.548188	0.672617	0.388584	1.40317e-07	1.89734e-33	1	40	-0.265821	54	NA	NA	NA	NA	NA	NA	NA	NA	NA	IRAK4;IRS2;PPP2R5C;MET;PPP2R5A;RAC1;PPP2CB;TRAF6;FRS2;PIK3CA;PIP5K1A;PTPN11;PPP2R5D;CD86;PPP2R1A;MAPK1;PIK3CB;IRS1;AKT1;MYD88;PPP2R5B;PPP2R5E;SRC;PIK3AP1;ERBB2;GAB1;PIP4K2C;FGF1;RAC2;IRAK1;AKT2;RHOG;KIT;NRG1;CD28;PIP4K2B;LCK;PIK3CD;CD19;VAV1;PPP2R1B;MAPK3;PDGFRA;TRAT1;FYN;FGF2;IL33;PDGFRB;PTEN;AKT3;PIK3R1;PIP4K2A;HGF;PIP5K1C
CDH1	EGFR	R-HSA-2179392	EGFR Transactivation by Gastrin	7.955e-12	1.47422e-11	0.548188	0.672617	0.388584	1.40317e-07	7.955e-12	1	3	-0.130796	4	NA	NA	NA	NA	NA	NA	NA	NA	NA	NRAS;MMP3;SOS1;PRKCA
CDH1	EGFR	R-HSA-2219528	PI3K/AKT Signaling in Cancer	1.58554e-20	5.22563e-20	0.548188	0.672617	0.388584	1.40317e-07	1.58554e-20	1	29	-0.00789288	39	NA	NA	NA	NA	NA	NA	NA	NA	NA	MTOR;IRS2;MET;RAC1;FOXO3;FRS2;PIK3CA;CREB1;PTPN11;RPS6KB2;CD86;CDKN1A;GSK3A;PDPK1;BAD;AKT1;GSK3B;CASP9;NR4A1;SRC;ERBB2;GAB1;FGF1;RAC2;AKT2;MLST8;RHOG;NRG1;FOXO1;CD28;AKT1S1;LCK;VAV1;TSC2;FYN;FGF2;AKT3;PIK3R1;CDKN1B
CDH1	EGFR	R-HSA-2219530	Constitutive Signaling by Aberrant PI3K in Cancer	1.33468e-15	3.19118e-15	0.548188	0.672617	0.388584	1.40317e-07	1.33468e-15	1	14	-0.160395	19	NA	NA	NA	NA	NA	NA	NA	NA	NA	MET;RAC1;FRS2;PIK3CA;PTPN11;CD86;SRC;ERBB2;GAB1;FGF1;RAC2;RHOG;NRG1;CD28;LCK;VAV1;FYN;FGF2;PIK3R1
CDH1	EGFR	R-HSA-373760	L1CAM interactions	1.33814e-37	1.5344e-36	0.548188	0.672617	0.388584	1.40317e-07	1.33814e-37	1	19	-0.435377	26	NA	NA	NA	NA	NA	NA	NA	NA	NA	RAC1;CLTC;MAP2K1;RPS6KA1;SH3GL2;RPS6KA3;RPS6KA5;MAP2K2;MAPK1;DNM2;CLTA;L1CAM;RPS6KA2;PAK1;DNM1;VAV2;HSPA8;MAPK3;DNM3;AP2A1;AP2S1;ITGA1;AP2M1;DPYSL2;AP2A2;AP2B1
CDH1	EGFR	R-HSA-416476	G alpha (q) signalling events	1.69399e-36	1.74602e-35	0.548188	0.672617	0.388584	1.40317e-07	1.69399e-36	1	38	-0.225934	51	NA	NA	NA	NA	NA	NA	NA	NA	NA	DGKZ;GNA11;DGKD;DGKE;NRAS;PIK3CA;CREB1;RPS6KA1;GNG10;GRK2;RPS6KA3;GNG5;PRKCE;GNG12;DGKA;GNB5;MAPK1;DAGLB;PRKCD;DAGLA;MMP3;DGKH;DGKQ;GNGT2;ITPR3;GNG4;DGKG;GNG7;RPS6KA2;GNB2;GNAQ;GNA14;TRPC6;GNG11;SOS1;ITPR2;F2R;RASGRP1;GNA15;MGLL;MAPK3;PRKCH;PRKCQ;GNB3;ITPR1;GNG2;BTK;PIK3R1;GNB4;PRKCA;GNB1
CDH1	EGFR	R-HSA-445144	Signal transduction by L1	1.52308e-16	3.87387e-16	0.548188	0.672617	0.388584	1.40317e-07	2.42663e-12	6.27654e-05	6	0.236505	8	2	2	0	MAPK1_187;MAPK3_204	-0.0242186799084696;-0.0183916334635733	MAPK1_187;MAPK3_204	-0.0242186799084696;-0.0183916334635733	NA	NA	RAC1;MAP2K1;MAP2K2;MAPK1;L1CAM;PAK1;VAV2;MAPK3
CDH1	EGFR	R-HSA-5637810	Constitutive Signaling by EGFRvIII	4.09115e-12	7.77008e-12	0.548188	0.672617	0.388584	1.40317e-07	4.09115e-12	1	6	0.173221	9	NA	NA	NA	NA	NA	NA	NA	NA	NA	SHC1;NRAS;PIK3CA;GAB1;CBL;CDC37;PLCG1;SOS1;PIK3R1
CDH1	EGFR	R-HSA-5637812	Signaling by EGFRvIII in Cancer	4.09115e-12	7.77008e-12	0.548188	0.672617	0.388584	1.40317e-07	4.09115e-12	1	6	0.173221	9	NA	NA	NA	NA	NA	NA	NA	NA	NA	SHC1;NRAS;PIK3CA;GAB1;CBL;CDC37;PLCG1;SOS1;PIK3R1
CDH1	EGFR	R-HSA-5637815	Signaling by Ligand-Responsive EGFR Variants in Cancer	4.09115e-12	7.77008e-12	0.548188	0.672617	0.388584	1.40317e-07	4.09115e-12	1	6	0.173221	9	NA	NA	NA	NA	NA	NA	NA	NA	NA	SHC1;NRAS;PIK3CA;GAB1;CBL;CDC37;PLCG1;SOS1;PIK3R1
CDH1	EGFR	R-HSA-5673001	RAF/MAP kinase cascade	1.45123e-39	2.01707e-38	0.548188	0.672617	0.388584	1.40317e-07	1.45123e-39	1	57	-0.163918	77	NA	NA	NA	NA	NA	NA	NA	NA	NA	IRS2;PPP2R5C;BRAF;MET;PPP2R5A;CAMK2G;SPTBN4;PPP5C;NF1;PPP2CB;DLG3;RASGRP4;NEFL;SHC1;FRS2;NRAS;KSR2;PTPRA;SPTA1;MAP2K1;KSR1;PPP2R5D;PTK2;RBX1;RAF1;SPTB;PPP2R1A;MAP2K2;ITGA2B;ARAF;FGG;FGB;SPTAN1;MAPK1;IRS1;BRAP;IQGAP1;DLG1;PPP2R5B;PPP2R5E;SPTBN1;SRC;ERBB2;NCAM1;FGF1;FGA;ACTN2;IL2RG;CUL3;ITGB3;YWHAB;JAK3;CNKSR1;NRG1;SPRED1;ARRB2;JAK2;FN1;SOS1;CSK;SPTBN2;MARK3;RASGRP1;PPP2R1B;MAPK3;RAP1B;CAMK2D;VWF;J…
CDH1	EGFR	R-HSA-5683057	MAPK family signaling cascades	3.97766e-49	9.77368e-48	0.548188	0.672617	0.388584	1.40317e-07	3.97766e-49	1	75	-0.12544	100	NA	NA	NA	NA	NA	NA	NA	NA	NA	IRS2;PPP2R5C;BRAF;MET;PPP2R5A;CAMK2G;SPTBN4;PPP5C;RAC1;NF1;FOXO3;PPP2CB;DLG3;RASGRP4;CCND3;NEFL;SHC1;FRS2;NRAS;KSR2;PTPRA;SPTA1;MAP2K1;PTPN11;KSR1;PPP2R5D;PTK2;RBX1;RAF1;JUN;SPTB;PPP2R1A;MAP2K2;MAPKAPK5;ITGA2B;ARAF;FGG;FGB;SPTAN1;CDC42;HSPB1;MAPK1;IRS1;BRAP;IQGAP1;KALRN;DLG1;PAK2;TYK2;PPP2R5B;PPP2R5E;SPTBN1;SRC;ERBB2;NCAM1;FGF1;FGA;ACTN2;IL2RG;CUL3;ITGB3;CSF2RA;YWHAB;JAK3;CNKSR1;NRG1;FOXO1;PAK1;S…
CDH1	EGFR	R-HSA-5684996	MAPK1/MAPK3 signaling	3.6265e-39	4.96524e-38	0.548188	0.672617	0.388584	1.40317e-07	3.6265e-39	1	60	-0.130796	80	NA	NA	NA	NA	NA	NA	NA	NA	NA	IRS2;PPP2R5C;BRAF;MET;PPP2R5A;CAMK2G;SPTBN4;PPP5C;NF1;PPP2CB;DLG3;RASGRP4;NEFL;SHC1;FRS2;NRAS;KSR2;PTPRA;SPTA1;MAP2K1;PTPN11;KSR1;PPP2R5D;PTK2;RBX1;RAF1;SPTB;PPP2R1A;MAP2K2;ITGA2B;ARAF;FGG;FGB;SPTAN1;MAPK1;IRS1;BRAP;IQGAP1;DLG1;TYK2;PPP2R5B;PPP2R5E;SPTBN1;SRC;ERBB2;NCAM1;FGF1;FGA;ACTN2;IL2RG;CUL3;ITGB3;YWHAB;JAK3;CNKSR1;NRG1;SPRED1;ARRB2;JAK2;FN1;SOS1;CSK;SPTBN2;MARK3;RASGRP1;PPP2R1B;MAPK3;RAP1B;…
CDH1	EGFR	R-HSA-6785631	ERBB2 Regulates Cell Motility	2.54276e-10	4.2028e-10	0.548188	0.672617	0.388584	1.40317e-07	2.54276e-10	1	3	0.105849	5	NA	NA	NA	NA	NA	NA	NA	NA	NA	RHOA;DIAPH1;ERBB2;NRG1;MEMO1
CDH1	EGFR	R-HSA-6811558	PI5P, PP2A and IER3 Regulate PI3K/AKT Signaling	3.53381e-31	2.18541e-30	0.548188	0.672617	0.388584	1.40317e-07	3.53381e-31	1	38	-0.227343	51	NA	NA	NA	NA	NA	NA	NA	NA	NA	IRAK4;IRS2;PPP2R5C;MET;PPP2R5A;RAC1;PPP2CB;TRAF6;FRS2;PIK3CA;PIP5K1A;PTPN11;PPP2R5D;CD86;PPP2R1A;MAPK1;PIK3CB;IRS1;AKT1;MYD88;PPP2R5B;PPP2R5E;SRC;PIK3AP1;ERBB2;GAB1;PIP4K2C;FGF1;RAC2;IRAK1;RHOG;KIT;NRG1;CD28;PIP4K2B;LCK;PIK3CD;CD19;VAV1;PPP2R1B;MAPK3;PDGFRA;TRAT1;FYN;FGF2;IL33;PDGFRB;PIK3R1;PIP4K2A;HGF;PIP5K1C
CDH1	EGFR	R-HSA-881907	Gastrin-CREB signalling pathway via PKC and MAPK	3.11221e-12	5.97267e-12	0.548188	0.672617	0.388584	1.40317e-07	3.11221e-12	1	7	-0.0417195	10	NA	NA	NA	NA	NA	NA	NA	NA	NA	NRAS;CREB1;RPS6KA1;RPS6KA3;MAPK1;MMP3;RPS6KA2;SOS1;MAPK3;PRKCA
CDH1	EGFR	R-HSA-8847993	ERBB2 Activates PTK6 Signaling	1.37508e-09	2.13315e-09	0.548188	0.672617	0.388584	1.40317e-07	1.37508e-09	1	2	0.105849	3	NA	NA	NA	NA	NA	NA	NA	NA	NA	PTK6;ERBB2;NRG1
CDH1	EGFR	R-HSA-8848021	Signaling by PTK6	3.2028e-20	1.02728e-19	0.548188	0.672617	0.388584	1.40317e-07	3.2028e-20	1	20	0.0687808	27	NA	NA	NA	NA	NA	NA	NA	NA	NA	GPNMB;ARHGAP35;RHOA;RAC1;STAT3;NRAS;PTK6;BCAR1;CCND1;KHDRBS1;AKT1;CDK4;ERBB2;HIF1A;CBL;RASA1;LRRK2;NRG1;PXN;SFPQ;KHDRBS3;DOK1;CDK2;KHDRBS2;ARAP1;STAP2;CDKN1B
CDH1	EGFR	R-HSA-8856825	Cargo recognition for clathrin-mediated endocytosis	1.19567e-68	9.97115e-67	0.548188	0.672617	0.388584	1.40317e-07	1.19567e-68	1	44	-0.536293	59	NA	NA	NA	NA	NA	NA	NA	NA	NA	CLTCL1;ADRB2;CLTB;M6PR;VAMP7;CLTC;SYT1;VAMP4;SH3GL2;EPN2;VAMP3;SCARB2;DVL2;APOB;SH3GL1;IGF2R;LDLR;HGS;SH3GL3;TGOLN2;CLTA;IL7R;AAK1;VAMP8;ITSN2;WNT5A;LDLRAP1;CBL;STAM2;STON2;CD3G;CD3D;LRP2;EPS15L1;REPS1;ARRB2;TFRC;NECAP1;FCHO1;SGIP1;STAM;CD4;REPS2;FCHO2;SH3KBP1;STON1;CFTR;ARRB1;NECAP2;PICALM;AP2A1;EPS15;AP2S1;AP2M1;DAB2;AP2A2;EPN1;AP2B1;ITSN1
CDH1	EGFR	R-HSA-8856828	Clathrin-mediated endocytosis	1.00263e-74	2.23027e-72	0.548188	0.672617	0.388584	1.40317e-07	1.00263e-74	1	78	-0.172939	105	NA	NA	NA	NA	NA	NA	NA	NA	NA	OCRL;CTTN;RAB5A;CLTCL1;ADRB2;COPS8;CLTB;M6PR;RAB5C;COPS7A;COPS3;COPS7B;VAMP7;CLTC;SYT1;VAMP4;COPS2;SH3GL2;PIK3C2A;RAB5B;EPN2;SCARB2;VAMP3;DVL2;GAK;APOB;PACSIN2;SH3GL1;IGF2R;GPS1;COPS5;WASL;GAPVD1;ARPC1A;LDLR;HGS;DNM2;COPS4;SH3GL3;TRIP10;TGOLN2;CLTA;IL7R;AAK1;VAMP8;COPS6;ITSN2;WNT5A;DNAJC6;LDLRAP1;CBL;STAM2;SYNJ2;FNBP1L;STON2;PACSIN1;CD3G;ARPC3;CD3D;DNM1;LRP2;EPS15L1;REPS1;ARPC4;ARRB2;TFRC;NECAP1;…
CDH1	EGFR	R-HSA-8857538	PTK6 promotes HIF1A stabilization	1.22185e-09	1.90081e-09	0.548188	0.672617	0.388584	1.40317e-07	1.22185e-09	1	3	0.247357	4	NA	NA	NA	NA	NA	NA	NA	NA	NA	GPNMB;PTK6;HIF1A;LRRK2
CDH1	EGFR	R-HSA-8863795	Downregulation of ERBB2 signaling	6.69668e-12	1.24691e-11	0.548188	0.672617	0.388584	1.40317e-07	6.69668e-12	1	7	0.173221	10	NA	NA	NA	NA	NA	NA	NA	NA	NA	USP8;MATK;ERBIN;AKT1;ERBB2;AKT2;CDC37;NRG1;PTPN18;AKT3
CDH1	EGFR	R-HSA-8864260	Transcriptional regulation by the AP-2 (TFAP2) family of transcription factors	1.59384e-18	4.5595e-18	0.548188	0.672617	0.388584	1.40317e-07	1.59384e-18	1	6	-0.0627202	9	NA	NA	NA	NA	NA	NA	NA	NA	NA	CDKN1A;APOE;ERBB2;KIT;TFAP2C;MYBL2;NOP2;MYC;HSPD1
CDH1	EGFR	R-HSA-8866910	TFAP2 (AP-2) family regulates transcription of growth factors and their receptors	4.70607e-11	8.28606e-11	0.548188	0.672617	0.388584	1.40317e-07	4.70607e-11	1	2	-0.304581	3	NA	NA	NA	NA	NA	NA	NA	NA	NA	ERBB2;KIT;TFAP2C
CDH1	EGFR	R-HSA-8939211	ESR-mediated signaling	2.13818e-35	2.00145e-34	0.548188	0.672617	0.388584	1.40317e-07	2.13818e-35	1	54	-0.0573643	73	NA	NA	NA	NA	NA	NA	NA	NA	NA	GREB1;BCL2;MMP7;POLR2C;PRKCZ;FOS;PPP5C;FOXO3;POLR2F;POLR2D;KAT5;NRAS;PIK3CA;ELK1;CREB1;GNG10;PTK2;SPHK1;POLR2G;GPAM;GNG5;JUN;PPID;ATF2;GNG12;POLR2L;GNB5;PDPK1;CCND1;HSPB1;MAPK1;TFF3;AKT1;POLR2K;POLR2I;MMP9;FKBP5;SRC;KDM4B;EP300;CAV1;PTGES3;CHD1;GNGT2;GNG4;AKT2;GNG7;NOS3;GNB2;TBP;POLR2B;POLR2H;GNG11;STAG2;CBFB;FKBP4;MAPK3;HSP90AB1;POLR2A;GNB3;AXIN1;GNG2;KPNA2;HDAC1;MYC;AKT3;PIK3R1;RUNX1;POLR2E;MMP…
CDH1	EGFR	R-HSA-9006927	Signaling by Non-Receptor Tyrosine Kinases	3.2028e-20	1.02728e-19	0.548188	0.672617	0.388584	1.40317e-07	3.2028e-20	1	20	0.0687808	27	NA	NA	NA	NA	NA	NA	NA	NA	NA	GPNMB;ARHGAP35;RHOA;RAC1;STAT3;NRAS;PTK6;BCAR1;CCND1;KHDRBS1;AKT1;CDK4;ERBB2;HIF1A;CBL;RASA1;LRRK2;NRG1;PXN;SFPQ;KHDRBS3;DOK1;CDK2;KHDRBS2;ARAP1;STAP2;CDKN1B
CDH1	EGFR	R-HSA-9006931	Signaling by Nuclear Receptors	1.43523e-36	1.48487e-35	0.548188	0.672617	0.388584	1.40317e-07	1.43523e-36	1	72	-0.140521	97	NA	NA	NA	NA	NA	NA	NA	NA	NA	GREB1;BCL2;CRABP1;MMP7;POLR2C;PRKCZ;FOS;PPP5C;ABCA1;FOXO3;FABP5;POLR2F;SDR16C5;PDHA1;DLAT;POLR2D;KAT5;ALDH1A1;NRAS;PIK3CA;ELK1;CREB1;DHRS3;PLIN1;GNG10;DHRS4;PTK2;SPHK1;PDHB;POLR2G;GPAM;GNG5;JUN;PPID;ATF2;DHRS9;GNG12;POLR2L;FABP6;GNB5;PDPK1;CCND1;HSPB1;MAPK1;TFF3;AKT1;POLR2K;POLR2I;MMP9;KDM4A;CRABP2;FKBP5;ADH1A;SRC;RDH11;ADH1C;KDM4B;EP300;CPT1A;CAV1;PTGES3;CHD1;GNGT2;GNG4;AKT2;GNG7;NOS3;PDHX;GNB2;…
CDH1	EGFR	R-HSA-9009391	Extra-nuclear estrogen signaling	4.07828e-18	1.13483e-17	0.548188	0.672617	0.388584	1.40317e-07	4.07828e-18	1	25	-0.252854	34	NA	NA	NA	NA	NA	NA	NA	NA	NA	PRKCZ;FOS;FOXO3;NRAS;PIK3CA;ELK1;CREB1;GNG10;PTK2;SPHK1;GNG5;GNG12;GNB5;PDPK1;CCND1;MAPK1;AKT1;SRC;CAV1;GNGT2;GNG4;AKT2;GNG7;NOS3;GNB2;GNG11;MAPK3;GNB3;GNG2;AKT3;PIK3R1;GNB4;CDKN1B;GNB1
CDH1	EGFR	R-HSA-9012852	Signaling by NOTCH3	1.66427e-16	4.22127e-16	0.548188	0.672617	0.388584	1.40317e-07	1.66427e-16	1	7	-0.335729	10	NA	NA	NA	NA	NA	NA	NA	NA	NA	JAG2;NOTCH1;NOTCH3;JAG1;FABP7;WWC1;PLXND1;PBX1;HES1;DLGAP5
CDH1	EGFR	R-HSA-9013507	NOTCH3 Activation and Transmission of Signal to the Nucleus	3.21907e-08	4.42723e-08	0.548188	0.672617	0.388584	1.40317e-07	3.21907e-08	1	2	0.177872	3	NA	NA	NA	NA	NA	NA	NA	NA	NA	JAG2;NOTCH3;JAG1
CDH1	EGFR	R-HSA-9607240	FLT3 Signaling	3.51032e-42	5.45786e-41	0.548188	0.672617	0.388584	1.40317e-07	3.51032e-42	1	65	-0.130796	87	NA	NA	NA	NA	NA	NA	NA	NA	NA	IRS2;PPP2R5C;BRAF;MET;PPP2R5A;CAMK2G;SPTBN4;PPP5C;NF1;PPP2CB;DLG3;RASGRP4;NEFL;SHC1;FRS2;NRAS;KSR2;PIK3CA;PTPRA;SPTA1;MAP2K1;PTPN11;KSR1;PPP2R5D;PTK2;RBX1;RAF1;SPTB;PPP2R1A;MAP2K2;ITGA2B;ARAF;FGG;FGB;SPTAN1;PDPK1;PDE3B;MAPK1;IRS1;BRAP;IQGAP1;DLG1;PPP2R5B;PPP2R5E;SPTBN1;SRC;ERBB2;GAB1;NCAM1;FGF1;FGA;ACTN2;AKT2;IL2RG;CUL3;ITGB3;YWHAB;JAK3;CNKSR1;NRG1;GAB2;SPRED1;ARRB2;JAK2;FN1;SOS1;CSK;SPTBN2;MARK3…
CDH1	EGFR	R-HSA-9634638	Estrogen-dependent nuclear events downstream of ESR-membrane signaling	4.11046e-09	6.13782e-09	0.548188	0.672617	0.388584	1.40317e-07	4.11046e-09	1	6	0.0281889	9	NA	NA	NA	NA	NA	NA	NA	NA	NA	FOS;FOXO3;ELK1;CREB1;CCND1;AKT1;AKT2;AKT3;CDKN1B
CDH1	EGFR	R-HSA-9664565	Signaling by ERBB2 KD Mutants	2.67047e-13	5.45189e-13	0.548188	0.672617	0.388584	1.40317e-07	2.67047e-13	1	7	0.443975	10	NA	NA	NA	NA	NA	NA	NA	NA	NA	SHC1;NRAS;PIK3CA;ERBB2;GAB1;CDC37;NRG1;PLCG1;SOS1;PIK3R1
CDH1	EGFR	R-HSA-9665348	Signaling by ERBB2 ECD mutants	4.09115e-12	7.77008e-12	0.548188	0.672617	0.388584	1.40317e-07	4.09115e-12	1	6	0.173221	9	NA	NA	NA	NA	NA	NA	NA	NA	NA	SHC1;NRAS;PIK3CA;ERBB2;GAB1;CDC37;PLCG1;SOS1;PIK3R1
CDH1	EGFR	R-HSA-9665686	Signaling by ERBB2 TMD/JMD mutants	4.58887e-12	8.68539e-12	0.548188	0.672617	0.388584	1.40317e-07	4.58887e-12	1	5	0.443975	7	NA	NA	NA	NA	NA	NA	NA	NA	NA	SHC1;NRAS;ERBB2;CDC37;NRG1;PLCG1;SOS1
CDH1	IGF1R	R-HSA-2404192	Signaling by Type 1 Insulin-like Growth Factor 1 Receptor (IGF1R)	3.36074e-11	5.98625e-11	0.548188	0.484365	0.338548	1.39744e-06	3.36074e-11	1	10	-0.188724	14	NA	NA	NA	NA	NA	NA	NA	NA	NA	IRS2;FRS2;NRAS;PTPN11;PDPK1;PDE3B;IRS1;GAB1;FGF1;AKT2;GAB2;SOS1;IGF1;FGF2
CDH1	IGF1R	R-HSA-2428924	IGF1R signaling cascade	3.36074e-11	5.98625e-11	0.548188	0.484365	0.338548	1.39744e-06	3.36074e-11	1	10	-0.188724	14	NA	NA	NA	NA	NA	NA	NA	NA	NA	IRS2;FRS2;NRAS;PTPN11;PDPK1;PDE3B;IRS1;GAB1;FGF1;AKT2;GAB2;SOS1;IGF1;FGF2
CDH1	IGF1R	R-HSA-2428928	IRS-related events triggered by IGF1R	1.50344e-11	2.74549e-11	0.548188	0.484365	0.338548	1.39744e-06	3.36074e-11	0.447352	10	-0.188724	14	21	21	0	IRS2_404;IRS2_1100;IRS2_915;IRS2_346;IRS2_350;IRS2_643;IRS2_594;IRS2_388;IRS2_577;IRS2_527;IRS2_736;IRS2_391;IRS2_608;IRS2_520;IRS2_560;IRS2_679;IRS2_1109;IRS2_805;IRS2_1186;IRS2_1174;IRS2_365	0.00146686912249372;-0.00482414541246423;-0.00238292716334665;0.00375455257801272;0.00316084590781962;0.00278975666002235;-0.00544930694348578;-0.00327632505679598;-0.00055467289342559;0.00307714129850878;0.00273635942484685;-0.00564359629721467;0.00483623128487598;-0.00431642721485948;-0.006407653642581;-0.00884547412284376;-0.0074888773793349;-0.00924099027023439;-0.0195560531945445;-0.01873963…	IRS2_404;IRS2_1100;IRS2_915;IRS2_346;IRS2_350;IRS2_643;IRS2_594;IRS2_388;IRS2_577;IRS2_527;IRS2_736;IRS2_391;IRS2_608;IRS2_520;IRS2_560;IRS2_679;IRS2_1109;IRS2_805;IRS2_1186;IRS2_1174;IRS2_365	0.00146686912249372;-0.00482414541246423;-0.00238292716334665;0.00375455257801272;0.00316084590781962;0.00278975666002235;-0.00544930694348578;-0.00327632505679598;-0.00055467289342559;0.00307714129850878;0.00273635942484685;-0.00564359629721467;0.00483623128487598;-0.00431642721485948;-0.006407653642581;-0.00884547412284376;-0.0074888773793349;-0.00924099027023439;-0.0195560531945445;-0.01873963…	NA	NA	IRS2;FRS2;NRAS;PTPN11;PDPK1;PDE3B;IRS1;GAB1;FGF1;AKT2;GAB2;SOS1;IGF1;FGF2
CDH1	ITGAE	R-HSA-216083	Integrin cell surface interactions	2.09305e-08	2.95086e-08	0.548188	-0.149493	-0.26117	2.37064e-05	2.09305e-08	1	3	0.65074	4	0	0	0	NA	NA	NA	NA	NA	NA	ITGB7;KDR;ITGAL;ITGA4
CDH1	ITGB7	R-HSA-198933	Immunoregulatory interactions between a Lymphoid and a non-Lymphoid cell	2.03944e-09	3.12154e-09	0.548188	-0.249609	-0.326004	1.36345e-05	2.03944e-09	1	1	0.570543	2	NA	NA	NA	NA	NA	NA	NA	NA	NA	ITGAL;ITGA4
CDH1	ITGB7	R-HSA-216083	Integrin cell surface interactions	1.2038e-08	1.72725e-08	0.548188	-0.249609	-0.326004	1.36345e-05	1.2038e-08	1	3	0.570543	4	NA	NA	NA	NA	NA	NA	NA	NA	NA	ITGAE;KDR;ITGAL;ITGA4
CDH1	LRP5	R-HSA-201681	TCF dependent signaling in response to WNT	1.40827e-17	3.79585e-17	0.548188	0.000177837	-0.17012	6.29837e-05	1.40827e-17	1	33	-0.00732911	45	NA	NA	NA	NA	NA	NA	NA	NA	NA	PPP2R5C;PPP2R5A;USP8;PPP2CB;FZD8;UBA52;SMURF2;TLE1;KAT5;TCF7L2;APC;TLE3;PPP2R5D;RBX1;AMER1;DVL2;DVL3;PPP2R1A;TLE2;TLE4;GSK3B;AKT1;DVL1;LEF1;PPP2R5B;PPP2R5E;EP300;RNF146;TNKS;AKT2;CUL3;CTNNB1;LRP6;BTRC;FZD6;RUNX3;TNKS2;CBY1;PPP2R1B;DKK2;FZD1;KLHL12;AXIN1;MYC;CSNK1A1
CDH1	LRP5	R-HSA-3772470	Negative regulation of TCF-dependent signaling by WNT ligand antagonists	1.63647e-08	2.32622e-08	0.548188	0.000177837	-0.17012	6.29837e-05	1.63647e-08	1	1	-0.00732911	2	NA	NA	NA	NA	NA	NA	NA	NA	NA	LRP6;DKK2
CDH1	LRP5	R-HSA-4641262	Disassembly of the destruction complex and recruitment of AXIN to the membrane	4.92133e-12	9.28274e-12	0.548188	0.000177837	-0.17012	6.29837e-05	7.99216e-11	0.0615771	14	0.0363636	19	1	1	0	LRP6_1490	0.0116231	LRP6_1490	0.0116231	NA	NA	PPP2R5C;PPP2R5A;PPP2CB;APC;PPP2R5D;AMER1;DVL2;DVL3;PPP2R1A;GSK3B;DVL1;PPP2R5B;PPP2R5E;CTNNB1;LRP6;PPP2R1B;FZD1;AXIN1;CSNK1A1
CDH1	LRP5	R-HSA-4641263	Regulation of FZD by ubiquitination	4.85666e-08	6.58076e-08	0.548188	0.000177837	-0.17012	6.29837e-05	4.85666e-08	1	2	-0.00732911	3	NA	NA	NA	NA	NA	NA	NA	NA	NA	FZD8;LRP6;FZD6
CDH1	LRP5	R-HSA-4791275	Signaling by WNT in cancer	1.73601e-11	3.16811e-11	0.548188	0.000177837	-0.17012	6.29837e-05	1.73601e-11	1	13	-0.00732911	18	NA	NA	NA	NA	NA	NA	NA	NA	NA	PPP2R5C;PPP2R5A;PPP2CB;FZD8;APC;PPP2R5D;AMER1;PPP2R1A;GSK3B;PPP2R5B;PPP2R5E;CTNNB1;LRP6;FZD6;PPP2R1B;DKK2;AXIN1;CSNK1A1
CDH1	LRP5	R-HSA-5340588	RNF mutants show enhanced WNT signaling and proliferation	3.41311e-05	3.90557e-05	0.548188	0.000177837	-0.17012	6.29837e-05	3.41311e-05	1	1	-0.0827343	2	NA	NA	NA	NA	NA	NA	NA	NA	NA	FZD8;FZD6
CDH1	PTPRF	R-HSA-112316	Neuronal System	1.42847e-54	3.85406e-53	0.548188	0.478575	0.346582	3.64067e-08	1.42847e-54	1	62	-0.436927	83	NA	NA	NA	NA	NA	NA	NA	NA	NA	ABAT;PRKAA2;ACHE;CAMK2G;RAC1;SLC6A4;CACNB3;PPFIA1;DLG3;PRKAG1;NEFL;SLC1A1;MAOA;NRAS;GIT1;GNAI1;CREB1;MYO6;SYT1;RPS6KA1;RAB3A;PRKAA1;GNG10;GLUL;PRKAB1;PICK1;RPS6KA3;GNG5;ALDH5A1;DNAJC5;PPFIBP2;GNG12;GNB5;PDPK1;MAPK1;CACNA2D1;DLG1;SLC1A3;PRKAR1A;SRC;GLS;SNAP25;UNC13B;PRKACA;GNGT2;PRKAR1B;TUBA8;PRKAB2;EPB41L1;GNG4;ACTN2;GNG7;RPS6KA2;GNB2;NRG1;GNG11;AKAP5;BCHE;GNAI2;HSPA8;PPFIA3;MAPK3;CAMK2D;PRKCB;CA…
CDH1	PTPRF	R-HSA-388844	Receptor-type tyrosine-protein phosphatases	3.01847e-13	6.13503e-13	0.548188	0.478575	0.346582	3.64067e-08	3.01847e-13	1	3	0.520366	4	NA	NA	NA	NA	NA	NA	NA	NA	NA	PPFIA1;PPFIBP2;PPFIA3;PPFIBP1
CDH1	PTPRF	R-HSA-6794362	Protein-protein interactions at synapses	1.1824e-15	2.832e-15	0.548188	0.478575	0.346582	3.64067e-08	1.1824e-15	1	4	0.520366	6	NA	NA	NA	NA	NA	NA	NA	NA	NA	PPFIA1;SYT1;PPFIBP2;PPFIA3;PPFIBP1;STXBP1
CEACAM1	CD209	R-HSA-5621481	C-type lectin receptors (CLRs)	1.79446e-17	4.80853e-17	0.159211	-0.357444	0.045525	0.0330752	1.79446e-17	1	31	-0.0816068	42	NA	NA	NA	NA	NA	NA	NA	NA	NA	IKBKG;UBE2M;FCER1G;TRAF6;UBA52;TAB3;NRAS;SYK;MALT1;SKP1;FBXW11;RAF1;IKBKB;RELA;CARD11;NFKBIA;PDPK1;BCL10;ICAM3;PRKCD;PAK2;RELB;NFATC1;NFKB2;ITPR3;MAP3K7;CARD9;BTRC;TAB2;CUL1;NFATC3;PAK1;PPP3CA;PPP3R1;ITPR2;PLCG2;ICAM2;NFATC2;FYN;ITPR1;PPP3CB;NFKB1
CEACAM1	CD209	R-HSA-5621575	CD209 (DC-SIGN) signaling	8.75874e-09	1.27131e-08	0.159211	-0.357444	0.045525	0.0330752	8.75874e-09	1	6	-0.341508	9	NA	NA	NA	NA	NA	NA	NA	NA	NA	NRAS;RAF1;RELA;ICAM3;PAK2;PAK1;ICAM2;FYN;NFKB1
CEACAM5	CD8A	R-HSA-198933	Immunoregulatory interactions between a Lymphoid and a non-Lymphoid cell	9.87992e-21	3.32391e-20	0.846303	-0.514176	-0.353066	0.00178772	9.87992e-21	1	36	0.832135	49	0	0	0	NA	NA	NA	NA	NA	NA	HLA-A;IGLV2-23;IGHV3-53;IGHV4-34;HLA-F;IGHV3-23;HLA-B;IGKV1-17;IGLV2-11;HLA-E;IGHV3-30;IGHV4-39;IGLV1-40;HLA-C;IGLV3-25;IGHV3-11;IGHV3-13;IGLV3-1;IGHV3-48;IGHV1-2;IGLV3-27;IGLV1-51;IGKV3D-20;IGLV3-19;IGHV1-46;IGLV7-43;IGKV1D-16;IGLV1-44;IGKV3-20;IGKV1-16;FCGR3A;IGKV1-5;IGKV3-11;FCGR1A;IGLV2-14;CD3G;IGHV2-70;TRAC;CD3E;CD3D;IGKV4-1;IGLV3-21;IGLC7;IGLV2-8;IGKC;IGLV6-57;IGLV1-47;IGHV3-7;IGHV2-5
CEACAM5	CEACAM1	R-HSA-1566977	Fibronectin matrix formation	0.0033472	0.00352931	0.846303	0.159211	0.557858	0.0428829	0.0033472	1	2	0.118534	3	NA	NA	NA	NA	NA	NA	NA	NA	NA	ITGA5;ITGB1;FN1
CEACAM5	CEACAM1	R-HSA-202733	Cell surface interactions at the vascular wall	3.65178e-27	1.76311e-26	0.846303	0.159211	0.557858	0.0428829	3.65178e-27	1	49	-0.238196	66	NA	NA	NA	NA	NA	NA	NA	NA	NA	IGLV2-23;IGHV3-53;PROCR;IGHV4-34;FCER1G;IGHV3-23;SHC1;NRAS;IGKV1-17;IGLV2-11;PTPN11;IGHV3-30;ITGA5;IGHV4-39;IGLV1-40;APOB;ATP1B1;LYN;IGLV3-25;ATP1B2;IGHV3-13;IGHV3-11;ITGB1;IGLV3-1;IGHV1-2;IGHV3-48;IGLV3-27;IGLV1-51;IGKV3D-20;IGHV1-46;IGLV3-19;IGLV7-43;IGKV3-20;IGKV1D-16;IGLV1-44;SLC7A6;PROC;IGKV1-16;IGKV1-5;SLC7A7;ITGB3;IGKV3-11;ITGAL;IGLV2-14;IGHV2-70;IGKV4-1;IGLV3-21;PLCG1;LCK;IGLC7;FN1;SOS1;I…
CEACAM6	CEACAM1	R-HSA-1566977	Fibronectin matrix formation	0.0117614	0.0121499	0.075566	0.159211	0.399436	0.150682	0.0117614	1	2	0.118534	3	NA	NA	NA	NA	NA	NA	NA	NA	NA	ITGA5;ITGB1;FN1
CEACAM6	CEACAM1	R-HSA-202733	Cell surface interactions at the vascular wall	1.28316e-26	6.06746e-26	0.075566	0.159211	0.399436	0.150682	1.28316e-26	1	49	-0.238196	66	NA	NA	NA	NA	NA	NA	NA	NA	NA	IGLV2-23;IGHV3-53;PROCR;IGHV4-34;FCER1G;IGHV3-23;SHC1;NRAS;IGKV1-17;IGLV2-11;PTPN11;IGHV3-30;ITGA5;IGHV4-39;IGLV1-40;APOB;ATP1B1;LYN;IGLV3-25;ATP1B2;IGHV3-13;IGHV3-11;ITGB1;IGLV3-1;IGHV1-2;IGHV3-48;IGLV3-27;IGLV1-51;IGKV3D-20;IGHV1-46;IGLV3-19;IGLV7-43;IGKV3-20;IGKV1D-16;IGLV1-44;SLC7A6;PROC;IGKV1-16;IGKV1-5;SLC7A7;ITGB3;IGKV3-11;ITGAL;IGLV2-14;IGHV2-70;IGKV4-1;IGLV3-21;PLCG1;LCK;IGLC7;FN1;SOS1;I…
CEACAM6	CEACAM8	R-HSA-1566977	Fibronectin matrix formation	0.00234795	0.00249674	0.075566	0.717271	0.460888	0.0300809	0.00234795	1	2	-0.015081	3	NA	NA	NA	NA	NA	NA	NA	NA	NA	ITGA5;ITGB1;FN1
CEACAM6	CEACAM8	R-HSA-202733	Cell surface interactions at the vascular wall	2.5616e-27	1.25214e-26	0.075566	0.717271	0.460888	0.0300809	2.5616e-27	1	49	-0.217618	66	NA	NA	NA	NA	NA	NA	NA	NA	NA	IGLV2-23;IGHV3-53;PROCR;IGHV4-34;FCER1G;IGHV3-23;SHC1;NRAS;IGKV1-17;IGLV2-11;PTPN11;IGHV3-30;ITGA5;IGHV4-39;IGLV1-40;APOB;ATP1B1;LYN;IGLV3-25;ATP1B2;IGHV3-13;IGHV3-11;ITGB1;IGLV3-1;IGHV1-2;IGHV3-48;IGLV3-27;IGLV1-51;IGKV3D-20;IGHV1-46;IGLV3-19;IGLV7-43;IGKV3-20;IGKV1D-16;IGLV1-44;SLC7A6;PROC;IGKV1-16;IGKV1-5;SLC7A7;ITGB3;IGKV3-11;ITGAL;IGLV2-14;IGHV2-70;IGKV4-1;IGLV3-21;PLCG1;LCK;IGLC7;FN1;SOS1;I…
CEACAM8	CEACAM1	R-HSA-1566977	Fibronectin matrix formation	0.000755788	0.000822431	0.717271	0.159211	0.501339	0.00968282	0.000755788	1	2	0.118534	3	NA	NA	NA	NA	NA	NA	NA	NA	NA	ITGA5;ITGB1;FN1
CEACAM8	CEACAM1	R-HSA-202733	Cell surface interactions at the vascular wall	8.24561e-28	4.11085e-27	0.717271	0.159211	0.501339	0.00968282	8.24561e-28	1	49	-0.238196	66	NA	NA	NA	NA	NA	NA	NA	NA	NA	IGLV2-23;IGHV3-53;PROCR;IGHV4-34;FCER1G;IGHV3-23;SHC1;NRAS;IGKV1-17;IGLV2-11;PTPN11;IGHV3-30;ITGA5;IGHV4-39;IGLV1-40;APOB;ATP1B1;LYN;IGLV3-25;ATP1B2;IGHV3-13;IGHV3-11;ITGB1;IGLV3-1;IGHV1-2;IGHV3-48;IGLV3-27;IGLV1-51;IGKV3D-20;IGHV1-46;IGLV3-19;IGLV7-43;IGKV3-20;IGKV1D-16;IGLV1-44;SLC7A6;PROC;IGKV1-16;IGKV1-5;SLC7A7;ITGB3;IGKV3-11;ITGAL;IGLV2-14;IGHV2-70;IGKV4-1;IGLV3-21;PLCG1;LCK;IGLC7;FN1;SOS1;I…
CEL	CXCR4	R-HSA-162587	HIV Life Cycle	1.76583e-29	9.73861e-29	0.713742	-0.167827	-0.284285	0.00102105	1.76583e-29	1	43	-0.0693446	58	NA	NA	NA	NA	NA	NA	NA	NA	NA	TAF11;CHMP4B;POLR2C;CHMP6;POLR2F;BANF1;UBA52;POLR2D;TAF6;CTDP1;TAF9;POLR2G;PSIP1;CHMP4C;CHMP2A;POLR2L;ELL;CCNT2;POLR2K;GTF2H4;POLR2I;TAF5;CHMP4A;NELFE;GTF2H5;GTF2H1;GTF2E1;GTF2E2;HMGA1;CHMP3;TCEA1;ERCC2;GTF2B;ERCC3;GTF2H3;TBP;POLR2B;NCBP1;GTF2A1;POLR2H;GTF2F1;CHMP2B;MNAT1;NCBP2;RANBP2;GTF2A2;KPNA1;CD4;GTF2F2;CCNH;CDK7;RAN;POLR2A;XPO1;CCNT1;CCNK;CDK9;POLR2E
CEL	CXCR4	R-HSA-418594	G alpha (i) signalling events	5.11142e-59	1.82683e-57	0.713742	-0.167827	-0.284285	0.00102105	5.11142e-59	1	80	0.0225511	107	NA	NA	NA	NA	NA	NA	NA	NA	NA	ACKR3;CXCL9;CXCL6;CAMK2G;CCL20;PPP2CB;CCR1;SAA1;C5AR1;APP;CXCL5;GNAI1;FPR2;DHRS3;CREB1;FPR1;GNG10;PF4;C3AR1;PPP2R5D;GRK2;SDC4;GNG5;CXCL10;PPP2R1A;CXCL1;APOB;GNG12;GPC3;PLA2G4A;GNB5;PDE1C;PPBP;RBP2;HCAR2;PPP1R1B;MAPK1;PRKCD;CXCL16;LPAR1;PDE4D;PRKAR1A;GPC4;SRC;APOE;LRP8;RETSAT;CCL21;PDE4A;PRKACA;GNGT2;PRKAR1B;ITPR3;SDC1;GNG4;GNAI3;AGRN;GPC1;S1PR1;HEBP1;GNG7;SDC2;ANXA1;CCL5;GNB2;CXCL13;APOC3;AKR1B10…
CEL	CXCR4	R-HSA-500792	GPCR ligand binding	5.11852e-19	1.51139e-18	0.713742	-0.167827	-0.284285	0.00102105	5.11852e-19	1	13	-0.235377	18	NA	NA	NA	NA	NA	NA	NA	NA	NA	GNG10;GNG5;GNG12;GNB5;GNGT2;GNG4;NTS;GNG7;ANXA1;GNB2;GNG11;F2R;FZD1;GNB3;GNG2;CXCL12;GNB4;GNB1
CGN	F11R	R-HSA-1500931	Cell-Cell communication	1.02229e-06	1.28875e-06	0.0692074	0.516965	-0.0288936	0.000148144	1.02229e-06	1	3	0.481043	4	NA	NA	NA	NA	NA	NA	NA	NA	NA	PARD6B;PRKCI;PARD6G;PARD3
CGN	F11R	R-HSA-170834	Signaling by TGF-beta Receptor Complex	3.30634e-14	7.26761e-14	0.0692074	0.516965	-0.0288936	0.000148144	3.30634e-14	1	15	0.352643	20	NA	NA	NA	NA	NA	NA	NA	NA	NA	TGFB1;PRKCZ;UBE2M;RHOA;UBA52;SMAD2;SMAD4;FKBP1A;CDKN2B;PPP1CB;ARHGEF18;SERPINE1;SMURF1;TGFBR1;RBL1;PARD3;SMAD3;TGFBR2;JUNB;MYC
CGN	F11R	R-HSA-202733	Cell surface interactions at the vascular wall	2.32199e-29	1.26788e-28	0.0692074	0.516965	-0.0288936	0.000148144	2.32199e-29	1	51	-0.51642	68	NA	NA	NA	NA	NA	NA	NA	NA	NA	IGLV2-23;TGFB1;IGHV3-53;PROCR;IGHV4-34;FCER1G;IGHV3-23;SHC1;NRAS;ITGB2;IGKV1-17;IGLV2-11;PTPN11;IGHV3-30;ITGA5;IGHV4-39;IGLV1-40;APOB;ATP1B1;LYN;IGLV3-25;ATP1B2;IGHV3-13;IGHV3-11;ITGB1;IGLV3-1;IGHV1-2;IGHV3-48;IGLV3-27;IGLV1-51;IGKV3D-20;IGHV1-46;IGLV3-19;IGLV7-43;IGKV3-20;IGKV1D-16;IGLV1-44;SLC7A6;PROC;IGKV1-16;IGKV1-5;SLC7A7;ITGB3;IGKV3-11;ITGAL;IGLV2-14;IGHV2-70;IGKV4-1;IGLV3-21;PLCG1;LCK;IGLC…
CGN	F11R	R-HSA-216083	Integrin cell surface interactions	1.30797e-07	1.72061e-07	0.0692074	0.516965	-0.0288936	0.000148144	1.30797e-07	1	3	-0.411557	4	NA	NA	NA	NA	NA	NA	NA	NA	NA	ITGB2;KDR;ITGAL;ITGA4
CGN	F11R	R-HSA-2173791	TGF-beta receptor signaling in EMT (epithelial to mesenchymal transition)	3.47483e-06	4.24256e-06	0.0692074	0.516965	-0.0288936	0.000148144	3.47483e-06	1	7	-0.0730092	10	NA	NA	NA	NA	NA	NA	NA	NA	NA	TGFB1;PRKCZ;RHOA;UBA52;FKBP1A;ARHGEF18;SMURF1;TGFBR1;PARD3;TGFBR2
CGN	F11R	R-HSA-420029	Tight junction interactions	1.02229e-06	1.28875e-06	0.0692074	0.516965	-0.0288936	0.000148144	1.02229e-06	1	3	0.481043	4	NA	NA	NA	NA	NA	NA	NA	NA	NA	PARD6B;PRKCI;PARD6G;PARD3
CGN	F11R	R-HSA-421270	Cell-cell junction organization	1.02229e-06	1.28875e-06	0.0692074	0.516965	-0.0288936	0.000148144	1.02229e-06	1	3	0.481043	4	NA	NA	NA	NA	NA	NA	NA	NA	NA	PARD6B;PRKCI;PARD6G;PARD3
CGN	F11R	R-HSA-446728	Cell junction organization	1.02229e-06	1.28875e-06	0.0692074	0.516965	-0.0288936	0.000148144	1.02229e-06	1	3	0.481043	4	NA	NA	NA	NA	NA	NA	NA	NA	NA	PARD6B;PRKCI;PARD6G;PARD3
CGN	F11R	R-HSA-9006936	Signaling by TGF-beta family members	9.70809e-08	1.28631e-07	0.0692074	0.516965	-0.0288936	0.000148144	9.70809e-08	1	17	0.286258	23	NA	NA	NA	NA	NA	NA	NA	NA	NA	TGFB1;PRKCZ;UBE2M;RHOA;SMAD1;UBA52;SMAD2;SMAD5;SMAD4;FKBP1A;CDKN2B;PPP1CB;ARHGEF18;SERPINE1;SMURF1;ACVR1B;TGFBR1;RBL1;PARD3;SMAD3;TGFBR2;JUNB;MYC
CGN	OCLN	R-HSA-109581	Apoptosis	1.0814e-23	4.4089e-23	0.0692074	-0.0298302	0.473009	0.389188	1.0814e-23	1	53	-0.138266	71	NA	NA	NA	NA	NA	NA	NA	NA	NA	STK24;TP53;BCL2;TJP2;PLEC;BMX;DYNLL2;BMF;UBA52;YWHAE;TRAF2;APC;BIRC2;CASP3;BBC3;SATB1;CASP7;BCL2L1;PTK2;YWHAG;RIPK1;DFFA;SPTAN1;UNC5B;CASP8;BCL2L11;BAD;ROCK1;MAPK1;AKT1;CASP9;PRKCD;FNTA;PAK2;YWHAQ;TJP1;DSG1;LMNB1;YWHAZ;YWHAH;TICAM1;FAS;APAF1;DBNL;DYNLL1;DFFB;CD14;CASP6;CTNNB1;DNM1L;YWHAB;MAPK8;TRADD;STK26;ACIN1;BAX;LY96;MAPK3;PRKCQ;DSG3;DSP;BCAP31;PKP1;ADD1;CDH1;PMAIP1;SFN;TNFRSF10A;DSG2;GSN;VIM
CGN	OCLN	R-HSA-111465	Apoptotic cleavage of cellular proteins	1.72717e-23	6.94909e-23	0.0692074	-0.0298302	0.473009	0.389188	1.72717e-23	1	21	0.0374912	29	NA	NA	NA	NA	NA	NA	NA	NA	NA	STK24;TJP2;PLEC;BMX;APC;BIRC2;SATB1;PTK2;SPTAN1;ROCK1;PRKCD;FNTA;TJP1;DSG1;LMNB1;DBNL;CTNNB1;STK26;ACIN1;PRKCQ;DSG3;DSP;BCAP31;PKP1;ADD1;CDH1;DSG2;GSN;VIM
CGN	OCLN	R-HSA-351906	Apoptotic cleavage of cell adhesion proteins	1.32635e-12	2.59611e-12	0.0692074	-0.0298302	0.473009	0.389188	1.32635e-12	1	6	-0.0625793	9	NA	NA	NA	NA	NA	NA	NA	NA	NA	TJP2;TJP1;DSG1;CTNNB1;DSG3;DSP;PKP1;CDH1;DSG2
CGN	OCLN	R-HSA-5357801	Programmed Cell Death	3.7572e-19	1.12146e-18	0.0692074	-0.0298302	0.473009	0.389188	3.7572e-19	1	54	-0.458774	73	NA	NA	NA	NA	NA	NA	NA	NA	NA	STK24;TP53;BCL2;TJP2;PLEC;BMX;DYNLL2;BMF;UBA52;YWHAE;TRAF2;APC;BIRC2;CASP3;BBC3;SATB1;CASP7;BCL2L1;PTK2;YWHAG;RIPK1;DFFA;SPTAN1;UNC5B;CASP8;BCL2L11;BAD;ROCK1;MAPK1;AKT1;CASP9;PRKCD;FNTA;PAK2;YWHAQ;TJP1;DSG1;LMNB1;YWHAZ;YWHAH;BIRC3;TICAM1;FAS;APAF1;DBNL;DYNLL1;DFFB;CD14;CASP6;CTNNB1;DNM1L;YWHAB;RIPK3;MAPK8;TRADD;STK26;ACIN1;BAX;LY96;MAPK3;PRKCQ;DSG3;DSP;BCAP31;PKP1;ADD1;CDH1;PMAIP1;SFN;TNFRSF10A;D…
CGN	OCLN	R-HSA-75153	Apoptotic execution phase	8.73773e-26	3.92912e-25	0.0692074	-0.0298302	0.473009	0.389188	8.73773e-26	1	24	-0.166455	33	NA	NA	NA	NA	NA	NA	NA	NA	NA	STK24;TJP2;PLEC;BMX;APC;BIRC2;SATB1;PTK2;DFFA;SPTAN1;ROCK1;PRKCD;FNTA;PAK2;TJP1;DSG1;LMNB1;DBNL;DFFB;CTNNB1;DNM1L;STK26;ACIN1;PRKCQ;DSG3;DSP;BCAP31;PKP1;ADD1;CDH1;DSG2;GSN;VIM
CGN	OCLN	R-HSA-8878171	Transcriptional regulation by RUNX1	2.33018e-08	3.26676e-08	0.0692074	-0.0298302	0.473009	0.389188	2.33018e-08	1	27	0.0394644	37	NA	NA	NA	NA	NA	NA	NA	NA	NA	LDB1;UBA52;CCND3;TCF12;LGALS3;PTPN11;PF4;CR1;GPAM;CBX4;ITGA2B;CCND1;GP1BA;PRMT6;TJP1;CLDN5;PML;CDK6;TNFRSF18;SRC;EP300;SERPINB13;LMO2;TCF3;TP73;SIN3A;YAP1;LIFR;ITCH;CBFB;SIN3B;PRKCB;PRKCQ;AXIN1;HDAC1;RUNX1;MYL9
CGN	OCLN	R-HSA-8935964	RUNX1 regulates expression of components of tight junctions	6.64151e-06	7.94671e-06	0.0692074	-0.0298302	0.473009	0.389188	6.64151e-06	1	3	-0.471177	4	NA	NA	NA	NA	NA	NA	NA	NA	NA	TJP1;CLDN5;CBFB;RUNX1
CGN	TGFBR1	R-HSA-170834	Signaling by TGF-beta Receptor Complex	1.39587e-08	1.99452e-08	0.0692074	0.215371	-0.310218	0.0469231	1.39587e-08	1	19	0.184496	26	NA	NA	NA	NA	NA	NA	NA	NA	NA	TGFB1;PRKCZ;UBE2M;PPP1CA;PPP1CC;RHOA;SMAD2;SMURF2;SMAD4;FKBP1A;CDKN2B;PPP1CB;ARHGEF18;USP15;SERPINE1;SMURF1;STRAP;NEDD4L;UCHL5;RBL1;PARD3;SMAD3;F11R;TGFBR2;JUNB;MYC
CGN	TGFBR1	R-HSA-2173788	Downregulation of TGF-beta receptor signaling	0.000522826	0.000573234	0.0692074	0.215371	-0.310218	0.0469231	0.000522826	1	9	0.20902	13	NA	NA	NA	NA	NA	NA	NA	NA	NA	TGFB1;PPP1CA;PPP1CC;SMAD2;SMURF2;PPP1CB;USP15;SMURF1;STRAP;NEDD4L;UCHL5;SMAD3;TGFBR2
CGN	TGFBR1	R-HSA-2173789	TGF-beta receptor signaling activates SMADs	0.00132834	0.00143132	0.0692074	0.215371	-0.310218	0.0469231	0.00132834	1	12	0.20902	16	NA	NA	NA	NA	NA	NA	NA	NA	NA	TGFB1;UBE2M;PPP1CA;PPP1CC;SMAD2;SMURF2;SMAD4;FKBP1A;PPP1CB;USP15;SMURF1;STRAP;NEDD4L;UCHL5;SMAD3;TGFBR2
CGN	TGFBR1	R-HSA-2173791	TGF-beta receptor signaling in EMT (epithelial to mesenchymal transition)	0.00072827	0.000793428	0.0692074	0.215371	-0.310218	0.0469231	0.00072827	1	6	-0.035377	9	NA	NA	NA	NA	NA	NA	NA	NA	NA	TGFB1;PRKCZ;RHOA;FKBP1A;ARHGEF18;SMURF1;PARD3;F11R;TGFBR2
CGN	TGFBR1	R-HSA-3304349	Loss of Function of SMAD2/3 in Cancer	0.0254255	0.0259344	0.0692074	0.215371	-0.310218	0.0469231	0.0254255	1	3	-0.191121	5	NA	NA	NA	NA	NA	NA	NA	NA	NA	TGFB1;SMAD2;SMAD4;SMAD3;TGFBR2
CGN	TGFBR1	R-HSA-3304351	Signaling by TGF-beta Receptor Complex in Cancer	0.0196751	0.0201435	0.0692074	0.215371	-0.310218	0.0469231	0.0196751	1	4	-0.0569415	6	NA	NA	NA	NA	NA	NA	NA	NA	NA	TGFB1;SMAD2;SMAD4;FKBP1A;SMAD3;TGFBR2
CGN	TGFBR1	R-HSA-3304356	SMAD2/3 Phosphorylation Motif Mutants in Cancer	2.02112e-08	2.85383e-08	0.0692074	0.215371	-0.310218	0.0469231	2.02112e-08	1	3	0.294856	4	NA	NA	NA	NA	NA	NA	NA	NA	NA	TGFB1;SMAD2;SMAD3;TGFBR2
CGN	TGFBR1	R-HSA-3642278	Loss of Function of TGFBR2 in Cancer	0.0363348	0.0369115	0.0692074	0.215371	-0.310218	0.0469231	0.0363348	1	1	0.0260747	2	NA	NA	NA	NA	NA	NA	NA	NA	NA	TGFB1;TGFBR2
CGN	TGFBR1	R-HSA-3645790	TGFBR2 Kinase Domain Mutants in Cancer	0.0363348	0.0369115	0.0692074	0.215371	-0.310218	0.0469231	0.0363348	1	1	0.0260747	2	NA	NA	NA	NA	NA	NA	NA	NA	NA	TGFB1;TGFBR2
CGN	TGFBR1	R-HSA-3656532	TGFBR1 KD Mutants in Cancer	2.02112e-08	2.85383e-08	0.0692074	0.215371	-0.310218	0.0469231	2.02112e-08	1	3	0.294856	4	NA	NA	NA	NA	NA	NA	NA	NA	NA	TGFB1;SMAD2;SMAD3;TGFBR2
CGN	TGFBR1	R-HSA-3656534	Loss of Function of TGFBR1 in Cancer	0.0134933	0.0138869	0.0692074	0.215371	-0.310218	0.0469231	0.0134933	1	3	-0.0569415	5	NA	NA	NA	NA	NA	NA	NA	NA	NA	TGFB1;SMAD2;FKBP1A;SMAD3;TGFBR2
CGN	TGFBR1	R-HSA-3656535	TGFBR1 LBD Mutants in Cancer	0.0153395	0.0157458	0.0692074	0.215371	-0.310218	0.0469231	0.0153395	1	2	-0.0569415	3	NA	NA	NA	NA	NA	NA	NA	NA	NA	TGFB1;FKBP1A;TGFBR2
CGN	TGFBR1	R-HSA-5689603	UCH proteinases	1.76587e-05	2.06706e-05	0.0692074	0.215371	-0.310218	0.0469231	1.76587e-05	1	4	0.184496	6	NA	NA	NA	NA	NA	NA	NA	NA	NA	TGFB1;USP15;HCFC1;UCHL5;BARD1;TGFBR2
CGN	TGFBR1	R-HSA-5689880	Ub-specific processing proteases	3.99797e-32	2.66402e-31	0.0692074	0.215371	-0.310218	0.0469231	3.99797e-32	1	29	0.294856	39	NA	NA	NA	NA	NA	NA	NA	NA	NA	TP53;IKBKG;ADRB2;SMAD1;SMAD2;SMURF2;MDM4;TRAF2;SMAD4;BIRC2;RNF123;RIPK1;CCP110;NFKBIA;DDX58;USP15;HGS;BIRC3;BECN1;RNF146;TNKS;MAP3K7;STAM2;TNKS2;DDB2;ARRB2;CCNA2;USP10;SMAD3;AXIN1;SKP2;CDC20;CFTR;ARRB1;KEAP1;CYLD;MYC;PTEN;SNX3
CGN	TGFBR1	R-HSA-9006936	Signaling by TGF-beta family members	1.10057e-08	1.58244e-08	0.0692074	0.215371	-0.310218	0.0469231	1.10057e-08	1	21	-0.00944327	29	NA	NA	NA	NA	NA	NA	NA	NA	NA	TGFB1;PRKCZ;UBE2M;PPP1CA;PPP1CC;RHOA;SMAD1;SMAD2;SMURF2;SMAD5;SMAD4;FKBP1A;CDKN2B;PPP1CB;ARHGEF18;USP15;SERPINE1;SMURF1;STRAP;ACVR1B;NEDD4L;UCHL5;RBL1;PARD3;SMAD3;F11R;TGFBR2;JUNB;MYC
CGN	TGFBR2	R-HSA-170834	Signaling by TGF-beta Receptor Complex	3.54648e-11	6.30894e-11	0.0692074	-0.444363	0.124454	0.000119217	3.54648e-11	1	19	-0.421142	26	NA	NA	NA	NA	NA	NA	NA	NA	NA	TGFB1;PRKCZ;UBE2M;PPP1CA;PPP1CC;RHOA;SMAD2;SMURF2;SMAD4;CDKN2B;PPP1CB;ARHGEF18;USP15;SERPINE1;SMURF1;STRAP;TGFBR1;NEDD4L;UCHL5;CBL;RBL1;PARD3;SMAD3;F11R;JUNB;MYC
CGN	TGFBR2	R-HSA-2173788	Downregulation of TGF-beta receptor signaling	1.32834e-06	1.6639e-06	0.0692074	-0.444363	0.124454	0.000119217	1.32834e-06	1	9	-0.342354	13	NA	NA	NA	NA	NA	NA	NA	NA	NA	TGFB1;PPP1CA;PPP1CC;SMAD2;SMURF2;PPP1CB;USP15;SMURF1;STRAP;TGFBR1;NEDD4L;UCHL5;SMAD3
CGN	TGFBR2	R-HSA-2173789	TGF-beta receptor signaling activates SMADs	3.43364e-07	4.45726e-07	0.0692074	-0.444363	0.124454	0.000119217	4.16044e-07	0.825309	12	-0.342777	16	1	1	0	TGFBR1_165	0.00142789	TGFBR1_165	0.00142789	NA	NA	TGFB1;UBE2M;PPP1CA;PPP1CC;SMAD2;SMURF2;SMAD4;PPP1CB;USP15;SMURF1;STRAP;TGFBR1;NEDD4L;UCHL5;CBL;SMAD3
CGN	TGFBR2	R-HSA-2173791	TGF-beta receptor signaling in EMT (epithelial to mesenchymal transition)	1.65713e-06	2.0626e-06	0.0692074	-0.444363	0.124454	0.000119217	1.65713e-06	1	6	-0.342777	8	NA	NA	NA	NA	NA	NA	NA	NA	NA	TGFB1;PRKCZ;RHOA;ARHGEF18;SMURF1;TGFBR1;PARD3;F11R
CGN	TGFBR2	R-HSA-3304349	Loss of Function of SMAD2/3 in Cancer	6.45985e-05	7.31284e-05	0.0692074	-0.444363	0.124454	0.000119217	6.45985e-05	1	3	-0.140803	5	NA	NA	NA	NA	NA	NA	NA	NA	NA	TGFB1;SMAD2;SMAD4;TGFBR1;SMAD3
CGN	TGFBR2	R-HSA-3304351	Signaling by TGF-beta Receptor Complex in Cancer	6.45985e-05	7.31284e-05	0.0692074	-0.444363	0.124454	0.000119217	6.45985e-05	1	3	-0.140803	5	NA	NA	NA	NA	NA	NA	NA	NA	NA	TGFB1;SMAD2;SMAD4;TGFBR1;SMAD3
CGN	TGFBR2	R-HSA-3304356	SMAD2/3 Phosphorylation Motif Mutants in Cancer	3.06471e-06	3.75182e-06	0.0692074	-0.444363	0.124454	0.000119217	3.06471e-06	1	3	-0.342777	4	NA	NA	NA	NA	NA	NA	NA	NA	NA	TGFB1;SMAD2;TGFBR1;SMAD3
CGN	TGFBR2	R-HSA-3642278	Loss of Function of TGFBR2 in Cancer	9.23156e-05	0.000103653	0.0692074	-0.444363	0.124454	0.000119217	9.23156e-05	1	1	0.078506	2	NA	NA	NA	NA	NA	NA	NA	NA	NA	TGFB1;TGFBR1
CGN	TGFBR2	R-HSA-3645790	TGFBR2 Kinase Domain Mutants in Cancer	9.23156e-05	0.000103653	0.0692074	-0.444363	0.124454	0.000119217	9.23156e-05	1	1	0.078506	2	NA	NA	NA	NA	NA	NA	NA	NA	NA	TGFB1;TGFBR1
CGN	TGFBR2	R-HSA-3656532	TGFBR1 KD Mutants in Cancer	3.06471e-06	3.75182e-06	0.0692074	-0.444363	0.124454	0.000119217	3.06471e-06	1	3	-0.342777	4	NA	NA	NA	NA	NA	NA	NA	NA	NA	TGFB1;SMAD2;TGFBR1;SMAD3
CGN	TGFBR2	R-HSA-3656534	Loss of Function of TGFBR1 in Cancer	3.06471e-06	3.75182e-06	0.0692074	-0.444363	0.124454	0.000119217	3.06471e-06	1	3	-0.342777	4	NA	NA	NA	NA	NA	NA	NA	NA	NA	TGFB1;SMAD2;TGFBR1;SMAD3
CGN	TGFBR2	R-HSA-3656535	TGFBR1 LBD Mutants in Cancer	9.23156e-05	0.000103653	0.0692074	-0.444363	0.124454	0.000119217	9.23156e-05	1	1	0.078506	2	NA	NA	NA	NA	NA	NA	NA	NA	NA	TGFB1;TGFBR1
CGN	TGFBR2	R-HSA-5689603	UCH proteinases	5.38798e-08	7.26493e-08	0.0692074	-0.444363	0.124454	0.000119217	5.38798e-08	1	4	-0.43439	6	NA	NA	NA	NA	NA	NA	NA	NA	NA	TGFB1;USP15;TGFBR1;HCFC1;UCHL5;BARD1
CGN	TGFBR2	R-HSA-9006936	Signaling by TGF-beta family members	2.79622e-11	5.02626e-11	0.0692074	-0.444363	0.124454	0.000119217	2.79622e-11	1	21	-0.391684	29	NA	NA	NA	NA	NA	NA	NA	NA	NA	TGFB1;PRKCZ;UBE2M;PPP1CA;PPP1CC;RHOA;SMAD1;SMAD2;SMURF2;SMAD5;SMAD4;CDKN2B;PPP1CB;ARHGEF18;USP15;SERPINE1;SMURF1;STRAP;ACVR1B;TGFBR1;NEDD4L;UCHL5;CBL;RBL1;PARD3;SMAD3;F11R;JUNB;MYC
COL4A6	CD47	R-HSA-1500931	Cell-Cell communication	1.059e-07	1.39911e-07	0.146778	-0.146926	-0.181677	0.189689	1.059e-07	1	9	0.0711769	12	NA	NA	NA	NA	NA	NA	NA	NA	NA	PTPN11;PTK2;NCK1;WASL;TYROBP;SKAP2;PTPN6;PTK2B;SIRPA;PXN;FYB1;FYN
COL4A6	CD47	R-HSA-202733	Cell surface interactions at the vascular wall	2.97315e-26	1.36596e-25	0.146778	-0.146926	-0.181677	0.189689	2.97315e-26	1	51	0.446934	68	NA	NA	NA	NA	NA	NA	NA	NA	NA	IGLV2-23;IGHV3-53;PROCR;IGHV4-34;FCER1G;IGHV3-23;SHC1;NRAS;IGKV1-17;IGLV2-11;PTPN11;IGHV3-30;ITGA5;IGHV4-39;IGLV1-40;APOB;ATP1B1;LYN;IGLV3-25;ATP1B2;IGHV3-13;IGHV3-11;ITGB1;IGLV3-1;IGHV1-2;IGHV3-48;IGLV3-27;IGLV1-51;IGKV3D-20;IGHV1-46;IGLV3-19;IGLV7-43;IGKV3-20;IGKV1D-16;IGLV1-44;SLC7A6;PROC;IGKV1-16;IGKV1-5;SLC7A7;ITGB3;IGKV3-11;ITGAL;IGLV2-14;IGHV2-70;PTPN6;IGKV4-1;IGLV3-21;SIRPA;PLCG1;LCK;IGLC…
COL4A6	CD47	R-HSA-216083	Integrin cell surface interactions	6.09116e-05	6.90398e-05	0.146778	-0.146926	-0.181677	0.189689	6.09116e-05	1	3	-0.111628	4	NA	NA	NA	NA	NA	NA	NA	NA	NA	KDR;ITGAL;COMP;ITGA4
COL4A6	CD47	R-HSA-391160	Signal regulatory protein family interactions	2.5803e-06	3.17008e-06	0.146778	-0.146926	-0.181677	0.189689	2.5803e-06	1	5	0.599859	7	NA	NA	NA	NA	NA	NA	NA	NA	NA	PTPN11;PTK2;SKAP2;PTPN6;PTK2B;SIRPA;FYB1
COL4A6	ITGA1	R-HSA-216083	Integrin cell surface interactions	2.13732e-15	5.03158e-15	0.146778	-0.569386	-0.228471	7.37234e-07	2.13732e-15	1	6	0.468076	9	NA	NA	NA	NA	NA	NA	NA	NA	NA	COL9A2;ITGB1;AGRN;KDR;ITGAL;COL4A1;ITGB5;COL16A1;ITGA4
COL4A6	ITGA1	R-HSA-3000157	Laminin interactions	2.902e-09	4.39291e-09	0.146778	-0.569386	-0.228471	7.37234e-07	2.902e-09	1	3	0.435518	5	NA	NA	NA	NA	NA	NA	NA	NA	NA	LAMA1;ITGB1;LAMB1;LAMC1;COL4A1
COL4A6	ITGA1	R-HSA-373755	Semaphorin interactions	5.67906e-29	3.00708e-28	0.146778	-0.569386	-0.228471	7.37234e-07	5.67906e-29	1	27	0.334038	36	NA	NA	NA	NA	NA	NA	NA	NA	NA	LIMK2;CDK5;MET;RAC1;RHOA;SEMA7A;MYH14;RHOC;CRMP1;ITGB1;ROCK1;PLXNA1;PLXNB1;PAK2;TREM2;TYROBP;ERBB2;RHOB;NRP1;HSP90AA1;PLXNA2;LIMK1;PAK1;MYH11;DPYSL4;MYH9;ROCK2;CFL1;FYN;RRAS;MYL6;MYL9;DPYSL2;DPYSL3;TLN1;MYH10
COL4A6	ITGA1	R-HSA-373760	L1CAM interactions	3.52437e-23	1.4118e-22	0.146778	-0.569386	-0.228471	7.37234e-07	3.52437e-23	1	21	-0.300916	28	NA	NA	NA	NA	NA	NA	NA	NA	NA	RAC1;CLTC;MAP2K1;RPS6KA1;SH3GL2;RPS6KA3;RPS6KA5;MAP2K2;LAMA1;CHL1;ITGB1;MAPK1;DNM2;LAMB1;CLTA;L1CAM;RPS6KA2;PAK1;VAV2;LAMC1;EGFR;MAPK3;AP2A1;AP2S1;AP2M1;DPYSL2;AP2A2;AP2B1
COL4A6	ITGA1	R-HSA-397014	Muscle contraction	6.0207e-73	1.03556e-70	0.146778	-0.569386	-0.228471	7.37234e-07	6.0207e-73	1	57	0.688654	76	NA	NA	NA	NA	NA	NA	NA	NA	NA	DYSF;MYL2;TTN;TNNT3;CAMK2G;ATP2B4;CACNB3;TNNC2;TNNI2;ORAI1;MYLPF;ORAI2;MYBPC1;STIM1;MYL1;ATP1B1;AKAP9;ANXA2;ATP1B2;KCNK1;CACNA2D1;NEB;SLC8A1;SCN4B;TNNC1;ITPR3;ACTN2;MYL3;ABCC9;MYL4;ANXA1;ATP2B1;TNNI1;ATP2A3;PXN;MYH11;TMOD1;MYL6B;SCN7A;MYL12A;ITPR2;CAMK2D;ATP1B3;ACTG2;ATP1A1;GUCY1A2;CACNA2D2;ITGB5;ATP2A2;TPM4;RANGRF;TMOD3;ACTN3;TPM3;SRI;DMD;FXYD1;ITPR1;DES;SORBS1;MYL6;GUCY1A1;MYL9;GUCY1B1;ACTA2;TM…
COL4A6	ITGA1	R-HSA-416700	Other semaphorin interactions	3.45108e-07	4.47778e-07	0.146778	-0.569386	-0.228471	7.37234e-07	3.45108e-07	1	1	0.255814	2	NA	NA	NA	NA	NA	NA	NA	NA	NA	SEMA7A;ITGB1
COL4A6	ITGA1	R-HSA-445355	Smooth Muscle Contraction	9.50716e-49	2.29506e-47	0.146778	-0.569386	-0.228471	7.37234e-07	9.50716e-49	1	15	0.662297	21	NA	NA	NA	NA	NA	NA	NA	NA	NA	MYLPF;PXN;MYH11;MYL6B;MYL12A;ACTG2;ITGB5;TPM4;TPM3;SORBS1;MYL6;MYL9;ACTA2;LMOD1;CALD1;VCL;TPM2;TPM1;SORBS3;TLN1;MYLK
COL4A6	ITGA1	R-HSA-447041	CHL1 interactions	2.79512e-08	3.88298e-08	0.146778	-0.569386	-0.228471	7.37234e-07	2.79512e-08	1	1	0.268358	2	NA	NA	NA	NA	NA	NA	NA	NA	NA	CHL1;ITGB1
COL4A6	ITGA2	R-HSA-216083	Integrin cell surface interactions	8.42828e-16	2.03462e-15	0.146778	0.354407	0.235236	0.0411368	8.42828e-16	1	7	-0.0287526	10	NA	NA	NA	NA	NA	NA	NA	NA	NA	COL9A2;ITGB1;TNC;AGRN;KDR;ITGAL;COL16A1;ITGA4;LUM;HSPG2
COL4A6	ITGA2	R-HSA-3000157	Laminin interactions	1.67007e-09	2.57049e-09	0.146778	0.354407	0.235236	0.0411368	1.67007e-09	1	8	-0.111769	11	NA	NA	NA	NA	NA	NA	NA	NA	NA	LAMA3;LAMC2;LAMA1;ITGB1;LAMA5;LAMA2;LAMB1;LAMC1;LAMA4;LAMB2;HSPG2
COL4A6	ITGA2	R-HSA-3000170	Syndecan interactions	0.00272424	0.00288684	0.146778	0.354407	0.235236	0.0411368	0.00272424	1	2	0.156166	3	NA	NA	NA	NA	NA	NA	NA	NA	NA	ITGB1;TNC;SDC1
COL4A6	ITGA2	R-HSA-3000171	Non-integrin membrane-ECM interactions	5.03888e-11	8.84939e-11	0.146778	0.354407	0.235236	0.0411368	5.03888e-11	1	11	-0.111769	15	NA	NA	NA	NA	NA	NA	NA	NA	NA	LAMA3;LAMC2;LAMA1;ITGB1;TNC;LAMA5;LAMA2;LAMB1;SDC1;AGRN;LAMC1;LAMA4;LAMB2;FGF2;HSPG2
COL4A6	ITGA2	R-HSA-3000178	ECM proteoglycans	6.0911e-15	1.39922e-14	0.146778	0.354407	0.235236	0.0411368	6.0911e-15	1	11	0.142213	15	NA	NA	NA	NA	NA	NA	NA	NA	NA	LAMA3;COL9A2;LAMA1;ITGB1;TNC;LAMA5;LAMA2;LAMB1;AGRN;LAMC1;ITGB5;LAMA4;LAMB2;LUM;HSPG2
COL4A6	ITGA2	R-HSA-373760	L1CAM interactions	8.94253e-21	3.01222e-20	0.146778	0.354407	0.235236	0.0411368	8.94253e-21	1	21	0.646934	29	NA	NA	NA	NA	NA	NA	NA	NA	NA	RAC1;CLTC;MAP2K1;RPS6KA1;SH3GL2;RPS6KA3;RPS6KA5;MAP2K2;LAMA1;CHL1;ITGB1;MAPK1;DNM2;LAMB1;CLTA;L1CAM;RPS6KA2;PAK1;VAV2;LAMC1;EGFR;MAPK3;AP2A1;AP2S1;ITGA1;AP2M1;DPYSL2;AP2A2;AP2B1
COL4A6	ITGA2	R-HSA-447041	CHL1 interactions	0.00155964	0.00167531	0.146778	0.354407	0.235236	0.0411368	0.00155964	1	1	0.186469	2	NA	NA	NA	NA	NA	NA	NA	NA	NA	CHL1;ITGB1
COL4A6	ITGA2	R-HSA-6806834	Signaling by MET	7.73885e-21	2.62606e-20	0.146778	0.354407	0.235236	0.0411368	7.73885e-21	1	27	-0.138971	37	NA	NA	NA	NA	NA	NA	NA	NA	NA	LRIG1;LAMA3;MET;LAMC2;RAC1;STAT3;UBA52;NRAS;PTPN11;SH3GL2;PTK2;RANBP9;LAMA1;SH3GL1;ITGB1;LAMA5;LAMA2;HGS;SH3GL3;LAMB1;SRC;GAB1;CBL;STAM2;FN1;LAMC1;SOS1;STAM;CRKL;RAP1B;LAMA4;LAMB2;RAP1A;SH3KBP1;EPS15;PIK3R1;HGF
COL4A6	ITGA2	R-HSA-8874081	MET activates PTK2 signaling	8.08447e-05	9.1033e-05	0.146778	0.354407	0.235236	0.0411368	8.08447e-05	1	9	0.0169133	13	NA	NA	NA	NA	NA	NA	NA	NA	NA	LAMA3;MET;LAMC2;PTK2;LAMA1;ITGB1;LAMA5;LAMA2;LAMB1;LAMC1;LAMA4;LAMB2;HGF
COL4A6	ITGA2	R-HSA-8875878	MET promotes cell motility	1.48905e-14	3.35341e-14	0.146778	0.354407	0.235236	0.0411368	1.48905e-14	1	14	0.502467	19	NA	NA	NA	NA	NA	NA	NA	NA	NA	LAMA3;MET;LAMC2;RAC1;PTK2;LAMA1;ITGB1;LAMA5;LAMA2;LAMB1;SRC;GAB1;LAMC1;CRKL;RAP1B;LAMA4;LAMB2;RAP1A;HGF
COL4A6	ITGAV	R-HSA-1566948	Elastic fibre formation	1.50425e-08	2.14159e-08	0.146778	-0.553988	0.123044	0.00175213	1.50425e-08	1	9	0.395631	13	NA	NA	NA	NA	NA	NA	NA	NA	NA	TGFB1;FBN2;ITGB1;FBN3;ITGB6;ITGB8;VTN;MFAP5;ITGB3;MFAP2;ITGB5;TGFB3;FBN1
COL4A6	ITGAV	R-HSA-194138	Signaling by VEGF	1.35214e-32	9.42046e-32	0.146778	-0.553988	0.123044	0.00175213	1.35214e-32	1	46	0.286822	62	NA	NA	NA	NA	NA	NA	NA	NA	NA	MTOR;PRKCZ;RHOA;RAC1;WASF1;MAPK11;NRAS;CYFIP1;MAPKAPK3;BRK1;SHB;NCF4;ABI1;PTK2;NCF1;SPHK1;NCK1;BCAR1;NCF2;PDPK1;CDC42;ROCK1;AKT1;PRKCD;PAK2;NCKAP1;MAPK14;ITPR3;AKT2;ITGB3;CTNNB1;AXL;KDR;MLST8;RASA1;VAV3;HSP90AA1;WASF2;MAPKAPK2;PTK2B;PAK1;PLCG1;VAV2;PXN;CYFIP2;VAV1;ITPR2;CDH5;NCK2;CTNNA1;ROCK2;PRKCB;CTNND1;ABI2;WASF3;NCKAP1L;FYN;ITPR1;JUP;AKT3;BAIAP2;PRKCA
COL4A6	ITGAV	R-HSA-202733	Cell surface interactions at the vascular wall	2.30819e-29	1.26285e-28	0.146778	-0.553988	0.123044	0.00175213	2.30819e-29	1	51	0.300211	69	NA	NA	NA	NA	NA	NA	NA	NA	NA	IGLV2-23;TGFB1;IGHV3-53;PROCR;IGHV4-34;FCER1G;IGHV3-23;SHC1;NRAS;IGKV1-17;IGLV2-11;PTPN11;IGHV3-30;ITGA5;IGHV4-39;IGLV1-40;APOB;ATP1B1;LYN;IGLV3-25;ATP1B2;IGHV3-13;IGHV3-11;ITGB1;IGLV3-1;IGHV1-2;IGHV3-48;IGLV3-27;IGLV1-51;IGKV3D-20;IGHV1-46;IGLV3-19;IGLV7-43;IGKV3-20;IGKV1D-16;IGLV1-44;L1CAM;SLC7A6;PROC;IGKV1-16;SDC1;IGKV1-5;SLC7A7;ITGB3;IGKV3-11;ITGAL;IGLV2-14;IGHV2-70;IGKV4-1;IGLV3-21;PLCG1;LCK…
COL4A6	ITGAV	R-HSA-210990	PECAM1 interactions	6.87863e-11	1.19021e-10	0.146778	-0.553988	0.123044	0.00175213	6.87863e-11	1	6	0.203805	8	NA	NA	NA	NA	NA	NA	NA	NA	NA	PTPN11;LYN;ITGB3;PLCG1;LCK;PECAM1;INPP5D;FYN
COL4A6	ITGAV	R-HSA-2129379	Molecules associated with elastic fibres	6.56506e-08	8.77894e-08	0.146778	-0.553988	0.123044	0.00175213	6.56506e-08	1	6	0.395631	9	NA	NA	NA	NA	NA	NA	NA	NA	NA	TGFB1;ITGB1;ITGB6;ITGB8;VTN;ITGB3;ITGB5;TGFB3;FBN1
COL4A6	ITGAV	R-HSA-216083	Integrin cell surface interactions	4.76037e-12	8.99762e-12	0.146778	-0.553988	0.123044	0.00175213	4.76037e-12	1	13	0.341226	18	NA	NA	NA	NA	NA	NA	NA	NA	NA	ITGB1;TNC;ITGB6;ITGB8;VTN;COL4A3;AGRN;ITGB3;COL4A2;KDR;ITGAL;COL4A4;COMP;PECAM1;ITGB5;ITGA4;COL18A1;FBN1
COL4A6	ITGAV	R-HSA-3000157	Laminin interactions	3.79244e-08	5.17699e-08	0.146778	-0.553988	0.123044	0.00175213	3.79244e-08	1	6	0.243552	8	NA	NA	NA	NA	NA	NA	NA	NA	NA	LAMA1;ITGB1;LAMB1;COL4A3;COL4A2;COL4A4;LAMC1;COL18A1
COL4A6	ITGAV	R-HSA-3000170	Syndecan interactions	2.74631e-06	3.37103e-06	0.146778	-0.553988	0.123044	0.00175213	2.74631e-06	1	5	-0.0311487	7	NA	NA	NA	NA	NA	NA	NA	NA	NA	TGFB1;ITGB1;TNC;VTN;SDC1;ITGB3;ITGB5
COL4A6	ITGAV	R-HSA-3000171	Non-integrin membrane-ECM interactions	1.32119e-08	1.89075e-08	0.146778	-0.553988	0.123044	0.00175213	1.32119e-08	1	11	0.386751	15	NA	NA	NA	NA	NA	NA	NA	NA	NA	TGFB1;LAMA1;ITGB1;TNC;LAMB1;VTN;SDC1;COL4A3;AGRN;ITGB3;COL4A2;COL4A4;LAMC1;ITGB5;FGF2
COL4A6	ITGAV	R-HSA-3000178	ECM proteoglycans	1.53622e-10	2.58573e-10	0.146778	-0.553988	0.123044	0.00175213	1.53622e-10	1	12	0.243552	16	NA	NA	NA	NA	NA	NA	NA	NA	NA	TGFB1;LAMA1;ITGB1;TNC;ITGB6;LAMB1;VTN;COL4A3;AGRN;ITGB3;COL4A2;COL4A4;COMP;LAMC1;ITGB5;TGFB3
COL4A6	ITGAV	R-HSA-373760	L1CAM interactions	3.80888e-22	1.4359e-21	0.146778	-0.553988	0.123044	0.00175213	3.80888e-22	1	21	0.104722	29	NA	NA	NA	NA	NA	NA	NA	NA	NA	RAC1;CLTC;MAP2K1;RPS6KA1;SH3GL2;RPS6KA3;RPS6KA5;MAP2K2;LAMA1;ITGB1;MAPK1;DNM2;LAMB1;CLTA;L1CAM;ITGB3;RPS6KA2;PAK1;VAV2;LAMC1;EGFR;MAPK3;AP2A1;AP2S1;ITGA1;AP2M1;DPYSL2;AP2A2;AP2B1
COL4A6	ITGAV	R-HSA-4420097	VEGFA-VEGFR2 Pathway	1.35214e-32	9.42046e-32	0.146778	-0.553988	0.123044	0.00175213	1.35214e-32	1	46	0.286822	62	NA	NA	NA	NA	NA	NA	NA	NA	NA	MTOR;PRKCZ;RHOA;RAC1;WASF1;MAPK11;NRAS;CYFIP1;MAPKAPK3;BRK1;SHB;NCF4;ABI1;PTK2;NCF1;SPHK1;NCK1;BCAR1;NCF2;PDPK1;CDC42;ROCK1;AKT1;PRKCD;PAK2;NCKAP1;MAPK14;ITPR3;AKT2;ITGB3;CTNNB1;AXL;KDR;MLST8;RASA1;VAV3;HSP90AA1;WASF2;MAPKAPK2;PTK2B;PAK1;PLCG1;VAV2;PXN;CYFIP2;VAV1;ITPR2;CDH5;NCK2;CTNNA1;ROCK2;PRKCB;CTNND1;ABI2;WASF3;NCKAP1L;FYN;ITPR1;JUP;AKT3;BAIAP2;PRKCA
COL4A6	ITGAV	R-HSA-445144	Signal transduction by L1	6.73675e-12	1.25352e-11	0.146778	-0.553988	0.123044	0.00175213	1.07332e-07	6.27654e-05	7	0.395631	10	2	2	0	MAPK1_187;MAPK3_204	-0.0242186799084696;-0.0183916334635733	MAPK1_187;MAPK3_204	-0.0242186799084696;-0.0183916334635733	NA	NA	RAC1;MAP2K1;MAP2K2;ITGB1;MAPK1;L1CAM;ITGB3;PAK1;VAV2;MAPK3
COL4A6	ITGB1	R-HSA-1500931	Cell-Cell communication	2.56535e-09	3.90694e-09	0.146778	-0.114289	0.0325581	0.0974923	2.56535e-09	1	9	0.18661	13	NA	NA	NA	NA	NA	NA	NA	NA	NA	LAMC2;PTPN11;PTK2;CD47;NCK1;WASL;TYROBP;ITGA6;PTK2B;SIRPA;PXN;FYN;ILK
COL4A6	ITGB1	R-HSA-1566948	Elastic fibre formation	4.25927e-09	6.35313e-09	0.146778	-0.114289	0.0325581	0.0974923	4.25927e-09	1	9	0.702044	12	NA	NA	NA	NA	NA	NA	NA	NA	NA	TGFB1;ITGA5;FBN2;FBN3;VTN;MFAP5;MFAP2;FN1;ITGAV;TGFB3;ITGA8;FBN1
COL4A6	ITGB1	R-HSA-1566977	Fibronectin matrix formation	0.0152362	0.0156455	0.146778	-0.114289	0.0325581	0.0974923	0.0152362	1	1	0.494292	2	NA	NA	NA	NA	NA	NA	NA	NA	NA	ITGA5;FN1
COL4A6	ITGB1	R-HSA-198933	Immunoregulatory interactions between a Lymphoid and a non-Lymphoid cell	2.29345e-09	3.49866e-09	0.146778	-0.114289	0.0325581	0.0974923	2.29345e-09	1	2	0.250458	3	NA	NA	NA	NA	NA	NA	NA	NA	NA	ITGAL;VCAM1;ITGA4
COL4A6	ITGB1	R-HSA-202733	Cell surface interactions at the vascular wall	5.16522e-32	3.40064e-31	0.146778	-0.114289	0.0325581	0.0974923	5.16522e-32	1	56	0.0668076	75	NA	NA	NA	NA	NA	NA	NA	NA	NA	ITGA3;IGLV2-23;TGFB1;IGHV3-53;PROCR;IGHV4-34;FCER1G;IGHV3-23;SHC1;NRAS;IGKV1-17;IGLV2-11;PTPN11;IGHV3-30;ITGA5;IGHV4-39;IGLV1-40;APOB;ATP1B1;LYN;IGLV3-25;ATP1B2;IGHV3-13;IGHV3-11;IGLV3-1;IGHV1-2;IGHV3-48;IGLV3-27;IGLV1-51;IGKV3D-20;IGHV1-46;IGLV3-19;IGLV7-43;IGKV3-20;IGKV1D-16;IGLV1-44;L1CAM;SLC7A6;PROC;IGKV1-16;SDC1;IGKV1-5;SLC7A7;ITGB3;IGKV3-11;ITGA6;ITGAL;ITGAX;IGLV2-14;IGHV2-70;IGKV4-1;IGLV3-…
COL4A6	ITGB1	R-HSA-210991	Basigin interactions	7.4745e-07	9.49669e-07	0.146778	-0.114289	0.0325581	0.0974923	7.4745e-07	1	7	0.21649	10	NA	NA	NA	NA	NA	NA	NA	NA	NA	ITGA3;ATP1B1;ATP1B2;L1CAM;SLC7A6;SLC7A7;ITGA6;ATP1B3;SLC3A2;BSG
COL4A6	ITGB1	R-HSA-2129379	Molecules associated with elastic fibres	5.65893e-08	7.60047e-08	0.146778	-0.114289	0.0325581	0.0974923	5.65893e-08	1	4	0.702044	6	NA	NA	NA	NA	NA	NA	NA	NA	NA	TGFB1;VTN;FN1;ITGAV;TGFB3;ITGA8
COL4A6	ITGB1	R-HSA-216083	Integrin cell surface interactions	1.03743e-33	8.30871e-33	0.146778	-0.114289	0.0325581	0.0974923	1.03743e-33	1	23	0.134743	31	NA	NA	NA	NA	NA	NA	NA	NA	NA	ITGA3;COL9A2;ITGA5;THBS1;TNC;ITGA2;VTN;COL4A3;AGRN;ITGA6;KDR;ITGAL;ITGAX;ITGA7;ITGA9;COMP;FN1;ITGAV;COL4A1;COL16A1;VCAM1;ITGA4;ITGA8;ITGA11;COL18A1;JAM3;BSG;LUM;HSPG2;JAM2;ITGA1
COL4A6	ITGB1	R-HSA-3000157	Laminin interactions	1.97877e-13	4.11298e-13	0.146778	-0.114289	0.0325581	0.0974923	1.97877e-13	1	13	0.171529	18	NA	NA	NA	NA	NA	NA	NA	NA	NA	ITGA3;LAMC2;LAMA1;LAMA5;LAMA2;LAMB1;ITGA2;COL4A3;ITGA6;ITGA7;LAMC1;ITGAV;COL4A1;LAMA4;LAMB2;COL18A1;HSPG2;ITGA1
COL4A6	ITGB1	R-HSA-3000170	Syndecan interactions	1.95319e-05	2.28052e-05	0.146778	-0.114289	0.0325581	0.0974923	1.95319e-05	1	6	0.0944327	9	NA	NA	NA	NA	NA	NA	NA	NA	NA	TGFB1;THBS1;TNC;ITGA2;VTN;SDC1;ITGA6;FN1;ITGAV
COL4A6	ITGB1	R-HSA-3000171	Non-integrin membrane-ECM interactions	7.47226e-14	1.60028e-13	0.146778	-0.114289	0.0325581	0.0974923	7.47226e-14	1	16	0.466808	22	NA	NA	NA	NA	NA	NA	NA	NA	NA	TGFB1;LAMC2;LAMA1;THBS1;TNC;LAMA5;LAMA2;LAMB1;ITGA2;VTN;SDC1;COL4A3;AGRN;ITGA6;FN1;LAMC1;ITGAV;COL4A1;LAMA4;LAMB2;FGF2;HSPG2
COL4A6	ITGB1	R-HSA-3000178	ECM proteoglycans	7.92292e-17	2.04731e-16	0.146778	-0.114289	0.0325581	0.0974923	7.92292e-17	1	19	0.171529	26	NA	NA	NA	NA	NA	NA	NA	NA	NA	TGFB1;COL9A2;LAMA1;TNC;LAMA5;LAMA2;LAMB1;ITGA2;VTN;COL4A3;AGRN;ITGAX;ITGA7;ITGA9;COMP;FN1;LAMC1;ITGAV;COL4A1;ITGB5;LAMA4;TGFB3;LAMB2;ITGA8;LUM;HSPG2
COL4A6	ITGB1	R-HSA-373755	Semaphorin interactions	5.42829e-24	2.2498e-23	0.146778	-0.114289	0.0325581	0.0974923	5.42829e-24	1	26	0.117125	35	NA	NA	NA	NA	NA	NA	NA	NA	NA	LIMK2;MET;CDK5;RAC1;RHOA;SEMA7A;MYH14;RHOC;CRMP1;ROCK1;PLXNA1;PLXNB1;PAK2;TREM2;TYROBP;ERBB2;RHOB;NRP1;HSP90AA1;PLXNA2;LIMK1;PAK1;MYH11;DPYSL4;MYH9;ROCK2;CFL1;FYN;RRAS;MYL6;MYL9;ITGA1;DPYSL2;DPYSL3;MYH10
COL4A6	ITGB1	R-HSA-373760	L1CAM interactions	5.913e-20	1.85337e-19	0.146778	-0.114289	0.0325581	0.0974923	5.913e-20	1	24	0.256519	32	NA	NA	NA	NA	NA	NA	NA	NA	NA	RAC1;CLTC;MAP2K1;RPS6KA1;SH3GL2;ITGA5;RPS6KA3;RPS6KA5;MAP2K2;LAMA1;CHL1;MAPK1;DNM2;LAMB1;ITGA2;CLTA;L1CAM;RPS6KA2;ITGA9;PAK1;VAV2;LAMC1;ITGAV;EGFR;MAPK3;AP2A1;AP2S1;ITGA1;AP2M1;DPYSL2;AP2A2;AP2B1
COL4A6	ITGB1	R-HSA-416700	Other semaphorin interactions	0.0456373	0.0460895	0.146778	-0.114289	0.0325581	0.0974923	0.0456373	1	1	0.08358	2	NA	NA	NA	NA	NA	NA	NA	NA	NA	SEMA7A;ITGA1
COL4A6	ITGB1	R-HSA-445144	Signal transduction by L1	4.19787e-12	7.96728e-12	0.146778	-0.114289	0.0325581	0.0974923	6.6882e-08	6.27654e-05	8	-0.10895	11	2	2	0	MAPK1_187;MAPK3_204	-0.0242186799084696;-0.0183916334635733	MAPK1_187;MAPK3_204	-0.0242186799084696;-0.0183916334635733	NA	NA	RAC1;MAP2K1;ITGA5;MAP2K2;MAPK1;L1CAM;ITGA9;PAK1;VAV2;ITGAV;MAPK3
COL4A6	ITGB1	R-HSA-446728	Cell junction organization	5.72687e-05	6.50448e-05	0.146778	-0.114289	0.0325581	0.0974923	5.72687e-05	1	2	0.21649	3	NA	NA	NA	NA	NA	NA	NA	NA	NA	LAMC2;ITGA6;ILK
COL4A6	ITGB1	R-HSA-447041	CHL1 interactions	0.00145587	0.00156567	0.146778	-0.114289	0.0325581	0.0974923	0.00145587	1	2	0.492741	3	NA	NA	NA	NA	NA	NA	NA	NA	NA	CHL1;ITGA2;ITGA1
COL4A6	ITGB1	R-HSA-5663220	RHO GTPases Activate Formins	0.0333354	0.0339271	0.146778	-0.114289	0.0325581	0.0974923	0.0333354	1	1	-0.14926	2	NA	NA	NA	NA	NA	NA	NA	NA	NA	SRF;SCAI
COL4A6	ITGB1	R-HSA-6785807	Interleukin-4 and Interleukin-13 signaling	5.21257e-30	3.00734e-29	0.146778	-0.114289	0.0325581	0.0974923	8.08859e-28	0.00644436	46	0.0264975	62	2	2	0	STAT6_641;STAT3_705	-0.0103484624584153;-0.00899982503505636	STAT6_641;STAT3_705	-0.0103484624584153;-0.00899982503505636	NA	NA	TP53;IGHE;BCL2;ALOX15;TGFB1;FOS;STAT3;TNFRSF1B;FOXO3;STAT6;IGHG4;SAA1;CEBPD;IL6R;MCL1;BCL2L1;MMP1;NOS2;PTGS2;STAT1;MUC1;POU2F1;CDKN1A;TIMP1;CCND1;AKT1;LAMA5;MMP9;TYK2;MMP3;LCN2;FSCN1;HIF1A;BCL6;S1PR1;IL2RG;IRF4;LBP;JAK3;ITGAX;SOX2;HSP90AA1;FOXO1;HSP90B1;FN1;JAK2;ICAM1;IGHG1;BIRC5;POMC;JAK1;VCAM1;JUNB;FGF2;NDN;MYC;ALOX5;PIK3R1;HGF;MMP2;ZEB1;VIM
COL4A6	ITGB1	R-HSA-6806834	Signaling by MET	2.574e-20	8.30441e-20	0.146778	-0.114289	0.0325581	0.0974923	2.574e-20	1	28	-0.0845666	38	NA	NA	NA	NA	NA	NA	NA	NA	NA	ITGA3;LRIG1;MET;LAMC2;RAC1;STAT3;UBA52;NRAS;PTPN11;SH3GL2;PTK2;RANBP9;LAMA1;SH3GL1;LAMA5;LAMA2;HGS;SH3GL3;TNS4;LAMB1;ITGA2;SRC;GAB1;CBL;STAM2;FN1;LAMC1;SOS1;STAM;CRKL;RAP1B;LAMA4;LAMB2;RAP1A;SH3KBP1;EPS15;PIK3R1;HGF
COL4A6	ITGB1	R-HSA-75892	Platelet Adhesion to exposed collagen	0.000509871	0.000559252	0.146778	-0.114289	0.0325581	0.0974923	0.000509871	1	1	0.492741	2	NA	NA	NA	NA	NA	NA	NA	NA	NA	ITGA2;ITGA1
COL4A6	ITGB1	R-HSA-8874081	MET activates PTK2 signaling	1.79828e-10	3.00477e-10	0.146778	-0.114289	0.0325581	0.0974923	1.79828e-10	1	10	0.468217	14	NA	NA	NA	NA	NA	NA	NA	NA	NA	ITGA3;MET;LAMC2;PTK2;LAMA1;LAMA5;LAMA2;LAMB1;ITGA2;FN1;LAMC1;LAMA4;LAMB2;HGF
COL4A6	ITGB1	R-HSA-8875513	MET interacts with TNS proteins	0.00239769	0.00254766	0.146778	-0.114289	0.0325581	0.0974923	0.00239769	1	2	0.121353	3	NA	NA	NA	NA	NA	NA	NA	NA	NA	MET;TNS4;HGF
COL4A6	ITGB1	R-HSA-8875878	MET promotes cell motility	5.10967e-14	1.10723e-13	0.146778	-0.114289	0.0325581	0.0974923	5.10967e-14	1	15	0.466808	21	NA	NA	NA	NA	NA	NA	NA	NA	NA	ITGA3;MET;LAMC2;RAC1;PTK2;LAMA1;LAMA5;LAMA2;TNS4;LAMB1;ITGA2;SRC;GAB1;FN1;LAMC1;CRKL;RAP1B;LAMA4;LAMB2;RAP1A;HGF
COL7A1	ITGA2	R-HSA-216083	Integrin cell surface interactions	5.11658e-16	1.25274e-15	0.268304	0.354407	0.31642	0.024973	5.11658e-16	1	7	-0.0287526	10	NA	NA	NA	NA	NA	NA	NA	NA	NA	COL9A2;ITGB1;TNC;AGRN;KDR;ITGAL;COL16A1;ITGA4;LUM;HSPG2
COL7A1	ITGA2	R-HSA-3000157	Laminin interactions	1.01385e-09	1.5862e-09	0.268304	0.354407	0.31642	0.024973	1.01385e-09	1	8	-0.111769	11	NA	NA	NA	NA	NA	NA	NA	NA	NA	LAMA3;LAMC2;LAMA1;ITGB1;LAMA5;LAMA2;LAMB1;LAMC1;LAMA4;LAMB2;HSPG2
COL7A1	ITGA2	R-HSA-3000170	Syndecan interactions	0.00165381	0.00177508	0.268304	0.354407	0.31642	0.024973	0.00165381	1	2	0.156166	3	NA	NA	NA	NA	NA	NA	NA	NA	NA	ITGB1;TNC;SDC1
COL7A1	ITGA2	R-HSA-3000171	Non-integrin membrane-ECM interactions	3.05897e-11	5.47353e-11	0.268304	0.354407	0.31642	0.024973	3.05897e-11	1	11	-0.111769	15	NA	NA	NA	NA	NA	NA	NA	NA	NA	LAMA3;LAMC2;LAMA1;ITGB1;TNC;LAMA5;LAMA2;LAMB1;SDC1;AGRN;LAMC1;LAMA4;LAMB2;FGF2;HSPG2
COL7A1	ITGA2	R-HSA-3000178	ECM proteoglycans	3.69774e-15	8.65322e-15	0.268304	0.354407	0.31642	0.024973	3.69774e-15	1	11	0.142213	15	NA	NA	NA	NA	NA	NA	NA	NA	NA	LAMA3;COL9A2;LAMA1;ITGB1;TNC;LAMA5;LAMA2;LAMB1;AGRN;LAMC1;ITGB5;LAMA4;LAMB2;LUM;HSPG2
COL7A1	ITGA2	R-HSA-373760	L1CAM interactions	5.42877e-21	1.86983e-20	0.268304	0.354407	0.31642	0.024973	5.42877e-21	1	21	0.646934	29	NA	NA	NA	NA	NA	NA	NA	NA	NA	RAC1;CLTC;MAP2K1;RPS6KA1;SH3GL2;RPS6KA3;RPS6KA5;MAP2K2;LAMA1;CHL1;ITGB1;MAPK1;DNM2;LAMB1;CLTA;L1CAM;RPS6KA2;PAK1;VAV2;LAMC1;EGFR;MAPK3;AP2A1;AP2S1;ITGA1;AP2M1;DPYSL2;AP2A2;AP2B1
COL7A1	ITGA2	R-HSA-447041	CHL1 interactions	0.000946818	0.00102463	0.268304	0.354407	0.31642	0.024973	0.000946818	1	1	0.186469	2	NA	NA	NA	NA	NA	NA	NA	NA	NA	CHL1;ITGB1
COL7A1	ITGA2	R-HSA-6806834	Signaling by MET	4.69805e-21	1.62629e-20	0.268304	0.354407	0.31642	0.024973	4.69805e-21	1	27	-0.138971	37	NA	NA	NA	NA	NA	NA	NA	NA	NA	LRIG1;LAMA3;MET;LAMC2;RAC1;STAT3;UBA52;NRAS;PTPN11;SH3GL2;PTK2;RANBP9;LAMA1;SH3GL1;ITGB1;LAMA5;LAMA2;HGS;SH3GL3;LAMB1;SRC;GAB1;CBL;STAM2;FN1;LAMC1;SOS1;STAM;CRKL;RAP1B;LAMA4;LAMB2;RAP1A;SH3KBP1;EPS15;PIK3R1;HGF
COL7A1	ITGA2	R-HSA-8874081	MET activates PTK2 signaling	4.90786e-05	5.58348e-05	0.268304	0.354407	0.31642	0.024973	4.90786e-05	1	9	0.0169133	13	NA	NA	NA	NA	NA	NA	NA	NA	NA	LAMA3;MET;LAMC2;PTK2;LAMA1;ITGB1;LAMA5;LAMA2;LAMB1;LAMC1;LAMA4;LAMB2;HGF
COL7A1	ITGA2	R-HSA-8875878	MET promotes cell motility	9.03962e-15	2.06277e-14	0.268304	0.354407	0.31642	0.024973	9.03962e-15	1	14	0.502467	19	NA	NA	NA	NA	NA	NA	NA	NA	NA	LAMA3;MET;LAMC2;RAC1;PTK2;LAMA1;ITGB1;LAMA5;LAMA2;LAMB1;SRC;GAB1;LAMC1;CRKL;RAP1B;LAMA4;LAMB2;RAP1A;HGF
COL7A1	ITGB1	R-HSA-1500931	Cell-Cell communication	1.55735e-09	2.40642e-09	0.268304	-0.114289	0.420014	0.059185	1.55735e-09	1	9	0.18661	13	NA	NA	NA	NA	NA	NA	NA	NA	NA	LAMC2;PTPN11;PTK2;CD47;NCK1;WASL;TYROBP;ITGA6;PTK2B;SIRPA;PXN;FYN;ILK
COL7A1	ITGB1	R-HSA-1566948	Elastic fibre formation	2.58569e-09	3.93356e-09	0.268304	-0.114289	0.420014	0.059185	2.58569e-09	1	9	0.702044	12	NA	NA	NA	NA	NA	NA	NA	NA	NA	TGFB1;ITGA5;FBN2;FBN3;VTN;MFAP5;MFAP2;FN1;ITGAV;TGFB3;ITGA8;FBN1
COL7A1	ITGB1	R-HSA-1566977	Fibronectin matrix formation	0.00924949	0.00958381	0.268304	-0.114289	0.420014	0.059185	0.00924949	1	1	0.494292	2	NA	NA	NA	NA	NA	NA	NA	NA	NA	ITGA5;FN1
COL7A1	ITGB1	R-HSA-198933	Immunoregulatory interactions between a Lymphoid and a non-Lymphoid cell	1.39229e-09	2.15743e-09	0.268304	-0.114289	0.420014	0.059185	1.39229e-09	1	2	0.250458	3	NA	NA	NA	NA	NA	NA	NA	NA	NA	ITGAL;VCAM1;ITGA4
COL7A1	ITGB1	R-HSA-202733	Cell surface interactions at the vascular wall	3.13566e-32	2.10472e-31	0.268304	-0.114289	0.420014	0.059185	3.13566e-32	1	56	0.0668076	75	NA	NA	NA	NA	NA	NA	NA	NA	NA	ITGA3;IGLV2-23;TGFB1;IGHV3-53;PROCR;IGHV4-34;FCER1G;IGHV3-23;SHC1;NRAS;IGKV1-17;IGLV2-11;PTPN11;IGHV3-30;ITGA5;IGHV4-39;IGLV1-40;APOB;ATP1B1;LYN;IGLV3-25;ATP1B2;IGHV3-13;IGHV3-11;IGLV3-1;IGHV1-2;IGHV3-48;IGLV3-27;IGLV1-51;IGKV3D-20;IGHV1-46;IGLV3-19;IGLV7-43;IGKV3-20;IGKV1D-16;IGLV1-44;L1CAM;SLC7A6;PROC;IGKV1-16;SDC1;IGKV1-5;SLC7A7;ITGB3;IGKV3-11;ITGA6;ITGAL;ITGAX;IGLV2-14;IGHV2-70;IGKV4-1;IGLV3-…
COL7A1	ITGB1	R-HSA-210991	Basigin interactions	4.53757e-07	5.84889e-07	0.268304	-0.114289	0.420014	0.059185	4.53757e-07	1	7	0.21649	10	NA	NA	NA	NA	NA	NA	NA	NA	NA	ITGA3;ATP1B1;ATP1B2;L1CAM;SLC7A6;SLC7A7;ITGA6;ATP1B3;SLC3A2;BSG
COL7A1	ITGB1	R-HSA-2129379	Molecules associated with elastic fibres	3.43538e-08	4.71295e-08	0.268304	-0.114289	0.420014	0.059185	3.43538e-08	1	4	0.702044	6	NA	NA	NA	NA	NA	NA	NA	NA	NA	TGFB1;VTN;FN1;ITGAV;TGFB3;ITGA8
COL7A1	ITGB1	R-HSA-216083	Integrin cell surface interactions	6.29795e-34	5.18921e-33	0.268304	-0.114289	0.420014	0.059185	6.29795e-34	1	23	0.134743	31	NA	NA	NA	NA	NA	NA	NA	NA	NA	ITGA3;COL9A2;ITGA5;THBS1;TNC;ITGA2;VTN;COL4A3;AGRN;ITGA6;KDR;ITGAL;ITGAX;ITGA7;ITGA9;COMP;FN1;ITGAV;COL4A1;COL16A1;VCAM1;ITGA4;ITGA8;ITGA11;COL18A1;JAM3;BSG;LUM;HSPG2;JAM2;ITGA1
COL7A1	ITGB1	R-HSA-3000157	Laminin interactions	1.20126e-13	2.52356e-13	0.268304	-0.114289	0.420014	0.059185	1.20126e-13	1	13	0.171529	18	NA	NA	NA	NA	NA	NA	NA	NA	NA	ITGA3;LAMC2;LAMA1;LAMA5;LAMA2;LAMB1;ITGA2;COL4A3;ITGA6;ITGA7;LAMC1;ITGAV;COL4A1;LAMA4;LAMB2;COL18A1;HSPG2;ITGA1
COL7A1	ITGB1	R-HSA-3000170	Syndecan interactions	1.18573e-05	1.39629e-05	0.268304	-0.114289	0.420014	0.059185	1.18573e-05	1	6	0.0944327	9	NA	NA	NA	NA	NA	NA	NA	NA	NA	TGFB1;THBS1;TNC;ITGA2;VTN;SDC1;ITGA6;FN1;ITGAV
COL7A1	ITGB1	R-HSA-3000171	Non-integrin membrane-ECM interactions	4.5362e-14	9.89979e-14	0.268304	-0.114289	0.420014	0.059185	4.5362e-14	1	16	0.466808	22	NA	NA	NA	NA	NA	NA	NA	NA	NA	TGFB1;LAMC2;LAMA1;THBS1;TNC;LAMA5;LAMA2;LAMB1;ITGA2;VTN;SDC1;COL4A3;AGRN;ITGA6;FN1;LAMC1;ITGAV;COL4A1;LAMA4;LAMB2;FGF2;HSPG2
COL7A1	ITGB1	R-HSA-3000178	ECM proteoglycans	4.80979e-17	1.26182e-16	0.268304	-0.114289	0.420014	0.059185	4.80979e-17	1	19	0.171529	26	NA	NA	NA	NA	NA	NA	NA	NA	NA	TGFB1;COL9A2;LAMA1;TNC;LAMA5;LAMA2;LAMB1;ITGA2;VTN;COL4A3;AGRN;ITGAX;ITGA7;ITGA9;COMP;FN1;LAMC1;ITGAV;COL4A1;ITGB5;LAMA4;TGFB3;LAMB2;ITGA8;LUM;HSPG2
COL7A1	ITGB1	R-HSA-373755	Semaphorin interactions	3.29537e-24	1.37825e-23	0.268304	-0.114289	0.420014	0.059185	3.29537e-24	1	26	0.117125	35	NA	NA	NA	NA	NA	NA	NA	NA	NA	LIMK2;MET;CDK5;RAC1;RHOA;SEMA7A;MYH14;RHOC;CRMP1;ROCK1;PLXNA1;PLXNB1;PAK2;TREM2;TYROBP;ERBB2;RHOB;NRP1;HSP90AA1;PLXNA2;LIMK1;PAK1;MYH11;DPYSL4;MYH9;ROCK2;CFL1;FYN;RRAS;MYL6;MYL9;ITGA1;DPYSL2;DPYSL3;MYH10
COL7A1	ITGB1	R-HSA-373760	L1CAM interactions	3.58962e-20	1.14469e-19	0.268304	-0.114289	0.420014	0.059185	3.58962e-20	1	24	0.256519	32	NA	NA	NA	NA	NA	NA	NA	NA	NA	RAC1;CLTC;MAP2K1;RPS6KA1;SH3GL2;ITGA5;RPS6KA3;RPS6KA5;MAP2K2;LAMA1;CHL1;MAPK1;DNM2;LAMB1;ITGA2;CLTA;L1CAM;RPS6KA2;ITGA9;PAK1;VAV2;LAMC1;ITGAV;EGFR;MAPK3;AP2A1;AP2S1;ITGA1;AP2M1;DPYSL2;AP2A2;AP2B1
COL7A1	ITGB1	R-HSA-416700	Other semaphorin interactions	0.0277052	0.0282074	0.268304	-0.114289	0.420014	0.059185	0.0277052	1	1	0.08358	2	NA	NA	NA	NA	NA	NA	NA	NA	NA	SEMA7A;ITGA1
COL7A1	ITGB1	R-HSA-445144	Signal transduction by L1	2.54842e-12	4.92503e-12	0.268304	-0.114289	0.420014	0.059185	4.06023e-08	6.27654e-05	8	-0.10895	11	2	2	0	MAPK1_187;MAPK3_204	-0.0242186799084696;-0.0183916334635733	MAPK1_187;MAPK3_204	-0.0242186799084696;-0.0183916334635733	NA	NA	RAC1;MAP2K1;ITGA5;MAP2K2;MAPK1;L1CAM;ITGA9;PAK1;VAV2;ITGAV;MAPK3
COL7A1	ITGB1	R-HSA-446728	Cell junction organization	3.47663e-05	3.97494e-05	0.268304	-0.114289	0.420014	0.059185	3.47663e-05	1	2	0.21649	3	NA	NA	NA	NA	NA	NA	NA	NA	NA	LAMC2;ITGA6;ILK
COL7A1	ITGB1	R-HSA-447041	CHL1 interactions	0.000883817	0.000957585	0.268304	-0.114289	0.420014	0.059185	0.000883817	1	2	0.492741	3	NA	NA	NA	NA	NA	NA	NA	NA	NA	CHL1;ITGA2;ITGA1
COL7A1	ITGB1	R-HSA-5663220	RHO GTPases Activate Formins	0.020237	0.0207034	0.268304	-0.114289	0.420014	0.059185	0.020237	1	1	-0.14926	2	NA	NA	NA	NA	NA	NA	NA	NA	NA	SRF;SCAI
COL7A1	ITGB1	R-HSA-6785807	Interleukin-4 and Interleukin-13 signaling	3.16441e-30	1.86078e-29	0.268304	-0.114289	0.420014	0.059185	4.91036e-28	0.00644436	46	0.0264975	62	2	2	0	STAT6_641;STAT3_705	-0.0103484624584153;-0.00899982503505636	STAT6_641;STAT3_705	-0.0103484624584153;-0.00899982503505636	NA	NA	TP53;IGHE;BCL2;ALOX15;TGFB1;FOS;STAT3;TNFRSF1B;FOXO3;STAT6;IGHG4;SAA1;CEBPD;IL6R;MCL1;BCL2L1;MMP1;NOS2;PTGS2;STAT1;MUC1;POU2F1;CDKN1A;TIMP1;CCND1;AKT1;LAMA5;MMP9;TYK2;MMP3;LCN2;FSCN1;HIF1A;BCL6;S1PR1;IL2RG;IRF4;LBP;JAK3;ITGAX;SOX2;HSP90AA1;FOXO1;HSP90B1;FN1;JAK2;ICAM1;IGHG1;BIRC5;POMC;JAK1;VCAM1;JUNB;FGF2;NDN;MYC;ALOX5;PIK3R1;HGF;MMP2;ZEB1;VIM
COL7A1	ITGB1	R-HSA-6806834	Signaling by MET	1.56261e-20	5.15623e-20	0.268304	-0.114289	0.420014	0.059185	1.56261e-20	1	28	-0.0845666	38	NA	NA	NA	NA	NA	NA	NA	NA	NA	ITGA3;LRIG1;MET;LAMC2;RAC1;STAT3;UBA52;NRAS;PTPN11;SH3GL2;PTK2;RANBP9;LAMA1;SH3GL1;LAMA5;LAMA2;HGS;SH3GL3;TNS4;LAMB1;ITGA2;SRC;GAB1;CBL;STAM2;FN1;LAMC1;SOS1;STAM;CRKL;RAP1B;LAMA4;LAMB2;RAP1A;SH3KBP1;EPS15;PIK3R1;HGF
COL7A1	ITGB1	R-HSA-75892	Platelet Adhesion to exposed collagen	0.000309529	0.000341412	0.268304	-0.114289	0.420014	0.059185	0.000309529	1	1	0.492741	2	NA	NA	NA	NA	NA	NA	NA	NA	NA	ITGA2;ITGA1
COL7A1	ITGB1	R-HSA-8874081	MET activates PTK2 signaling	1.09168e-10	1.86719e-10	0.268304	-0.114289	0.420014	0.059185	1.09168e-10	1	10	0.468217	14	NA	NA	NA	NA	NA	NA	NA	NA	NA	ITGA3;MET;LAMC2;PTK2;LAMA1;LAMA5;LAMA2;LAMB1;ITGA2;FN1;LAMC1;LAMA4;LAMB2;HGF
COL7A1	ITGB1	R-HSA-8875513	MET interacts with TNS proteins	0.00145557	0.00156567	0.268304	-0.114289	0.420014	0.059185	0.00145557	1	2	0.121353	3	NA	NA	NA	NA	NA	NA	NA	NA	NA	MET;TNS4;HGF
COL7A1	ITGB1	R-HSA-8875878	MET promotes cell motility	3.10194e-14	6.8347e-14	0.268304	-0.114289	0.420014	0.059185	3.10194e-14	1	15	0.466808	21	NA	NA	NA	NA	NA	NA	NA	NA	NA	ITGA3;MET;LAMC2;RAC1;PTK2;LAMA1;LAMA5;LAMA2;TNS4;LAMB1;ITGA2;SRC;GAB1;FN1;LAMC1;CRKL;RAP1B;LAMA4;LAMB2;RAP1A;HGF
DEFB1	CCR6	R-HSA-418594	G alpha (i) signalling events	3.91243e-60	1.56043e-58	0.394029	-0.975227	-0.249331	7.81544e-05	3.91243e-60	1	80	0.141649	107	NA	NA	NA	NA	NA	NA	NA	NA	NA	ACKR3;CXCL9;CXCL6;CAMK2G;CCL20;PPP2CB;CCR1;SAA1;C5AR1;APP;CXCL5;GNAI1;FPR2;DHRS3;CREB1;CXCR4;FPR1;GNG10;PF4;C3AR1;PPP2R5D;GRK2;SDC4;GNG5;CXCL10;PPP2R1A;CXCL1;APOB;GNG12;GPC3;PLA2G4A;GNB5;PDE1C;PPBP;RBP2;HCAR2;PPP1R1B;MAPK1;PRKCD;CXCL16;LPAR1;PDE4D;PRKAR1A;GPC4;SRC;APOE;LRP8;RETSAT;CCL21;PDE4A;PRKACA;GNGT2;PRKAR1B;ITPR3;SDC1;GNG4;GNAI3;AGRN;GPC1;S1PR1;HEBP1;GNG7;SDC2;ANXA1;CCL5;GNB2;CXCL13;APOC3;A…
DEFB1	CCR6	R-HSA-500792	GPCR ligand binding	3.30278e-17	8.74808e-17	0.394029	-0.975227	-0.249331	7.81544e-05	3.30278e-17	1	13	0.310641	18	NA	NA	NA	NA	NA	NA	NA	NA	NA	CCL20;GNG10;GNG5;GNG12;GNB5;GNGT2;GNG4;NTS;GNG7;ANXA1;GNB2;GNG11;F2R;FZD1;GNB3;GNG2;GNB4;GNB1
DKK1	LRP5	R-HSA-201681	TCF dependent signaling in response to WNT	1.04111e-16	2.67771e-16	1.22469	0.000177837	0.00155039	0.000465629	1.04111e-16	1	33	-0.00732911	45	NA	NA	NA	NA	NA	NA	NA	NA	NA	PPP2R5C;PPP2R5A;USP8;PPP2CB;FZD8;UBA52;SMURF2;TLE1;KAT5;TCF7L2;APC;TLE3;PPP2R5D;RBX1;AMER1;DVL2;DVL3;PPP2R1A;TLE2;TLE4;GSK3B;AKT1;DVL1;LEF1;PPP2R5B;PPP2R5E;EP300;RNF146;TNKS;AKT2;CUL3;CTNNB1;LRP6;BTRC;FZD6;RUNX3;TNKS2;CBY1;PPP2R1B;DKK2;FZD1;KLHL12;AXIN1;MYC;CSNK1A1
DKK1	LRP5	R-HSA-3772470	Negative regulation of TCF-dependent signaling by WNT ligand antagonists	1.20982e-07	1.59455e-07	1.22469	0.000177837	0.00155039	0.000465629	1.20982e-07	1	1	-0.00732911	2	NA	NA	NA	NA	NA	NA	NA	NA	NA	LRP6;DKK2
DKK1	LRP5	R-HSA-4641262	Disassembly of the destruction complex and recruitment of AXIN to the membrane	3.63827e-11	6.46386e-11	1.22469	0.000177837	0.00155039	0.000465629	5.90849e-10	0.0615771	14	0.0363636	19	1	1	0	LRP6_1490	0.0116231	LRP6_1490	0.0116231	NA	NA	PPP2R5C;PPP2R5A;PPP2CB;APC;PPP2R5D;AMER1;DVL2;DVL3;PPP2R1A;GSK3B;DVL1;PPP2R5B;PPP2R5E;CTNNB1;LRP6;PPP2R1B;FZD1;AXIN1;CSNK1A1
DKK1	LRP5	R-HSA-4641263	Regulation of FZD by ubiquitination	3.59046e-07	4.64985e-07	1.22469	0.000177837	0.00155039	0.000465629	3.59046e-07	1	2	-0.00732911	3	NA	NA	NA	NA	NA	NA	NA	NA	NA	FZD8;LRP6;FZD6
DKK1	LRP5	R-HSA-4791275	Signaling by WNT in cancer	1.28341e-10	2.17887e-10	1.22469	0.000177837	0.00155039	0.000465629	1.28341e-10	1	13	-0.00732911	18	NA	NA	NA	NA	NA	NA	NA	NA	NA	PPP2R5C;PPP2R5A;PPP2CB;FZD8;APC;PPP2R5D;AMER1;PPP2R1A;GSK3B;PPP2R5B;PPP2R5E;CTNNB1;LRP6;FZD6;PPP2R1B;DKK2;AXIN1;CSNK1A1
DKK1	LRP5	R-HSA-5340588	RNF mutants show enhanced WNT signaling and proliferation	0.000252327	0.000279101	1.22469	0.000177837	0.00155039	0.000465629	0.000252327	1	1	-0.0827343	2	NA	NA	NA	NA	NA	NA	NA	NA	NA	FZD8;FZD6
DKK1	LRP6	R-HSA-201681	TCF dependent signaling in response to WNT	5.96625e-17	1.55927e-16	1.22469	-0.213772	-0.359549	1.18448e-05	5.96625e-17	1	35	-0.15222	47	NA	NA	NA	NA	NA	NA	NA	NA	NA	PPP2R5C;PPP2R5A;USP8;PPP2CB;FZD8;UBA52;SMURF2;TLE1;KAT5;LRP5;TCF7L2;APC;TLE3;PPP2R5D;RBX1;AMER1;DVL2;DVL3;PPP2R1A;TLE2;TLE4;GSK3B;AKT1;DVL1;LEF1;PPP2R5B;PPP2R5E;EP300;RNF146;CAV1;WNT5A;TNKS;AKT2;CUL3;CTNNB1;BTRC;FZD6;RUNX3;TNKS2;CBY1;PPP2R1B;DKK2;FZD1;KLHL12;AXIN1;MYC;CSNK1A1
DKK1	LRP6	R-HSA-3772470	Negative regulation of TCF-dependent signaling by WNT ligand antagonists	4.75592e-06	5.76069e-06	1.22469	-0.213772	-0.359549	1.18448e-05	4.75592e-06	1	1	-0.00732911	2	NA	NA	NA	NA	NA	NA	NA	NA	NA	LRP5;DKK2
DKK1	LRP6	R-HSA-4641262	Disassembly of the destruction complex and recruitment of AXIN to the membrane	4.89757e-09	7.27955e-09	1.22469	-0.213772	-0.359549	1.18448e-05	4.89757e-09	1	15	0.0288936	20	NA	NA	NA	NA	NA	NA	NA	NA	NA	PPP2R5C;PPP2R5A;PPP2CB;LRP5;APC;PPP2R5D;AMER1;DVL2;DVL3;PPP2R1A;GSK3B;DVL1;PPP2R5B;PPP2R5E;CAV1;CTNNB1;PPP2R1B;FZD1;AXIN1;CSNK1A1
DKK1	LRP6	R-HSA-4641263	Regulation of FZD by ubiquitination	8.24052e-06	9.81303e-06	1.22469	-0.213772	-0.359549	1.18448e-05	8.24052e-06	1	2	-0.00732911	3	NA	NA	NA	NA	NA	NA	NA	NA	NA	FZD8;LRP5;FZD6
DKK1	LRP6	R-HSA-4791275	Signaling by WNT in cancer	1.04596e-11	1.92283e-11	1.22469	-0.213772	-0.359549	1.18448e-05	1.04596e-11	1	13	-0.15222	18	NA	NA	NA	NA	NA	NA	NA	NA	NA	PPP2R5C;PPP2R5A;PPP2CB;FZD8;LRP5;APC;PPP2R5D;AMER1;PPP2R1A;GSK3B;PPP2R5B;PPP2R5E;CTNNB1;FZD6;PPP2R1B;DKK2;AXIN1;CSNK1A1
DKK1	LRP6	R-HSA-5340588	RNF mutants show enhanced WNT signaling and proliferation	6.41874e-06	7.6835e-06	1.22469	-0.213772	-0.359549	1.18448e-05	6.41874e-06	1	1	0.14771	2	NA	NA	NA	NA	NA	NA	NA	NA	NA	FZD8;FZD6
DSC1	DSG1	R-HSA-109581	Apoptosis	2.55367e-24	1.07622e-23	0.102456	0.241988	0.296829	0.0919051	2.55367e-24	1	53	-0.225934	71	NA	NA	NA	NA	NA	NA	NA	NA	NA	STK24;TP53;BCL2;TJP2;PLEC;BMX;DYNLL2;BMF;UBA52;YWHAE;OCLN;TRAF2;APC;BIRC2;CASP3;BBC3;SATB1;CASP7;BCL2L1;PTK2;YWHAG;RIPK1;DFFA;SPTAN1;UNC5B;CASP8;BCL2L11;BAD;ROCK1;MAPK1;AKT1;CASP9;PRKCD;FNTA;PAK2;YWHAQ;TJP1;LMNB1;YWHAZ;YWHAH;TICAM1;FAS;APAF1;DBNL;DYNLL1;DFFB;CD14;CASP6;CTNNB1;DNM1L;YWHAB;MAPK8;TRADD;STK26;ACIN1;BAX;LY96;MAPK3;PRKCQ;DSG3;DSP;BCAP31;PKP1;ADD1;CDH1;PMAIP1;SFN;TNFRSF10A;DSG2;GSN;VIM
DSC1	DSG1	R-HSA-111465	Apoptotic cleavage of cellular proteins	4.07864e-24	1.70325e-23	0.102456	0.241988	0.296829	0.0919051	4.07864e-24	1	21	0.648062	29	NA	NA	NA	NA	NA	NA	NA	NA	NA	STK24;TJP2;PLEC;BMX;OCLN;APC;BIRC2;SATB1;PTK2;SPTAN1;ROCK1;PRKCD;FNTA;TJP1;LMNB1;DBNL;CTNNB1;STK26;ACIN1;PRKCQ;DSG3;DSP;BCAP31;PKP1;ADD1;CDH1;DSG2;GSN;VIM
DSC1	DSG1	R-HSA-351906	Apoptotic cleavage of cell adhesion proteins	3.13213e-13	6.34729e-13	0.102456	0.241988	0.296829	0.0919051	3.13213e-13	1	6	0.633968	9	NA	NA	NA	NA	NA	NA	NA	NA	NA	TJP2;OCLN;TJP1;CTNNB1;DSG3;DSP;PKP1;CDH1;DSG2
DSC1	DSG1	R-HSA-5357801	Programmed Cell Death	8.87247e-20	2.74657e-19	0.102456	0.241988	0.296829	0.0919051	8.87247e-20	1	54	-0.187315	73	NA	NA	NA	NA	NA	NA	NA	NA	NA	STK24;TP53;BCL2;TJP2;PLEC;BMX;DYNLL2;BMF;UBA52;YWHAE;OCLN;TRAF2;APC;BIRC2;CASP3;BBC3;SATB1;CASP7;BCL2L1;PTK2;YWHAG;RIPK1;DFFA;SPTAN1;UNC5B;CASP8;BCL2L11;BAD;ROCK1;MAPK1;AKT1;CASP9;PRKCD;FNTA;PAK2;YWHAQ;TJP1;LMNB1;YWHAZ;YWHAH;BIRC3;TICAM1;FAS;APAF1;DBNL;DYNLL1;DFFB;CD14;CASP6;CTNNB1;DNM1L;YWHAB;RIPK3;MAPK8;TRADD;STK26;ACIN1;BAX;LY96;MAPK3;PRKCQ;DSG3;DSP;BCAP31;PKP1;ADD1;CDH1;PMAIP1;SFN;TNFRSF10A;D…
DSC1	DSG1	R-HSA-6805567	Keratinization	3.9072e-20	1.24164e-19	0.102456	0.241988	0.296829	0.0919051	3.9072e-20	1	15	0.37914	21	NA	NA	NA	NA	NA	NA	NA	NA	NA	SPRR2F;TCHH;IVL;PKP2;FLG;SPRR2A;PI3;PKP4;SPRR2D;PPL;SPRR3;SPRR1B;SPRR1A;EVPL;PKP3;DSP;PKP1;TGM1;RPTN;JUP;CSTA
DSC1	DSG1	R-HSA-6809371	Formation of the cornified envelope	3.9072e-20	1.24164e-19	0.102456	0.241988	0.296829	0.0919051	3.9072e-20	1	15	0.37914	21	NA	NA	NA	NA	NA	NA	NA	NA	NA	SPRR2F;TCHH;IVL;PKP2;FLG;SPRR2A;PI3;PKP4;SPRR2D;PPL;SPRR3;SPRR1B;SPRR1A;EVPL;PKP3;DSP;PKP1;TGM1;RPTN;JUP;CSTA
DSC1	DSG1	R-HSA-75153	Apoptotic execution phase	2.06338e-26	9.62443e-26	0.102456	0.241988	0.296829	0.0919051	2.06338e-26	1	24	-0.420437	33	NA	NA	NA	NA	NA	NA	NA	NA	NA	STK24;TJP2;PLEC;BMX;OCLN;APC;BIRC2;SATB1;PTK2;DFFA;SPTAN1;ROCK1;PRKCD;FNTA;PAK2;TJP1;LMNB1;DBNL;DFFB;CTNNB1;DNM1L;STK26;ACIN1;PRKCQ;DSG3;DSP;BCAP31;PKP1;ADD1;CDH1;DSG2;GSN;VIM
DSC1	DSG2	R-HSA-109581	Apoptosis	1.91476e-23	7.69259e-23	0.102456	0.819202	0.0284708	1.66423e-06	1.91476e-23	1	53	-0.219309	71	NA	NA	NA	NA	NA	NA	NA	NA	NA	STK24;TP53;BCL2;TJP2;PLEC;BMX;DYNLL2;BMF;UBA52;YWHAE;OCLN;TRAF2;APC;BIRC2;CASP3;BBC3;SATB1;CASP7;BCL2L1;PTK2;YWHAG;RIPK1;DFFA;SPTAN1;UNC5B;CASP8;BCL2L11;BAD;ROCK1;MAPK1;AKT1;CASP9;PRKCD;FNTA;PAK2;YWHAQ;TJP1;DSG1;LMNB1;YWHAZ;YWHAH;TICAM1;FAS;APAF1;DBNL;DYNLL1;DFFB;CD14;CASP6;CTNNB1;DNM1L;YWHAB;MAPK8;TRADD;STK26;ACIN1;BAX;LY96;MAPK3;PRKCQ;DSG3;DSP;BCAP31;PKP1;ADD1;CDH1;PMAIP1;SFN;TNFRSF10A;GSN;VIM
DSC1	DSG2	R-HSA-111465	Apoptotic cleavage of cellular proteins	7.38565e-29	3.87149e-28	0.102456	0.819202	0.0284708	1.66423e-06	7.38565e-29	1	21	-0.374912	29	NA	NA	NA	NA	NA	NA	NA	NA	NA	STK24;TJP2;PLEC;BMX;OCLN;APC;BIRC2;SATB1;PTK2;SPTAN1;ROCK1;PRKCD;FNTA;TJP1;DSG1;LMNB1;DBNL;CTNNB1;STK26;ACIN1;PRKCQ;DSG3;DSP;BCAP31;PKP1;ADD1;CDH1;GSN;VIM
DSC1	DSG2	R-HSA-351906	Apoptotic cleavage of cell adhesion proteins	1.89037e-17	5.05569e-17	0.102456	0.819202	0.0284708	1.66423e-06	1.89037e-17	1	6	0.578717	9	NA	NA	NA	NA	NA	NA	NA	NA	NA	TJP2;OCLN;TJP1;DSG1;CTNNB1;DSG3;DSP;PKP1;CDH1
DSC1	DSG2	R-HSA-5357801	Programmed Cell Death	1.60664e-24	6.86563e-24	0.102456	0.819202	0.0284708	1.66423e-06	1.60664e-24	1	54	-0.347287	73	NA	NA	NA	NA	NA	NA	NA	NA	NA	STK24;TP53;BCL2;TJP2;PLEC;BMX;DYNLL2;BMF;UBA52;YWHAE;OCLN;TRAF2;APC;BIRC2;CASP3;BBC3;SATB1;CASP7;BCL2L1;PTK2;YWHAG;RIPK1;DFFA;SPTAN1;UNC5B;CASP8;BCL2L11;BAD;ROCK1;MAPK1;AKT1;CASP9;PRKCD;FNTA;PAK2;YWHAQ;TJP1;DSG1;LMNB1;YWHAZ;YWHAH;BIRC3;TICAM1;FAS;APAF1;DBNL;DYNLL1;DFFB;CD14;CASP6;CTNNB1;DNM1L;YWHAB;RIPK3;MAPK8;TRADD;STK26;ACIN1;BAX;LY96;MAPK3;PRKCQ;DSG3;DSP;BCAP31;PKP1;ADD1;CDH1;PMAIP1;SFN;TNFRSF…
DSC1	DSG2	R-HSA-6805567	Keratinization	7.0752e-25	3.05552e-24	0.102456	0.819202	0.0284708	1.66423e-06	7.0752e-25	1	15	0.568992	21	NA	NA	NA	NA	NA	NA	NA	NA	NA	SPRR2F;TCHH;IVL;PKP2;FLG;SPRR2A;PI3;PKP4;SPRR2D;PPL;SPRR3;SPRR1B;SPRR1A;EVPL;PKP3;DSP;PKP1;TGM1;RPTN;JUP;CSTA
DSC1	DSG2	R-HSA-6809371	Formation of the cornified envelope	7.0752e-25	3.05552e-24	0.102456	0.819202	0.0284708	1.66423e-06	7.0752e-25	1	15	0.568992	21	NA	NA	NA	NA	NA	NA	NA	NA	NA	SPRR2F;TCHH;IVL;PKP2;FLG;SPRR2A;PI3;PKP4;SPRR2D;PPL;SPRR3;SPRR1B;SPRR1A;EVPL;PKP3;DSP;PKP1;TGM1;RPTN;JUP;CSTA
DSC1	DSG2	R-HSA-75153	Apoptotic execution phase	2.96952e-21	1.04236e-20	0.102456	0.819202	0.0284708	1.66423e-06	2.96952e-21	1	24	0.266385	33	NA	NA	NA	NA	NA	NA	NA	NA	NA	STK24;TJP2;PLEC;BMX;OCLN;APC;BIRC2;SATB1;PTK2;DFFA;SPTAN1;ROCK1;PRKCD;FNTA;PAK2;TJP1;DSG1;LMNB1;DBNL;DFFB;CTNNB1;DNM1L;STK26;ACIN1;PRKCQ;DSG3;DSP;BCAP31;PKP1;ADD1;CDH1;GSN;VIM
DSC2	DSG1	R-HSA-109581	Apoptosis	3.81322e-28	1.9255e-27	0.879056	0.241988	0.582805	1.37236e-05	3.81322e-28	1	53	-0.225934	71	NA	NA	NA	NA	NA	NA	NA	NA	NA	STK24;TP53;BCL2;TJP2;PLEC;BMX;DYNLL2;BMF;UBA52;YWHAE;OCLN;TRAF2;APC;BIRC2;CASP3;BBC3;SATB1;CASP7;BCL2L1;PTK2;YWHAG;RIPK1;DFFA;SPTAN1;UNC5B;CASP8;BCL2L11;BAD;ROCK1;MAPK1;AKT1;CASP9;PRKCD;FNTA;PAK2;YWHAQ;TJP1;LMNB1;YWHAZ;YWHAH;TICAM1;FAS;APAF1;DBNL;DYNLL1;DFFB;CD14;CASP6;CTNNB1;DNM1L;YWHAB;MAPK8;TRADD;STK26;ACIN1;BAX;LY96;MAPK3;PRKCQ;DSG3;DSP;BCAP31;PKP1;ADD1;CDH1;PMAIP1;SFN;TNFRSF10A;DSG2;GSN;VIM
DSC2	DSG1	R-HSA-111465	Apoptotic cleavage of cellular proteins	6.09035e-28	3.04739e-27	0.879056	0.241988	0.582805	1.37236e-05	6.09035e-28	1	21	0.648062	29	NA	NA	NA	NA	NA	NA	NA	NA	NA	STK24;TJP2;PLEC;BMX;OCLN;APC;BIRC2;SATB1;PTK2;SPTAN1;ROCK1;PRKCD;FNTA;TJP1;LMNB1;DBNL;CTNNB1;STK26;ACIN1;PRKCQ;DSG3;DSP;BCAP31;PKP1;ADD1;CDH1;DSG2;GSN;VIM
DSC2	DSG1	R-HSA-351906	Apoptotic cleavage of cell adhesion proteins	4.67699e-17	1.22933e-16	0.879056	0.241988	0.582805	1.37236e-05	4.67699e-17	1	6	0.633968	9	NA	NA	NA	NA	NA	NA	NA	NA	NA	TJP2;OCLN;TJP1;CTNNB1;DSG3;DSP;PKP1;CDH1;DSG2
DSC2	DSG1	R-HSA-5357801	Programmed Cell Death	1.32486e-23	5.37762e-23	0.879056	0.241988	0.582805	1.37236e-05	1.32486e-23	1	54	-0.187315	73	NA	NA	NA	NA	NA	NA	NA	NA	NA	STK24;TP53;BCL2;TJP2;PLEC;BMX;DYNLL2;BMF;UBA52;YWHAE;OCLN;TRAF2;APC;BIRC2;CASP3;BBC3;SATB1;CASP7;BCL2L1;PTK2;YWHAG;RIPK1;DFFA;SPTAN1;UNC5B;CASP8;BCL2L11;BAD;ROCK1;MAPK1;AKT1;CASP9;PRKCD;FNTA;PAK2;YWHAQ;TJP1;LMNB1;YWHAZ;YWHAH;BIRC3;TICAM1;FAS;APAF1;DBNL;DYNLL1;DFFB;CD14;CASP6;CTNNB1;DNM1L;YWHAB;RIPK3;MAPK8;TRADD;STK26;ACIN1;BAX;LY96;MAPK3;PRKCQ;DSG3;DSP;BCAP31;PKP1;ADD1;CDH1;PMAIP1;SFN;TNFRSF10A;D…
DSC2	DSG1	R-HSA-6805567	Keratinization	5.83435e-24	2.41083e-23	0.879056	0.241988	0.582805	1.37236e-05	5.83435e-24	1	15	0.37914	21	NA	NA	NA	NA	NA	NA	NA	NA	NA	SPRR2F;TCHH;IVL;PKP2;FLG;SPRR2A;PI3;PKP4;SPRR2D;PPL;SPRR3;SPRR1B;SPRR1A;EVPL;PKP3;DSP;PKP1;TGM1;RPTN;JUP;CSTA
DSC2	DSG1	R-HSA-6809371	Formation of the cornified envelope	5.83435e-24	2.41083e-23	0.879056	0.241988	0.582805	1.37236e-05	5.83435e-24	1	15	0.37914	21	NA	NA	NA	NA	NA	NA	NA	NA	NA	SPRR2F;TCHH;IVL;PKP2;FLG;SPRR2A;PI3;PKP4;SPRR2D;PPL;SPRR3;SPRR1B;SPRR1A;EVPL;PKP3;DSP;PKP1;TGM1;RPTN;JUP;CSTA
DSC2	DSG1	R-HSA-75153	Apoptotic execution phase	3.0811e-30	1.81957e-29	0.879056	0.241988	0.582805	1.37236e-05	3.0811e-30	1	24	-0.420437	33	NA	NA	NA	NA	NA	NA	NA	NA	NA	STK24;TJP2;PLEC;BMX;OCLN;APC;BIRC2;SATB1;PTK2;DFFA;SPTAN1;ROCK1;PRKCD;FNTA;PAK2;TJP1;LMNB1;DBNL;DFFB;CTNNB1;DNM1L;STK26;ACIN1;PRKCQ;DSG3;DSP;BCAP31;PKP1;ADD1;CDH1;DSG2;GSN;VIM
DSC2	DSG2	R-HSA-109581	Apoptosis	2.85918e-27	1.38529e-26	0.879056	0.819202	0.656801	2.48508e-10	2.85918e-27	1	53	-0.219309	71	NA	NA	NA	NA	NA	NA	NA	NA	NA	STK24;TP53;BCL2;TJP2;PLEC;BMX;DYNLL2;BMF;UBA52;YWHAE;OCLN;TRAF2;APC;BIRC2;CASP3;BBC3;SATB1;CASP7;BCL2L1;PTK2;YWHAG;RIPK1;DFFA;SPTAN1;UNC5B;CASP8;BCL2L11;BAD;ROCK1;MAPK1;AKT1;CASP9;PRKCD;FNTA;PAK2;YWHAQ;TJP1;DSG1;LMNB1;YWHAZ;YWHAH;TICAM1;FAS;APAF1;DBNL;DYNLL1;DFFB;CD14;CASP6;CTNNB1;DNM1L;YWHAB;MAPK8;TRADD;STK26;ACIN1;BAX;LY96;MAPK3;PRKCQ;DSG3;DSP;BCAP31;PKP1;ADD1;CDH1;PMAIP1;SFN;TNFRSF10A;GSN;VIM
DSC2	DSG2	R-HSA-111465	Apoptotic cleavage of cellular proteins	1.10285e-32	7.84247e-32	0.879056	0.819202	0.656801	2.48508e-10	1.10285e-32	1	21	-0.374912	29	NA	NA	NA	NA	NA	NA	NA	NA	NA	STK24;TJP2;PLEC;BMX;OCLN;APC;BIRC2;SATB1;PTK2;SPTAN1;ROCK1;PRKCD;FNTA;TJP1;DSG1;LMNB1;DBNL;CTNNB1;STK26;ACIN1;PRKCQ;DSG3;DSP;BCAP31;PKP1;ADD1;CDH1;GSN;VIM
DSC2	DSG2	R-HSA-351906	Apoptotic cleavage of cell adhesion proteins	2.82276e-21	9.9338e-21	0.879056	0.819202	0.656801	2.48508e-10	2.82276e-21	1	6	0.578717	9	NA	NA	NA	NA	NA	NA	NA	NA	NA	TJP2;OCLN;TJP1;DSG1;CTNNB1;DSG3;DSP;PKP1;CDH1
DSC2	DSG2	R-HSA-5357801	Programmed Cell Death	2.39908e-28	1.22947e-27	0.879056	0.819202	0.656801	2.48508e-10	2.39908e-28	1	54	-0.347287	73	NA	NA	NA	NA	NA	NA	NA	NA	NA	STK24;TP53;BCL2;TJP2;PLEC;BMX;DYNLL2;BMF;UBA52;YWHAE;OCLN;TRAF2;APC;BIRC2;CASP3;BBC3;SATB1;CASP7;BCL2L1;PTK2;YWHAG;RIPK1;DFFA;SPTAN1;UNC5B;CASP8;BCL2L11;BAD;ROCK1;MAPK1;AKT1;CASP9;PRKCD;FNTA;PAK2;YWHAQ;TJP1;DSG1;LMNB1;YWHAZ;YWHAH;BIRC3;TICAM1;FAS;APAF1;DBNL;DYNLL1;DFFB;CD14;CASP6;CTNNB1;DNM1L;YWHAB;RIPK3;MAPK8;TRADD;STK26;ACIN1;BAX;LY96;MAPK3;PRKCQ;DSG3;DSP;BCAP31;PKP1;ADD1;CDH1;PMAIP1;SFN;TNFRSF…
DSC2	DSG2	R-HSA-6805567	Keratinization	1.05649e-28	5.49615e-28	0.879056	0.819202	0.656801	2.48508e-10	1.05649e-28	1	15	0.568992	21	NA	NA	NA	NA	NA	NA	NA	NA	NA	SPRR2F;TCHH;IVL;PKP2;FLG;SPRR2A;PI3;PKP4;SPRR2D;PPL;SPRR3;SPRR1B;SPRR1A;EVPL;PKP3;DSP;PKP1;TGM1;RPTN;JUP;CSTA
DSC2	DSG2	R-HSA-6809371	Formation of the cornified envelope	1.05649e-28	5.49615e-28	0.879056	0.819202	0.656801	2.48508e-10	1.05649e-28	1	15	0.568992	21	NA	NA	NA	NA	NA	NA	NA	NA	NA	SPRR2F;TCHH;IVL;PKP2;FLG;SPRR2A;PI3;PKP4;SPRR2D;PPL;SPRR3;SPRR1B;SPRR1A;EVPL;PKP3;DSP;PKP1;TGM1;RPTN;JUP;CSTA
DSC2	DSG2	R-HSA-75153	Apoptotic execution phase	4.43418e-25	1.92778e-24	0.879056	0.819202	0.656801	2.48508e-10	4.43418e-25	1	24	0.266385	33	NA	NA	NA	NA	NA	NA	NA	NA	NA	STK24;TJP2;PLEC;BMX;OCLN;APC;BIRC2;SATB1;PTK2;DFFA;SPTAN1;ROCK1;PRKCD;FNTA;PAK2;TJP1;DSG1;LMNB1;DBNL;DFFB;CTNNB1;DNM1L;STK26;ACIN1;PRKCQ;DSG3;DSP;BCAP31;PKP1;ADD1;CDH1;GSN;VIM
DSC3	DSG1	R-HSA-109581	Apoptosis	1.50638e-28	7.79239e-28	1.45026	0.241988	0.58506	5.42136e-06	1.50638e-28	1	53	-0.225934	71	NA	NA	NA	NA	NA	NA	NA	NA	NA	STK24;TP53;BCL2;TJP2;PLEC;BMX;DYNLL2;BMF;UBA52;YWHAE;OCLN;TRAF2;APC;BIRC2;CASP3;BBC3;SATB1;CASP7;BCL2L1;PTK2;YWHAG;RIPK1;DFFA;SPTAN1;UNC5B;CASP8;BCL2L11;BAD;ROCK1;MAPK1;AKT1;CASP9;PRKCD;FNTA;PAK2;YWHAQ;TJP1;LMNB1;YWHAZ;YWHAH;TICAM1;FAS;APAF1;DBNL;DYNLL1;DFFB;CD14;CASP6;CTNNB1;DNM1L;YWHAB;MAPK8;TRADD;STK26;ACIN1;BAX;LY96;MAPK3;PRKCQ;DSG3;DSP;BCAP31;PKP1;ADD1;CDH1;PMAIP1;SFN;TNFRSF10A;DSG2;GSN;VIM
DSC3	DSG1	R-HSA-111465	Apoptotic cleavage of cellular proteins	2.40593e-28	1.23069e-27	1.45026	0.241988	0.58506	5.42136e-06	2.40593e-28	1	21	0.648062	29	NA	NA	NA	NA	NA	NA	NA	NA	NA	STK24;TJP2;PLEC;BMX;OCLN;APC;BIRC2;SATB1;PTK2;SPTAN1;ROCK1;PRKCD;FNTA;TJP1;LMNB1;DBNL;CTNNB1;STK26;ACIN1;PRKCQ;DSG3;DSP;BCAP31;PKP1;ADD1;CDH1;DSG2;GSN;VIM
DSC3	DSG1	R-HSA-351906	Apoptotic cleavage of cell adhesion proteins	1.8476e-17	4.9461e-17	1.45026	0.241988	0.58506	5.42136e-06	1.8476e-17	1	6	0.633968	9	NA	NA	NA	NA	NA	NA	NA	NA	NA	TJP2;OCLN;TJP1;CTNNB1;DSG3;DSP;PKP1;CDH1;DSG2
DSC3	DSG1	R-HSA-5357801	Programmed Cell Death	5.23375e-24	2.17572e-23	1.45026	0.241988	0.58506	5.42136e-06	5.23375e-24	1	54	-0.187315	73	NA	NA	NA	NA	NA	NA	NA	NA	NA	STK24;TP53;BCL2;TJP2;PLEC;BMX;DYNLL2;BMF;UBA52;YWHAE;OCLN;TRAF2;APC;BIRC2;CASP3;BBC3;SATB1;CASP7;BCL2L1;PTK2;YWHAG;RIPK1;DFFA;SPTAN1;UNC5B;CASP8;BCL2L11;BAD;ROCK1;MAPK1;AKT1;CASP9;PRKCD;FNTA;PAK2;YWHAQ;TJP1;LMNB1;YWHAZ;YWHAH;BIRC3;TICAM1;FAS;APAF1;DBNL;DYNLL1;DFFB;CD14;CASP6;CTNNB1;DNM1L;YWHAB;RIPK3;MAPK8;TRADD;STK26;ACIN1;BAX;LY96;MAPK3;PRKCQ;DSG3;DSP;BCAP31;PKP1;ADD1;CDH1;PMAIP1;SFN;TNFRSF10A;D…
DSC3	DSG1	R-HSA-6805567	Keratinization	2.3048e-24	9.74319e-24	1.45026	0.241988	0.58506	5.42136e-06	2.3048e-24	1	15	0.37914	21	NA	NA	NA	NA	NA	NA	NA	NA	NA	SPRR2F;TCHH;IVL;PKP2;FLG;SPRR2A;PI3;PKP4;SPRR2D;PPL;SPRR3;SPRR1B;SPRR1A;EVPL;PKP3;DSP;PKP1;TGM1;RPTN;JUP;CSTA
DSC3	DSG1	R-HSA-6809371	Formation of the cornified envelope	2.3048e-24	9.74319e-24	1.45026	0.241988	0.58506	5.42136e-06	2.3048e-24	1	15	0.37914	21	NA	NA	NA	NA	NA	NA	NA	NA	NA	SPRR2F;TCHH;IVL;PKP2;FLG;SPRR2A;PI3;PKP4;SPRR2D;PPL;SPRR3;SPRR1B;SPRR1A;EVPL;PKP3;DSP;PKP1;TGM1;RPTN;JUP;CSTA
DSC3	DSG1	R-HSA-75153	Apoptotic execution phase	1.21716e-30	7.3618e-30	1.45026	0.241988	0.58506	5.42136e-06	1.21716e-30	1	24	-0.420437	33	NA	NA	NA	NA	NA	NA	NA	NA	NA	STK24;TJP2;PLEC;BMX;OCLN;APC;BIRC2;SATB1;PTK2;DFFA;SPTAN1;ROCK1;PRKCD;FNTA;PAK2;TJP1;LMNB1;DBNL;DFFB;CTNNB1;DNM1L;STK26;ACIN1;PRKCQ;DSG3;DSP;BCAP31;PKP1;ADD1;CDH1;DSG2;GSN;VIM
DSC3	DSG2	R-HSA-109581	Apoptosis	1.12949e-27	5.62091e-27	1.45026	0.819202	0.66413	9.81706e-11	1.12949e-27	1	53	-0.219309	71	NA	NA	NA	NA	NA	NA	NA	NA	NA	STK24;TP53;BCL2;TJP2;PLEC;BMX;DYNLL2;BMF;UBA52;YWHAE;OCLN;TRAF2;APC;BIRC2;CASP3;BBC3;SATB1;CASP7;BCL2L1;PTK2;YWHAG;RIPK1;DFFA;SPTAN1;UNC5B;CASP8;BCL2L11;BAD;ROCK1;MAPK1;AKT1;CASP9;PRKCD;FNTA;PAK2;YWHAQ;TJP1;DSG1;LMNB1;YWHAZ;YWHAH;TICAM1;FAS;APAF1;DBNL;DYNLL1;DFFB;CD14;CASP6;CTNNB1;DNM1L;YWHAB;MAPK8;TRADD;STK26;ACIN1;BAX;LY96;MAPK3;PRKCQ;DSG3;DSP;BCAP31;PKP1;ADD1;CDH1;PMAIP1;SFN;TNFRSF10A;GSN;VIM
DSC3	DSG2	R-HSA-111465	Apoptotic cleavage of cellular proteins	4.35669e-33	3.20578e-32	1.45026	0.819202	0.66413	9.81706e-11	4.35669e-33	1	21	-0.374912	29	NA	NA	NA	NA	NA	NA	NA	NA	NA	STK24;TJP2;PLEC;BMX;OCLN;APC;BIRC2;SATB1;PTK2;SPTAN1;ROCK1;PRKCD;FNTA;TJP1;DSG1;LMNB1;DBNL;CTNNB1;STK26;ACIN1;PRKCQ;DSG3;DSP;BCAP31;PKP1;ADD1;CDH1;GSN;VIM
DSC3	DSG2	R-HSA-351906	Apoptotic cleavage of cell adhesion proteins	1.1151e-21	4.05385e-21	1.45026	0.819202	0.66413	9.81706e-11	1.1151e-21	1	6	0.578717	9	NA	NA	NA	NA	NA	NA	NA	NA	NA	TJP2;OCLN;TJP1;DSG1;CTNNB1;DSG3;DSP;PKP1;CDH1
DSC3	DSG2	R-HSA-5357801	Programmed Cell Death	9.47733e-29	4.94907e-28	1.45026	0.819202	0.66413	9.81706e-11	9.47733e-29	1	54	-0.347287	73	NA	NA	NA	NA	NA	NA	NA	NA	NA	STK24;TP53;BCL2;TJP2;PLEC;BMX;DYNLL2;BMF;UBA52;YWHAE;OCLN;TRAF2;APC;BIRC2;CASP3;BBC3;SATB1;CASP7;BCL2L1;PTK2;YWHAG;RIPK1;DFFA;SPTAN1;UNC5B;CASP8;BCL2L11;BAD;ROCK1;MAPK1;AKT1;CASP9;PRKCD;FNTA;PAK2;YWHAQ;TJP1;DSG1;LMNB1;YWHAZ;YWHAH;BIRC3;TICAM1;FAS;APAF1;DBNL;DYNLL1;DFFB;CD14;CASP6;CTNNB1;DNM1L;YWHAB;RIPK3;MAPK8;TRADD;STK26;ACIN1;BAX;LY96;MAPK3;PRKCQ;DSG3;DSP;BCAP31;PKP1;ADD1;CDH1;PMAIP1;SFN;TNFRSF…
DSC3	DSG2	R-HSA-6805567	Keratinization	4.17356e-29	2.23456e-28	1.45026	0.819202	0.66413	9.81706e-11	4.17356e-29	1	15	0.568992	21	NA	NA	NA	NA	NA	NA	NA	NA	NA	SPRR2F;TCHH;IVL;PKP2;FLG;SPRR2A;PI3;PKP4;SPRR2D;PPL;SPRR3;SPRR1B;SPRR1A;EVPL;PKP3;DSP;PKP1;TGM1;RPTN;JUP;CSTA
DSC3	DSG2	R-HSA-6809371	Formation of the cornified envelope	4.17356e-29	2.23456e-28	1.45026	0.819202	0.66413	9.81706e-11	4.17356e-29	1	15	0.568992	21	NA	NA	NA	NA	NA	NA	NA	NA	NA	SPRR2F;TCHH;IVL;PKP2;FLG;SPRR2A;PI3;PKP4;SPRR2D;PPL;SPRR3;SPRR1B;SPRR1A;EVPL;PKP3;DSP;PKP1;TGM1;RPTN;JUP;CSTA
DSC3	DSG2	R-HSA-75153	Apoptotic execution phase	1.75168e-25	7.72535e-25	1.45026	0.819202	0.66413	9.81706e-11	1.75168e-25	1	24	0.266385	33	NA	NA	NA	NA	NA	NA	NA	NA	NA	STK24;TJP2;PLEC;BMX;OCLN;APC;BIRC2;SATB1;PTK2;DFFA;SPTAN1;ROCK1;PRKCD;FNTA;PAK2;TJP1;DSG1;LMNB1;DBNL;DFFB;CTNNB1;DNM1L;STK26;ACIN1;PRKCQ;DSG3;DSP;BCAP31;PKP1;ADD1;CDH1;GSN;VIM
EFNA1	EPHA1	R-HSA-2682334	EPH-Ephrin signaling	0.000687286	0.000749964	0.260334	0.158266	0.0979563	0.00212406	0.000687286	1	1	0.180832	2	NA	NA	NA	NA	NA	NA	NA	NA	NA	ADAM10;EFNA5
EFNA1	EPHA1	R-HSA-2892247	POU5F1 (OCT4), SOX2, NANOG activate genes related to proliferation	7.12386e-07	9.06793e-07	0.260334	0.158266	0.0979563	0.00212406	7.12386e-07	1	2	0.156871	3	NA	NA	NA	NA	NA	NA	NA	NA	NA	STAT3;SOX2;FGF2
EFNA1	EPHA1	R-HSA-3928665	EPH-ephrin mediated repulsion of cells	0.000687286	0.000749964	0.260334	0.158266	0.0979563	0.00212406	0.000687286	1	1	0.180832	2	NA	NA	NA	NA	NA	NA	NA	NA	NA	ADAM10;EFNA5
EFNA1	EPHA1	R-HSA-452723	Transcriptional regulation of pluripotent stem cells	0.00115093	0.00124308	0.260334	0.158266	0.0979563	0.00212406	0.00115093	1	3	0.0714588	5	NA	NA	NA	NA	NA	NA	NA	NA	NA	STAT3;SMAD2;SMAD4;SOX2;FGF2
EFNA1	EPHA2	R-HSA-2682334	EPH-Ephrin signaling	6.25371e-07	7.98248e-07	0.260334	0.612397	0.103171	1.93271e-06	6.25371e-07	1	1	0.142636	2	NA	NA	NA	NA	NA	NA	NA	NA	NA	ADAM10;EFNA5
EFNA1	EPHA2	R-HSA-3928665	EPH-ephrin mediated repulsion of cells	6.25371e-07	7.98248e-07	0.260334	0.612397	0.103171	1.93271e-06	6.25371e-07	1	1	0.142636	2	NA	NA	NA	NA	NA	NA	NA	NA	NA	ADAM10;EFNA5
EFNA1	EPHA4	R-HSA-2682334	EPH-Ephrin signaling	0.0136786	0.0140618	0.260334	-0.0338305	0.0718816	0.0422737	0.0136786	1	1	-0.116279	2	NA	NA	NA	NA	NA	NA	NA	NA	NA	ADAM10;EFNA5
EFNA1	EPHA4	R-HSA-3928665	EPH-ephrin mediated repulsion of cells	0.0136786	0.0140618	0.260334	-0.0338305	0.0718816	0.0422737	0.0136786	1	1	-0.116279	2	NA	NA	NA	NA	NA	NA	NA	NA	NA	ADAM10;EFNA5
EFNB1	EPHB2	R-HSA-2682334	EPH-Ephrin signaling	1.72375e-42	2.74205e-41	0.44233	0.0244668	-0.0428471	0.00116857	1.72375e-42	1	36	0.230444	48	NA	NA	NA	NA	NA	NA	NA	NA	NA	LIMK2;CLTCL1;CLTB;RAC1;RHOA;EFNB2;MYH14;GIT1;CLTC;PTK2;CDC42;ROCK1;WASL;PAK2;ARPC1A;TIAM1;SDCBP;CLTA;VAV3;LIMK1;ARPC3;PAK1;DNM1;VAV2;ARPC4;MYH11;MYL12A;ARPC2;NCK2;MYH9;EPHB4;ROCK2;EPHB3;CFL1;ACTR2;FYN;ARHGEF7;ARPC5;ACTR3;MYL6;ARPC1B;AP2A1;AP2S1;MYL9;AP2M1;AP2A2;AP2B1;MYH10
EFNB1	EPHB2	R-HSA-373760	L1CAM interactions	1.49321e-21	5.36465e-21	0.44233	0.0244668	-0.0428471	0.00116857	1.49321e-21	1	19	0.156025	26	NA	NA	NA	NA	NA	NA	NA	NA	NA	RAC1;CLTC;MAP2K1;RPS6KA1;SH3GL2;RPS6KA3;RPS6KA5;MAP2K2;MAPK1;DNM2;SDCBP;CLTA;L1CAM;RPS6KA2;PAK1;DNM1;VAV2;EGFR;MAPK3;AP2A1;AP2S1;ITGA1;AP2M1;DPYSL2;AP2A2;AP2B1
EFNB1	EPHB2	R-HSA-3928662	EPHB-mediated forward signaling	8.66715e-20	2.68604e-19	0.44233	0.0244668	-0.0428471	0.00116857	8.66715e-20	1	16	0.0873855	22	NA	NA	NA	NA	NA	NA	NA	NA	NA	LIMK2;RAC1;RHOA;EFNB2;PTK2;CDC42;ROCK1;WASL;ARPC1A;TIAM1;LIMK1;ARPC3;PAK1;ARPC4;ARPC2;ROCK2;CFL1;ACTR2;FYN;ARPC5;ACTR3;ARPC1B
EFNB1	EPHB2	R-HSA-3928664	Ephrin signaling	3.98868e-12	7.61751e-12	0.44233	0.0244668	-0.0428471	0.00116857	3.98868e-12	1	7	0.0119803	10	NA	NA	NA	NA	NA	NA	NA	NA	NA	RAC1;EFNB2;GIT1;PAK2;SDCBP;PAK1;MYL12A;NCK2;FYN;ARHGEF7
EFNB1	EPHB2	R-HSA-3928665	EPH-ephrin mediated repulsion of cells	1.60652e-22	6.20074e-22	0.44233	0.0244668	-0.0428471	0.00116857	1.60652e-22	1	13	0.230444	18	NA	NA	NA	NA	NA	NA	NA	NA	NA	CLTCL1;CLTB;RAC1;EFNB2;CLTC;TIAM1;CLTA;VAV3;DNM1;VAV2;EPHB4;EPHB3;FYN;AP2A1;AP2S1;AP2M1;AP2A2;AP2B1
EFNB1	EPHB3	R-HSA-2682334	EPH-Ephrin signaling	2.02464e-45	3.57167e-44	0.44233	0.541278	0.365469	1.35515e-06	2.02464e-45	1	36	-0.48062	49	NA	NA	NA	NA	NA	NA	NA	NA	NA	LIMK2;CLTCL1;CLTB;RAC1;RHOA;EFNB2;MYH14;EPHB2;GIT1;CLTC;PTK2;CDC42;ROCK1;WASL;PAK2;MMP9;ARPC1A;TIAM1;SDCBP;CLTA;VAV3;LIMK1;ARPC3;PAK1;DNM1;VAV2;ARPC4;MYH11;MYL12A;ARPC2;NCK2;MYH9;EPHB4;ROCK2;CFL1;ACTR2;FYN;ARHGEF7;ARPC5;ACTR3;MYL6;ARPC1B;AP2A1;AP2S1;MYL9;AP2M1;AP2A2;AP2B1;MYH10
EFNB1	EPHB3	R-HSA-3928662	EPHB-mediated forward signaling	1.0051e-22	3.95913e-22	0.44233	0.541278	0.365469	1.35515e-06	1.0051e-22	1	16	-0.465539	22	NA	NA	NA	NA	NA	NA	NA	NA	NA	LIMK2;RAC1;RHOA;EFNB2;PTK2;CDC42;ROCK1;WASL;ARPC1A;TIAM1;LIMK1;ARPC3;PAK1;ARPC4;ARPC2;ROCK2;CFL1;ACTR2;FYN;ARPC5;ACTR3;ARPC1B
EFNB1	EPHB3	R-HSA-3928664	Ephrin signaling	4.62553e-15	1.07512e-14	0.44233	0.541278	0.365469	1.35515e-06	4.62553e-15	1	7	-0.2926	10	NA	NA	NA	NA	NA	NA	NA	NA	NA	RAC1;EFNB2;GIT1;PAK2;SDCBP;PAK1;MYL12A;NCK2;FYN;ARHGEF7
EFNB1	EPHB3	R-HSA-3928665	EPH-ephrin mediated repulsion of cells	2.72255e-25	1.19497e-24	0.44233	0.541278	0.365469	1.35515e-06	2.72255e-25	1	14	-0.499225	19	NA	NA	NA	NA	NA	NA	NA	NA	NA	CLTCL1;CLTB;RAC1;EFNB2;EPHB2;CLTC;MMP9;TIAM1;CLTA;VAV3;DNM1;VAV2;EPHB4;FYN;AP2A1;AP2S1;AP2M1;AP2A2;AP2B1
EFNB1	EPHB4	R-HSA-2682334	EPH-Ephrin signaling	2.45034e-45	4.29512e-44	0.44233	0.321916	0.348273	1.64009e-06	2.45034e-45	1	36	-0.57167	49	NA	NA	NA	NA	NA	NA	NA	NA	NA	LIMK2;CLTCL1;CLTB;RAC1;RHOA;EFNB2;MYH14;EPHB2;GIT1;CLTC;PTK2;CDC42;ROCK1;WASL;PAK2;MMP9;ARPC1A;TIAM1;SDCBP;CLTA;VAV3;LIMK1;ARPC3;PAK1;DNM1;VAV2;ARPC4;MYH11;MYL12A;ARPC2;NCK2;MYH9;ROCK2;EPHB3;CFL1;ACTR2;FYN;ARHGEF7;ARPC5;ACTR3;MYL6;ARPC1B;AP2A1;AP2S1;MYL9;AP2M1;AP2A2;AP2B1;MYH10
EFNB1	EPHB4	R-HSA-3928662	EPHB-mediated forward signaling	1.21643e-22	4.75514e-22	0.44233	0.321916	0.348273	1.64009e-06	1.21643e-22	1	16	-0.425511	22	NA	NA	NA	NA	NA	NA	NA	NA	NA	LIMK2;RAC1;RHOA;EFNB2;PTK2;CDC42;ROCK1;WASL;ARPC1A;TIAM1;LIMK1;ARPC3;PAK1;ARPC4;ARPC2;ROCK2;CFL1;ACTR2;FYN;ARPC5;ACTR3;ARPC1B
EFNB1	EPHB4	R-HSA-3928664	Ephrin signaling	5.59809e-15	1.29136e-14	0.44233	0.321916	0.348273	1.64009e-06	5.59809e-15	1	7	-0.363214	10	NA	NA	NA	NA	NA	NA	NA	NA	NA	RAC1;EFNB2;GIT1;PAK2;SDCBP;PAK1;MYL12A;NCK2;FYN;ARHGEF7
EFNB1	EPHB4	R-HSA-3928665	EPH-ephrin mediated repulsion of cells	3.29499e-25	1.43934e-24	0.44233	0.321916	0.348273	1.64009e-06	3.29499e-25	1	14	-0.433686	19	NA	NA	NA	NA	NA	NA	NA	NA	NA	CLTCL1;CLTB;RAC1;EFNB2;EPHB2;CLTC;MMP9;TIAM1;CLTA;VAV3;DNM1;VAV2;EPHB3;FYN;AP2A1;AP2S1;AP2M1;AP2A2;AP2B1
EFNB1	ERBB2	R-HSA-1227986	Signaling by ERBB2	1.64931e-18	4.71329e-18	0.44233	0.188224	0.110923	0.000107512	1.83597e-18	0.898329	20	-0.29852	27	1	1	0	EGFR_1197	-0.00774719	EGFR_1197	-0.00774719	NA	NA	USP8;RHOA;MATK;SHC1;NRAS;PIK3CA;PTK6;DIAPH1;PRKCE;ERBIN;AKT1;PRKCD;RNF41;SRC;GAB1;AKT2;CDC37;PLCG1;MEMO1;PTPN18;SOS1;EGFR;GRB7;FYN;AKT3;PIK3R1;PRKCA
EFNB1	ERBB2	R-HSA-1227990	Signaling by ERBB2 in Cancer	2.57036e-11	4.62329e-11	0.44233	0.188224	0.110923	0.000107512	2.57036e-11	1	7	-0.0940099	10	NA	NA	NA	NA	NA	NA	NA	NA	NA	SHC1;NRAS;PIK3CA;ERBIN;GAB1;CDC37;PLCG1;SOS1;EGFR;PIK3R1
EFNB1	ERBB2	R-HSA-1250196	SHC1 events in ERBB2 signaling	1.08957e-10	1.8659e-10	0.44233	0.188224	0.110923	0.000107512	1.08957e-10	1	5	-0.0955603	7	NA	NA	NA	NA	NA	NA	NA	NA	NA	SHC1;NRAS;PRKCE;PRKCD;SOS1;EGFR;PRKCA
EFNB1	ERBB2	R-HSA-1251932	PLCG1 events in ERBB2 signaling	3.67896e-09	5.51443e-09	0.44233	0.188224	0.110923	0.000107512	3.67896e-09	1	1	-0.0940099	2	NA	NA	NA	NA	NA	NA	NA	NA	NA	PLCG1;EGFR
EFNB1	ERBB2	R-HSA-1358803	Downregulation of ERBB2:ERBB3 signaling	8.75889e-07	1.10825e-06	0.44233	0.188224	0.110923	0.000107512	8.75889e-07	1	3	0.0813249	5	NA	NA	NA	NA	NA	NA	NA	NA	NA	USP8;AKT1;RNF41;AKT2;AKT3
EFNB1	ERBB2	R-HSA-1963640	GRB2 events in ERBB2 signaling	3.05387e-09	4.61772e-09	0.44233	0.188224	0.110923	0.000107512	3.05387e-09	1	2	-0.0955603	3	NA	NA	NA	NA	NA	NA	NA	NA	NA	NRAS;SOS1;EGFR
EFNB1	ERBB2	R-HSA-1963642	PI3K events in ERBB2 signaling	1.28311e-09	1.99498e-09	0.44233	0.188224	0.110923	0.000107512	1.28311e-09	1	3	0.105849	4	NA	NA	NA	NA	NA	NA	NA	NA	NA	PIK3CA;GAB1;EGFR;PIK3R1
EFNB1	ERBB2	R-HSA-199418	Negative regulation of the PI3K/AKT network	1.12601e-34	1.01267e-33	0.44233	0.188224	0.110923	0.000107512	1.12601e-34	1	39	0.105849	53	NA	NA	NA	NA	NA	NA	NA	NA	NA	IRAK4;IRS2;PPP2R5C;MET;PPP2R5A;RAC1;PPP2CB;TRAF6;FRS2;PIK3CA;PIP5K1A;PTPN11;PPP2R5D;CD86;PPP2R1A;MAPK1;PIK3CB;IRS1;AKT1;MYD88;PPP2R5B;PPP2R5E;SRC;PIK3AP1;GAB1;PIP4K2C;FGF1;RAC2;IRAK1;AKT2;RHOG;KIT;CD28;PIP4K2B;LCK;PIK3CD;CD19;VAV1;EGFR;PPP2R1B;MAPK3;PDGFRA;TRAT1;FYN;FGF2;IL33;PDGFRB;PTEN;AKT3;PIK3R1;PIP4K2A;HGF;PIP5K1C
EFNB1	ERBB2	R-HSA-2219528	PI3K/AKT Signaling in Cancer	1.82467e-18	5.18749e-18	0.44233	0.188224	0.110923	0.000107512	1.82467e-18	1	28	-0.363354	38	NA	NA	NA	NA	NA	NA	NA	NA	NA	MTOR;IRS2;MET;RAC1;FOXO3;FRS2;PIK3CA;CREB1;PTPN11;RPS6KB2;CD86;CDKN1A;GSK3A;PDPK1;BAD;AKT1;GSK3B;CASP9;NR4A1;SRC;GAB1;FGF1;RAC2;AKT2;MLST8;RHOG;FOXO1;CD28;AKT1S1;LCK;VAV1;EGFR;TSC2;FYN;FGF2;AKT3;PIK3R1;CDKN1B
EFNB1	ERBB2	R-HSA-2219530	Constitutive Signaling by Aberrant PI3K in Cancer	4.74772e-14	1.0345e-13	0.44233	0.188224	0.110923	0.000107512	4.74772e-14	1	13	-0.381677	18	NA	NA	NA	NA	NA	NA	NA	NA	NA	MET;RAC1;FRS2;PIK3CA;PTPN11;CD86;SRC;GAB1;FGF1;RAC2;RHOG;CD28;LCK;VAV1;EGFR;FYN;FGF2;PIK3R1
EFNB1	ERBB2	R-HSA-373755	Semaphorin interactions	2.77564e-26	1.27949e-25	0.44233	0.188224	0.110923	0.000107512	2.77564e-26	1	25	-0.164623	34	NA	NA	NA	NA	NA	NA	NA	NA	NA	LIMK2;CDK5;MET;RHOA;RAC1;MYH14;SEMA4D;RHOC;CRMP1;ARHGEF11;ROCK1;PLXNA1;PLXNB1;PAK2;ARHGEF12;TREM2;TYROBP;RHOB;NRP1;PLXNA2;LIMK1;PAK1;MYH11;DPYSL4;MYH9;ROCK2;CFL1;FYN;RRAS;MYL6;MYL9;DPYSL2;DPYSL3;MYH10
EFNB1	ERBB2	R-HSA-400685	Sema4D in semaphorin signaling	7.74624e-15	1.77204e-14	0.44233	0.188224	0.110923	0.000107512	7.74624e-15	1	12	-0.339394	17	NA	NA	NA	NA	NA	NA	NA	NA	NA	LIMK2;RHOA;RAC1;MYH14;SEMA4D;RHOC;ARHGEF11;PLXNB1;ARHGEF12;RHOB;LIMK1;MYH11;MYH9;RRAS;MYL6;MYL9;MYH10
EFNB1	ERBB2	R-HSA-416572	Sema4D induced cell migration and growth-cone collapse	4.42257e-13	8.92951e-13	0.44233	0.188224	0.110923	0.000107512	4.42257e-13	1	11	-0.339394	15	NA	NA	NA	NA	NA	NA	NA	NA	NA	LIMK2;RHOA;MYH14;SEMA4D;RHOC;ARHGEF11;PLXNB1;ARHGEF12;RHOB;LIMK1;MYH11;MYH9;MYL6;MYL9;MYH10
EFNB1	ERBB2	R-HSA-5673001	RAF/MAP kinase cascade	5.8762e-37	6.17225e-36	0.44233	0.188224	0.110923	0.000107512	5.8762e-37	1	57	-0.0955603	76	NA	NA	NA	NA	NA	NA	NA	NA	NA	IRS2;PPP2R5C;BRAF;MET;PPP2R5A;CAMK2G;SPTBN4;PPP5C;NF1;PPP2CB;DLG3;RASGRP4;NEFL;SHC1;FRS2;NRAS;KSR2;PTPRA;SPTA1;MAP2K1;KSR1;PPP2R5D;PTK2;RBX1;RAF1;SPTB;PPP2R1A;MAP2K2;ITGA2B;ARAF;FGG;FGB;SPTAN1;MAPK1;IRS1;BRAP;IQGAP1;DLG1;PPP2R5B;PPP2R5E;SPTBN1;SRC;NCAM1;FGF1;FGA;ACTN2;IL2RG;CUL3;ITGB3;YWHAB;JAK3;CNKSR1;SPRED1;ARRB2;JAK2;FN1;SOS1;CSK;SPTBN2;EGFR;MARK3;RASGRP1;PPP2R1B;MAPK3;RAP1B;CAMK2D;VWF;JAK1;FY…
EFNB1	ERBB2	R-HSA-5683057	MAPK family signaling cascades	3.9814e-52	1.06377e-50	0.44233	0.188224	0.110923	0.000107512	3.9814e-52	1	74	-0.324454	99	NA	NA	NA	NA	NA	NA	NA	NA	NA	IRS2;PPP2R5C;BRAF;MET;PPP2R5A;CAMK2G;SPTBN4;PPP5C;RAC1;NF1;FOXO3;PPP2CB;DLG3;RASGRP4;CCND3;NEFL;SHC1;FRS2;NRAS;KSR2;PTPRA;SPTA1;MAP2K1;PTPN11;KSR1;PPP2R5D;PTK2;RBX1;RAF1;JUN;SPTB;PPP2R1A;MAP2K2;MAPKAPK5;ITGA2B;ARAF;FGG;FGB;SPTAN1;CDC42;HSPB1;MAPK1;IRS1;BRAP;IQGAP1;KALRN;DLG1;PAK2;TYK2;PPP2R5B;PPP2R5E;SPTBN1;SRC;NCAM1;FGF1;FGA;ACTN2;IL2RG;CUL3;ITGB3;CSF2RA;YWHAB;JAK3;CNKSR1;FOXO1;PAK1;SPRED1;ARRB2…
EFNB1	ERBB2	R-HSA-5684996	MAPK1/MAPK3 signaling	1.22927e-38	1.55897e-37	0.44233	0.188224	0.110923	0.000107512	1.22927e-38	1	59	-0.0955603	79	NA	NA	NA	NA	NA	NA	NA	NA	NA	IRS2;PPP2R5C;BRAF;MET;PPP2R5A;CAMK2G;SPTBN4;PPP5C;NF1;PPP2CB;DLG3;RASGRP4;NEFL;SHC1;FRS2;NRAS;KSR2;PTPRA;SPTA1;MAP2K1;PTPN11;KSR1;PPP2R5D;PTK2;RBX1;RAF1;SPTB;PPP2R1A;MAP2K2;ITGA2B;ARAF;FGG;FGB;SPTAN1;MAPK1;IRS1;BRAP;IQGAP1;DLG1;TYK2;PPP2R5B;PPP2R5E;SPTBN1;SRC;NCAM1;FGF1;FGA;ACTN2;IL2RG;CUL3;ITGB3;YWHAB;JAK3;CNKSR1;SPRED1;ARRB2;JAK2;FN1;SOS1;CSK;SPTBN2;EGFR;MARK3;RASGRP1;PPP2R1B;MAPK3;RAP1B;CAMK2D…
EFNB1	ERBB2	R-HSA-6785631	ERBB2 Regulates Cell Motility	1.87642e-08	2.65633e-08	0.44233	0.188224	0.110923	0.000107512	1.87642e-08	1	3	0.41494	4	NA	NA	NA	NA	NA	NA	NA	NA	NA	RHOA;DIAPH1;MEMO1;EGFR
EFNB1	ERBB2	R-HSA-6811558	PI5P, PP2A and IER3 Regulate PI3K/AKT Signaling	6.09629e-29	3.22015e-28	0.44233	0.188224	0.110923	0.000107512	6.09629e-29	1	37	-0.445948	50	NA	NA	NA	NA	NA	NA	NA	NA	NA	IRAK4;IRS2;PPP2R5C;MET;PPP2R5A;RAC1;PPP2CB;TRAF6;FRS2;PIK3CA;PIP5K1A;PTPN11;PPP2R5D;CD86;PPP2R1A;MAPK1;PIK3CB;IRS1;AKT1;MYD88;PPP2R5B;PPP2R5E;SRC;PIK3AP1;GAB1;PIP4K2C;FGF1;RAC2;IRAK1;RHOG;KIT;CD28;PIP4K2B;LCK;PIK3CD;CD19;VAV1;EGFR;PPP2R1B;MAPK3;PDGFRA;TRAT1;FYN;FGF2;IL33;PDGFRB;PIK3R1;PIP4K2A;HGF;PIP5K1C
EFNB1	ERBB2	R-HSA-8847993	ERBB2 Activates PTK6 Signaling	2.03898e-05	2.37766e-05	0.44233	0.188224	0.110923	0.000107512	2.03898e-05	1	1	0.398168	2	NA	NA	NA	NA	NA	NA	NA	NA	NA	PTK6;EGFR
EFNB1	ERBB2	R-HSA-8848021	Signaling by PTK6	1.73701e-18	4.94339e-18	0.44233	0.188224	0.110923	0.000107512	1.73701e-18	1	18	-0.103594	25	NA	NA	NA	NA	NA	NA	NA	NA	NA	GPNMB;ARHGAP35;RHOA;RAC1;STAT3;NRAS;PTK6;BCAR1;CCND1;KHDRBS1;AKT1;CDK4;HIF1A;CBL;RASA1;PXN;SFPQ;KHDRBS3;EGFR;DOK1;CDK2;KHDRBS2;ARAP1;STAP2;CDKN1B
EFNB1	ERBB2	R-HSA-8863795	Downregulation of ERBB2 signaling	5.13107e-09	7.59586e-09	0.44233	0.188224	0.110923	0.000107512	5.13107e-09	1	7	0.311487	10	NA	NA	NA	NA	NA	NA	NA	NA	NA	USP8;MATK;ERBIN;AKT1;RNF41;AKT2;CDC37;PTPN18;EGFR;AKT3
EFNB1	ERBB2	R-HSA-8864260	Transcriptional regulation by the AP-2 (TFAP2) family of transcription factors	3.15445e-17	8.37099e-17	0.44233	0.188224	0.110923	0.000107512	3.15445e-17	1	9	0.188724	12	NA	NA	NA	NA	NA	NA	NA	NA	NA	VEGFA;CDKN1A;APOE;KIT;YY1;TFAP2C;EGFR;MYBL2;TFAP2A;NOP2;MYC;HSPD1
EFNB1	ERBB2	R-HSA-8866910	TFAP2 (AP-2) family regulates transcription of growth factors and their receptors	8.40326e-10	1.32147e-09	0.44233	0.188224	0.110923	0.000107512	8.40326e-10	1	4	0.194644	6	NA	NA	NA	NA	NA	NA	NA	NA	NA	VEGFA;KIT;YY1;TFAP2C;EGFR;TFAP2A
EFNB1	ERBB2	R-HSA-9006927	Signaling by Non-Receptor Tyrosine Kinases	1.73701e-18	4.94339e-18	0.44233	0.188224	0.110923	0.000107512	1.73701e-18	1	18	-0.103594	25	NA	NA	NA	NA	NA	NA	NA	NA	NA	GPNMB;ARHGAP35;RHOA;RAC1;STAT3;NRAS;PTK6;BCAR1;CCND1;KHDRBS1;AKT1;CDK4;HIF1A;CBL;RASA1;PXN;SFPQ;KHDRBS3;EGFR;DOK1;CDK2;KHDRBS2;ARAP1;STAP2;CDKN1B
EFNB1	ERBB2	R-HSA-9607240	FLT3 Signaling	7.28696e-42	1.12661e-40	0.44233	0.188224	0.110923	0.000107512	7.28696e-42	1	64	-0.0955603	86	NA	NA	NA	NA	NA	NA	NA	NA	NA	IRS2;PPP2R5C;BRAF;MET;PPP2R5A;CAMK2G;SPTBN4;PPP5C;NF1;PPP2CB;DLG3;RASGRP4;NEFL;SHC1;FRS2;NRAS;KSR2;PIK3CA;PTPRA;SPTA1;MAP2K1;PTPN11;KSR1;PPP2R5D;PTK2;RBX1;RAF1;SPTB;PPP2R1A;MAP2K2;ITGA2B;ARAF;FGG;FGB;SPTAN1;PDPK1;PDE3B;MAPK1;IRS1;BRAP;IQGAP1;DLG1;PPP2R5B;PPP2R5E;SPTBN1;SRC;GAB1;NCAM1;FGF1;FGA;ACTN2;AKT2;IL2RG;CUL3;ITGB3;YWHAB;JAK3;CNKSR1;GAB2;SPRED1;ARRB2;JAK2;FN1;SOS1;CSK;SPTBN2;EGFR;MARK3;RASGR…
EFNB1	ERBB2	R-HSA-9634285	Constitutive Signaling by Overexpressed ERBB2	2.40626e-06	2.9589e-06	0.44233	0.188224	0.110923	0.000107512	7.21583e-06	0.333469	3	0.281325	5	1	1	0	SHC1_349	0.0120573	SHC1_349	0.0120573	NA	NA	SHC1;NRAS;ERBIN;CDC37;SOS1
EFNB1	ERBB2	R-HSA-9652282	Drug-mediated inhibition of ERBB2 signaling	4.80834e-06	5.79613e-06	0.44233	0.188224	0.110923	0.000107512	4.80834e-06	1	1	0.281325	2	NA	NA	NA	NA	NA	NA	NA	NA	NA	ERBIN;CDC37
EFNB1	ERBB2	R-HSA-9664565	Signaling by ERBB2 KD Mutants	2.30903e-11	4.17507e-11	0.44233	0.188224	0.110923	0.000107512	2.57036e-11	0.898329	7	-0.0940099	10	1	1	0	EGFR_1197	-0.00774719	EGFR_1197	-0.00774719	NA	NA	SHC1;NRAS;PIK3CA;ERBIN;GAB1;CDC37;PLCG1;SOS1;EGFR;PIK3R1
EFNB1	ERBB2	R-HSA-9665230	Drug resistance in ERBB2 KD mutants	4.80834e-06	5.79613e-06	0.44233	0.188224	0.110923	0.000107512	4.80834e-06	1	1	0.281325	2	NA	NA	NA	NA	NA	NA	NA	NA	NA	ERBIN;CDC37
EFNB1	ERBB2	R-HSA-9665233	Resistance of ERBB2 KD mutants to trastuzumab	4.80834e-06	5.79613e-06	0.44233	0.188224	0.110923	0.000107512	4.80834e-06	1	1	0.281325	2	NA	NA	NA	NA	NA	NA	NA	NA	NA	ERBIN;CDC37
EFNB1	ERBB2	R-HSA-9665244	Resistance of ERBB2 KD mutants to sapitinib	4.80834e-06	5.79613e-06	0.44233	0.188224	0.110923	0.000107512	4.80834e-06	1	1	0.281325	2	NA	NA	NA	NA	NA	NA	NA	NA	NA	ERBIN;CDC37
EFNB1	ERBB2	R-HSA-9665245	Resistance of ERBB2 KD mutants to tesevatinib	4.80834e-06	5.79613e-06	0.44233	0.188224	0.110923	0.000107512	4.80834e-06	1	1	0.281325	2	NA	NA	NA	NA	NA	NA	NA	NA	NA	ERBIN;CDC37
EFNB1	ERBB2	R-HSA-9665246	Resistance of ERBB2 KD mutants to neratinib	4.80834e-06	5.79613e-06	0.44233	0.188224	0.110923	0.000107512	4.80834e-06	1	1	0.281325	2	NA	NA	NA	NA	NA	NA	NA	NA	NA	ERBIN;CDC37
EFNB1	ERBB2	R-HSA-9665247	Resistance of ERBB2 KD mutants to osimertinib	4.80834e-06	5.79613e-06	0.44233	0.188224	0.110923	0.000107512	4.80834e-06	1	1	0.281325	2	NA	NA	NA	NA	NA	NA	NA	NA	NA	ERBIN;CDC37
EFNB1	ERBB2	R-HSA-9665249	Resistance of ERBB2 KD mutants to afatinib	4.80834e-06	5.79613e-06	0.44233	0.188224	0.110923	0.000107512	4.80834e-06	1	1	0.281325	2	NA	NA	NA	NA	NA	NA	NA	NA	NA	ERBIN;CDC37
EFNB1	ERBB2	R-HSA-9665250	Resistance of ERBB2 KD mutants to AEE788	4.80834e-06	5.79613e-06	0.44233	0.188224	0.110923	0.000107512	4.80834e-06	1	1	0.281325	2	NA	NA	NA	NA	NA	NA	NA	NA	NA	ERBIN;CDC37
EFNB1	ERBB2	R-HSA-9665251	Resistance of ERBB2 KD mutants to lapatinib	4.80834e-06	5.79613e-06	0.44233	0.188224	0.110923	0.000107512	4.80834e-06	1	1	0.281325	2	NA	NA	NA	NA	NA	NA	NA	NA	NA	ERBIN;CDC37
EFNB1	ERBB2	R-HSA-9665348	Signaling by ERBB2 ECD mutants	2.30903e-11	4.17507e-11	0.44233	0.188224	0.110923	0.000107512	2.57036e-11	0.898329	7	-0.0940099	10	1	1	0	EGFR_1197	-0.00774719	EGFR_1197	-0.00774719	NA	NA	SHC1;NRAS;PIK3CA;ERBIN;GAB1;CDC37;PLCG1;SOS1;EGFR;PIK3R1
EFNB1	ERBB2	R-HSA-9665686	Signaling by ERBB2 TMD/JMD mutants	7.40102e-10	1.16787e-09	0.44233	0.188224	0.110923	0.000107512	7.40102e-10	1	5	-0.0940099	7	NA	NA	NA	NA	NA	NA	NA	NA	NA	SHC1;NRAS;ERBIN;CDC37;PLCG1;SOS1;EGFR
EFNB1	ERBB2	R-HSA-9665737	Drug resistance in ERBB2 TMD/JMD mutants	4.80834e-06	5.79613e-06	0.44233	0.188224	0.110923	0.000107512	4.80834e-06	1	1	0.281325	2	NA	NA	NA	NA	NA	NA	NA	NA	NA	ERBIN;CDC37
FARP2	PLXNA1	R-HSA-373755	Semaphorin interactions	2.15361e-23	8.63956e-23	0.0220389	0.0992158	-0.171388	0.0834186	2.15361e-23	1	25	0.157717	34	NA	NA	NA	NA	NA	NA	NA	NA	NA	LIMK2;SEMA6D;CDK5;MET;RAC1;RHOA;MYH14;RHOC;CRMP1;ROCK1;PLXNB1;PAK2;TREM2;TYROBP;ERBB2;FES;RHOB;NRP1;HSP90AA1;PLXNA2;LIMK1;PAK1;MYH11;DPYSL4;MYH9;ROCK2;CFL1;FYN;RRAS;MYL6;MYL9;DPYSL2;DPYSL3;MYH10
FARP2	PLXNA1	R-HSA-399954	Sema3A PAK dependent Axon repulsion	3.66863e-10	5.96695e-10	0.0220389	0.0992158	-0.171388	0.0834186	5.38139e-08	0.00681726	6	0.0449612	9	1	1	0	PAK1_144	-0.0159625	PAK1_144	-0.0159625	NA	NA	RAC1;PAK2;FES;NRP1;PLXNA2;LIMK1;PAK1;CFL1;FYN
FARP2	PLXNA1	R-HSA-399955	SEMA3A-Plexin repulsion signaling by inhibiting Integrin adhesion	1.94605e-06	2.41023e-06	0.0220389	0.0992158	-0.171388	0.0834186	1.94605e-06	1	4	0.189006	6	NA	NA	NA	NA	NA	NA	NA	NA	NA	RAC1;FES;NRP1;PLXNA2;FYN;RRAS
FARP2	PLXNA1	R-HSA-399956	CRMPs in Sema3A signaling	6.55795e-45	1.11404e-43	0.0220389	0.0992158	-0.171388	0.0834186	2.4184e-10	2.71169e-35	6	0.0555321	9	80	80	0	LMNA_277;LMNA_282;LMNA_94;FLNA_2033;FLNA_977;LMNA_636;FLNA_1946;TXLNA_495;LMNA_572;FLNA_1081;FLNA_2158;FLNA_651;FLNA_1976;LMNA_66;FLNA_2599;FLNA_2339;LMNA_507;LMNA_525;FLNA_2356;FLNA_394;FLNA_2152;LMNA_463;FLNA_1734;FLNA_1854;LMNA_394;FLNA_2180;LMNA_571;DPYSL3_522;FLNA_860;FLNA_189;LMNA_429;TXLNA_515;FLNA_1630;LMNA_390;FLNA_2414;LMNA_22;LMNA_71;FLNA_1835;FLNA_968;FLNA_2558;TXLNA_148;LMNA_407;LMNA…	0.00262225703260377;0.000200919982953462;0.00209991923599651;-0.00256206797063241;0.0010656730397326;0.00105680461677071;-0.00262678554462337;-0.0013463177878541;0.000292050919503684;-0.00119464910112366;-0.00238449240662875;-0.0038611291809203;0.00496208839935441;-0.00102793310943161;-0.000168398002986403;0.00133937902167325;0.00128889443152347;-9.75914400935807e-06;0.00676915708934178;-0.002905…	LMNA_277;LMNA_282;LMNA_94;FLNA_2033;FLNA_977;LMNA_636;FLNA_1946;TXLNA_495;LMNA_572;FLNA_1081;FLNA_2158;FLNA_651;FLNA_1976;LMNA_66;FLNA_2599;FLNA_2339;LMNA_507;LMNA_525;FLNA_2356;FLNA_394;FLNA_2152;LMNA_463;FLNA_1734;FLNA_1854;LMNA_394;FLNA_2180;LMNA_571;DPYSL3_522;FLNA_860;FLNA_189;LMNA_429;TXLNA_515;FLNA_1630;LMNA_390;FLNA_2414;LMNA_22;LMNA_71;FLNA_1835;FLNA_968;FLNA_2558;TXLNA_148;LMNA_407;LMNA…	0.00262225703260377;0.000200919982953462;0.00209991923599651;-0.00256206797063241;0.0010656730397326;0.00105680461677071;-0.00262678554462337;-0.0013463177878541;0.000292050919503684;-0.00119464910112366;-0.00238449240662875;-0.0038611291809203;0.00496208839935441;-0.00102793310943161;-0.000168398002986403;0.00133937902167325;0.00128889443152347;-9.75914400935807e-06;0.00676915708934178;-0.002905…	NA	NA	CDK5;CRMP1;FES;NRP1;PLXNA2;DPYSL4;FYN;DPYSL2;DPYSL3
FARP2	PLXNA1	R-HSA-416700	Other semaphorin interactions	0.00205156	0.00218749	0.0220389	0.0992158	-0.171388	0.0834186	0.00205156	1	2	-0.150529	3	NA	NA	NA	NA	NA	NA	NA	NA	NA	SEMA6D;TREM2;TYROBP
FARP2	PLXNA2	R-HSA-373755	Semaphorin interactions	1.29138e-24	5.55295e-24	0.0220389	0.188023	0.0993658	0.00707938	1.29138e-24	1	24	-0.254405	33	NA	NA	NA	NA	NA	NA	NA	NA	NA	LIMK2;CDK5;MET;RAC1;RHOA;MYH14;RHOC;CRMP1;ROCK1;PLXNA1;PLXNB1;PAK2;TREM2;TYROBP;ERBB2;FES;RHOB;NRP1;HSP90AA1;LIMK1;PAK1;MYH11;DPYSL4;MYH9;ROCK2;CFL1;FYN;RRAS;MYL6;MYL9;DPYSL2;DPYSL3;MYH10
FARP2	PLXNA2	R-HSA-399954	Sema3A PAK dependent Axon repulsion	3.11341e-11	5.56371e-11	0.0220389	0.188023	0.0993658	0.00707938	4.56696e-09	0.00681726	6	-0.118957	9	1	1	0	PAK1_144	-0.0159625	PAK1_144	-0.0159625	NA	NA	RAC1;PLXNA1;PAK2;FES;NRP1;LIMK1;PAK1;CFL1;FYN
FARP2	PLXNA2	R-HSA-399955	SEMA3A-Plexin repulsion signaling by inhibiting Integrin adhesion	2.04207e-07	2.67099e-07	0.0220389	0.188023	0.0993658	0.00707938	2.04207e-07	1	4	-0.211135	6	NA	NA	NA	NA	NA	NA	NA	NA	NA	RAC1;PLXNA1;FES;NRP1;FYN;RRAS
FARP2	PLXNA2	R-HSA-399956	CRMPs in Sema3A signaling	5.56545e-46	1.04191e-44	0.0220389	0.188023	0.0993658	0.00707938	2.05239e-11	2.71169e-35	6	-0.170684	9	80	80	0	LMNA_277;LMNA_282;LMNA_94;FLNA_2033;FLNA_977;LMNA_636;FLNA_1946;TXLNA_495;LMNA_572;FLNA_1081;FLNA_2158;FLNA_651;FLNA_1976;LMNA_66;FLNA_2599;FLNA_2339;LMNA_507;LMNA_525;FLNA_2356;FLNA_394;FLNA_2152;LMNA_463;FLNA_1734;FLNA_1854;LMNA_394;FLNA_2180;LMNA_571;DPYSL3_522;FLNA_860;FLNA_189;LMNA_429;TXLNA_515;FLNA_1630;LMNA_390;FLNA_2414;LMNA_22;LMNA_71;FLNA_1835;FLNA_968;FLNA_2558;TXLNA_148;LMNA_407;LMNA…	0.00262225703260377;0.000200919982953462;0.00209991923599651;-0.00256206797063241;0.0010656730397326;0.00105680461677071;-0.00262678554462337;-0.0013463177878541;0.000292050919503684;-0.00119464910112366;-0.00238449240662875;-0.0038611291809203;0.00496208839935441;-0.00102793310943161;-0.000168398002986403;0.00133937902167325;0.00128889443152347;-9.75914400935807e-06;0.00676915708934178;-0.002905…	LMNA_277;LMNA_282;LMNA_94;FLNA_2033;FLNA_977;LMNA_636;FLNA_1946;TXLNA_495;LMNA_572;FLNA_1081;FLNA_2158;FLNA_651;FLNA_1976;LMNA_66;FLNA_2599;FLNA_2339;LMNA_507;LMNA_525;FLNA_2356;FLNA_394;FLNA_2152;LMNA_463;FLNA_1734;FLNA_1854;LMNA_394;FLNA_2180;LMNA_571;DPYSL3_522;FLNA_860;FLNA_189;LMNA_429;TXLNA_515;FLNA_1630;LMNA_390;FLNA_2414;LMNA_22;LMNA_71;FLNA_1835;FLNA_968;FLNA_2558;TXLNA_148;LMNA_407;LMNA…	0.00262225703260377;0.000200919982953462;0.00209991923599651;-0.00256206797063241;0.0010656730397326;0.00105680461677071;-0.00262678554462337;-0.0013463177878541;0.000292050919503684;-0.00119464910112366;-0.00238449240662875;-0.0038611291809203;0.00496208839935441;-0.00102793310943161;-0.000168398002986403;0.00133937902167325;0.00128889443152347;-9.75914400935807e-06;0.00676915708934178;-0.002905…	NA	NA	CDK5;CRMP1;PLXNA1;FES;NRP1;DPYSL4;FYN;DPYSL2;DPYSL3
FGL1	EGFR	R-HSA-1227986	Signaling by ERBB2	1.69914e-15	4.03455e-15	0.0983934	0.672617	-0.332065	0.000871236	1.69914e-15	1	19	-0.101198	26	NA	NA	NA	NA	NA	NA	NA	NA	NA	USP8;RHOA;MATK;SHC1;NRAS;PIK3CA;PTK6;DIAPH1;PRKCE;ERBIN;AKT1;PRKCD;SRC;ERBB2;GAB1;AKT2;CDC37;NRG1;PLCG1;MEMO1;SOS1;PTPN18;FYN;AKT3;PIK3R1;PRKCA
FGL1	EGFR	R-HSA-1227990	Signaling by ERBB2 in Cancer	1.65811e-09	2.55494e-09	0.0983934	0.672617	-0.332065	0.000871236	1.65811e-09	1	7	0.443975	10	NA	NA	NA	NA	NA	NA	NA	NA	NA	SHC1;NRAS;PIK3CA;ERBB2;GAB1;CDC37;NRG1;PLCG1;SOS1;PIK3R1
FGL1	EGFR	R-HSA-1236382	Constitutive Signaling by Ligand-Responsive EGFR Cancer Variants	2.54022e-08	3.54498e-08	0.0983934	0.672617	-0.332065	0.000871236	2.54022e-08	1	6	0.173221	9	NA	NA	NA	NA	NA	NA	NA	NA	NA	SHC1;NRAS;PIK3CA;GAB1;CBL;CDC37;PLCG1;SOS1;PIK3R1
FGL1	EGFR	R-HSA-1236394	Signaling by ERBB4	2.82659e-10	4.63851e-10	0.0983934	0.672617	-0.332065	0.000871236	2.82659e-10	1	7	0.148696	10	NA	NA	NA	NA	NA	NA	NA	NA	NA	SHC1;NRAS;PIK3CA;SRC;YAP1;NRG1;ITCH;SOS1;STAT5A;PIK3R1
FGL1	EGFR	R-HSA-1250196	SHC1 events in ERBB2 signaling	4.52512e-08	6.14059e-08	0.0983934	0.672617	-0.332065	0.000871236	4.52512e-08	1	6	0.443975	8	NA	NA	NA	NA	NA	NA	NA	NA	NA	SHC1;NRAS;PRKCE;PRKCD;ERBB2;NRG1;SOS1;PRKCA
FGL1	EGFR	R-HSA-1251932	PLCG1 events in ERBB2 signaling	2.96106e-06	3.63301e-06	0.0983934	0.672617	-0.332065	0.000871236	2.96106e-06	1	1	0.105849	2	NA	NA	NA	NA	NA	NA	NA	NA	NA	ERBB2;PLCG1
FGL1	EGFR	R-HSA-157118	Signaling by NOTCH	5.52826e-14	1.19511e-13	0.0983934	0.672617	-0.332065	0.000871236	5.52826e-14	1	28	-0.0249471	38	NA	NA	NA	NA	NA	NA	NA	NA	NA	TP53;JAG2;ST3GAL4;NOTCH1;E2F3;ST3GAL6;FLT4;GZMB;TFDP2;SKP1;CREB1;RBX1;NOTCH3;LFNG;CCND1;JAG1;DTX2;AKT1;NUMB;FABP7;POGLUT1;EP300;POFUT1;HIF1A;ELF3;WWC1;TFDP1;NOTCH4;CUL1;ITCH;PLXND1;SMAD3;PBX1;HES1;DLGAP5;MYC;RUNX1;ACTA2
FGL1	EGFR	R-HSA-1643713	Signaling by EGFR in Cancer	2.54022e-08	3.54498e-08	0.0983934	0.672617	-0.332065	0.000871236	2.54022e-08	1	6	0.173221	9	NA	NA	NA	NA	NA	NA	NA	NA	NA	SHC1;NRAS;PIK3CA;GAB1;CBL;CDC37;PLCG1;SOS1;PIK3R1
FGL1	EGFR	R-HSA-177929	Signaling by EGFR	3.91583e-18	1.09072e-17	0.0983934	0.672617	-0.332065	0.000871236	3.91583e-18	1	20	-0.27907	27	NA	NA	NA	NA	NA	NA	NA	NA	NA	SHC1;SPRY2;NRAS;PIK3CA;PTPN11;SH3GL2;SH3GL1;SPRY1;CDC42;HGS;SH3GL3;SRC;GAB1;CBL;STAM2;PLCG1;PXN;EPS15L1;SOS1;PAG1;CSK;STAM;ARHGEF7;SH3KBP1;EPS15;PIK3R1;EPN1
FGL1	EGFR	R-HSA-179812	GRB2 events in EGFR signaling	0.000314543	0.000346804	0.0983934	0.672617	-0.332065	0.000871236	0.000314543	1	1	0.108104	2	NA	NA	NA	NA	NA	NA	NA	NA	NA	NRAS;SOS1
FGL1	EGFR	R-HSA-180292	GAB1 signalosome	1.84541e-42	2.91872e-41	0.0983934	0.672617	-0.332065	0.000871236	8.53334e-10	2.16259e-33	6	-0.27907	8	81	2	79	GAB1_627;GAB1_659;LMNA_277;LMNA_282;LMNA_94;FLNA_2033;FLNA_977;LMNA_636;FLNA_1946;TXLNA_495;LMNA_572;FLNA_1081;FLNA_2158;FLNA_651;FLNA_1976;LMNA_66;FLNA_2599;FLNA_2339;LMNA_507;LMNA_525;FLNA_2356;FLNA_394;FLNA_2152;LMNA_463;FLNA_1734;FLNA_1854;LMNA_394;FLNA_2180;LMNA_571;FLNA_860;FLNA_189;LMNA_429;TXLNA_515;FLNA_1630;LMNA_390;FLNA_2414;LMNA_22;LMNA_71;FLNA_1835;FLNA_968;FLNA_2558;TXLNA_148;LMNA_4…	0.0121293862799358;0.0169994344079774;0.00262225703260377;0.000200919982953462;0.00209991923599651;-0.00256206797063241;0.0010656730397326;0.00105680461677071;-0.00262678554462337;-0.0013463177878541;0.000292050919503684;-0.00119464910112366;-0.00238449240662875;-0.0038611291809203;0.00496208839935441;-0.00102793310943161;-0.000168398002986403;0.00133937902167325;0.00128889443152347;-9.7591440093…	GAB1_627;GAB1_659	0.0121293862799358;0.0169994344079774	LMNA_277;LMNA_282;LMNA_94;FLNA_2033;FLNA_977;LMNA_636;FLNA_1946;TXLNA_495;LMNA_572;FLNA_1081;FLNA_2158;FLNA_651;FLNA_1976;LMNA_66;FLNA_2599;FLNA_2339;LMNA_507;LMNA_525;FLNA_2356;FLNA_394;FLNA_2152;LMNA_463;FLNA_1734;FLNA_1854;LMNA_394;FLNA_2180;LMNA_571;FLNA_860;FLNA_189;LMNA_429;TXLNA_515;FLNA_1630;LMNA_390;FLNA_2414;LMNA_22;LMNA_71;FLNA_1835;FLNA_968;FLNA_2558;TXLNA_148;LMNA_407;LMNA_632;FLNA_1…	0.00262225703260377;0.000200919982953462;0.00209991923599651;-0.00256206797063241;0.0010656730397326;0.00105680461677071;-0.00262678554462337;-0.0013463177878541;0.000292050919503684;-0.00119464910112366;-0.00238449240662875;-0.0038611291809203;0.00496208839935441;-0.00102793310943161;-0.000168398002986403;0.00133937902167325;0.00128889443152347;-9.75914400935807e-06;0.00676915708934178;-0.002905…	PIK3CA;PTPN11;SRC;GAB1;PXN;PAG1;CSK;PIK3R1
FGL1	EGFR	R-HSA-180336	SHC1 events in EGFR signaling	0.000188623	0.000209479	0.0983934	0.672617	-0.332065	0.000871236	0.000565637	0.333469	2	0.108104	3	1	1	0	SHC1_349	0.0120573	SHC1_349	0.0120573	NA	NA	SHC1;NRAS;SOS1
FGL1	EGFR	R-HSA-182971	EGFR downregulation	2.26984e-14	5.03758e-14	0.0983934	0.672617	-0.332065	0.000871236	2.26984e-14	1	11	-0.133051	15	NA	NA	NA	NA	NA	NA	NA	NA	NA	SPRY2;SH3GL2;SH3GL1;SPRY1;CDC42;HGS;SH3GL3;CBL;STAM2;EPS15L1;STAM;ARHGEF7;SH3KBP1;EPS15;EPN1
FGL1	EGFR	R-HSA-1963640	GRB2 events in ERBB2 signaling	5.02929e-07	6.47362e-07	0.0983934	0.672617	-0.332065	0.000871236	5.02929e-07	1	3	0.443975	4	NA	NA	NA	NA	NA	NA	NA	NA	NA	NRAS;ERBB2;NRG1;SOS1
FGL1	EGFR	R-HSA-1963642	PI3K events in ERBB2 signaling	1.34409e-06	1.68287e-06	0.0983934	0.672617	-0.332065	0.000871236	1.34409e-06	1	3	-0.136716	5	NA	NA	NA	NA	NA	NA	NA	NA	NA	PIK3CA;ERBB2;GAB1;NRG1;PIK3R1
FGL1	EGFR	R-HSA-199418	Negative regulation of the PI3K/AKT network	1.17807e-29	6.57616e-29	0.0983934	0.672617	-0.332065	0.000871236	1.17807e-29	1	40	-0.265821	54	NA	NA	NA	NA	NA	NA	NA	NA	NA	IRAK4;IRS2;PPP2R5C;MET;PPP2R5A;RAC1;PPP2CB;TRAF6;FRS2;PIK3CA;PIP5K1A;PTPN11;PPP2R5D;CD86;PPP2R1A;MAPK1;PIK3CB;IRS1;AKT1;MYD88;PPP2R5B;PPP2R5E;SRC;PIK3AP1;ERBB2;GAB1;PIP4K2C;FGF1;RAC2;IRAK1;AKT2;RHOG;KIT;NRG1;CD28;PIP4K2B;LCK;PIK3CD;CD19;VAV1;PPP2R1B;MAPK3;PDGFRA;TRAT1;FYN;FGF2;IL33;PDGFRB;PTEN;AKT3;PIK3R1;PIP4K2A;HGF;PIP5K1C
FGL1	EGFR	R-HSA-2179392	EGFR Transactivation by Gastrin	4.93931e-08	6.68946e-08	0.0983934	0.672617	-0.332065	0.000871236	4.93931e-08	1	3	-0.130796	4	NA	NA	NA	NA	NA	NA	NA	NA	NA	NRAS;MMP3;SOS1;PRKCA
FGL1	EGFR	R-HSA-2219528	PI3K/AKT Signaling in Cancer	9.8447e-17	2.53676e-16	0.0983934	0.672617	-0.332065	0.000871236	9.8447e-17	1	29	-0.00789288	39	NA	NA	NA	NA	NA	NA	NA	NA	NA	MTOR;IRS2;MET;RAC1;FOXO3;FRS2;PIK3CA;CREB1;PTPN11;RPS6KB2;CD86;CDKN1A;GSK3A;PDPK1;BAD;AKT1;GSK3B;CASP9;NR4A1;SRC;ERBB2;GAB1;FGF1;RAC2;AKT2;MLST8;RHOG;NRG1;FOXO1;CD28;AKT1S1;LCK;VAV1;TSC2;FYN;FGF2;AKT3;PIK3R1;CDKN1B
FGL1	EGFR	R-HSA-2219530	Constitutive Signaling by Aberrant PI3K in Cancer	8.28714e-12	1.53474e-11	0.0983934	0.672617	-0.332065	0.000871236	8.28714e-12	1	14	-0.160395	19	NA	NA	NA	NA	NA	NA	NA	NA	NA	MET;RAC1;FRS2;PIK3CA;PTPN11;CD86;SRC;ERBB2;GAB1;FGF1;RAC2;RHOG;NRG1;CD28;LCK;VAV1;FYN;FGF2;PIK3R1
FGL1	EGFR	R-HSA-373760	L1CAM interactions	8.3086e-34	6.76487e-33	0.0983934	0.672617	-0.332065	0.000871236	8.3086e-34	1	19	-0.435377	26	NA	NA	NA	NA	NA	NA	NA	NA	NA	RAC1;CLTC;MAP2K1;RPS6KA1;SH3GL2;RPS6KA3;RPS6KA5;MAP2K2;MAPK1;DNM2;CLTA;L1CAM;RPS6KA2;PAK1;DNM1;VAV2;HSPA8;MAPK3;DNM3;AP2A1;AP2S1;ITGA1;AP2M1;DPYSL2;AP2A2;AP2B1
FGL1	EGFR	R-HSA-416476	G alpha (q) signalling events	1.05181e-32	7.55766e-32	0.0983934	0.672617	-0.332065	0.000871236	1.05181e-32	1	38	-0.225934	51	NA	NA	NA	NA	NA	NA	NA	NA	NA	DGKZ;GNA11;DGKD;DGKE;NRAS;PIK3CA;CREB1;RPS6KA1;GNG10;GRK2;RPS6KA3;GNG5;PRKCE;GNG12;DGKA;GNB5;MAPK1;DAGLB;PRKCD;DAGLA;MMP3;DGKH;DGKQ;GNGT2;ITPR3;GNG4;DGKG;GNG7;RPS6KA2;GNB2;GNAQ;GNA14;TRPC6;GNG11;SOS1;ITPR2;F2R;RASGRP1;GNA15;MGLL;MAPK3;PRKCH;PRKCQ;GNB3;ITPR1;GNG2;BTK;PIK3R1;GNB4;PRKCA;GNB1
FGL1	EGFR	R-HSA-445144	Signal transduction by L1	9.45692e-13	1.87909e-12	0.0983934	0.672617	-0.332065	0.000871236	1.50671e-08	6.27654e-05	6	0.236505	8	2	2	0	MAPK1_187;MAPK3_204	-0.0242186799084696;-0.0183916334635733	MAPK1_187;MAPK3_204	-0.0242186799084696;-0.0183916334635733	NA	NA	RAC1;MAP2K1;MAP2K2;MAPK1;L1CAM;PAK1;VAV2;MAPK3
FGL1	EGFR	R-HSA-5637810	Constitutive Signaling by EGFRvIII	2.54022e-08	3.54498e-08	0.0983934	0.672617	-0.332065	0.000871236	2.54022e-08	1	6	0.173221	9	NA	NA	NA	NA	NA	NA	NA	NA	NA	SHC1;NRAS;PIK3CA;GAB1;CBL;CDC37;PLCG1;SOS1;PIK3R1
FGL1	EGFR	R-HSA-5637812	Signaling by EGFRvIII in Cancer	2.54022e-08	3.54498e-08	0.0983934	0.672617	-0.332065	0.000871236	2.54022e-08	1	6	0.173221	9	NA	NA	NA	NA	NA	NA	NA	NA	NA	SHC1;NRAS;PIK3CA;GAB1;CBL;CDC37;PLCG1;SOS1;PIK3R1
FGL1	EGFR	R-HSA-5637815	Signaling by Ligand-Responsive EGFR Variants in Cancer	2.54022e-08	3.54498e-08	0.0983934	0.672617	-0.332065	0.000871236	2.54022e-08	1	6	0.173221	9	NA	NA	NA	NA	NA	NA	NA	NA	NA	SHC1;NRAS;PIK3CA;GAB1;CBL;CDC37;PLCG1;SOS1;PIK3R1
FGL1	EGFR	R-HSA-5673001	RAF/MAP kinase cascade	9.0108e-36	8.79352e-35	0.0983934	0.672617	-0.332065	0.000871236	9.0108e-36	1	57	-0.163918	77	NA	NA	NA	NA	NA	NA	NA	NA	NA	IRS2;PPP2R5C;BRAF;MET;PPP2R5A;CAMK2G;SPTBN4;PPP5C;NF1;PPP2CB;DLG3;RASGRP4;NEFL;SHC1;FRS2;NRAS;KSR2;PTPRA;SPTA1;MAP2K1;KSR1;PPP2R5D;PTK2;RBX1;RAF1;SPTB;PPP2R1A;MAP2K2;ITGA2B;ARAF;FGG;FGB;SPTAN1;MAPK1;IRS1;BRAP;IQGAP1;DLG1;PPP2R5B;PPP2R5E;SPTBN1;SRC;ERBB2;NCAM1;FGF1;FGA;ACTN2;IL2RG;CUL3;ITGB3;YWHAB;JAK3;CNKSR1;NRG1;SPRED1;ARRB2;JAK2;FN1;SOS1;CSK;SPTBN2;MARK3;RASGRP1;PPP2R1B;MAPK3;RAP1B;CAMK2D;VWF;J…
FGL1	EGFR	R-HSA-5683057	MAPK family signaling cascades	2.46976e-45	4.30175e-44	0.0983934	0.672617	-0.332065	0.000871236	2.46976e-45	1	75	-0.12544	100	NA	NA	NA	NA	NA	NA	NA	NA	NA	IRS2;PPP2R5C;BRAF;MET;PPP2R5A;CAMK2G;SPTBN4;PPP5C;RAC1;NF1;FOXO3;PPP2CB;DLG3;RASGRP4;CCND3;NEFL;SHC1;FRS2;NRAS;KSR2;PTPRA;SPTA1;MAP2K1;PTPN11;KSR1;PPP2R5D;PTK2;RBX1;RAF1;JUN;SPTB;PPP2R1A;MAP2K2;MAPKAPK5;ITGA2B;ARAF;FGG;FGB;SPTAN1;CDC42;HSPB1;MAPK1;IRS1;BRAP;IQGAP1;KALRN;DLG1;PAK2;TYK2;PPP2R5B;PPP2R5E;SPTBN1;SRC;ERBB2;NCAM1;FGF1;FGA;ACTN2;IL2RG;CUL3;ITGB3;CSF2RA;YWHAB;JAK3;CNKSR1;NRG1;FOXO1;PAK1;S…
FGL1	EGFR	R-HSA-5684996	MAPK1/MAPK3 signaling	2.25172e-35	2.10058e-34	0.0983934	0.672617	-0.332065	0.000871236	2.25172e-35	1	60	-0.130796	80	NA	NA	NA	NA	NA	NA	NA	NA	NA	IRS2;PPP2R5C;BRAF;MET;PPP2R5A;CAMK2G;SPTBN4;PPP5C;NF1;PPP2CB;DLG3;RASGRP4;NEFL;SHC1;FRS2;NRAS;KSR2;PTPRA;SPTA1;MAP2K1;PTPN11;KSR1;PPP2R5D;PTK2;RBX1;RAF1;SPTB;PPP2R1A;MAP2K2;ITGA2B;ARAF;FGG;FGB;SPTAN1;MAPK1;IRS1;BRAP;IQGAP1;DLG1;TYK2;PPP2R5B;PPP2R5E;SPTBN1;SRC;ERBB2;NCAM1;FGF1;FGA;ACTN2;IL2RG;CUL3;ITGB3;YWHAB;JAK3;CNKSR1;NRG1;SPRED1;ARRB2;JAK2;FN1;SOS1;CSK;SPTBN2;MARK3;RASGRP1;PPP2R1B;MAPK3;RAP1B;…
FGL1	EGFR	R-HSA-6785631	ERBB2 Regulates Cell Motility	1.57881e-06	1.96869e-06	0.0983934	0.672617	-0.332065	0.000871236	1.57881e-06	1	3	0.105849	5	NA	NA	NA	NA	NA	NA	NA	NA	NA	RHOA;DIAPH1;ERBB2;NRG1;MEMO1
FGL1	EGFR	R-HSA-6811558	PI5P, PP2A and IER3 Regulate PI3K/AKT Signaling	2.19417e-27	1.07635e-26	0.0983934	0.672617	-0.332065	0.000871236	2.19417e-27	1	38	-0.227343	51	NA	NA	NA	NA	NA	NA	NA	NA	NA	IRAK4;IRS2;PPP2R5C;MET;PPP2R5A;RAC1;PPP2CB;TRAF6;FRS2;PIK3CA;PIP5K1A;PTPN11;PPP2R5D;CD86;PPP2R1A;MAPK1;PIK3CB;IRS1;AKT1;MYD88;PPP2R5B;PPP2R5E;SRC;PIK3AP1;ERBB2;GAB1;PIP4K2C;FGF1;RAC2;IRAK1;RHOG;KIT;NRG1;CD28;PIP4K2B;LCK;PIK3CD;CD19;VAV1;PPP2R1B;MAPK3;PDGFRA;TRAT1;FYN;FGF2;IL33;PDGFRB;PIK3R1;PIP4K2A;HGF;PIP5K1C
FGL1	EGFR	R-HSA-881907	Gastrin-CREB signalling pathway via PKC and MAPK	1.93239e-08	2.73276e-08	0.0983934	0.672617	-0.332065	0.000871236	1.93239e-08	1	7	-0.0417195	10	NA	NA	NA	NA	NA	NA	NA	NA	NA	NRAS;CREB1;RPS6KA1;RPS6KA3;MAPK1;MMP3;RPS6KA2;SOS1;MAPK3;PRKCA
FGL1	EGFR	R-HSA-8847993	ERBB2 Activates PTK6 Signaling	8.53794e-06	1.01628e-05	0.0983934	0.672617	-0.332065	0.000871236	8.53794e-06	1	2	0.105849	3	NA	NA	NA	NA	NA	NA	NA	NA	NA	PTK6;ERBB2;NRG1
FGL1	EGFR	R-HSA-8848021	Signaling by PTK6	1.98864e-16	5.00249e-16	0.0983934	0.672617	-0.332065	0.000871236	1.98864e-16	1	20	0.0687808	27	NA	NA	NA	NA	NA	NA	NA	NA	NA	GPNMB;ARHGAP35;RHOA;RAC1;STAT3;NRAS;PTK6;BCAR1;CCND1;KHDRBS1;AKT1;CDK4;ERBB2;HIF1A;CBL;RASA1;LRRK2;NRG1;PXN;SFPQ;KHDRBS3;DOK1;CDK2;KHDRBS2;ARAP1;STAP2;CDKN1B
FGL1	EGFR	R-HSA-8856825	Cargo recognition for clathrin-mediated endocytosis	7.42398e-65	3.929e-63	0.0983934	0.672617	-0.332065	0.000871236	7.42398e-65	1	44	-0.536293	59	NA	NA	NA	NA	NA	NA	NA	NA	NA	CLTCL1;ADRB2;CLTB;M6PR;VAMP7;CLTC;SYT1;VAMP4;SH3GL2;EPN2;VAMP3;SCARB2;DVL2;APOB;SH3GL1;IGF2R;LDLR;HGS;SH3GL3;TGOLN2;CLTA;IL7R;AAK1;VAMP8;ITSN2;WNT5A;LDLRAP1;CBL;STAM2;STON2;CD3G;CD3D;LRP2;EPS15L1;REPS1;ARRB2;TFRC;NECAP1;FCHO1;SGIP1;STAM;CD4;REPS2;FCHO2;SH3KBP1;STON1;CFTR;ARRB1;NECAP2;PICALM;AP2A1;EPS15;AP2S1;AP2M1;DAB2;AP2A2;EPN1;AP2B1;ITSN1
FGL1	EGFR	R-HSA-8856828	Clathrin-mediated endocytosis	6.22538e-71	7.44881e-69	0.0983934	0.672617	-0.332065	0.000871236	6.22538e-71	1	78	-0.172939	105	NA	NA	NA	NA	NA	NA	NA	NA	NA	OCRL;CTTN;RAB5A;CLTCL1;ADRB2;COPS8;CLTB;M6PR;RAB5C;COPS7A;COPS3;COPS7B;VAMP7;CLTC;SYT1;VAMP4;COPS2;SH3GL2;PIK3C2A;RAB5B;EPN2;SCARB2;VAMP3;DVL2;GAK;APOB;PACSIN2;SH3GL1;IGF2R;GPS1;COPS5;WASL;GAPVD1;ARPC1A;LDLR;HGS;DNM2;COPS4;SH3GL3;TRIP10;TGOLN2;CLTA;IL7R;AAK1;VAMP8;COPS6;ITSN2;WNT5A;DNAJC6;LDLRAP1;CBL;STAM2;SYNJ2;FNBP1L;STON2;PACSIN1;CD3G;ARPC3;CD3D;DNM1;LRP2;EPS15L1;REPS1;ARPC4;ARRB2;TFRC;NECAP1;…
FGL1	EGFR	R-HSA-8857538	PTK6 promotes HIF1A stabilization	7.58654e-06	9.05777e-06	0.0983934	0.672617	-0.332065	0.000871236	7.58654e-06	1	3	0.247357	4	NA	NA	NA	NA	NA	NA	NA	NA	NA	GPNMB;PTK6;HIF1A;LRRK2
FGL1	EGFR	R-HSA-8863795	Downregulation of ERBB2 signaling	4.15801e-08	5.65358e-08	0.0983934	0.672617	-0.332065	0.000871236	4.15801e-08	1	7	0.173221	10	NA	NA	NA	NA	NA	NA	NA	NA	NA	USP8;MATK;ERBIN;AKT1;ERBB2;AKT2;CDC37;NRG1;PTPN18;AKT3
FGL1	EGFR	R-HSA-8864260	Transcriptional regulation by the AP-2 (TFAP2) family of transcription factors	9.89623e-15	2.25451e-14	0.0983934	0.672617	-0.332065	0.000871236	9.89623e-15	1	6	-0.0627202	9	NA	NA	NA	NA	NA	NA	NA	NA	NA	CDKN1A;APOE;ERBB2;KIT;TFAP2C;MYBL2;NOP2;MYC;HSPD1
FGL1	EGFR	R-HSA-8866910	TFAP2 (AP-2) family regulates transcription of growth factors and their receptors	2.92203e-07	3.80389e-07	0.0983934	0.672617	-0.332065	0.000871236	2.92203e-07	1	2	-0.304581	3	NA	NA	NA	NA	NA	NA	NA	NA	NA	ERBB2;KIT;TFAP2C
FGL1	EGFR	R-HSA-8939211	ESR-mediated signaling	1.32761e-31	8.43783e-31	0.0983934	0.672617	-0.332065	0.000871236	1.32761e-31	1	54	-0.0573643	73	NA	NA	NA	NA	NA	NA	NA	NA	NA	GREB1;BCL2;MMP7;POLR2C;PRKCZ;FOS;PPP5C;FOXO3;POLR2F;POLR2D;KAT5;NRAS;PIK3CA;ELK1;CREB1;GNG10;PTK2;SPHK1;POLR2G;GPAM;GNG5;JUN;PPID;ATF2;GNG12;POLR2L;GNB5;PDPK1;CCND1;HSPB1;MAPK1;TFF3;AKT1;POLR2K;POLR2I;MMP9;FKBP5;SRC;KDM4B;EP300;CAV1;PTGES3;CHD1;GNGT2;GNG4;AKT2;GNG7;NOS3;GNB2;TBP;POLR2B;POLR2H;GNG11;STAG2;CBFB;FKBP4;MAPK3;HSP90AB1;POLR2A;GNB3;AXIN1;GNG2;KPNA2;HDAC1;MYC;AKT3;PIK3R1;RUNX1;POLR2E;MMP…
FGL1	EGFR	R-HSA-9006927	Signaling by Non-Receptor Tyrosine Kinases	1.98864e-16	5.00249e-16	0.0983934	0.672617	-0.332065	0.000871236	1.98864e-16	1	20	0.0687808	27	NA	NA	NA	NA	NA	NA	NA	NA	NA	GPNMB;ARHGAP35;RHOA;RAC1;STAT3;NRAS;PTK6;BCAR1;CCND1;KHDRBS1;AKT1;CDK4;ERBB2;HIF1A;CBL;RASA1;LRRK2;NRG1;PXN;SFPQ;KHDRBS3;DOK1;CDK2;KHDRBS2;ARAP1;STAP2;CDKN1B
FGL1	EGFR	R-HSA-9006931	Signaling by Nuclear Receptors	8.91142e-33	6.41996e-32	0.0983934	0.672617	-0.332065	0.000871236	8.91142e-33	1	72	-0.140521	97	NA	NA	NA	NA	NA	NA	NA	NA	NA	GREB1;BCL2;CRABP1;MMP7;POLR2C;PRKCZ;FOS;PPP5C;ABCA1;FOXO3;FABP5;POLR2F;SDR16C5;PDHA1;DLAT;POLR2D;KAT5;ALDH1A1;NRAS;PIK3CA;ELK1;CREB1;DHRS3;PLIN1;GNG10;DHRS4;PTK2;SPHK1;PDHB;POLR2G;GPAM;GNG5;JUN;PPID;ATF2;DHRS9;GNG12;POLR2L;FABP6;GNB5;PDPK1;CCND1;HSPB1;MAPK1;TFF3;AKT1;POLR2K;POLR2I;MMP9;KDM4A;CRABP2;FKBP5;ADH1A;SRC;RDH11;ADH1C;KDM4B;EP300;CPT1A;CAV1;PTGES3;CHD1;GNGT2;GNG4;AKT2;GNG7;NOS3;PDHX;GNB2;…
FGL1	EGFR	R-HSA-9009391	Extra-nuclear estrogen signaling	2.53223e-14	5.60185e-14	0.0983934	0.672617	-0.332065	0.000871236	2.53223e-14	1	25	-0.252854	34	NA	NA	NA	NA	NA	NA	NA	NA	NA	PRKCZ;FOS;FOXO3;NRAS;PIK3CA;ELK1;CREB1;GNG10;PTK2;SPHK1;GNG5;GNG12;GNB5;PDPK1;CCND1;MAPK1;AKT1;SRC;CAV1;GNGT2;GNG4;AKT2;GNG7;NOS3;GNB2;GNG11;MAPK3;GNB3;GNG2;AKT3;PIK3R1;GNB4;CDKN1B;GNB1
FGL1	EGFR	R-HSA-9012852	Signaling by NOTCH3	1.03336e-12	2.05033e-12	0.0983934	0.672617	-0.332065	0.000871236	1.03336e-12	1	7	-0.335729	10	NA	NA	NA	NA	NA	NA	NA	NA	NA	JAG2;NOTCH1;NOTCH3;JAG1;FABP7;WWC1;PLXND1;PBX1;HES1;DLGAP5
FGL1	EGFR	R-HSA-9013507	NOTCH3 Activation and Transmission of Signal to the Nucleus	0.000199874	0.000221886	0.0983934	0.672617	-0.332065	0.000871236	0.000199874	1	2	0.177872	3	NA	NA	NA	NA	NA	NA	NA	NA	NA	JAG2;NOTCH3;JAG1
FGL1	EGFR	R-HSA-9607240	FLT3 Signaling	2.17958e-38	2.7019e-37	0.0983934	0.672617	-0.332065	0.000871236	2.17958e-38	1	65	-0.130796	87	NA	NA	NA	NA	NA	NA	NA	NA	NA	IRS2;PPP2R5C;BRAF;MET;PPP2R5A;CAMK2G;SPTBN4;PPP5C;NF1;PPP2CB;DLG3;RASGRP4;NEFL;SHC1;FRS2;NRAS;KSR2;PIK3CA;PTPRA;SPTA1;MAP2K1;PTPN11;KSR1;PPP2R5D;PTK2;RBX1;RAF1;SPTB;PPP2R1A;MAP2K2;ITGA2B;ARAF;FGG;FGB;SPTAN1;PDPK1;PDE3B;MAPK1;IRS1;BRAP;IQGAP1;DLG1;PPP2R5B;PPP2R5E;SPTBN1;SRC;ERBB2;GAB1;NCAM1;FGF1;FGA;ACTN2;AKT2;IL2RG;CUL3;ITGB3;YWHAB;JAK3;CNKSR1;NRG1;GAB2;SPRED1;ARRB2;JAK2;FN1;SOS1;CSK;SPTBN2;MARK3…
FGL1	EGFR	R-HSA-9634638	Estrogen-dependent nuclear events downstream of ESR-membrane signaling	2.55221e-05	2.96358e-05	0.0983934	0.672617	-0.332065	0.000871236	2.55221e-05	1	6	0.0281889	9	NA	NA	NA	NA	NA	NA	NA	NA	NA	FOS;FOXO3;ELK1;CREB1;CCND1;AKT1;AKT2;AKT3;CDKN1B
FGL1	EGFR	R-HSA-9664565	Signaling by ERBB2 KD Mutants	1.65811e-09	2.55494e-09	0.0983934	0.672617	-0.332065	0.000871236	1.65811e-09	1	7	0.443975	10	NA	NA	NA	NA	NA	NA	NA	NA	NA	SHC1;NRAS;PIK3CA;ERBB2;GAB1;CDC37;NRG1;PLCG1;SOS1;PIK3R1
FGL1	EGFR	R-HSA-9665348	Signaling by ERBB2 ECD mutants	2.54022e-08	3.54498e-08	0.0983934	0.672617	-0.332065	0.000871236	2.54022e-08	1	6	0.173221	9	NA	NA	NA	NA	NA	NA	NA	NA	NA	SHC1;NRAS;PIK3CA;ERBB2;GAB1;CDC37;PLCG1;SOS1;PIK3R1
FGL1	EGFR	R-HSA-9665686	Signaling by ERBB2 TMD/JMD mutants	2.84926e-08	3.95618e-08	0.0983934	0.672617	-0.332065	0.000871236	2.84926e-08	1	5	0.443975	7	NA	NA	NA	NA	NA	NA	NA	NA	NA	SHC1;NRAS;ERBB2;CDC37;NRG1;PLCG1;SOS1
FST	BMPR2	R-HSA-201451	Signaling by BMP	2.30825e-06	2.84346e-06	0.696894	-0.168099	0.0549683	8.99128e-05	2.30825e-06	1	4	-0.0854123	6	NA	NA	NA	NA	NA	NA	NA	NA	NA	SMAD1;SMURF2;SMAD5;SMURF1;ZFYVE16;BMP2
FST	BMPR2	R-HSA-9006936	Signaling by TGF-beta family members	1.23175e-13	2.58565e-13	0.696894	-0.168099	0.0549683	8.99128e-05	1.23175e-13	1	16	0.136716	22	NA	NA	NA	NA	NA	NA	NA	NA	NA	TGFB1;UBE2M;RHOA;SMAD1;SMAD2;UBA52;SMURF2;SMAD5;SMAD4;CDKN2B;PPP1CB;SERPINE1;SMURF1;ACVR1B;TGFBR1;ZFYVE16;RBL1;BMP2;SMAD3;TGFBR2;JUNB;MYC
GPC3	CD81	R-HSA-166658	Complement cascade	2.38676e-29	1.2981e-28	0.322728	-0.486739	-0.139394	9.47709e-06	2.38676e-29	1	38	0.541226	51	NA	NA	NA	NA	NA	NA	NA	NA	NA	IGLV2-23;IGHV3-53;IGHV4-34;IGHV3-23;IGHG4;IGKV1-17;IGLV2-11;IGHV3-30;IGLV1-40;IGHV4-39;CR1;IGLV3-25;IGHV3-11;IGHV3-13;IGLV3-1;IGHV1-2;IGHV3-48;IGLV3-27;IGLV1-51;IGKV3D-20;IGLV3-19;IGHV1-46;IGLV7-43;IGKV1D-16;IGLV1-44;IGKV3-20;IGKV1-16;IGKV1-5;IGHG2;IGHG3;IGKV3-11;IGLV2-14;IGHV2-70;IGKV4-1;C4A;IGLV3-21;IGLC7;CD19;IGLV2-8;C1R;C4B;IGKC;IGLV6-57;IGLV1-47;IGHG1;IGHV3-7;CR2;IGHV2-5;C3;C1S;C2
GPC3	CD81	R-HSA-198933	Immunoregulatory interactions between a Lymphoid and a non-Lymphoid cell	2.64643e-22	1.00872e-21	0.322728	-0.486739	-0.139394	9.47709e-06	2.64643e-22	1	33	0.573502	45	NA	NA	NA	NA	NA	NA	NA	NA	NA	IGLV2-23;IGHV3-53;IGHV4-34;IGHV3-23;IGKV1-17;IGLV2-11;IGHV3-30;IGHV4-39;IGLV1-40;IGLV3-25;IGHV3-11;IGHV3-13;IGLV3-1;IGHV3-48;IGHV1-2;IGLV3-27;IGLV1-51;IGKV3D-20;IGLV3-19;IGHV1-46;IGLV7-43;IGKV1D-16;IGLV1-44;IGKV3-20;IGKV1-16;FCGR3A;IGKV1-5;IGKV3-11;FCGR1A;IGLV2-14;IGHV2-70;CD3G;CD3E;IGKV4-1;CD3D;IGLV3-21;IGLC7;CD19;IGLV2-8;IGKC;IGLV6-57;IGLV1-47;IGHV3-7;IGHV2-5;C3
GPC3	CD81	R-HSA-977606	Regulation of Complement cascade	2.38676e-29	1.2981e-28	0.322728	-0.486739	-0.139394	9.47709e-06	2.38676e-29	1	38	0.541226	51	NA	NA	NA	NA	NA	NA	NA	NA	NA	IGLV2-23;IGHV3-53;IGHV4-34;IGHV3-23;IGHG4;IGKV1-17;IGLV2-11;IGHV3-30;IGLV1-40;IGHV4-39;CR1;IGLV3-25;IGHV3-11;IGHV3-13;IGLV3-1;IGHV1-2;IGHV3-48;IGLV3-27;IGLV1-51;IGKV3D-20;IGLV3-19;IGHV1-46;IGLV7-43;IGKV1D-16;IGLV1-44;IGKV3-20;IGKV1-16;IGKV1-5;IGHG2;IGHG3;IGKV3-11;IGLV2-14;IGHV2-70;IGKV4-1;C4A;IGLV3-21;IGLC7;CD19;IGLV2-8;C1R;C4B;IGKC;IGLV6-57;IGLV1-47;IGHG1;IGHV3-7;CR2;IGHV2-5;C3;C1S;C2
GPC3	IGF1R	R-HSA-2404192	Signaling by Type 1 Insulin-like Growth Factor 1 Receptor (IGF1R)	8.38577e-08	1.1154e-07	0.322728	0.484365	0.341508	0.0034869	8.38577e-08	1	10	-0.188724	14	NA	NA	NA	NA	NA	NA	NA	NA	NA	IRS2;FRS2;NRAS;PTPN11;PDPK1;PDE3B;IRS1;GAB1;FGF1;AKT2;GAB2;SOS1;IGF1;FGF2
GPC3	IGF1R	R-HSA-2428924	IGF1R signaling cascade	8.38577e-08	1.1154e-07	0.322728	0.484365	0.341508	0.0034869	8.38577e-08	1	10	-0.188724	14	NA	NA	NA	NA	NA	NA	NA	NA	NA	IRS2;FRS2;NRAS;PTPN11;PDPK1;PDE3B;IRS1;GAB1;FGF1;AKT2;GAB2;SOS1;IGF1;FGF2
GPC3	IGF1R	R-HSA-2428928	IRS-related events triggered by IGF1R	3.75139e-08	5.12349e-08	0.322728	0.484365	0.341508	0.0034869	8.38577e-08	0.447352	10	-0.188724	14	21	21	0	IRS2_404;IRS2_1100;IRS2_915;IRS2_346;IRS2_350;IRS2_643;IRS2_594;IRS2_388;IRS2_577;IRS2_527;IRS2_736;IRS2_391;IRS2_608;IRS2_520;IRS2_560;IRS2_679;IRS2_1109;IRS2_805;IRS2_1186;IRS2_1174;IRS2_365	0.00146686912249372;-0.00482414541246423;-0.00238292716334665;0.00375455257801272;0.00316084590781962;0.00278975666002235;-0.00544930694348578;-0.00327632505679598;-0.00055467289342559;0.00307714129850878;0.00273635942484685;-0.00564359629721467;0.00483623128487598;-0.00431642721485948;-0.006407653642581;-0.00884547412284376;-0.0074888773793349;-0.00924099027023439;-0.0195560531945445;-0.01873963…	IRS2_404;IRS2_1100;IRS2_915;IRS2_346;IRS2_350;IRS2_643;IRS2_594;IRS2_388;IRS2_577;IRS2_527;IRS2_736;IRS2_391;IRS2_608;IRS2_520;IRS2_560;IRS2_679;IRS2_1109;IRS2_805;IRS2_1186;IRS2_1174;IRS2_365	0.00146686912249372;-0.00482414541246423;-0.00238292716334665;0.00375455257801272;0.00316084590781962;0.00278975666002235;-0.00544930694348578;-0.00327632505679598;-0.00055467289342559;0.00307714129850878;0.00273635942484685;-0.00564359629721467;0.00483623128487598;-0.00431642721485948;-0.006407653642581;-0.00884547412284376;-0.0074888773793349;-0.00924099027023439;-0.0195560531945445;-0.01873963…	NA	NA	IRS2;FRS2;NRAS;PTPN11;PDPK1;PDE3B;IRS1;GAB1;FGF1;AKT2;GAB2;SOS1;IGF1;FGF2
GPC3	LRP1	R-HSA-196854	Metabolism of vitamins and cofactors	6.32861e-19	1.8528e-18	0.322728	-0.677252	-0.311769	3.27688e-11	6.32861e-19	1	12	0.294151	16	NA	NA	NA	NA	NA	NA	NA	NA	NA	SDC4;APOB;GPC4;APOE;LRP8;SDC1;AGRN;GPC1;SDC2;APOC3;APOA2;LRP2;APOA4;APOA1;HSPG2;GPC6
GPC3	LRP1	R-HSA-2168880	Scavenging of heme from plasma	1.98086e-17	5.28743e-17	0.322728	-0.677252	-0.311769	3.27688e-11	1.98086e-17	1	2	0.489641	3	NA	NA	NA	NA	NA	NA	NA	NA	NA	HPX;ALB;APOA1
GPC3	LRP1	R-HSA-2173782	Binding and Uptake of Ligands by Scavenger Receptors	1.01455e-26	4.81387e-26	0.322728	-0.677252	-0.311769	3.27688e-11	1.01455e-26	1	32	0.34334	43	NA	NA	NA	NA	NA	NA	NA	NA	NA	IGLV2-23;IGHV3-53;IGHV4-34;IGHV3-23;IGKV1-17;IGLV2-11;IGHV3-30;IGHV4-39;IGLV1-40;APOB;IGLV3-25;IGHV3-13;IGHV3-11;IGLV3-1;IGHV3-48;IGHV1-2;IGLV3-27;IGLV1-51;IGKV3D-20;APOE;IGHV1-46;IGLV3-19;IGLV7-43;IGKV1D-16;IGLV1-44;IGKV3-20;IGKV1-16;IGKV1-5;IGKV3-11;IGLV2-14;IGHV2-70;IGKV4-1;IGLV3-21;IGLC7;IGLV2-8;IGKC;IGLV6-57;IGLV1-47;HPX;IGHV3-7;IGHV2-5;ALB;APOA1
GPC3	LRP1	R-HSA-2187338	Visual phototransduction	1.64269e-26	7.70135e-26	0.322728	-0.677252	-0.311769	3.27688e-11	1.64269e-26	1	13	0.491332	18	NA	NA	NA	NA	NA	NA	NA	NA	NA	SDC4;APOB;GPC4;APOE;LRP8;SDC1;AGRN;GPC1;SDC2;APOC3;APOA2;LRP2;APOA4;PRKCQ;APOA1;HSPG2;GPC6;PRKCA
GPC3	LRP1	R-HSA-418594	G alpha (i) signalling events	1.64041e-66	1.1286e-64	0.322728	-0.677252	-0.311769	3.27688e-11	1.64041e-66	1	80	0.474137	107	NA	NA	NA	NA	NA	NA	NA	NA	NA	ACKR3;CXCL9;CXCL6;CAMK2G;CCL20;PPP2CB;CCR1;SAA1;C5AR1;APP;CXCL5;GNAI1;FPR2;DHRS3;CREB1;CXCR4;FPR1;GNG10;PF4;C3AR1;PPP2R5D;GRK2;SDC4;GNG5;CXCL10;PPP2R1A;CXCL1;APOB;GNG12;PLA2G4A;GNB5;PDE1C;PPBP;RBP2;HCAR2;PPP1R1B;MAPK1;PRKCD;CXCL16;LPAR1;PDE4D;PRKAR1A;GPC4;SRC;APOE;LRP8;RETSAT;CCL21;PDE4A;PRKACA;GNGT2;PRKAR1B;ITPR3;SDC1;GNG4;GNAI3;AGRN;GPC1;S1PR1;HEBP1;GNG7;SDC2;ANXA1;CCL5;GNB2;CXCL13;APOC3;AKR1B1…
GPC3	LRP1	R-HSA-6806667	Metabolism of fat-soluble vitamins	6.32861e-19	1.8528e-18	0.322728	-0.677252	-0.311769	3.27688e-11	6.32861e-19	1	12	0.294151	16	NA	NA	NA	NA	NA	NA	NA	NA	NA	SDC4;APOB;GPC4;APOE;LRP8;SDC1;AGRN;GPC1;SDC2;APOC3;APOA2;LRP2;APOA4;APOA1;HSPG2;GPC6
GPC3	LRP1	R-HSA-975634	Retinoid metabolism and transport	6.32861e-19	1.8528e-18	0.322728	-0.677252	-0.311769	3.27688e-11	6.32861e-19	1	12	0.294151	16	NA	NA	NA	NA	NA	NA	NA	NA	NA	SDC4;APOB;GPC4;APOE;LRP8;SDC1;AGRN;GPC1;SDC2;APOC3;APOA2;LRP2;APOA4;APOA1;HSPG2;GPC6
GPC3	LRP2	R-HSA-196854	Metabolism of vitamins and cofactors	1.79058e-11	3.26119e-11	0.322728	-0.45513	-0.0770965	0.00134249	1.79058e-11	1	11	0.34475	15	NA	NA	NA	NA	NA	NA	NA	NA	NA	SDC4;APOB;GPC4;APOE;LRP8;SDC1;AGRN;GPC1;SDC2;APOC3;APOA2;APOA4;APOA1;HSPG2;GPC6
GPC3	LRP2	R-HSA-2187338	Visual phototransduction	4.4887e-19	1.33113e-18	0.322728	-0.45513	-0.0770965	0.00134249	4.4887e-19	1	12	0.244961	17	NA	NA	NA	NA	NA	NA	NA	NA	NA	SDC4;APOB;GPC4;APOE;LRP8;SDC1;AGRN;GPC1;SDC2;APOC3;APOA2;APOA4;PRKCQ;APOA1;HSPG2;GPC6;PRKCA
GPC3	LRP2	R-HSA-418594	G alpha (i) signalling events	4.96808e-59	1.79897e-57	0.322728	-0.45513	-0.0770965	0.00134249	4.96808e-59	1	79	0.430162	106	NA	NA	NA	NA	NA	NA	NA	NA	NA	ACKR3;CXCL9;CXCL6;CAMK2G;CCL20;PPP2CB;CCR1;SAA1;C5AR1;APP;CXCL5;GNAI1;FPR2;DHRS3;CREB1;CXCR4;FPR1;GNG10;PF4;C3AR1;PPP2R5D;GRK2;SDC4;GNG5;CXCL10;PPP2R1A;CXCL1;APOB;GNG12;PLA2G4A;GNB5;PDE1C;PPBP;RBP2;HCAR2;PPP1R1B;MAPK1;PRKCD;CXCL16;LPAR1;PDE4D;PRKAR1A;GPC4;SRC;APOE;LRP8;RETSAT;CCL21;PDE4A;PRKACA;GNGT2;PRKAR1B;ITPR3;SDC1;GNG4;GNAI3;AGRN;GPC1;S1PR1;HEBP1;GNG7;SDC2;ANXA1;CCL5;GNB2;CXCL13;APOC3;AKR1B1…
GPC3	LRP2	R-HSA-6806667	Metabolism of fat-soluble vitamins	1.79058e-11	3.26119e-11	0.322728	-0.45513	-0.0770965	0.00134249	1.79058e-11	1	11	0.34475	15	NA	NA	NA	NA	NA	NA	NA	NA	NA	SDC4;APOB;GPC4;APOE;LRP8;SDC1;AGRN;GPC1;SDC2;APOC3;APOA2;APOA4;APOA1;HSPG2;GPC6
GPC3	LRP2	R-HSA-8856825	Cargo recognition for clathrin-mediated endocytosis	6.03763e-65	3.25796e-63	0.322728	-0.45513	-0.0770965	0.00134249	6.03763e-65	1	42	0.288372	57	NA	NA	NA	NA	NA	NA	NA	NA	NA	CLTCL1;ADRB2;CLTB;M6PR;VAMP7;CLTC;SYT1;VAMP4;SH3GL2;VAMP3;SCARB2;DVL2;APOB;SH3GL1;IGF2R;LDLR;HGS;SH3GL3;TGOLN2;CLTA;IL7R;AAK1;VAMP8;ITSN2;LDLRAP1;CBL;STAM2;STON2;CD3G;CD3D;EPS15L1;REPS1;ARRB2;TFRC;TGFA;NECAP1;FCHO1;SGIP1;STAM;EGFR;CD4;FCHO2;SH3KBP1;STON1;CFTR;ARRB1;NECAP2;PICALM;AP2A1;EPS15;AP2S1;AP2M1;DAB2;AP2A2;EPN1;AP2B1;ITSN1
GPC3	LRP2	R-HSA-8856828	Clathrin-mediated endocytosis	1.77273e-76	9.75712e-74	0.322728	-0.45513	-0.0770965	0.00134249	1.77273e-76	1	78	0.400564	104	NA	NA	NA	NA	NA	NA	NA	NA	NA	OCRL;CTTN;RAB5A;CLTCL1;ADRB2;COPS8;CLTB;M6PR;RAB5C;COPS7A;COPS3;COPS7B;VAMP7;CLTC;SYT1;VAMP4;COPS2;SH3GL2;RAB5B;PIK3C2A;EPN2;SCARB2;VAMP3;DVL2;GAK;APOB;PACSIN2;SH3GL1;IGF2R;GPS1;COPS5;WASL;GAPVD1;ARPC1A;LDLR;DNM2;HGS;COPS4;SH3GL3;TRIP10;TGOLN2;CLTA;IL7R;AAK1;VAMP8;COPS6;ITSN2;DNAJC6;LDLRAP1;CBL;STAM2;SYNJ2;FNBP1L;STON2;PACSIN1;CD3G;ARPC3;CD3D;DNM1;EPS15L1;REPS1;ARPC4;ARRB2;TGFA;TFRC;NECAP1;FCHO1;…
GPC3	LRP2	R-HSA-975634	Retinoid metabolism and transport	1.79058e-11	3.26119e-11	0.322728	-0.45513	-0.0770965	0.00134249	1.79058e-11	1	11	0.34475	15	NA	NA	NA	NA	NA	NA	NA	NA	NA	SDC4;APOB;GPC4;APOE;LRP8;SDC1;AGRN;GPC1;SDC2;APOC3;APOA2;APOA4;APOA1;HSPG2;GPC6
GPI	AMFR	R-HSA-532668	N-glycan trimming in the ER and Calnexin/Calreticulin cycle	7.72489e-05	8.71267e-05	0.319894	0.212327	0.496265	0.000691276	7.72489e-05	1	7	-0.0529951	10	NA	NA	NA	NA	NA	NA	NA	NA	NA	RAD23B;DERL1;UBA52;UBXN1;SEL1L;VCP;OS9;DERL2;NGLY1;PSMC1
GPI	AMFR	R-HSA-901032	ER Quality Control Compartment (ERQC)	0.000119408	0.000133203	0.319894	0.212327	0.496265	0.000691276	0.000119408	1	3	-0.0529951	4	NA	NA	NA	NA	NA	NA	NA	NA	NA	UBA52;SEL1L;OS9;DERL2
GPI	AMFR	R-HSA-901042	Calnexin/calreticulin cycle	0.000119408	0.000133203	0.319894	0.212327	0.496265	0.000691276	0.000119408	1	3	-0.0529951	4	NA	NA	NA	NA	NA	NA	NA	NA	NA	UBA52;SEL1L;OS9;DERL2
HLA-F	LILRB1	R-HSA-198933	Immunoregulatory interactions between a Lymphoid and a non-Lymphoid cell	5.08574e-19	1.50332e-18	0.0185521	-0.263303	0.342213	0.00373328	5.08574e-19	1	35	0.279634	47	0	0	0	NA	NA	NA	NA	NA	NA	HLA-A;IGLV2-23;IGHV3-53;IGHV4-34;IGHV3-23;HLA-B;IGKV1-17;IGLV2-11;HLA-E;IGHV3-30;IGHV4-39;IGLV1-40;HLA-C;IGLV3-25;IGHV3-11;IGHV3-13;IGLV3-1;IGHV3-48;IGHV1-2;IGLV3-27;IGLV1-51;IGKV3D-20;IGLV3-19;IGHV1-46;IGLV7-43;IGKV1D-16;IGLV1-44;IGKV3-20;IGKV1-16;FCGR3A;IGKV1-5;IGKV3-11;FCGR1A;IGLV2-14;IGHV2-70;CD3G;CD3E;IGKV4-1;CD3D;IGLV3-21;IGLC7;IGLV2-8;IGKC;IGLV6-57;IGLV1-47;IGHV3-7;IGHV2-5
HLA-F	LILRB2	R-HSA-198933	Immunoregulatory interactions between a Lymphoid and a non-Lymphoid cell	6.78696e-17	1.76039e-16	0.0185521	0.249213	0.251868	0.49821	6.78696e-17	1	35	0.113601	47	0	0	0	NA	NA	NA	NA	NA	NA	HLA-A;IGLV2-23;IGHV3-53;IGHV4-34;IGHV3-23;HLA-B;IGKV1-17;IGLV2-11;HLA-E;IGHV3-30;IGHV4-39;IGLV1-40;HLA-C;IGLV3-25;IGHV3-11;IGHV3-13;IGLV3-1;IGHV3-48;IGHV1-2;IGLV3-27;IGLV1-51;IGKV3D-20;IGLV3-19;IGHV1-46;IGLV7-43;IGKV1D-16;IGLV1-44;IGKV3-20;IGKV1-16;FCGR3A;IGKV1-5;IGKV3-11;FCGR1A;IGLV2-14;IGHV2-70;CD3G;CD3E;IGKV4-1;CD3D;IGLV3-21;IGLC7;IGLV2-8;IGKC;IGLV6-57;IGLV1-47;IGHV3-7;IGHV2-5
HSP90AA1	CFTR	R-HSA-1632852	Macroautophagy	2.76517e-25	1.21175e-24	0.165972	-0.615754	-0.503876	1.88116e-07	2.98575e-22	0.000926123	34	0.307822	46	7	7	0	RB1CC1_653;RB1CC1_257;RB1CC1_1286;RB1CC1_212;RB1CC1_624;RB1CC1_1222;RB1CC1_222	-0.00165656652394253;0.00352342496675107;0.00112153675552462;-0.00292762781993861;-0.00720182266715064;0.0146578239618034;-0.00773305259104506	RB1CC1_653;RB1CC1_257;RB1CC1_1286;RB1CC1_212;RB1CC1_624;RB1CC1_1222;RB1CC1_222	-0.00165656652394253;0.00352342496675107;0.00112153675552462;-0.00292762781993861;-0.00720182266715064;0.0146578239618034;-0.00773305259104506	NA	NA	LAMTOR1;MTOR;DYNLL2;RHEB;PEX5;UBA52;ULK1;AMBRA1;ATG14;MFN1;RB1CC1;ATG101;RRAGB;VCP;SLC38A9;VDAC1;RRAGA;FUNDC1;MFN2;RPTOR;ATG13;LAMTOR4;BECN1;GABARAP;PIK3R4;GABARAPL2;PIK3C3;TSC1;DYNLL1;ATG3;RRAGC;RRAGD;MLST8;LAMTOR2;LAMTOR3;MAP1LC3A;GABARAPL1;TOMM40;ATM;LAMTOR5;HSPA8;HSF1;MTERF3;TSC2;TOMM70;TOMM20
HSP90AA1	CFTR	R-HSA-382556	ABC-family proteins mediated transport	2.10762e-10	3.50253e-10	0.165972	-0.615754	-0.503876	1.88116e-07	2.10762e-10	1	9	-0.274137	12	NA	NA	NA	NA	NA	NA	NA	NA	NA	DERL1;UBA52;SEL1L;VCP;ERLIN2;OS9;DERL2;ERLEC1;RNF185;RNF5;ERLIN1;DERL3
HSP90AA1	CFTR	R-HSA-5619084	ABC transporter disorders	2.10762e-10	3.50253e-10	0.165972	-0.615754	-0.503876	1.88116e-07	2.10762e-10	1	9	-0.274137	12	NA	NA	NA	NA	NA	NA	NA	NA	NA	DERL1;UBA52;SEL1L;VCP;ERLIN2;OS9;DERL2;ERLEC1;RNF185;RNF5;ERLIN1;DERL3
HSP90AA1	CFTR	R-HSA-5619115	Disorders of transmembrane transporters	1.03339e-15	2.48593e-15	0.165972	-0.615754	-0.503876	1.88116e-07	1.03339e-15	1	19	-0.539676	26	NA	NA	NA	NA	NA	NA	NA	NA	NA	DERL1;UBA52;SLC1A1;SLC4A1;SEL1L;SLC6A14;VCP;ERLIN2;OS9;SLC9A6;SLC9A9;DERL2;SLC1A3;SLC22A5;ERLEC1;RNF185;RNF5;SLC7A7;ERLIN1;DERL3;SLC4A4;SLC34A3;SLC12A6;SLC34A2;SLC3A2;SLC20A2
HSP90AA1	CFTR	R-HSA-5627083	RHO GTPases regulate CFTR trafficking	1.77735e-10	2.97341e-10	0.165972	-0.615754	-0.503876	1.88116e-07	1.77735e-10	1	1	0.223256	2	NA	NA	NA	NA	NA	NA	NA	NA	NA	GOPC;RHOQ
HSP90AA1	CFTR	R-HSA-5678895	Defective CFTR causes cystic fibrosis	2.10762e-10	3.50253e-10	0.165972	-0.615754	-0.503876	1.88116e-07	2.10762e-10	1	9	-0.274137	12	NA	NA	NA	NA	NA	NA	NA	NA	NA	DERL1;UBA52;SEL1L;VCP;ERLIN2;OS9;DERL2;ERLEC1;RNF185;RNF5;ERLIN1;DERL3
HSP90AA1	CFTR	R-HSA-5689880	Ub-specific processing proteases	5.09034e-37	5.4297e-36	0.165972	-0.615754	-0.503876	1.88116e-07	5.09034e-37	1	29	-0.472445	39	NA	NA	NA	NA	NA	NA	NA	NA	NA	TP53;IKBKG;ADRB2;SMAD1;UBA52;SMAD2;SMURF2;MDM4;TRAF2;SMAD4;BIRC2;RNF123;RIPK1;CCP110;NFKBIA;DDX58;HGS;BIRC3;TGFBR1;BECN1;RNF146;TNKS;MAP3K7;STAM2;TNKS2;DDB2;ARRB2;CCNA2;USP10;SMAD3;AXIN1;SKP2;CDC20;ARRB1;KEAP1;CYLD;MYC;PTEN;SNX3
HSP90AA1	CFTR	R-HSA-8856825	Cargo recognition for clathrin-mediated endocytosis	1.36932e-41	2.10523e-40	0.165972	-0.615754	-0.503876	1.88116e-07	1.36932e-41	1	44	0.299366	59	NA	NA	NA	NA	NA	NA	NA	NA	NA	CLTCL1;ADRB2;CLTB;M6PR;UBA52;VAMP7;CLTC;SYT1;VAMP4;SH3GL2;VAMP3;SCARB2;DVL2;APOB;SH3GL1;IGF2R;LDLR;HGS;SH3GL3;TGOLN2;CLTA;IL7R;AAK1;VAMP8;ITSN2;WNT5A;LDLRAP1;CBL;STAM2;STON2;CD3G;CD3D;LRP2;EPS15L1;REPS1;ARRB2;TFRC;TGFA;FCHO1;NECAP1;SGIP1;STAM;EGFR;CD4;FCHO2;SH3KBP1;STON1;ARRB1;NECAP2;PICALM;AP2A1;EPS15;AP2S1;AP2M1;DAB2;AP2A2;EPN1;AP2B1;ITSN1
HSP90AA1	CFTR	R-HSA-8856828	Clathrin-mediated endocytosis	2.08622e-68	1.68861e-66	0.165972	-0.615754	-0.503876	1.88116e-07	2.08622e-68	1	80	0.447357	107	NA	NA	NA	NA	NA	NA	NA	NA	NA	CTTN;OCRL;RAB5A;CLTCL1;ADRB2;COPS8;CLTB;M6PR;RAB5C;COPS7A;COPS3;UBA52;COPS7B;VAMP7;CLTC;SYT1;VAMP4;COPS2;SH3GL2;RAB5B;PIK3C2A;EPN2;SCARB2;VAMP3;DVL2;GAK;APOB;PACSIN2;SH3GL1;IGF2R;GPS1;COPS5;WASL;GAPVD1;ARPC1A;LDLR;DNM2;HGS;COPS4;SH3GL3;TRIP10;TGOLN2;CLTA;IL7R;AAK1;VAMP8;COPS6;ITSN2;WNT5A;DNAJC6;LDLRAP1;CBL;STAM2;SYNJ2;FNBP1L;STON2;PACSIN1;CD3G;ARPC3;CD3D;DNM1;LRP2;EPS15L1;REPS1;ARPC4;ARRB2;TGFA;T…
HSP90AA1	CFTR	R-HSA-9612973	Autophagy	1.64039e-22	6.31379e-22	0.165972	-0.615754	-0.503876	1.88116e-07	1.64039e-22	1	35	0.379845	47	NA	NA	NA	NA	NA	NA	NA	NA	NA	LAMTOR1;MTOR;DYNLL2;RHEB;PEX5;UBA52;ULK1;AMBRA1;ATG14;MFN1;RB1CC1;ATG101;RRAGB;VCP;SLC38A9;VDAC1;RRAGA;FUNDC1;MFN2;RPTOR;ATG13;LAMTOR4;BECN1;GABARAP;PIK3R4;GABARAPL2;PIK3C3;TSC1;DYNLL1;ATG3;RRAGC;RRAGD;MLST8;LAMTOR2;LAMTOR3;MAP1LC3A;GABARAPL1;TOMM40;ATM;LAMTOR5;HSPA8;HSF1;MTERF3;HSP90AB1;TSC2;TOMM70;TOMM20
HSP90AA1	CFTR	R-HSA-9613829	Chaperone Mediated Autophagy	1.01941e-07	1.34746e-07	0.165972	-0.615754	-0.503876	1.88116e-07	1.01941e-07	1	1	-0.331501	2	NA	NA	NA	NA	NA	NA	NA	NA	NA	UBA52;HSPA8
HSP90AA1	CFTR	R-HSA-9615710	Late endosomal microautophagy	1.01941e-07	1.34746e-07	0.165972	-0.615754	-0.503876	1.88116e-07	1.01941e-07	1	1	-0.331501	2	NA	NA	NA	NA	NA	NA	NA	NA	NA	UBA52;HSPA8
HSP90AA1	CFTR	R-HSA-9646399	Aggrephagy	1.01941e-07	1.34746e-07	0.165972	-0.615754	-0.503876	1.88116e-07	1.01941e-07	1	1	-0.331501	2	NA	NA	NA	NA	NA	NA	NA	NA	NA	UBA52;VCP
HSP90AA1	CFTR	R-HSA-9663891	Selective autophagy	5.21407e-17	1.36528e-16	0.165972	-0.615754	-0.503876	1.88116e-07	5.21407e-17	1	13	0.226779	18	NA	NA	NA	NA	NA	NA	NA	NA	NA	DYNLL2;PEX5;UBA52;ULK1;MFN1;VCP;VDAC1;FUNDC1;MFN2;DYNLL1;MAP1LC3A;TOMM40;ATM;HSPA8;HSF1;MTERF3;TOMM70;TOMM20
HSP90AA1	EGFR	R-HSA-1227986	Signaling by ERBB2	2.92136e-17	7.76021e-17	0.165972	0.672617	-0.0284708	1.49793e-05	2.92136e-17	1	19	-0.101198	26	NA	NA	NA	NA	NA	NA	NA	NA	NA	USP8;RHOA;MATK;SHC1;NRAS;PIK3CA;PTK6;DIAPH1;PRKCE;ERBIN;AKT1;PRKCD;SRC;ERBB2;GAB1;AKT2;CDC37;NRG1;PLCG1;MEMO1;SOS1;PTPN18;FYN;AKT3;PIK3R1;PRKCA
HSP90AA1	EGFR	R-HSA-1227990	Signaling by ERBB2 in Cancer	2.85082e-11	5.11771e-11	0.165972	0.672617	-0.0284708	1.49793e-05	2.85082e-11	1	7	0.443975	10	NA	NA	NA	NA	NA	NA	NA	NA	NA	SHC1;NRAS;PIK3CA;ERBB2;GAB1;CDC37;NRG1;PLCG1;SOS1;PIK3R1
HSP90AA1	EGFR	R-HSA-1236382	Constitutive Signaling by Ligand-Responsive EGFR Cancer Variants	4.36744e-10	7.03699e-10	0.165972	0.672617	-0.0284708	1.49793e-05	4.36744e-10	1	6	0.173221	9	NA	NA	NA	NA	NA	NA	NA	NA	NA	SHC1;NRAS;PIK3CA;GAB1;CBL;CDC37;PLCG1;SOS1;PIK3R1
HSP90AA1	EGFR	R-HSA-1236394	Signaling by ERBB4	4.8598e-12	9.17296e-12	0.165972	0.672617	-0.0284708	1.49793e-05	4.8598e-12	1	7	0.148696	10	NA	NA	NA	NA	NA	NA	NA	NA	NA	SHC1;NRAS;PIK3CA;SRC;YAP1;NRG1;ITCH;SOS1;STAT5A;PIK3R1
HSP90AA1	EGFR	R-HSA-1250196	SHC1 events in ERBB2 signaling	7.78009e-10	1.22487e-09	0.165972	0.672617	-0.0284708	1.49793e-05	7.78009e-10	1	6	0.443975	8	NA	NA	NA	NA	NA	NA	NA	NA	NA	SHC1;NRAS;PRKCE;PRKCD;ERBB2;NRG1;SOS1;PRKCA
HSP90AA1	EGFR	R-HSA-1251932	PLCG1 events in ERBB2 signaling	5.09099e-08	6.88472e-08	0.165972	0.672617	-0.0284708	1.49793e-05	5.09099e-08	1	1	0.105849	2	NA	NA	NA	NA	NA	NA	NA	NA	NA	ERBB2;PLCG1
HSP90AA1	EGFR	R-HSA-157118	Signaling by NOTCH	9.50481e-16	2.29048e-15	0.165972	0.672617	-0.0284708	1.49793e-05	9.50481e-16	1	28	-0.0249471	38	NA	NA	NA	NA	NA	NA	NA	NA	NA	TP53;JAG2;ST3GAL4;NOTCH1;E2F3;ST3GAL6;FLT4;GZMB;TFDP2;SKP1;CREB1;RBX1;NOTCH3;LFNG;CCND1;JAG1;DTX2;AKT1;NUMB;FABP7;POGLUT1;EP300;POFUT1;HIF1A;ELF3;WWC1;TFDP1;NOTCH4;CUL1;ITCH;PLXND1;SMAD3;PBX1;HES1;DLGAP5;MYC;RUNX1;ACTA2
HSP90AA1	EGFR	R-HSA-1643713	Signaling by EGFR in Cancer	4.36744e-10	7.03699e-10	0.165972	0.672617	-0.0284708	1.49793e-05	4.36744e-10	1	6	0.173221	9	NA	NA	NA	NA	NA	NA	NA	NA	NA	SHC1;NRAS;PIK3CA;GAB1;CBL;CDC37;PLCG1;SOS1;PIK3R1
HSP90AA1	EGFR	R-HSA-177929	Signaling by EGFR	6.73253e-20	2.09592e-19	0.165972	0.672617	-0.0284708	1.49793e-05	6.73253e-20	1	20	-0.27907	27	NA	NA	NA	NA	NA	NA	NA	NA	NA	SHC1;SPRY2;NRAS;PIK3CA;PTPN11;SH3GL2;SH3GL1;SPRY1;CDC42;HGS;SH3GL3;SRC;GAB1;CBL;STAM2;PLCG1;PXN;EPS15L1;SOS1;PAG1;CSK;STAM;ARHGEF7;SH3KBP1;EPS15;PIK3R1;EPN1
HSP90AA1	EGFR	R-HSA-179812	GRB2 events in EGFR signaling	5.40798e-06	6.48486e-06	0.165972	0.672617	-0.0284708	1.49793e-05	5.40798e-06	1	1	0.108104	2	NA	NA	NA	NA	NA	NA	NA	NA	NA	NRAS;SOS1
HSP90AA1	EGFR	R-HSA-180292	GAB1 signalosome	3.17284e-44	5.19742e-43	0.165972	0.672617	-0.0284708	1.49793e-05	1.46715e-11	2.16259e-33	6	-0.27907	8	81	2	79	GAB1_627;GAB1_659;LMNA_277;LMNA_282;LMNA_94;FLNA_2033;FLNA_977;LMNA_636;FLNA_1946;TXLNA_495;LMNA_572;FLNA_1081;FLNA_2158;FLNA_651;FLNA_1976;LMNA_66;FLNA_2599;FLNA_2339;LMNA_507;LMNA_525;FLNA_2356;FLNA_394;FLNA_2152;LMNA_463;FLNA_1734;FLNA_1854;LMNA_394;FLNA_2180;LMNA_571;FLNA_860;FLNA_189;LMNA_429;TXLNA_515;FLNA_1630;LMNA_390;FLNA_2414;LMNA_22;LMNA_71;FLNA_1835;FLNA_968;FLNA_2558;TXLNA_148;LMNA_4…	0.0121293862799358;0.0169994344079774;0.00262225703260377;0.000200919982953462;0.00209991923599651;-0.00256206797063241;0.0010656730397326;0.00105680461677071;-0.00262678554462337;-0.0013463177878541;0.000292050919503684;-0.00119464910112366;-0.00238449240662875;-0.0038611291809203;0.00496208839935441;-0.00102793310943161;-0.000168398002986403;0.00133937902167325;0.00128889443152347;-9.7591440093…	GAB1_627;GAB1_659	0.0121293862799358;0.0169994344079774	LMNA_277;LMNA_282;LMNA_94;FLNA_2033;FLNA_977;LMNA_636;FLNA_1946;TXLNA_495;LMNA_572;FLNA_1081;FLNA_2158;FLNA_651;FLNA_1976;LMNA_66;FLNA_2599;FLNA_2339;LMNA_507;LMNA_525;FLNA_2356;FLNA_394;FLNA_2152;LMNA_463;FLNA_1734;FLNA_1854;LMNA_394;FLNA_2180;LMNA_571;FLNA_860;FLNA_189;LMNA_429;TXLNA_515;FLNA_1630;LMNA_390;FLNA_2414;LMNA_22;LMNA_71;FLNA_1835;FLNA_968;FLNA_2558;TXLNA_148;LMNA_407;LMNA_632;FLNA_1…	0.00262225703260377;0.000200919982953462;0.00209991923599651;-0.00256206797063241;0.0010656730397326;0.00105680461677071;-0.00262678554462337;-0.0013463177878541;0.000292050919503684;-0.00119464910112366;-0.00238449240662875;-0.0038611291809203;0.00496208839935441;-0.00102793310943161;-0.000168398002986403;0.00133937902167325;0.00128889443152347;-9.75914400935807e-06;0.00676915708934178;-0.002905…	PIK3CA;PTPN11;SRC;GAB1;PXN;PAG1;CSK;PIK3R1
HSP90AA1	EGFR	R-HSA-180336	SHC1 events in EGFR signaling	3.24301e-06	3.96833e-06	0.165972	0.672617	-0.0284708	1.49793e-05	9.72507e-06	0.333469	2	0.108104	3	1	1	0	SHC1_349	0.0120573	SHC1_349	0.0120573	NA	NA	SHC1;NRAS;SOS1
HSP90AA1	EGFR	R-HSA-182971	EGFR downregulation	3.90256e-16	9.61491e-16	0.165972	0.672617	-0.0284708	1.49793e-05	3.90256e-16	1	11	-0.133051	15	NA	NA	NA	NA	NA	NA	NA	NA	NA	SPRY2;SH3GL2;SH3GL1;SPRY1;CDC42;HGS;SH3GL3;CBL;STAM2;EPS15L1;STAM;ARHGEF7;SH3KBP1;EPS15;EPN1
HSP90AA1	EGFR	R-HSA-1963640	GRB2 events in ERBB2 signaling	8.64692e-09	1.25707e-08	0.165972	0.672617	-0.0284708	1.49793e-05	8.64692e-09	1	3	0.443975	4	NA	NA	NA	NA	NA	NA	NA	NA	NA	NRAS;ERBB2;NRG1;SOS1
HSP90AA1	EGFR	R-HSA-1963642	PI3K events in ERBB2 signaling	2.31092e-08	3.24141e-08	0.165972	0.672617	-0.0284708	1.49793e-05	2.31092e-08	1	3	-0.136716	5	NA	NA	NA	NA	NA	NA	NA	NA	NA	PIK3CA;ERBB2;GAB1;NRG1;PIK3R1
HSP90AA1	EGFR	R-HSA-199418	Negative regulation of the PI3K/AKT network	2.02547e-31	1.26972e-30	0.165972	0.672617	-0.0284708	1.49793e-05	2.02547e-31	1	40	-0.265821	54	NA	NA	NA	NA	NA	NA	NA	NA	NA	IRAK4;IRS2;PPP2R5C;MET;PPP2R5A;RAC1;PPP2CB;TRAF6;FRS2;PIK3CA;PIP5K1A;PTPN11;PPP2R5D;CD86;PPP2R1A;MAPK1;PIK3CB;IRS1;AKT1;MYD88;PPP2R5B;PPP2R5E;SRC;PIK3AP1;ERBB2;GAB1;PIP4K2C;FGF1;RAC2;IRAK1;AKT2;RHOG;KIT;NRG1;CD28;PIP4K2B;LCK;PIK3CD;CD19;VAV1;PPP2R1B;MAPK3;PDGFRA;TRAT1;FYN;FGF2;IL33;PDGFRB;PTEN;AKT3;PIK3R1;PIP4K2A;HGF;PIP5K1C
HSP90AA1	EGFR	R-HSA-2179392	EGFR Transactivation by Gastrin	8.49222e-10	1.3347e-09	0.165972	0.672617	-0.0284708	1.49793e-05	8.49222e-10	1	3	-0.130796	4	NA	NA	NA	NA	NA	NA	NA	NA	NA	NRAS;MMP3;SOS1;PRKCA
HSP90AA1	EGFR	R-HSA-2219528	PI3K/AKT Signaling in Cancer	1.69261e-18	4.83202e-18	0.165972	0.672617	-0.0284708	1.49793e-05	1.69261e-18	1	29	-0.00789288	39	NA	NA	NA	NA	NA	NA	NA	NA	NA	MTOR;IRS2;MET;RAC1;FOXO3;FRS2;PIK3CA;CREB1;PTPN11;RPS6KB2;CD86;CDKN1A;GSK3A;PDPK1;BAD;AKT1;GSK3B;CASP9;NR4A1;SRC;ERBB2;GAB1;FGF1;RAC2;AKT2;MLST8;RHOG;NRG1;FOXO1;CD28;AKT1S1;LCK;VAV1;TSC2;FYN;FGF2;AKT3;PIK3R1;CDKN1B
HSP90AA1	EGFR	R-HSA-2219530	Constitutive Signaling by Aberrant PI3K in Cancer	1.42482e-13	2.97956e-13	0.165972	0.672617	-0.0284708	1.49793e-05	1.42482e-13	1	14	-0.160395	19	NA	NA	NA	NA	NA	NA	NA	NA	NA	MET;RAC1;FRS2;PIK3CA;PTPN11;CD86;SRC;ERBB2;GAB1;FGF1;RAC2;RHOG;NRG1;CD28;LCK;VAV1;FYN;FGF2;PIK3R1
HSP90AA1	EGFR	R-HSA-373760	L1CAM interactions	1.42851e-35	1.36978e-34	0.165972	0.672617	-0.0284708	1.49793e-05	1.42851e-35	1	19	-0.435377	26	NA	NA	NA	NA	NA	NA	NA	NA	NA	RAC1;CLTC;MAP2K1;RPS6KA1;SH3GL2;RPS6KA3;RPS6KA5;MAP2K2;MAPK1;DNM2;CLTA;L1CAM;RPS6KA2;PAK1;DNM1;VAV2;HSPA8;MAPK3;DNM3;AP2A1;AP2S1;ITGA1;AP2M1;DPYSL2;AP2A2;AP2B1
HSP90AA1	EGFR	R-HSA-416476	G alpha (q) signalling events	1.80839e-34	1.59e-33	0.165972	0.672617	-0.0284708	1.49793e-05	1.80839e-34	1	38	-0.225934	51	NA	NA	NA	NA	NA	NA	NA	NA	NA	DGKZ;GNA11;DGKD;DGKE;NRAS;PIK3CA;CREB1;RPS6KA1;GNG10;GRK2;RPS6KA3;GNG5;PRKCE;GNG12;DGKA;GNB5;MAPK1;DAGLB;PRKCD;DAGLA;MMP3;DGKH;DGKQ;GNGT2;ITPR3;GNG4;DGKG;GNG7;RPS6KA2;GNB2;GNAQ;GNA14;TRPC6;GNG11;SOS1;ITPR2;F2R;RASGRP1;GNA15;MGLL;MAPK3;PRKCH;PRKCQ;GNB3;ITPR1;GNG2;BTK;PIK3R1;GNB4;PRKCA;GNB1
HSP90AA1	EGFR	R-HSA-445144	Signal transduction by L1	1.62594e-14	3.6587e-14	0.165972	0.672617	-0.0284708	1.49793e-05	2.59051e-10	6.27654e-05	6	0.236505	8	2	2	0	MAPK1_187;MAPK3_204	-0.0242186799084696;-0.0183916334635733	MAPK1_187;MAPK3_204	-0.0242186799084696;-0.0183916334635733	NA	NA	RAC1;MAP2K1;MAP2K2;MAPK1;L1CAM;PAK1;VAV2;MAPK3
HSP90AA1	EGFR	R-HSA-5637810	Constitutive Signaling by EGFRvIII	4.36744e-10	7.03699e-10	0.165972	0.672617	-0.0284708	1.49793e-05	4.36744e-10	1	6	0.173221	9	NA	NA	NA	NA	NA	NA	NA	NA	NA	SHC1;NRAS;PIK3CA;GAB1;CBL;CDC37;PLCG1;SOS1;PIK3R1
HSP90AA1	EGFR	R-HSA-5637812	Signaling by EGFRvIII in Cancer	4.36744e-10	7.03699e-10	0.165972	0.672617	-0.0284708	1.49793e-05	4.36744e-10	1	6	0.173221	9	NA	NA	NA	NA	NA	NA	NA	NA	NA	SHC1;NRAS;PIK3CA;GAB1;CBL;CDC37;PLCG1;SOS1;PIK3R1
HSP90AA1	EGFR	R-HSA-5637815	Signaling by Ligand-Responsive EGFR Variants in Cancer	4.36744e-10	7.03699e-10	0.165972	0.672617	-0.0284708	1.49793e-05	4.36744e-10	1	6	0.173221	9	NA	NA	NA	NA	NA	NA	NA	NA	NA	SHC1;NRAS;PIK3CA;GAB1;CBL;CDC37;PLCG1;SOS1;PIK3R1
HSP90AA1	EGFR	R-HSA-5673001	RAF/MAP kinase cascade	1.54924e-37	1.72611e-36	0.165972	0.672617	-0.0284708	1.49793e-05	1.54924e-37	1	57	-0.163918	77	NA	NA	NA	NA	NA	NA	NA	NA	NA	IRS2;PPP2R5C;BRAF;MET;PPP2R5A;CAMK2G;SPTBN4;PPP5C;NF1;PPP2CB;DLG3;RASGRP4;NEFL;SHC1;FRS2;NRAS;KSR2;PTPRA;SPTA1;MAP2K1;KSR1;PPP2R5D;PTK2;RBX1;RAF1;SPTB;PPP2R1A;MAP2K2;ITGA2B;ARAF;FGG;FGB;SPTAN1;MAPK1;IRS1;BRAP;IQGAP1;DLG1;PPP2R5B;PPP2R5E;SPTBN1;SRC;ERBB2;NCAM1;FGF1;FGA;ACTN2;IL2RG;CUL3;ITGB3;YWHAB;JAK3;CNKSR1;NRG1;SPRED1;ARRB2;JAK2;FN1;SOS1;CSK;SPTBN2;MARK3;RASGRP1;PPP2R1B;MAPK3;RAP1B;CAMK2D;VWF;J…
HSP90AA1	EGFR	R-HSA-5683057	MAPK family signaling cascades	4.24628e-47	9.05874e-46	0.165972	0.672617	-0.0284708	1.49793e-05	4.24628e-47	1	75	-0.12544	100	NA	NA	NA	NA	NA	NA	NA	NA	NA	IRS2;PPP2R5C;BRAF;MET;PPP2R5A;CAMK2G;SPTBN4;PPP5C;RAC1;NF1;FOXO3;PPP2CB;DLG3;RASGRP4;CCND3;NEFL;SHC1;FRS2;NRAS;KSR2;PTPRA;SPTA1;MAP2K1;PTPN11;KSR1;PPP2R5D;PTK2;RBX1;RAF1;JUN;SPTB;PPP2R1A;MAP2K2;MAPKAPK5;ITGA2B;ARAF;FGG;FGB;SPTAN1;CDC42;HSPB1;MAPK1;IRS1;BRAP;IQGAP1;KALRN;DLG1;PAK2;TYK2;PPP2R5B;PPP2R5E;SPTBN1;SRC;ERBB2;NCAM1;FGF1;FGA;ACTN2;IL2RG;CUL3;ITGB3;CSF2RA;YWHAB;JAK3;CNKSR1;NRG1;FOXO1;PAK1;S…
HSP90AA1	EGFR	R-HSA-5684996	MAPK1/MAPK3 signaling	3.8714e-37	4.17808e-36	0.165972	0.672617	-0.0284708	1.49793e-05	3.8714e-37	1	60	-0.130796	80	NA	NA	NA	NA	NA	NA	NA	NA	NA	IRS2;PPP2R5C;BRAF;MET;PPP2R5A;CAMK2G;SPTBN4;PPP5C;NF1;PPP2CB;DLG3;RASGRP4;NEFL;SHC1;FRS2;NRAS;KSR2;PTPRA;SPTA1;MAP2K1;PTPN11;KSR1;PPP2R5D;PTK2;RBX1;RAF1;SPTB;PPP2R1A;MAP2K2;ITGA2B;ARAF;FGG;FGB;SPTAN1;MAPK1;IRS1;BRAP;IQGAP1;DLG1;TYK2;PPP2R5B;PPP2R5E;SPTBN1;SRC;ERBB2;NCAM1;FGF1;FGA;ACTN2;IL2RG;CUL3;ITGB3;YWHAB;JAK3;CNKSR1;NRG1;SPRED1;ARRB2;JAK2;FN1;SOS1;CSK;SPTBN2;MARK3;RASGRP1;PPP2R1B;MAPK3;RAP1B;…
HSP90AA1	EGFR	R-HSA-6785631	ERBB2 Regulates Cell Motility	2.71447e-08	3.77666e-08	0.165972	0.672617	-0.0284708	1.49793e-05	2.71447e-08	1	3	0.105849	5	NA	NA	NA	NA	NA	NA	NA	NA	NA	RHOA;DIAPH1;ERBB2;NRG1;MEMO1
HSP90AA1	EGFR	R-HSA-6811558	PI5P, PP2A and IER3 Regulate PI3K/AKT Signaling	3.77246e-29	2.0277e-28	0.165972	0.672617	-0.0284708	1.49793e-05	3.77246e-29	1	38	-0.227343	51	NA	NA	NA	NA	NA	NA	NA	NA	NA	IRAK4;IRS2;PPP2R5C;MET;PPP2R5A;RAC1;PPP2CB;TRAF6;FRS2;PIK3CA;PIP5K1A;PTPN11;PPP2R5D;CD86;PPP2R1A;MAPK1;PIK3CB;IRS1;AKT1;MYD88;PPP2R5B;PPP2R5E;SRC;PIK3AP1;ERBB2;GAB1;PIP4K2C;FGF1;RAC2;IRAK1;RHOG;KIT;NRG1;CD28;PIP4K2B;LCK;PIK3CD;CD19;VAV1;PPP2R1B;MAPK3;PDGFRA;TRAT1;FYN;FGF2;IL33;PDGFRB;PIK3R1;PIP4K2A;HGF;PIP5K1C
HSP90AA1	EGFR	R-HSA-881907	Gastrin-CREB signalling pathway via PKC and MAPK	3.32239e-10	5.41981e-10	0.165972	0.672617	-0.0284708	1.49793e-05	3.32239e-10	1	7	-0.0417195	10	NA	NA	NA	NA	NA	NA	NA	NA	NA	NRAS;CREB1;RPS6KA1;RPS6KA3;MAPK1;MMP3;RPS6KA2;SOS1;MAPK3;PRKCA
HSP90AA1	EGFR	R-HSA-8847993	ERBB2 Activates PTK6 Signaling	1.46794e-07	1.92737e-07	0.165972	0.672617	-0.0284708	1.49793e-05	1.46794e-07	1	2	0.105849	3	NA	NA	NA	NA	NA	NA	NA	NA	NA	PTK6;ERBB2;NRG1
HSP90AA1	EGFR	R-HSA-8848021	Signaling by PTK6	3.41909e-18	9.60135e-18	0.165972	0.672617	-0.0284708	1.49793e-05	3.41909e-18	1	20	0.0687808	27	NA	NA	NA	NA	NA	NA	NA	NA	NA	GPNMB;ARHGAP35;RHOA;RAC1;STAT3;NRAS;PTK6;BCAR1;CCND1;KHDRBS1;AKT1;CDK4;ERBB2;HIF1A;CBL;RASA1;LRRK2;NRG1;PXN;SFPQ;KHDRBS3;DOK1;CDK2;KHDRBS2;ARAP1;STAP2;CDKN1B
HSP90AA1	EGFR	R-HSA-8856825	Cargo recognition for clathrin-mediated endocytosis	1.27641e-66	9.0069e-65	0.165972	0.672617	-0.0284708	1.49793e-05	1.27641e-66	1	44	-0.536293	59	NA	NA	NA	NA	NA	NA	NA	NA	NA	CLTCL1;ADRB2;CLTB;M6PR;VAMP7;CLTC;SYT1;VAMP4;SH3GL2;EPN2;VAMP3;SCARB2;DVL2;APOB;SH3GL1;IGF2R;LDLR;HGS;SH3GL3;TGOLN2;CLTA;IL7R;AAK1;VAMP8;ITSN2;WNT5A;LDLRAP1;CBL;STAM2;STON2;CD3G;CD3D;LRP2;EPS15L1;REPS1;ARRB2;TFRC;NECAP1;FCHO1;SGIP1;STAM;CD4;REPS2;FCHO2;SH3KBP1;STON1;CFTR;ARRB1;NECAP2;PICALM;AP2A1;EPS15;AP2S1;AP2M1;DAB2;AP2A2;EPN1;AP2B1;ITSN1
HSP90AA1	EGFR	R-HSA-8856828	Clathrin-mediated endocytosis	1.07034e-72	1.73269e-70	0.165972	0.672617	-0.0284708	1.49793e-05	1.07034e-72	1	78	-0.172939	105	NA	NA	NA	NA	NA	NA	NA	NA	NA	OCRL;CTTN;RAB5A;CLTCL1;ADRB2;COPS8;CLTB;M6PR;RAB5C;COPS7A;COPS3;COPS7B;VAMP7;CLTC;SYT1;VAMP4;COPS2;SH3GL2;PIK3C2A;RAB5B;EPN2;SCARB2;VAMP3;DVL2;GAK;APOB;PACSIN2;SH3GL1;IGF2R;GPS1;COPS5;WASL;GAPVD1;ARPC1A;LDLR;HGS;DNM2;COPS4;SH3GL3;TRIP10;TGOLN2;CLTA;IL7R;AAK1;VAMP8;COPS6;ITSN2;WNT5A;DNAJC6;LDLRAP1;CBL;STAM2;SYNJ2;FNBP1L;STON2;PACSIN1;CD3G;ARPC3;CD3D;DNM1;LRP2;EPS15L1;REPS1;ARPC4;ARRB2;TFRC;NECAP1;…
HSP90AA1	EGFR	R-HSA-8857538	PTK6 promotes HIF1A stabilization	1.30436e-07	1.71669e-07	0.165972	0.672617	-0.0284708	1.49793e-05	1.30436e-07	1	3	0.247357	4	NA	NA	NA	NA	NA	NA	NA	NA	NA	GPNMB;PTK6;HIF1A;LRRK2
HSP90AA1	EGFR	R-HSA-8863795	Downregulation of ERBB2 signaling	7.14892e-10	1.12938e-09	0.165972	0.672617	-0.0284708	1.49793e-05	7.14892e-10	1	7	0.173221	10	NA	NA	NA	NA	NA	NA	NA	NA	NA	USP8;MATK;ERBIN;AKT1;ERBB2;AKT2;CDC37;NRG1;PTPN18;AKT3
HSP90AA1	EGFR	R-HSA-8864260	Transcriptional regulation by the AP-2 (TFAP2) family of transcription factors	1.70147e-16	4.30768e-16	0.165972	0.672617	-0.0284708	1.49793e-05	1.70147e-16	1	6	-0.0627202	9	NA	NA	NA	NA	NA	NA	NA	NA	NA	CDKN1A;APOE;ERBB2;KIT;TFAP2C;MYBL2;NOP2;MYC;HSPD1
HSP90AA1	EGFR	R-HSA-8866910	TFAP2 (AP-2) family regulates transcription of growth factors and their receptors	5.02388e-09	7.44119e-09	0.165972	0.672617	-0.0284708	1.49793e-05	5.02388e-09	1	2	-0.304581	3	NA	NA	NA	NA	NA	NA	NA	NA	NA	ERBB2;KIT;TFAP2C
HSP90AA1	EGFR	R-HSA-8939211	ESR-mediated signaling	2.28257e-33	1.73526e-32	0.165972	0.672617	-0.0284708	1.49793e-05	2.28257e-33	1	54	-0.0573643	73	NA	NA	NA	NA	NA	NA	NA	NA	NA	GREB1;BCL2;MMP7;POLR2C;PRKCZ;FOS;PPP5C;FOXO3;POLR2F;POLR2D;KAT5;NRAS;PIK3CA;ELK1;CREB1;GNG10;PTK2;SPHK1;POLR2G;GPAM;GNG5;JUN;PPID;ATF2;GNG12;POLR2L;GNB5;PDPK1;CCND1;HSPB1;MAPK1;TFF3;AKT1;POLR2K;POLR2I;MMP9;FKBP5;SRC;KDM4B;EP300;CAV1;PTGES3;CHD1;GNGT2;GNG4;AKT2;GNG7;NOS3;GNB2;TBP;POLR2B;POLR2H;GNG11;STAG2;CBFB;FKBP4;MAPK3;HSP90AB1;POLR2A;GNB3;AXIN1;GNG2;KPNA2;HDAC1;MYC;AKT3;PIK3R1;RUNX1;POLR2E;MMP…
HSP90AA1	EGFR	R-HSA-9006927	Signaling by Non-Receptor Tyrosine Kinases	3.41909e-18	9.60135e-18	0.165972	0.672617	-0.0284708	1.49793e-05	3.41909e-18	1	20	0.0687808	27	NA	NA	NA	NA	NA	NA	NA	NA	NA	GPNMB;ARHGAP35;RHOA;RAC1;STAT3;NRAS;PTK6;BCAR1;CCND1;KHDRBS1;AKT1;CDK4;ERBB2;HIF1A;CBL;RASA1;LRRK2;NRG1;PXN;SFPQ;KHDRBS3;DOK1;CDK2;KHDRBS2;ARAP1;STAP2;CDKN1B
HSP90AA1	EGFR	R-HSA-9006931	Signaling by Nuclear Receptors	1.53215e-34	1.36853e-33	0.165972	0.672617	-0.0284708	1.49793e-05	1.53215e-34	1	72	-0.140521	97	NA	NA	NA	NA	NA	NA	NA	NA	NA	GREB1;BCL2;CRABP1;MMP7;POLR2C;PRKCZ;FOS;PPP5C;ABCA1;FOXO3;FABP5;POLR2F;SDR16C5;PDHA1;DLAT;POLR2D;KAT5;ALDH1A1;NRAS;PIK3CA;ELK1;CREB1;DHRS3;PLIN1;GNG10;DHRS4;PTK2;SPHK1;PDHB;POLR2G;GPAM;GNG5;JUN;PPID;ATF2;DHRS9;GNG12;POLR2L;FABP6;GNB5;PDPK1;CCND1;HSPB1;MAPK1;TFF3;AKT1;POLR2K;POLR2I;MMP9;KDM4A;CRABP2;FKBP5;ADH1A;SRC;RDH11;ADH1C;KDM4B;EP300;CPT1A;CAV1;PTGES3;CHD1;GNGT2;GNG4;AKT2;GNG7;NOS3;PDHX;GNB2;…
HSP90AA1	EGFR	R-HSA-9009391	Extra-nuclear estrogen signaling	4.3537e-16	1.07168e-15	0.165972	0.672617	-0.0284708	1.49793e-05	4.3537e-16	1	25	-0.252854	34	NA	NA	NA	NA	NA	NA	NA	NA	NA	PRKCZ;FOS;FOXO3;NRAS;PIK3CA;ELK1;CREB1;GNG10;PTK2;SPHK1;GNG5;GNG12;GNB5;PDPK1;CCND1;MAPK1;AKT1;SRC;CAV1;GNGT2;GNG4;AKT2;GNG7;NOS3;GNB2;GNG11;MAPK3;GNB3;GNG2;AKT3;PIK3R1;GNB4;CDKN1B;GNB1
HSP90AA1	EGFR	R-HSA-9012852	Signaling by NOTCH3	1.77667e-14	3.99133e-14	0.165972	0.672617	-0.0284708	1.49793e-05	1.77667e-14	1	7	-0.335729	10	NA	NA	NA	NA	NA	NA	NA	NA	NA	JAG2;NOTCH1;NOTCH3;JAG1;FABP7;WWC1;PLXND1;PBX1;HES1;DLGAP5
HSP90AA1	EGFR	R-HSA-9013507	NOTCH3 Activation and Transmission of Signal to the Nucleus	3.43647e-06	4.19758e-06	0.165972	0.672617	-0.0284708	1.49793e-05	3.43647e-06	1	2	0.177872	3	NA	NA	NA	NA	NA	NA	NA	NA	NA	JAG2;NOTCH3;JAG1
HSP90AA1	EGFR	R-HSA-9607240	FLT3 Signaling	3.74738e-40	5.39937e-39	0.165972	0.672617	-0.0284708	1.49793e-05	3.74738e-40	1	65	-0.130796	87	NA	NA	NA	NA	NA	NA	NA	NA	NA	IRS2;PPP2R5C;BRAF;MET;PPP2R5A;CAMK2G;SPTBN4;PPP5C;NF1;PPP2CB;DLG3;RASGRP4;NEFL;SHC1;FRS2;NRAS;KSR2;PIK3CA;PTPRA;SPTA1;MAP2K1;PTPN11;KSR1;PPP2R5D;PTK2;RBX1;RAF1;SPTB;PPP2R1A;MAP2K2;ITGA2B;ARAF;FGG;FGB;SPTAN1;PDPK1;PDE3B;MAPK1;IRS1;BRAP;IQGAP1;DLG1;PPP2R5B;PPP2R5E;SPTBN1;SRC;ERBB2;GAB1;NCAM1;FGF1;FGA;ACTN2;AKT2;IL2RG;CUL3;ITGB3;YWHAB;JAK3;CNKSR1;NRG1;GAB2;SPRED1;ARRB2;JAK2;FN1;SOS1;CSK;SPTBN2;MARK3…
HSP90AA1	EGFR	R-HSA-9634638	Estrogen-dependent nuclear events downstream of ESR-membrane signaling	4.38805e-07	5.66413e-07	0.165972	0.672617	-0.0284708	1.49793e-05	4.38805e-07	1	6	0.0281889	9	NA	NA	NA	NA	NA	NA	NA	NA	NA	FOS;FOXO3;ELK1;CREB1;CCND1;AKT1;AKT2;AKT3;CDKN1B
HSP90AA1	EGFR	R-HSA-9664565	Signaling by ERBB2 KD Mutants	2.85082e-11	5.11771e-11	0.165972	0.672617	-0.0284708	1.49793e-05	2.85082e-11	1	7	0.443975	10	NA	NA	NA	NA	NA	NA	NA	NA	NA	SHC1;NRAS;PIK3CA;ERBB2;GAB1;CDC37;NRG1;PLCG1;SOS1;PIK3R1
HSP90AA1	EGFR	R-HSA-9665348	Signaling by ERBB2 ECD mutants	4.36744e-10	7.03699e-10	0.165972	0.672617	-0.0284708	1.49793e-05	4.36744e-10	1	6	0.173221	9	NA	NA	NA	NA	NA	NA	NA	NA	NA	SHC1;NRAS;PIK3CA;ERBB2;GAB1;CDC37;PLCG1;SOS1;PIK3R1
HSP90AA1	EGFR	R-HSA-9665686	Signaling by ERBB2 TMD/JMD mutants	4.89876e-10	7.85171e-10	0.165972	0.672617	-0.0284708	1.49793e-05	4.89876e-10	1	5	0.443975	7	NA	NA	NA	NA	NA	NA	NA	NA	NA	SHC1;NRAS;ERBB2;CDC37;NRG1;PLCG1;SOS1
HSP90AA1	ERBB2	R-HSA-1227986	Signaling by ERBB2	9.48975e-18	2.58316e-17	0.165972	0.188224	0.490768	0.000618602	1.05638e-17	0.898329	20	-0.29852	27	1	1	0	EGFR_1197	-0.00774719	EGFR_1197	-0.00774719	NA	NA	USP8;RHOA;MATK;SHC1;NRAS;PIK3CA;PTK6;DIAPH1;PRKCE;ERBIN;AKT1;PRKCD;RNF41;SRC;GAB1;AKT2;CDC37;PLCG1;MEMO1;PTPN18;SOS1;EGFR;GRB7;FYN;AKT3;PIK3R1;PRKCA
HSP90AA1	ERBB2	R-HSA-1227990	Signaling by ERBB2 in Cancer	1.47893e-10	2.49541e-10	0.165972	0.188224	0.490768	0.000618602	1.47893e-10	1	7	-0.0940099	10	NA	NA	NA	NA	NA	NA	NA	NA	NA	SHC1;NRAS;PIK3CA;ERBIN;GAB1;CDC37;PLCG1;SOS1;EGFR;PIK3R1
HSP90AA1	ERBB2	R-HSA-1250196	SHC1 events in ERBB2 signaling	6.26915e-10	9.94966e-10	0.165972	0.188224	0.490768	0.000618602	6.26915e-10	1	5	-0.0955603	7	NA	NA	NA	NA	NA	NA	NA	NA	NA	SHC1;NRAS;PRKCE;PRKCD;SOS1;EGFR;PRKCA
HSP90AA1	ERBB2	R-HSA-1251932	PLCG1 events in ERBB2 signaling	2.11679e-08	2.9828e-08	0.165972	0.188224	0.490768	0.000618602	2.11679e-08	1	1	-0.0940099	2	NA	NA	NA	NA	NA	NA	NA	NA	NA	PLCG1;EGFR
HSP90AA1	ERBB2	R-HSA-1358803	Downregulation of ERBB2:ERBB3 signaling	5.03967e-06	6.0617e-06	0.165972	0.188224	0.490768	0.000618602	5.03967e-06	1	3	0.0813249	5	NA	NA	NA	NA	NA	NA	NA	NA	NA	USP8;AKT1;RNF41;AKT2;AKT3
HSP90AA1	ERBB2	R-HSA-1963640	GRB2 events in ERBB2 signaling	1.75713e-08	2.49259e-08	0.165972	0.188224	0.490768	0.000618602	1.75713e-08	1	2	-0.0955603	3	NA	NA	NA	NA	NA	NA	NA	NA	NA	NRAS;SOS1;EGFR
HSP90AA1	ERBB2	R-HSA-1963642	PI3K events in ERBB2 signaling	7.38271e-09	1.07669e-08	0.165972	0.188224	0.490768	0.000618602	7.38271e-09	1	3	0.105849	4	NA	NA	NA	NA	NA	NA	NA	NA	NA	PIK3CA;GAB1;EGFR;PIK3R1
HSP90AA1	ERBB2	R-HSA-199418	Negative regulation of the PI3K/AKT network	6.47881e-34	5.3223e-33	0.165972	0.188224	0.490768	0.000618602	6.47881e-34	1	39	0.105849	53	NA	NA	NA	NA	NA	NA	NA	NA	NA	IRAK4;IRS2;PPP2R5C;MET;PPP2R5A;RAC1;PPP2CB;TRAF6;FRS2;PIK3CA;PIP5K1A;PTPN11;PPP2R5D;CD86;PPP2R1A;MAPK1;PIK3CB;IRS1;AKT1;MYD88;PPP2R5B;PPP2R5E;SRC;PIK3AP1;GAB1;PIP4K2C;FGF1;RAC2;IRAK1;AKT2;RHOG;KIT;CD28;PIP4K2B;LCK;PIK3CD;CD19;VAV1;EGFR;PPP2R1B;MAPK3;PDGFRA;TRAT1;FYN;FGF2;IL33;PDGFRB;PTEN;AKT3;PIK3R1;PIP4K2A;HGF;PIP5K1C
HSP90AA1	ERBB2	R-HSA-2219528	PI3K/AKT Signaling in Cancer	1.04988e-17	2.84404e-17	0.165972	0.188224	0.490768	0.000618602	1.04988e-17	1	28	-0.363354	38	NA	NA	NA	NA	NA	NA	NA	NA	NA	MTOR;IRS2;MET;RAC1;FOXO3;FRS2;PIK3CA;CREB1;PTPN11;RPS6KB2;CD86;CDKN1A;GSK3A;PDPK1;BAD;AKT1;GSK3B;CASP9;NR4A1;SRC;GAB1;FGF1;RAC2;AKT2;MLST8;RHOG;FOXO1;CD28;AKT1S1;LCK;VAV1;EGFR;TSC2;FYN;FGF2;AKT3;PIK3R1;CDKN1B
HSP90AA1	ERBB2	R-HSA-2219530	Constitutive Signaling by Aberrant PI3K in Cancer	2.73173e-13	5.56456e-13	0.165972	0.188224	0.490768	0.000618602	2.73173e-13	1	13	-0.381677	18	NA	NA	NA	NA	NA	NA	NA	NA	NA	MET;RAC1;FRS2;PIK3CA;PTPN11;CD86;SRC;GAB1;FGF1;RAC2;RHOG;CD28;LCK;VAV1;EGFR;FYN;FGF2;PIK3R1
HSP90AA1	ERBB2	R-HSA-373755	Semaphorin interactions	1.59704e-25	7.066e-25	0.165972	0.188224	0.490768	0.000618602	1.59704e-25	1	25	-0.164623	34	NA	NA	NA	NA	NA	NA	NA	NA	NA	LIMK2;CDK5;MET;RHOA;RAC1;MYH14;SEMA4D;RHOC;CRMP1;ARHGEF11;ROCK1;PLXNA1;PLXNB1;PAK2;ARHGEF12;TREM2;TYROBP;RHOB;NRP1;PLXNA2;LIMK1;PAK1;MYH11;DPYSL4;MYH9;ROCK2;CFL1;FYN;RRAS;MYL6;MYL9;DPYSL2;DPYSL3;MYH10
HSP90AA1	ERBB2	R-HSA-400685	Sema4D in semaphorin signaling	4.45702e-14	9.74242e-14	0.165972	0.188224	0.490768	0.000618602	4.45702e-14	1	12	-0.339394	17	NA	NA	NA	NA	NA	NA	NA	NA	NA	LIMK2;RHOA;RAC1;MYH14;SEMA4D;RHOC;ARHGEF11;PLXNB1;ARHGEF12;RHOB;LIMK1;MYH11;MYH9;RRAS;MYL6;MYL9;MYH10
HSP90AA1	ERBB2	R-HSA-416572	Sema4D induced cell migration and growth-cone collapse	2.54465e-12	4.92467e-12	0.165972	0.188224	0.490768	0.000618602	2.54465e-12	1	11	-0.339394	15	NA	NA	NA	NA	NA	NA	NA	NA	NA	LIMK2;RHOA;MYH14;SEMA4D;RHOC;ARHGEF11;PLXNB1;ARHGEF12;RHOB;LIMK1;MYH11;MYH9;MYL6;MYL9;MYH10
HSP90AA1	ERBB2	R-HSA-5673001	RAF/MAP kinase cascade	3.38103e-36	3.40828e-35	0.165972	0.188224	0.490768	0.000618602	3.38103e-36	1	57	-0.0955603	76	NA	NA	NA	NA	NA	NA	NA	NA	NA	IRS2;PPP2R5C;BRAF;MET;PPP2R5A;CAMK2G;SPTBN4;PPP5C;NF1;PPP2CB;DLG3;RASGRP4;NEFL;SHC1;FRS2;NRAS;KSR2;PTPRA;SPTA1;MAP2K1;KSR1;PPP2R5D;PTK2;RBX1;RAF1;SPTB;PPP2R1A;MAP2K2;ITGA2B;ARAF;FGG;FGB;SPTAN1;MAPK1;IRS1;BRAP;IQGAP1;DLG1;PPP2R5B;PPP2R5E;SPTBN1;SRC;NCAM1;FGF1;FGA;ACTN2;IL2RG;CUL3;ITGB3;YWHAB;JAK3;CNKSR1;SPRED1;ARRB2;JAK2;FN1;SOS1;CSK;SPTBN2;EGFR;MARK3;RASGRP1;PPP2R1B;MAPK3;RAP1B;CAMK2D;VWF;JAK1;FY…
HSP90AA1	ERBB2	R-HSA-5683057	MAPK family signaling cascades	2.29081e-51	5.89187e-50	0.165972	0.188224	0.490768	0.000618602	2.29081e-51	1	74	-0.324454	99	NA	NA	NA	NA	NA	NA	NA	NA	NA	IRS2;PPP2R5C;BRAF;MET;PPP2R5A;CAMK2G;SPTBN4;PPP5C;RAC1;NF1;FOXO3;PPP2CB;DLG3;RASGRP4;CCND3;NEFL;SHC1;FRS2;NRAS;KSR2;PTPRA;SPTA1;MAP2K1;PTPN11;KSR1;PPP2R5D;PTK2;RBX1;RAF1;JUN;SPTB;PPP2R1A;MAP2K2;MAPKAPK5;ITGA2B;ARAF;FGG;FGB;SPTAN1;CDC42;HSPB1;MAPK1;IRS1;BRAP;IQGAP1;KALRN;DLG1;PAK2;TYK2;PPP2R5B;PPP2R5E;SPTBN1;SRC;NCAM1;FGF1;FGA;ACTN2;IL2RG;CUL3;ITGB3;CSF2RA;YWHAB;JAK3;CNKSR1;FOXO1;PAK1;SPRED1;ARRB2…
HSP90AA1	ERBB2	R-HSA-5684996	MAPK1/MAPK3 signaling	7.07297e-38	8.31829e-37	0.165972	0.188224	0.490768	0.000618602	7.07297e-38	1	59	-0.0955603	79	NA	NA	NA	NA	NA	NA	NA	NA	NA	IRS2;PPP2R5C;BRAF;MET;PPP2R5A;CAMK2G;SPTBN4;PPP5C;NF1;PPP2CB;DLG3;RASGRP4;NEFL;SHC1;FRS2;NRAS;KSR2;PTPRA;SPTA1;MAP2K1;PTPN11;KSR1;PPP2R5D;PTK2;RBX1;RAF1;SPTB;PPP2R1A;MAP2K2;ITGA2B;ARAF;FGG;FGB;SPTAN1;MAPK1;IRS1;BRAP;IQGAP1;DLG1;TYK2;PPP2R5B;PPP2R5E;SPTBN1;SRC;NCAM1;FGF1;FGA;ACTN2;IL2RG;CUL3;ITGB3;YWHAB;JAK3;CNKSR1;SPRED1;ARRB2;JAK2;FN1;SOS1;CSK;SPTBN2;EGFR;MARK3;RASGRP1;PPP2R1B;MAPK3;RAP1B;CAMK2D…
HSP90AA1	ERBB2	R-HSA-6785631	ERBB2 Regulates Cell Motility	1.07965e-07	1.42572e-07	0.165972	0.188224	0.490768	0.000618602	1.07965e-07	1	3	0.41494	4	NA	NA	NA	NA	NA	NA	NA	NA	NA	RHOA;DIAPH1;MEMO1;EGFR
HSP90AA1	ERBB2	R-HSA-6811558	PI5P, PP2A and IER3 Regulate PI3K/AKT Signaling	3.50767e-28	1.78102e-27	0.165972	0.188224	0.490768	0.000618602	3.50767e-28	1	37	-0.445948	50	NA	NA	NA	NA	NA	NA	NA	NA	NA	IRAK4;IRS2;PPP2R5C;MET;PPP2R5A;RAC1;PPP2CB;TRAF6;FRS2;PIK3CA;PIP5K1A;PTPN11;PPP2R5D;CD86;PPP2R1A;MAPK1;PIK3CB;IRS1;AKT1;MYD88;PPP2R5B;PPP2R5E;SRC;PIK3AP1;GAB1;PIP4K2C;FGF1;RAC2;IRAK1;RHOG;KIT;CD28;PIP4K2B;LCK;PIK3CD;CD19;VAV1;EGFR;PPP2R1B;MAPK3;PDGFRA;TRAT1;FYN;FGF2;IL33;PDGFRB;PIK3R1;PIP4K2A;HGF;PIP5K1C
HSP90AA1	ERBB2	R-HSA-8847993	ERBB2 Activates PTK6 Signaling	0.000117319	0.000130978	0.165972	0.188224	0.490768	0.000618602	0.000117319	1	1	0.398168	2	NA	NA	NA	NA	NA	NA	NA	NA	NA	PTK6;EGFR
HSP90AA1	ERBB2	R-HSA-8848021	Signaling by PTK6	9.99439e-18	2.71248e-17	0.165972	0.188224	0.490768	0.000618602	9.99439e-18	1	18	-0.103594	25	NA	NA	NA	NA	NA	NA	NA	NA	NA	GPNMB;ARHGAP35;RHOA;RAC1;STAT3;NRAS;PTK6;BCAR1;CCND1;KHDRBS1;AKT1;CDK4;HIF1A;CBL;RASA1;PXN;SFPQ;KHDRBS3;EGFR;DOK1;CDK2;KHDRBS2;ARAP1;STAP2;CDKN1B
HSP90AA1	ERBB2	R-HSA-8863795	Downregulation of ERBB2 signaling	2.9523e-08	4.09513e-08	0.165972	0.188224	0.490768	0.000618602	2.9523e-08	1	7	0.311487	10	NA	NA	NA	NA	NA	NA	NA	NA	NA	USP8;MATK;ERBIN;AKT1;RNF41;AKT2;CDC37;PTPN18;EGFR;AKT3
HSP90AA1	ERBB2	R-HSA-8864260	Transcriptional regulation by the AP-2 (TFAP2) family of transcription factors	1.815e-16	4.58246e-16	0.165972	0.188224	0.490768	0.000618602	1.815e-16	1	9	0.188724	12	NA	NA	NA	NA	NA	NA	NA	NA	NA	VEGFA;CDKN1A;APOE;KIT;YY1;TFAP2C;EGFR;MYBL2;TFAP2A;NOP2;MYC;HSPD1
HSP90AA1	ERBB2	R-HSA-8866910	TFAP2 (AP-2) family regulates transcription of growth factors and their receptors	4.83505e-09	7.19635e-09	0.165972	0.188224	0.490768	0.000618602	4.83505e-09	1	4	0.194644	6	NA	NA	NA	NA	NA	NA	NA	NA	NA	VEGFA;KIT;YY1;TFAP2C;EGFR;TFAP2A
HSP90AA1	ERBB2	R-HSA-9006927	Signaling by Non-Receptor Tyrosine Kinases	9.99439e-18	2.71248e-17	0.165972	0.188224	0.490768	0.000618602	9.99439e-18	1	18	-0.103594	25	NA	NA	NA	NA	NA	NA	NA	NA	NA	GPNMB;ARHGAP35;RHOA;RAC1;STAT3;NRAS;PTK6;BCAR1;CCND1;KHDRBS1;AKT1;CDK4;HIF1A;CBL;RASA1;PXN;SFPQ;KHDRBS3;EGFR;DOK1;CDK2;KHDRBS2;ARAP1;STAP2;CDKN1B
HSP90AA1	ERBB2	R-HSA-9607240	FLT3 Signaling	4.19275e-41	6.2709e-40	0.165972	0.188224	0.490768	0.000618602	4.19275e-41	1	64	-0.0955603	86	NA	NA	NA	NA	NA	NA	NA	NA	NA	IRS2;PPP2R5C;BRAF;MET;PPP2R5A;CAMK2G;SPTBN4;PPP5C;NF1;PPP2CB;DLG3;RASGRP4;NEFL;SHC1;FRS2;NRAS;KSR2;PIK3CA;PTPRA;SPTA1;MAP2K1;PTPN11;KSR1;PPP2R5D;PTK2;RBX1;RAF1;SPTB;PPP2R1A;MAP2K2;ITGA2B;ARAF;FGG;FGB;SPTAN1;PDPK1;PDE3B;MAPK1;IRS1;BRAP;IQGAP1;DLG1;PPP2R5B;PPP2R5E;SPTBN1;SRC;GAB1;NCAM1;FGF1;FGA;ACTN2;AKT2;IL2RG;CUL3;ITGB3;YWHAB;JAK3;CNKSR1;GAB2;SPRED1;ARRB2;JAK2;FN1;SOS1;CSK;SPTBN2;EGFR;MARK3;RASGR…
HSP90AA1	ERBB2	R-HSA-9634285	Constitutive Signaling by Overexpressed ERBB2	1.38451e-05	1.62758e-05	0.165972	0.188224	0.490768	0.000618602	4.15183e-05	0.333469	3	0.281325	5	1	1	0	SHC1_349	0.0120573	SHC1_349	0.0120573	NA	NA	SHC1;NRAS;ERBIN;CDC37;SOS1
HSP90AA1	ERBB2	R-HSA-9652282	Drug-mediated inhibition of ERBB2 signaling	2.76661e-05	3.179e-05	0.165972	0.188224	0.490768	0.000618602	2.76661e-05	1	1	0.281325	2	NA	NA	NA	NA	NA	NA	NA	NA	NA	ERBIN;CDC37
HSP90AA1	ERBB2	R-HSA-9664565	Signaling by ERBB2 KD Mutants	1.32856e-10	2.24859e-10	0.165972	0.188224	0.490768	0.000618602	1.47893e-10	0.898329	7	-0.0940099	10	1	1	0	EGFR_1197	-0.00774719	EGFR_1197	-0.00774719	NA	NA	SHC1;NRAS;PIK3CA;ERBIN;GAB1;CDC37;PLCG1;SOS1;EGFR;PIK3R1
HSP90AA1	ERBB2	R-HSA-9665230	Drug resistance in ERBB2 KD mutants	2.76661e-05	3.179e-05	0.165972	0.188224	0.490768	0.000618602	2.76661e-05	1	1	0.281325	2	NA	NA	NA	NA	NA	NA	NA	NA	NA	ERBIN;CDC37
HSP90AA1	ERBB2	R-HSA-9665233	Resistance of ERBB2 KD mutants to trastuzumab	2.76661e-05	3.179e-05	0.165972	0.188224	0.490768	0.000618602	2.76661e-05	1	1	0.281325	2	NA	NA	NA	NA	NA	NA	NA	NA	NA	ERBIN;CDC37
HSP90AA1	ERBB2	R-HSA-9665244	Resistance of ERBB2 KD mutants to sapitinib	2.76661e-05	3.179e-05	0.165972	0.188224	0.490768	0.000618602	2.76661e-05	1	1	0.281325	2	NA	NA	NA	NA	NA	NA	NA	NA	NA	ERBIN;CDC37
HSP90AA1	ERBB2	R-HSA-9665245	Resistance of ERBB2 KD mutants to tesevatinib	2.76661e-05	3.179e-05	0.165972	0.188224	0.490768	0.000618602	2.76661e-05	1	1	0.281325	2	NA	NA	NA	NA	NA	NA	NA	NA	NA	ERBIN;CDC37
HSP90AA1	ERBB2	R-HSA-9665246	Resistance of ERBB2 KD mutants to neratinib	2.76661e-05	3.179e-05	0.165972	0.188224	0.490768	0.000618602	2.76661e-05	1	1	0.281325	2	NA	NA	NA	NA	NA	NA	NA	NA	NA	ERBIN;CDC37
HSP90AA1	ERBB2	R-HSA-9665247	Resistance of ERBB2 KD mutants to osimertinib	2.76661e-05	3.179e-05	0.165972	0.188224	0.490768	0.000618602	2.76661e-05	1	1	0.281325	2	NA	NA	NA	NA	NA	NA	NA	NA	NA	ERBIN;CDC37
HSP90AA1	ERBB2	R-HSA-9665249	Resistance of ERBB2 KD mutants to afatinib	2.76661e-05	3.179e-05	0.165972	0.188224	0.490768	0.000618602	2.76661e-05	1	1	0.281325	2	NA	NA	NA	NA	NA	NA	NA	NA	NA	ERBIN;CDC37
HSP90AA1	ERBB2	R-HSA-9665250	Resistance of ERBB2 KD mutants to AEE788	2.76661e-05	3.179e-05	0.165972	0.188224	0.490768	0.000618602	2.76661e-05	1	1	0.281325	2	NA	NA	NA	NA	NA	NA	NA	NA	NA	ERBIN;CDC37
HSP90AA1	ERBB2	R-HSA-9665251	Resistance of ERBB2 KD mutants to lapatinib	2.76661e-05	3.179e-05	0.165972	0.188224	0.490768	0.000618602	2.76661e-05	1	1	0.281325	2	NA	NA	NA	NA	NA	NA	NA	NA	NA	ERBIN;CDC37
HSP90AA1	ERBB2	R-HSA-9665348	Signaling by ERBB2 ECD mutants	1.32856e-10	2.24859e-10	0.165972	0.188224	0.490768	0.000618602	1.47893e-10	0.898329	7	-0.0940099	10	1	1	0	EGFR_1197	-0.00774719	EGFR_1197	-0.00774719	NA	NA	SHC1;NRAS;PIK3CA;ERBIN;GAB1;CDC37;PLCG1;SOS1;EGFR;PIK3R1
HSP90AA1	ERBB2	R-HSA-9665686	Signaling by ERBB2 TMD/JMD mutants	4.25838e-09	6.35313e-09	0.165972	0.188224	0.490768	0.000618602	4.25838e-09	1	5	-0.0940099	7	NA	NA	NA	NA	NA	NA	NA	NA	NA	SHC1;NRAS;ERBIN;CDC37;PLCG1;SOS1;EGFR
HSP90AA1	ERBB2	R-HSA-9665737	Drug resistance in ERBB2 TMD/JMD mutants	2.76661e-05	3.179e-05	0.165972	0.188224	0.490768	0.000618602	2.76661e-05	1	1	0.281325	2	NA	NA	NA	NA	NA	NA	NA	NA	NA	ERBIN;CDC37
HSP90AA1	FGFR3	R-HSA-1226099	Signaling by FGFR in disease	3.74077e-16	9.24112e-16	0.165972	0.355562	0.0993658	4.53088e-05	3.74077e-16	1	18	-0.455955	25	NA	NA	NA	NA	NA	NA	NA	NA	NA	FGFR1OP2;FRS2;NRAS;PIK3CA;BCR;FGFR2;MYO18A;STAT1;ERLIN2;LRRFIP1;BAG4;TRIM24;ZMYM2;GAB1;CPSF6;FGF1;FGFR1;GAB2;PLCG1;SOS1;CUX1;STAT5B;FGF2;STAT5A;PIK3R1
HSP90AA1	FGFR3	R-HSA-1839130	Signaling by activated point mutants of FGFR3	1.10141e-07	1.45305e-07	0.165972	0.355562	0.0993658	4.53088e-05	1.10141e-07	1	1	-0.0924595	2	NA	NA	NA	NA	NA	NA	NA	NA	NA	FGF1;FGF2
HSP90AA1	FGFR3	R-HSA-2033514	FGFR3 mutant receptor activation	1.10141e-07	1.45305e-07	0.165972	0.355562	0.0993658	4.53088e-05	1.10141e-07	1	1	-0.0924595	2	NA	NA	NA	NA	NA	NA	NA	NA	NA	FGF1;FGF2
HSP90AA1	FGFR3	R-HSA-5655332	Signaling by FGFR3 in disease	6.52987e-12	1.21749e-11	0.165972	0.355562	0.0993658	4.53088e-05	6.52987e-12	1	6	-0.399577	9	NA	NA	NA	NA	NA	NA	NA	NA	NA	FRS2;NRAS;PIK3CA;GAB1;FGF1;PLCG1;SOS1;FGF2;PIK3R1
HSP90AA1	FGFR3	R-HSA-8853334	Signaling by FGFR3 fusions in cancer	1.34049e-07	1.76256e-07	0.165972	0.355562	0.0993658	4.53088e-05	1.34049e-07	1	4	-0.310218	6	NA	NA	NA	NA	NA	NA	NA	NA	NA	FRS2;NRAS;PIK3CA;GAB1;SOS1;PIK3R1
HSP90AA1	FGFR3	R-HSA-8853338	Signaling by FGFR3 point mutants in cancer	6.52987e-12	1.21749e-11	0.165972	0.355562	0.0993658	4.53088e-05	6.52987e-12	1	6	-0.399577	9	NA	NA	NA	NA	NA	NA	NA	NA	NA	FRS2;NRAS;PIK3CA;GAB1;FGF1;PLCG1;SOS1;FGF2;PIK3R1
HSP90AA1	ITGB3	R-HSA-114608	Platelet degranulation	1.54128e-18	4.41833e-18	0.165972	-0.291775	-0.360677	0.000253836	1.54128e-18	1	12	0.518534	17	NA	NA	NA	NA	NA	NA	NA	NA	NA	TGFB1;TTN;F5;ITGA2B;FGB;FGG;THBS1;FGA;ACTN2;F8;FN1;PECAM1;VWF;F13A1;TGFB3;VCL;TLN1
HSP90AA1	ITGB3	R-HSA-1566948	Elastic fibre formation	1.25999e-11	2.30397e-11	0.165972	-0.291775	-0.360677	0.000253836	1.25999e-11	1	7	0.436082	10	NA	NA	NA	NA	NA	NA	NA	NA	NA	TGFB1;FBN2;FBN3;VTN;MFAP5;MFAP2;FN1;ITGAV;TGFB3;FBN1
HSP90AA1	ITGB3	R-HSA-194138	Signaling by VEGF	2.51643e-35	2.33172e-34	0.165972	-0.291775	-0.360677	0.000253836	2.51643e-35	1	46	0.284848	62	NA	NA	NA	NA	NA	NA	NA	NA	NA	MTOR;PRKCZ;RHOA;RAC1;WASF1;MAPK11;NRAS;CYFIP1;MAPKAPK3;BRK1;SHB;NCF4;PTK2;ABI1;NCF1;SPHK1;NCK1;BCAR1;NCF2;PDPK1;CDC42;ROCK1;AKT1;PRKCD;PAK2;NCKAP1;MAPK14;ITPR3;AKT2;CTNNB1;AXL;KDR;MLST8;RASA1;VAV3;WASF2;MAPKAPK2;PTK2B;PAK1;PLCG1;VAV2;PXN;CYFIP2;ITGAV;VAV1;CRK;ITPR2;CDH5;NCK2;CTNNA1;ROCK2;PRKCB;CTNND1;ABI2;WASF3;NCKAP1L;FYN;ITPR1;JUP;AKT3;BAIAP2;PRKCA
HSP90AA1	ITGB3	R-HSA-202733	Cell surface interactions at the vascular wall	7.81519e-31	4.74777e-30	0.165972	-0.291775	-0.360677	0.000253836	7.81519e-31	1	51	0.458069	69	NA	NA	NA	NA	NA	NA	NA	NA	NA	IGLV2-23;TGFB1;IGHV3-53;PROCR;IGHV4-34;FCER1G;IGHV3-23;SHC1;NRAS;IGKV1-17;IGLV2-11;PTPN11;IGHV3-30;ITGA5;IGHV4-39;IGLV1-40;APOB;ATP1B1;LYN;IGLV3-25;ATP1B2;IGHV3-13;IGHV3-11;ITGB1;IGLV3-1;IGHV1-2;IGHV3-48;IGLV3-27;IGLV1-51;IGKV3D-20;IGHV1-46;IGLV3-19;IGLV7-43;IGKV3-20;IGKV1D-16;IGLV1-44;L1CAM;SLC7A6;PROC;IGKV1-16;SDC1;IGKV1-5;SLC7A7;IGKV3-11;ITGAL;IGLV2-14;IGHV2-70;IGKV4-1;IGLV3-21;PLCG1;LCK;FN1;I…
HSP90AA1	ITGB3	R-HSA-210990	PECAM1 interactions	9.96523e-12	1.83563e-11	0.165972	-0.291775	-0.360677	0.000253836	9.96523e-12	1	6	0.518534	8	NA	NA	NA	NA	NA	NA	NA	NA	NA	PTPN11;LYN;PLCG1;LCK;ITGAV;PECAM1;INPP5D;FYN
HSP90AA1	ITGB3	R-HSA-2129379	Molecules associated with elastic fibres	1.47339e-10	2.48758e-10	0.165972	-0.291775	-0.360677	0.000253836	1.47339e-10	1	4	0.395631	6	NA	NA	NA	NA	NA	NA	NA	NA	NA	TGFB1;VTN;FN1;ITGAV;TGFB3;FBN1
HSP90AA1	ITGB3	R-HSA-216083	Integrin cell surface interactions	8.0977e-15	1.8509e-14	0.165972	-0.291775	-0.360677	0.000253836	8.0977e-15	1	15	0.395631	20	NA	NA	NA	NA	NA	NA	NA	NA	NA	ITGA2B;FGB;FGG;THBS1;TNC;VTN;COL4A3;FGA;COL4A2;KDR;ITGAL;COL4A4;COMP;FN1;ITGAV;PECAM1;VWF;ITGA4;COL18A1;FBN1
HSP90AA1	ITGB3	R-HSA-3000170	Syndecan interactions	3.97865e-07	5.13807e-07	0.165972	-0.291775	-0.360677	0.000253836	3.97865e-07	1	5	-0.473573	7	NA	NA	NA	NA	NA	NA	NA	NA	NA	TGFB1;THBS1;TNC;VTN;SDC1;FN1;ITGAV
HSP90AA1	ITGB3	R-HSA-3000171	Non-integrin membrane-ECM interactions	2.34799e-10	3.89256e-10	0.165972	-0.291775	-0.360677	0.000253836	2.34799e-10	1	8	0.0782241	11	NA	NA	NA	NA	NA	NA	NA	NA	NA	TGFB1;THBS1;TNC;VTN;SDC1;COL4A3;COL4A2;COL4A4;FN1;ITGAV;FGF2
HSP90AA1	ITGB3	R-HSA-3000178	ECM proteoglycans	2.95129e-11	5.29118e-11	0.165972	-0.291775	-0.360677	0.000253836	2.95129e-11	1	9	0.436082	12	NA	NA	NA	NA	NA	NA	NA	NA	NA	TGFB1;ITGA2B;TNC;VTN;COL4A3;COL4A2;COL4A4;COMP;FN1;ITGAV;ITGB5;TGFB3
HSP90AA1	ITGB3	R-HSA-354192	Integrin signaling	4.93961e-59	1.79897e-57	0.165972	-0.291775	-0.360677	0.000253836	2.09342e-18	2.35959e-41	15	0.245102	21	81	81	0	LMNA_277;LMNA_282;LMNA_94;FLNA_2033;FLNA_977;LMNA_636;FLNA_1946;TXLNA_495;LMNA_572;FLNA_1081;FLNA_2158;FLNA_651;FLNA_1976;LMNA_66;FLNA_2599;FLNA_2339;LMNA_507;LMNA_525;FLNA_2356;FLNA_394;FLNA_2152;LMNA_463;FLNA_1734;FLNA_1854;LMNA_394;FLNA_2180;LMNA_571;FLNA_860;FLNA_189;LMNA_429;TXLNA_515;FLNA_1630;LMNA_390;FLNA_2414;LMNA_22;LMNA_71;FLNA_1835;FLNA_968;FLNA_2558;TXLNA_148;LMNA_407;LMNA_632;FLNA_1…	0.00262225703260377;0.000200919982953462;0.00209991923599651;-0.00256206797063241;0.0010656730397326;0.00105680461677071;-0.00262678554462337;-0.0013463177878541;0.000292050919503684;-0.00119464910112366;-0.00238449240662875;-0.0038611291809203;0.00496208839935441;-0.00102793310943161;-0.000168398002986403;0.00133937902167325;0.00128889443152347;-9.75914400935807e-06;0.00676915708934178;-0.002905…	LMNA_277;LMNA_282;LMNA_94;FLNA_2033;FLNA_977;LMNA_636;FLNA_1946;TXLNA_495;LMNA_572;FLNA_1081;FLNA_2158;FLNA_651;FLNA_1976;LMNA_66;FLNA_2599;FLNA_2339;LMNA_507;LMNA_525;FLNA_2356;FLNA_394;FLNA_2152;LMNA_463;FLNA_1734;FLNA_1854;LMNA_394;FLNA_2180;LMNA_571;FLNA_860;FLNA_189;LMNA_429;TXLNA_515;FLNA_1630;LMNA_390;FLNA_2414;LMNA_22;LMNA_71;FLNA_1835;FLNA_968;FLNA_2558;TXLNA_148;LMNA_407;LMNA_632;FLNA_1…	0.00262225703260377;0.000200919982953462;0.00209991923599651;-0.00256206797063241;0.0010656730397326;0.00105680461677071;-0.00262678554462337;-0.0013463177878541;0.000292050919503684;-0.00119464910112366;-0.00238449240662875;-0.0038611291809203;0.00496208839935441;-0.00102793310943161;-0.000168398002986403;0.00133937902167325;0.00128889443152347;-9.75914400935807e-06;0.00676915708934178;-0.002905…	NA	NA	SHC1;SYK;PTK2;BCAR1;ITGA2B;FGB;FGG;PDPK1;AKT1;SRC;FGA;FN1;SOS1;CRK;CSK;RASGRP1;RAP1B;VWF;APBB1IP;RAP1A;TLN1
HSP90AA1	ITGB3	R-HSA-354194	GRB2:SOS provides linkage to MAPK signaling for Integrins	2.89061e-16	7.17309e-16	0.165972	-0.291775	-0.360677	0.000253836	2.89061e-16	1	9	0.440733	13	NA	NA	NA	NA	NA	NA	NA	NA	NA	PTK2;ITGA2B;FGB;FGG;SRC;FGA;FN1;SOS1;RAP1B;VWF;APBB1IP;RAP1A;TLN1
HSP90AA1	ITGB3	R-HSA-372708	p130Cas linkage to MAPK signaling for integrins	2.73163e-16	6.79082e-16	0.165972	-0.291775	-0.360677	0.000253836	4.49284e-16	0.607995	10	0.440733	14	4	4	0	BCAR1_428;BCAR1_639;BCAR1_234;BCAR1_694	-0.00127862801398981;0.00111332145915477;-0.00848882278151175;0.0058506295232521	BCAR1_428;BCAR1_639;BCAR1_234;BCAR1_694	-0.00127862801398981;0.00111332145915477;-0.00848882278151175;0.0058506295232521	NA	NA	PTK2;BCAR1;ITGA2B;FGB;FGG;SRC;FGA;FN1;CRK;RAP1B;VWF;APBB1IP;RAP1A;TLN1
HSP90AA1	ITGB3	R-HSA-373760	L1CAM interactions	3.24354e-22	1.2312e-21	0.165972	-0.291775	-0.360677	0.000253836	3.24354e-22	1	19	0.354898	26	NA	NA	NA	NA	NA	NA	NA	NA	NA	RAC1;CLTC;MAP2K1;RPS6KA1;SH3GL2;RPS6KA3;RPS6KA5;MAP2K2;ITGA2B;MAPK1;DNM2;CLTA;L1CAM;RPS6KA2;PAK1;VAV2;ITGAV;EGFR;MAPK3;AP2A1;AP2S1;ITGA1;AP2M1;DPYSL2;AP2A2;AP2B1
HSP90AA1	ITGB3	R-HSA-4420097	VEGFA-VEGFR2 Pathway	2.51643e-35	2.33172e-34	0.165972	-0.291775	-0.360677	0.000253836	2.51643e-35	1	46	0.284848	62	NA	NA	NA	NA	NA	NA	NA	NA	NA	MTOR;PRKCZ;RHOA;RAC1;WASF1;MAPK11;NRAS;CYFIP1;MAPKAPK3;BRK1;SHB;NCF4;PTK2;ABI1;NCF1;SPHK1;NCK1;BCAR1;NCF2;PDPK1;CDC42;ROCK1;AKT1;PRKCD;PAK2;NCKAP1;MAPK14;ITPR3;AKT2;CTNNB1;AXL;KDR;MLST8;RASA1;VAV3;WASF2;MAPKAPK2;PTK2B;PAK1;PLCG1;VAV2;PXN;CYFIP2;ITGAV;VAV1;CRK;ITPR2;CDH5;NCK2;CTNNA1;ROCK2;PRKCB;CTNND1;ABI2;WASF3;NCKAP1L;FYN;ITPR1;JUP;AKT3;BAIAP2;PRKCA
HSP90AA1	ITGB3	R-HSA-445144	Signal transduction by L1	6.99341e-15	1.60115e-14	0.165972	-0.291775	-0.360677	0.000253836	1.11422e-10	6.27654e-05	7	-0.33728	10	2	2	0	MAPK1_187;MAPK3_204	-0.0242186799084696;-0.0183916334635733	MAPK1_187;MAPK3_204	-0.0242186799084696;-0.0183916334635733	NA	NA	RAC1;MAP2K1;MAP2K2;ITGA2B;MAPK1;L1CAM;PAK1;VAV2;ITGAV;MAPK3
HSP90AA1	ITGB3	R-HSA-5673001	RAF/MAP kinase cascade	4.85655e-36	4.84248e-35	0.165972	-0.291775	-0.360677	0.000253836	4.85655e-36	1	59	-0.0518675	79	NA	NA	NA	NA	NA	NA	NA	NA	NA	IRS2;PPP2R5C;BRAF;MET;PPP2R5A;CAMK2G;SPTBN4;PPP5C;NF1;PPP2CB;UBA52;DLG3;RASGRP4;NEFL;SHC1;FRS2;NRAS;KSR2;PTPRA;SPTA1;MAP2K1;KSR1;PTK2;PPP2R5D;RBX1;RAF1;SPTB;PPP2R1A;MAP2K2;ITGA2B;FGB;ARAF;FGG;SPTAN1;MAPK1;IRS1;BRAP;IQGAP1;DLG1;PPP2R5B;PPP2R5E;SPTBN1;SRC;ERBB2;NCAM1;FGF1;FGA;ACTN2;IL2RG;CUL3;YWHAB;JAK3;CNKSR1;NRG1;SPRED1;ARRB2;FN1;JAK2;TGFA;SOS1;CSK;SPTBN2;MARK3;EGFR;RASGRP1;PPP2R1B;RAP1B;MAPK3;CA…
HSP90AA1	ITGB3	R-HSA-5674135	MAP2K and MAPK activation	3.4634e-27	1.67509e-26	0.165972	-0.291775	-0.360677	0.000253836	5.51802e-23	6.27654e-05	21	-0.360254	29	2	2	0	MAPK1_187;MAPK3_204	-0.0242186799084696;-0.0183916334635733	MAPK1_187;MAPK3_204	-0.0242186799084696;-0.0183916334635733	NA	NA	BRAF;NRAS;KSR2;MAP2K1;KSR1;RAF1;MAP2K2;ITGA2B;FGB;ARAF;FGG;MAPK1;IQGAP1;SRC;FGA;YWHAB;CNKSR1;ARRB2;FN1;CSK;MARK3;RAP1B;MAPK3;VWF;APBB1IP;RAP1A;ARRB1;VCL;TLN1
HSP90AA1	ITGB3	R-HSA-5683057	MAPK family signaling cascades	1.1239e-47	2.55617e-46	0.165972	-0.291775	-0.360677	0.000253836	1.1239e-47	1	76	0.37914	102	NA	NA	NA	NA	NA	NA	NA	NA	NA	IRS2;PPP2R5C;BRAF;MET;PPP2R5A;CAMK2G;SPTBN4;PPP5C;RAC1;NF1;FOXO3;PPP2CB;UBA52;DLG3;RASGRP4;CCND3;NEFL;SHC1;FRS2;NRAS;KSR2;PTPRA;SPTA1;MAP2K1;PTPN11;KSR1;PTK2;PPP2R5D;RBX1;RAF1;JUN;SPTB;PPP2R1A;MAP2K2;MAPKAPK5;ITGA2B;FGB;ARAF;FGG;SPTAN1;CDC42;HSPB1;MAPK1;IRS1;BRAP;IQGAP1;KALRN;DLG1;PAK2;TYK2;PPP2R5B;PPP2R5E;SPTBN1;SRC;ERBB2;NCAM1;FGF1;FGA;ACTN2;IL2RG;CUL3;CSF2RA;YWHAB;JAK3;CNKSR1;NRG1;FOXO1;PAK1;S…
HSP90AA1	ITGB3	R-HSA-5684996	MAPK1/MAPK3 signaling	1.295e-37	1.49114e-36	0.165972	-0.291775	-0.360677	0.000253836	1.295e-37	1	61	-0.0518675	82	NA	NA	NA	NA	NA	NA	NA	NA	NA	IRS2;PPP2R5C;BRAF;MET;PPP2R5A;CAMK2G;SPTBN4;PPP5C;NF1;PPP2CB;UBA52;DLG3;RASGRP4;NEFL;SHC1;FRS2;NRAS;KSR2;PTPRA;SPTA1;MAP2K1;PTPN11;KSR1;PTK2;PPP2R5D;RBX1;RAF1;SPTB;PPP2R1A;MAP2K2;ITGA2B;FGB;ARAF;FGG;SPTAN1;MAPK1;IRS1;BRAP;IQGAP1;DLG1;TYK2;PPP2R5B;PPP2R5E;SPTBN1;SRC;ERBB2;NCAM1;FGF1;FGA;ACTN2;IL2RG;CUL3;YWHAB;JAK3;CNKSR1;NRG1;SPRED1;ARRB2;FN1;JAK2;TGFA;SOS1;CSK;SPTBN2;MARK3;EGFR;RASGRP1;PPP2R1B;RA…
HSP90AA1	ITGB3	R-HSA-6802946	Signaling by moderate kinase activity BRAF mutants	1.53954e-22	5.95057e-22	0.165972	-0.291775	-0.360677	0.000253836	1.53954e-22	1	24	-0.360254	32	NA	NA	NA	NA	NA	NA	NA	NA	NA	BRAF;NRAS;KSR2;MAP2K1;KSR1;RAF1;MAP2K2;ITGA2B;FGB;ARAF;FGG;MAPK1;BRAP;IQGAP1;KRAS;SRC;FGA;YWHAB;CNKSR1;ARRB2;FN1;JAK2;CSK;MARK3;RAP1B;MAPK3;VWF;APBB1IP;RAP1A;ARRB1;VCL;TLN1
HSP90AA1	ITGB3	R-HSA-6802948	Signaling by high-kinase activity BRAF mutants	5.51802e-23	2.19128e-22	0.165972	-0.291775	-0.360677	0.000253836	5.51802e-23	1	21	-0.360254	29	NA	NA	NA	NA	NA	NA	NA	NA	NA	BRAF;NRAS;KSR2;MAP2K1;KSR1;RAF1;MAP2K2;ITGA2B;FGB;ARAF;FGG;MAPK1;IQGAP1;SRC;FGA;YWHAB;CNKSR1;ARRB2;FN1;CSK;MARK3;RAP1B;MAPK3;VWF;APBB1IP;RAP1A;ARRB1;VCL;TLN1
HSP90AA1	ITGB3	R-HSA-6802949	Signaling by RAS mutants	1.53954e-22	5.95057e-22	0.165972	-0.291775	-0.360677	0.000253836	1.53954e-22	1	24	-0.360254	32	NA	NA	NA	NA	NA	NA	NA	NA	NA	BRAF;NRAS;KSR2;MAP2K1;KSR1;RAF1;MAP2K2;ITGA2B;FGB;ARAF;FGG;MAPK1;BRAP;IQGAP1;KRAS;SRC;FGA;YWHAB;CNKSR1;ARRB2;FN1;JAK2;CSK;MARK3;RAP1B;MAPK3;VWF;APBB1IP;RAP1A;ARRB1;VCL;TLN1
HSP90AA1	ITGB3	R-HSA-6802952	Signaling by BRAF and RAF fusions	3.02088e-33	2.25909e-32	0.165972	-0.291775	-0.360677	0.000253836	3.02088e-33	1	36	0.362791	48	NA	NA	NA	NA	NA	NA	NA	NA	NA	BRAF;CLCN6;NRAS;KSR2;MAP2K1;PAPSS1;AGTRAP;KSR1;RAF1;MAP2K2;ITGA2B;FGB;ARAF;FGG;BCL2L11;AKAP9;MAPK1;IQGAP1;LMNA;SRC;TRIM24;ZC3HAV1;TRAK1;FGA;AP3B1;YWHAB;FXR1;CNKSR1;ARRB2;FN1;JAK2;CSK;MARK3;RAP1B;MAPK3;ATG7;SND1;VWF;AGK;ESRP1;APBB1IP;RAP1A;ARRB1;FAM114A2;QKI;VCL;TLN1;MPRIP
HSP90AA1	ITGB3	R-HSA-6802955	Paradoxical activation of RAF signaling by kinase inactive BRAF	1.53954e-22	5.95057e-22	0.165972	-0.291775	-0.360677	0.000253836	1.53954e-22	1	24	-0.360254	32	NA	NA	NA	NA	NA	NA	NA	NA	NA	BRAF;NRAS;KSR2;MAP2K1;KSR1;RAF1;MAP2K2;ITGA2B;FGB;ARAF;FGG;MAPK1;BRAP;IQGAP1;KRAS;SRC;FGA;YWHAB;CNKSR1;ARRB2;FN1;JAK2;CSK;MARK3;RAP1B;MAPK3;VWF;APBB1IP;RAP1A;ARRB1;VCL;TLN1
HSP90AA1	ITGB3	R-HSA-6802957	Oncogenic MAPK signaling	1.66551e-34	1.46906e-33	0.165972	-0.291775	-0.360677	0.000253836	1.66551e-34	1	37	0.354898	50	NA	NA	NA	NA	NA	NA	NA	NA	NA	BRAF;CLCN6;NRAS;KSR2;MAP2K1;PAPSS1;AGTRAP;KSR1;RAF1;MAP2K2;ITGA2B;FGB;ARAF;FGG;BCL2L11;AKAP9;MAPK1;BRAP;IQGAP1;KRAS;LMNA;SRC;TRIM24;ZC3HAV1;TRAK1;FGA;AP3B1;YWHAB;FXR1;CNKSR1;ARRB2;FN1;JAK2;CSK;MARK3;RAP1B;MAPK3;ATG7;SND1;VWF;AGK;ESRP1;APBB1IP;RAP1A;ARRB1;FAM114A2;QKI;VCL;TLN1;MPRIP
HSP90AA1	ITGB3	R-HSA-76005	Response to elevated platelet cytosolic Ca2+	3.38418e-21	1.18489e-20	0.165972	-0.291775	-0.360677	0.000253836	3.38418e-21	1	15	0.463002	21	NA	NA	NA	NA	NA	NA	NA	NA	NA	TGFB1;TTN;STXBP3;F5;ITGA2B;FGB;FGG;THBS1;FGA;ACTN2;F8;STX4;FN1;PECAM1;PRKCB;VWF;F13A1;TGFB3;VCL;PRKCA;TLN1
HSP90AA1	ITGB3	R-HSA-76009	Platelet Aggregation (Plug Formation)	7.17291e-20	2.23049e-19	0.165972	-0.291775	-0.360677	0.000253836	7.17291e-20	1	18	0.284848	25	NA	NA	NA	NA	NA	NA	NA	NA	NA	GP5;SHC1;SYK;GP1BB;PTK2;GP9;BCAR1;ITGA2B;FGB;FGG;PDPK1;AKT1;GP1BA;SRC;FGA;FN1;SOS1;CRK;CSK;RASGRP1;RAP1B;VWF;APBB1IP;RAP1A;TLN1
HSP90AA1	ITGB3	R-HSA-9607240	FLT3 Signaling	6.35024e-39	8.36166e-38	0.165972	-0.291775	-0.360677	0.000253836	6.35024e-39	1	65	-0.0518675	87	NA	NA	NA	NA	NA	NA	NA	NA	NA	IRS2;PPP2R5C;BRAF;MET;PPP2R5A;CAMK2G;SPTBN4;PPP5C;NF1;PPP2CB;UBA52;DLG3;RASGRP4;NEFL;SHC1;FRS2;NRAS;KSR2;PTPRA;SPTA1;MAP2K1;PTPN11;KSR1;PTK2;PPP2R5D;RBX1;RAF1;SPTB;PPP2R1A;MAP2K2;ITGA2B;FGB;ARAF;FGG;SPTAN1;PDPK1;PDE3B;MAPK1;IRS1;BRAP;IQGAP1;DLG1;PPP2R5B;PPP2R5E;SPTBN1;SRC;ERBB2;GAB1;NCAM1;FGF1;FGA;ACTN2;AKT2;IL2RG;CUL3;YWHAB;JAK3;CNKSR1;NRG1;GAB2;SPRED1;ARRB2;FN1;JAK2;TGFA;SOS1;CSK;SPTBN2;MARK3;E…
HSP90AA1	ITGB3	R-HSA-9649948	Signaling downstream of RAS mutants	1.53954e-22	5.95057e-22	0.165972	-0.291775	-0.360677	0.000253836	1.53954e-22	1	24	-0.360254	32	NA	NA	NA	NA	NA	NA	NA	NA	NA	BRAF;NRAS;KSR2;MAP2K1;KSR1;RAF1;MAP2K2;ITGA2B;FGB;ARAF;FGG;MAPK1;BRAP;IQGAP1;KRAS;SRC;FGA;YWHAB;CNKSR1;ARRB2;FN1;JAK2;CSK;MARK3;RAP1B;MAPK3;VWF;APBB1IP;RAP1A;ARRB1;VCL;TLN1
HSPA8	ADRB2	R-HSA-418555	G alpha (s) signalling events	3.06966e-20	9.86882e-20	0.110171	0.0111442	0.204087	0.00210471	3.06966e-20	1	24	0.0803383	32	NA	NA	NA	NA	NA	NA	NA	NA	NA	PDE8A;GNG10;GRK2;GNG5;GNG12;GNB5;GNAS;PDE3B;GRK6;PDE4D;GPR39;GRK3;SRC;PDE4A;GNGT2;GNG4;OR4C16;GNG7;GNB2;PDE1B;GNG11;ARRB2;PDE1A;PDE7A;PDE2A;GNB3;GNG2;ARRB1;PDE3A;GRK5;GNB4;GNB1
HSPA8	ADRB2	R-HSA-500792	GPCR ligand binding	8.89443e-16	2.14527e-15	0.110171	0.0111442	0.204087	0.00210471	8.89443e-16	1	13	-0.101762	18	NA	NA	NA	NA	NA	NA	NA	NA	NA	GNG10;GNG5;GNG12;GNB5;GNAS;GNGT2;GNG4;NTS;GNG7;ANXA1;GNB2;GNG11;F2R;FZD1;GNB3;GNG2;GNB4;GNB1
HSPA8	ADRB2	R-HSA-5689880	Ub-specific processing proteases	2.47286e-33	1.86447e-32	0.110171	0.0111442	0.204087	0.00210471	2.47286e-33	1	30	0.017759	40	NA	NA	NA	NA	NA	NA	NA	NA	NA	TP53;IKBKG;SMAD1;SMAD2;SMURF2;MDM4;USP20;USP33;TRAF2;SMAD4;BIRC2;RNF123;RIPK1;CCP110;NFKBIA;DDX58;HGS;BIRC3;TGFBR1;BECN1;RNF146;TNKS;MAP3K7;STAM2;TNKS2;DDB2;ARRB2;CCNA2;USP10;SMAD3;AXIN1;SKP2;CDC20;CFTR;ARRB1;KEAP1;CYLD;MYC;PTEN;SNX3
HSPA8	ADRB2	R-HSA-8856825	Cargo recognition for clathrin-mediated endocytosis	1.79346e-64	8.24081e-63	0.110171	0.0111442	0.204087	0.00210471	1.79346e-64	1	44	0.213108	59	NA	NA	NA	NA	NA	NA	NA	NA	NA	CLTCL1;CLTB;M6PR;VAMP7;CLTC;SYT1;VAMP4;SH3GL2;GRK2;VAMP3;SCARB2;DVL2;APOB;SH3GL1;IGF2R;LDLR;HGS;SH3GL3;GRK3;TGOLN2;CLTA;IL7R;AAK1;VAMP8;ITSN2;LDLRAP1;CBL;STAM2;STON2;CD3G;CD3D;LRP2;EPS15L1;REPS1;ARRB2;TFRC;TGFA;NECAP1;FCHO1;SGIP1;STAM;EGFR;CD4;FCHO2;SH3KBP1;STON1;CFTR;ARRB1;NECAP2;PICALM;AP2A1;EPS15;AP2S1;AP2M1;DAB2;AP2A2;EPN1;AP2B1;ITSN1
HSPA8	ADRB2	R-HSA-8856828	Clathrin-mediated endocytosis	2.0428e-70	2.01131e-68	0.110171	0.0111442	0.204087	0.00210471	2.0428e-70	1	79	-0.0727273	106	NA	NA	NA	NA	NA	NA	NA	NA	NA	OCRL;CTTN;RAB5A;CLTCL1;COPS8;CLTB;M6PR;RAB5C;COPS7A;COPS3;COPS7B;VAMP7;CLTC;SYT1;VAMP4;COPS2;SH3GL2;PIK3C2A;RAB5B;EPN2;GRK2;SCARB2;VAMP3;DVL2;GAK;APOB;PACSIN2;SH3GL1;IGF2R;GPS1;COPS5;WASL;GAPVD1;ARPC1A;LDLR;DNM2;HGS;COPS4;SH3GL3;GRK3;TRIP10;TGOLN2;CLTA;IL7R;AAK1;VAMP8;COPS6;ITSN2;DNAJC6;LDLRAP1;CBL;STAM2;SYNJ2;FNBP1L;STON2;PACSIN1;CD3G;ARPC3;CD3D;DNM1;LRP2;EPS15L1;REPS1;ARPC4;ARRB2;TGFA;TFRC;NECA…
HSPA8	ADRB2	R-HSA-9660821	ADORA2B mediated anti-inflammatory cytokines production	3.15926e-22	1.20087e-21	0.110171	0.0111442	0.204087	0.00210471	3.15926e-22	1	16	-0.214094	22	NA	NA	NA	NA	NA	NA	NA	NA	NA	CREB1;GNG10;GNG5;GNG12;GNB5;GNAS;GPR39;PRKAR1A;PRKACA;GNGT2;PRKAR1B;GNG4;GNG7;GNB2;GNG11;PRKAR2B;GNB3;PRKACB;GNG2;PRKAR2A;GNB4;GNB1
HSPA8	ADRB2	R-HSA-9662851	Anti-inflammatory response favouring Leishmania parasite infection	1.07733e-31	6.87892e-31	0.110171	0.0111442	0.204087	0.00210471	1.07733e-31	1	58	-0.302326	78	NA	NA	NA	NA	NA	NA	NA	NA	NA	IGLV2-23;IGHV3-53;IGHV4-34;IGHV3-23;IGHG4;SYK;GNAI1;IGKV1-17;CREB1;IGLV2-11;GNG10;IGHV3-30;IGLV1-40;IGHV4-39;GNG5;GNG12;GNB5;GNAS;IGLV3-25;IGHV3-11;IGHV3-13;IGLV3-1;IGHV1-2;IGHV3-48;IGLV3-27;IGLV1-51;IGKV3D-20;GPR39;PRKAR1A;IGLV3-19;IGHV1-46;IGLV7-43;IGKV1D-16;IGLV1-44;IGKV3-20;PRKACA;MAPK14;GNGT2;IGKV1-16;PRKAR1B;IGKV1-5;ITPR3;FCGR3A;IGHG2;GNG4;IGHG3;IGKV3-11;GNG7;GNB2;FCGR1A;FCGR2A;IGLV2-14;IGH…
HSPA8	ADRB2	R-HSA-9664433	Leishmania parasite growth and survival	1.07733e-31	6.87892e-31	0.110171	0.0111442	0.204087	0.00210471	1.07733e-31	1	58	-0.302326	78	NA	NA	NA	NA	NA	NA	NA	NA	NA	IGLV2-23;IGHV3-53;IGHV4-34;IGHV3-23;IGHG4;SYK;GNAI1;IGKV1-17;CREB1;IGLV2-11;GNG10;IGHV3-30;IGLV1-40;IGHV4-39;GNG5;GNG12;GNB5;GNAS;IGLV3-25;IGHV3-11;IGHV3-13;IGLV3-1;IGHV1-2;IGHV3-48;IGLV3-27;IGLV1-51;IGKV3D-20;GPR39;PRKAR1A;IGLV3-19;IGHV1-46;IGLV7-43;IGKV1D-16;IGLV1-44;IGKV3-20;PRKACA;MAPK14;GNGT2;IGKV1-16;PRKAR1B;IGKV1-5;ITPR3;FCGR3A;IGHG2;GNG4;IGHG3;IGKV3-11;GNG7;GNB2;FCGR1A;FCGR2A;IGLV2-14;IGH…
HSPA8	LDLR	R-HSA-174824	Plasma lipoprotein assembly, remodeling, and clearance	1.61573e-22	6.22759e-22	0.110171	0.193022	0.12544	0.000259229	1.61573e-22	1	16	-0.0803383	22	NA	NA	NA	NA	NA	NA	NA	NA	NA	VLDLR;ABCA1;CLTC;ABCG1;APOB;SOAT1;CETP;LIPA;APOE;CLTA;LDLRAP1;LPL;APOC3;APOA2;APOA4;ALB;APOA1;AP2A1;AP2S1;AP2M1;AP2A2;AP2B1
HSPA8	LDLR	R-HSA-196854	Metabolism of vitamins and cofactors	7.66719e-14	1.63821e-13	0.110171	0.193022	0.12544	0.000259229	7.66719e-14	1	12	-0.0570825	17	NA	NA	NA	NA	NA	NA	NA	NA	NA	SDC4;APOB;GPC3;GPC4;APOE;LRP8;SDC1;AGRN;GPC1;SDC2;APOC3;APOA2;LRP2;APOA4;APOA1;HSPG2;GPC6
HSPA8	LDLR	R-HSA-2187338	Visual phototransduction	1.89839e-19	5.76005e-19	0.110171	0.193022	0.12544	0.000259229	1.89839e-19	1	14	0.119803	19	NA	NA	NA	NA	NA	NA	NA	NA	NA	SDC4;APOB;GPC3;GPC4;APOE;LRP8;SDC1;AGRN;GPC1;SDC2;APOC3;APOA2;LRP2;APOA4;PRKCQ;APOA1;HSPG2;GPC6;PRKCA
HSPA8	LDLR	R-HSA-418594	G alpha (i) signalling events	1.74972e-59	6.59621e-58	0.110171	0.193022	0.12544	0.000259229	1.74972e-59	1	81	-0.0180409	108	NA	NA	NA	NA	NA	NA	NA	NA	NA	ACKR3;CXCL9;CXCL6;CAMK2G;CCL20;PPP2CB;CCR1;SAA1;C5AR1;APP;CXCL5;GNAI1;FPR2;DHRS3;CREB1;CXCR4;FPR1;GNG10;PF4;C3AR1;PPP2R5D;GRK2;SDC4;GNG5;CXCL10;PPP2R1A;CXCL1;APOB;GNG12;GPC3;PLA2G4A;GNB5;PDE1C;PPBP;RBP2;HCAR2;PPP1R1B;MAPK1;PRKCD;CXCL16;LPAR1;PDE4D;PRKAR1A;GPC4;APOE;SRC;LRP8;RETSAT;CCL21;PDE4A;PRKACA;GNGT2;PRKAR1B;ITPR3;SDC1;GNG4;GNAI3;AGRN;GPC1;S1PR1;HEBP1;GNG7;SDC2;ANXA1;CCL5;GNB2;CXCL13;APOC3;A…
HSPA8	LDLR	R-HSA-6806667	Metabolism of fat-soluble vitamins	7.66719e-14	1.63821e-13	0.110171	0.193022	0.12544	0.000259229	7.66719e-14	1	12	-0.0570825	17	NA	NA	NA	NA	NA	NA	NA	NA	NA	SDC4;APOB;GPC3;GPC4;APOE;LRP8;SDC1;AGRN;GPC1;SDC2;APOC3;APOA2;LRP2;APOA4;APOA1;HSPG2;GPC6
HSPA8	LDLR	R-HSA-8856825	Cargo recognition for clathrin-mediated endocytosis	1.16584e-65	6.97475e-64	0.110171	0.193022	0.12544	0.000259229	1.16584e-65	1	42	-0.151233	57	NA	NA	NA	NA	NA	NA	NA	NA	NA	CLTCL1;ADRB2;CLTB;M6PR;VAMP7;CLTC;SYT1;VAMP4;SH3GL2;VAMP3;SCARB2;DVL2;APOB;SH3GL1;IGF2R;HGS;SH3GL3;TGOLN2;CLTA;IL7R;AAK1;VAMP8;ITSN2;LDLRAP1;CBL;STAM2;STON2;CD3G;CD3D;LRP2;EPS15L1;REPS1;ARRB2;TFRC;TGFA;NECAP1;FCHO1;SGIP1;STAM;EGFR;CD4;FCHO2;SH3KBP1;STON1;CFTR;ARRB1;NECAP2;PICALM;AP2A1;EPS15;AP2S1;AP2M1;DAB2;AP2A2;EPN1;AP2B1;ITSN1
HSPA8	LDLR	R-HSA-8856828	Clathrin-mediated endocytosis	3.42306e-77	3.02809e-74	0.110171	0.193022	0.12544	0.000259229	3.42306e-77	1	78	0.0231149	104	NA	NA	NA	NA	NA	NA	NA	NA	NA	OCRL;CTTN;RAB5A;CLTCL1;ADRB2;COPS8;CLTB;M6PR;RAB5C;COPS7A;COPS3;COPS7B;VAMP7;CLTC;SYT1;VAMP4;COPS2;SH3GL2;PIK3C2A;RAB5B;EPN2;SCARB2;VAMP3;DVL2;GAK;APOB;PACSIN2;SH3GL1;IGF2R;GPS1;COPS5;WASL;GAPVD1;ARPC1A;DNM2;HGS;COPS4;SH3GL3;TRIP10;TGOLN2;CLTA;IL7R;AAK1;VAMP8;COPS6;ITSN2;LDLRAP1;DNAJC6;CBL;STAM2;SYNJ2;FNBP1L;STON2;PACSIN1;CD3G;ARPC3;CD3D;DNM1;LRP2;EPS15L1;REPS1;ARPC4;ARRB2;TGFA;TFRC;NECAP1;FCHO1;…
HSPA8	LDLR	R-HSA-8964026	Chylomicron clearance	3.8711e-06	4.71592e-06	0.110171	0.193022	0.12544	0.000259229	3.8711e-06	1	2	0.0479211	3	NA	NA	NA	NA	NA	NA	NA	NA	NA	APOB;APOE;LDLRAP1
HSPA8	LDLR	R-HSA-8964038	LDL clearance	2.96237e-24	1.24275e-23	0.110171	0.193022	0.12544	0.000259229	2.96237e-24	1	8	-0.16716	11	NA	NA	NA	NA	NA	NA	NA	NA	NA	CLTC;APOB;SOAT1;LIPA;CLTA;LDLRAP1;AP2A1;AP2S1;AP2M1;AP2A2;AP2B1
HSPA8	LDLR	R-HSA-8964043	Plasma lipoprotein clearance	1.80668e-27	8.91035e-27	0.110171	0.193022	0.12544	0.000259229	1.80668e-27	1	10	-0.0896406	14	NA	NA	NA	NA	NA	NA	NA	NA	NA	VLDLR;CLTC;APOB;SOAT1;LIPA;APOE;CLTA;LDLRAP1;APOA1;AP2A1;AP2S1;AP2M1;AP2A2;AP2B1
HSPA8	LDLR	R-HSA-975634	Retinoid metabolism and transport	7.66719e-14	1.63821e-13	0.110171	0.193022	0.12544	0.000259229	7.66719e-14	1	12	-0.0570825	17	NA	NA	NA	NA	NA	NA	NA	NA	NA	SDC4;APOB;GPC3;GPC4;APOE;LRP8;SDC1;AGRN;GPC1;SDC2;APOC3;APOA2;LRP2;APOA4;APOA1;HSPG2;GPC6
HSPA8	LRP2	R-HSA-196854	Metabolism of vitamins and cofactors	1.72677e-13	3.59733e-13	0.110171	-0.45513	-0.388302	1.29465e-05	1.72677e-13	1	11	0.34475	15	NA	NA	NA	NA	NA	NA	NA	NA	NA	SDC4;APOB;GPC4;APOE;LRP8;SDC1;AGRN;GPC1;SDC2;APOC3;APOA2;APOA4;APOA1;HSPG2;GPC6
HSPA8	LRP2	R-HSA-2187338	Visual phototransduction	4.32875e-21	1.51177e-20	0.110171	-0.45513	-0.388302	1.29465e-05	4.32875e-21	1	12	0.244961	17	NA	NA	NA	NA	NA	NA	NA	NA	NA	SDC4;APOB;GPC4;APOE;LRP8;SDC1;AGRN;GPC1;SDC2;APOC3;APOA2;APOA4;PRKCQ;APOA1;HSPG2;GPC6;PRKCA
HSPA8	LRP2	R-HSA-418594	G alpha (i) signalling events	4.79105e-61	1.93896e-59	0.110171	-0.45513	-0.388302	1.29465e-05	4.79105e-61	1	79	0.430162	106	NA	NA	NA	NA	NA	NA	NA	NA	NA	ACKR3;CXCL9;CXCL6;CAMK2G;CCL20;PPP2CB;CCR1;SAA1;C5AR1;APP;CXCL5;GNAI1;FPR2;DHRS3;CREB1;CXCR4;FPR1;GNG10;PF4;C3AR1;PPP2R5D;GRK2;SDC4;GNG5;CXCL10;PPP2R1A;CXCL1;APOB;GNG12;PLA2G4A;GNB5;PDE1C;PPBP;RBP2;HCAR2;PPP1R1B;MAPK1;PRKCD;CXCL16;LPAR1;PDE4D;PRKAR1A;GPC4;SRC;APOE;LRP8;RETSAT;CCL21;PDE4A;PRKACA;GNGT2;PRKAR1B;ITPR3;SDC1;GNG4;GNAI3;AGRN;GPC1;S1PR1;HEBP1;GNG7;SDC2;ANXA1;CCL5;GNB2;CXCL13;APOC3;AKR1B1…
HSPA8	LRP2	R-HSA-6806667	Metabolism of fat-soluble vitamins	1.72677e-13	3.59733e-13	0.110171	-0.45513	-0.388302	1.29465e-05	1.72677e-13	1	11	0.34475	15	NA	NA	NA	NA	NA	NA	NA	NA	NA	SDC4;APOB;GPC4;APOE;LRP8;SDC1;AGRN;GPC1;SDC2;APOC3;APOA2;APOA4;APOA1;HSPG2;GPC6
HSPA8	LRP2	R-HSA-8856825	Cargo recognition for clathrin-mediated endocytosis	5.82249e-67	4.33067e-65	0.110171	-0.45513	-0.388302	1.29465e-05	5.82249e-67	1	42	0.288372	57	NA	NA	NA	NA	NA	NA	NA	NA	NA	CLTCL1;ADRB2;CLTB;M6PR;VAMP7;CLTC;SYT1;VAMP4;SH3GL2;VAMP3;SCARB2;DVL2;APOB;SH3GL1;IGF2R;LDLR;HGS;SH3GL3;TGOLN2;CLTA;IL7R;AAK1;VAMP8;ITSN2;LDLRAP1;CBL;STAM2;STON2;CD3G;CD3D;EPS15L1;REPS1;ARRB2;TFRC;TGFA;NECAP1;FCHO1;SGIP1;STAM;EGFR;CD4;FCHO2;SH3KBP1;STON1;CFTR;ARRB1;NECAP2;PICALM;AP2A1;EPS15;AP2S1;AP2M1;DAB2;AP2A2;EPN1;AP2B1;ITSN1
HSPA8	LRP2	R-HSA-8856828	Clathrin-mediated endocytosis	1.70956e-78	4.70472e-75	0.110171	-0.45513	-0.388302	1.29465e-05	1.70956e-78	1	78	0.400564	104	NA	NA	NA	NA	NA	NA	NA	NA	NA	OCRL;CTTN;RAB5A;CLTCL1;ADRB2;COPS8;CLTB;M6PR;RAB5C;COPS7A;COPS3;COPS7B;VAMP7;CLTC;SYT1;VAMP4;COPS2;SH3GL2;RAB5B;PIK3C2A;EPN2;SCARB2;VAMP3;DVL2;GAK;APOB;PACSIN2;SH3GL1;IGF2R;GPS1;COPS5;WASL;GAPVD1;ARPC1A;LDLR;DNM2;HGS;COPS4;SH3GL3;TRIP10;TGOLN2;CLTA;IL7R;AAK1;VAMP8;COPS6;ITSN2;DNAJC6;LDLRAP1;CBL;STAM2;SYNJ2;FNBP1L;STON2;PACSIN1;CD3G;ARPC3;CD3D;DNM1;EPS15L1;REPS1;ARPC4;ARRB2;TGFA;TFRC;NECAP1;FCHO1;…
HSPA8	LRP2	R-HSA-975634	Retinoid metabolism and transport	1.72677e-13	3.59733e-13	0.110171	-0.45513	-0.388302	1.29465e-05	1.72677e-13	1	11	0.34475	15	NA	NA	NA	NA	NA	NA	NA	NA	NA	SDC4;APOB;GPC4;APOE;LRP8;SDC1;AGRN;GPC1;SDC2;APOC3;APOA2;APOA4;APOA1;HSPG2;GPC6
IL1RN	IL1R1	R-HSA-446652	Interleukin-1 family signaling	6.07549e-20	1.90213e-19	2.01769	-0.33968	-0.372516	3.40219e-07	6.07549e-20	1	35	-0.491614	47	NA	NA	NA	NA	NA	NA	NA	NA	NA	IRAK4;IKBKG;PELI1;STAT3;TRAF6;IL18;UBA52;SAA1;TAB3;MAP2K6;PELI2;NFKBIB;TOLLIP;SKP1;MAP2K1;PTPN14;PTPN11;RBX1;IL18R1;NOD1;IKBKB;RELA;NFKBIA;PTPN12;S100B;PTPN13;MYD88;PTPN9;PTPN4;NFKB2;IRAK1;MAP3K7;PTPN2;MAPK8;BTRC;TAB2;CUL1;PTPN6;MAP2K4;PTPN18;TBK1;TNIP2;RIPK2;PTPN7;PTPN23;MAP3K8;NFKB1
IL1RN	IL1R1	R-HSA-9020702	Interleukin-1 signaling	5.58908e-14	1.20731e-13	2.01769	-0.33968	-0.372516	3.40219e-07	6.62644e-14	0.84345	22	0.301339	30	1	1	0	MAP2K6_211	-0.00568674	MAP2K6_211	-0.00568674	NA	NA	IRAK4;IKBKG;PELI1;TRAF6;UBA52;TAB3;MAP2K6;PELI2;NFKBIB;TOLLIP;SKP1;MAP2K1;RBX1;NOD1;IKBKB;RELA;NFKBIA;S100B;MYD88;NFKB2;IRAK1;MAP3K7;BTRC;TAB2;CUL1;MAP2K4;TNIP2;RIPK2;MAP3K8;NFKB1
IL1RN	IL1R2	R-HSA-446652	Interleukin-1 family signaling	1.92488e-18	5.46673e-18	2.01769	0.240244	0.0817477	4.49951e-05	1.92488e-18	1	36	-0.00211416	48	NA	NA	NA	NA	NA	NA	NA	NA	NA	IRAK4;IKBKG;PELI1;STAT3;TRAF6;IL18;UBA52;SAA1;TAB3;MAP2K6;PELI2;NFKBIB;SKP1;TOLLIP;MAP2K1;PTPN14;PTPN11;RBX1;IL18R1;NOD1;IKBKB;RELA;NFKBIA;PTPN12;S100B;PTPN13;MYD88;PTPN9;PTPN4;NFKB2;IRAK1;MAP3K7;PTPN2;MAPK8;BTRC;TAB2;CUL1;PTPN6;MAP2K4;PTPN18;TBK1;TNIP2;IL1R1;RIPK2;PTPN7;PTPN23;MAP3K8;NFKB1
IL1RN	IL1R2	R-HSA-9020702	Interleukin-1 signaling	2.25761e-14	5.01448e-14	2.01769	0.240244	0.0817477	4.49951e-05	2.67664e-14	0.84345	23	-0.107681	31	1	1	0	MAP2K6_211	-0.00568674	MAP2K6_211	-0.00568674	NA	NA	IRAK4;IKBKG;PELI1;TRAF6;UBA52;TAB3;MAP2K6;PELI2;NFKBIB;SKP1;TOLLIP;MAP2K1;RBX1;NOD1;IKBKB;RELA;NFKBIA;S100B;MYD88;NFKB2;IRAK1;MAP3K7;BTRC;TAB2;CUL1;MAP2K4;TNIP2;IL1R1;RIPK2;MAP3K8;NFKB1
JAG1	CD46	R-HSA-166658	Complement cascade	2.85577e-24	1.19986e-23	0.137904	0.320205	0.103594	0.0160255	2.85577e-24	1	37	-0.245102	50	NA	NA	NA	NA	NA	NA	NA	NA	NA	IGLV2-23;IGHV3-53;IGHV4-34;IGHV3-23;IGHG4;IGKV1-17;IGLV2-11;IGHV3-30;IGLV1-40;IGHV4-39;CR1;IGLV3-25;IGHV3-11;IGHV3-13;IGLV3-1;IGHV1-2;IGHV3-48;IGLV3-27;IGLV1-51;IGKV3D-20;IGLV3-19;IGHV1-46;IGLV7-43;IGKV1D-16;IGLV1-44;IGKV3-20;IGKV1-16;IGKV1-5;IGHG2;IGHG3;IGKV3-11;IGLV2-14;IGHV2-70;C4A;IGKV4-1;IGLV3-21;IGLC7;IGLV2-8;C1R;C4B;CFI;IGKC;IGLV6-57;IGLV1-47;IGHG1;IGHV3-7;IGHV2-5;C3;C1S;C2
JAG1	CD46	R-HSA-977606	Regulation of Complement cascade	2.85577e-24	1.19986e-23	0.137904	0.320205	0.103594	0.0160255	2.85577e-24	1	37	-0.245102	50	NA	NA	NA	NA	NA	NA	NA	NA	NA	IGLV2-23;IGHV3-53;IGHV4-34;IGHV3-23;IGHG4;IGKV1-17;IGLV2-11;IGHV3-30;IGLV1-40;IGHV4-39;CR1;IGLV3-25;IGHV3-11;IGHV3-13;IGLV3-1;IGHV1-2;IGHV3-48;IGLV3-27;IGLV1-51;IGKV3D-20;IGLV3-19;IGHV1-46;IGLV7-43;IGKV1D-16;IGLV1-44;IGKV3-20;IGKV1-16;IGKV1-5;IGHG2;IGHG3;IGKV3-11;IGLV2-14;IGHV2-70;C4A;IGKV4-1;IGLV3-21;IGLC7;IGLV2-8;C1R;C4B;CFI;IGKC;IGLV6-57;IGLV1-47;IGHG1;IGHV3-7;IGHV2-5;C3;C1S;C2
JAG1	NOTCH1	R-HSA-157118	Signaling by NOTCH	8.48101e-26	3.81992e-25	0.137904	0.0669837	0.220578	0.14145	8.48101e-26	1	42	-0.134884	57	NA	NA	NA	NA	NA	NA	NA	NA	NA	TP53;ST3GAL4;E2F3;ST3GAL6;AGO4;FLT4;MAML1;TFDP2;GZMB;SKP1;CREB1;RBX1;NOTCH3;MAML3;AGO2;LFNG;CCND1;CREBBP;DTX2;AKT1;CNTN1;RBPJ;SIRT6;NUMB;FABP7;POGLUT1;EP300;CCNC;POFUT1;HIF1A;ELF3;KAT2B;TFDP1;WWC1;TNRC6B;CDK8;NOTCH4;TNRC6C;CUL1;TNRC6A;ITCH;ARRB2;PLXND1;EGFR;MAML2;KAT2A;SMAD3;PBX1;HES1;SNW1;DLGAP5;ARRB1;MYC;AGO3;RUNX1;ACTA2;AGO1
JAG1	NOTCH1	R-HSA-186712	Regulation of beta-cell development	1.98797e-11	3.6064e-11	0.137904	0.0669837	0.220578	0.14145	1.98797e-11	1	8	0.0393235	11	NA	NA	NA	NA	NA	NA	NA	NA	NA	MAML1;MAML3;CREBBP;RBPJ;EP300;KAT2B;FOXO1;MAML2;KAT2A;HES1;SNW1
JAG1	NOTCH1	R-HSA-1912399	Pre-NOTCH Processing in the Endoplasmic Reticulum	0.00266515	0.00282639	0.137904	0.0669837	0.220578	0.14145	0.00266515	1	3	-0.0653982	4	NA	NA	NA	NA	NA	NA	NA	NA	NA	NOTCH3;POGLUT1;POFUT1;NOTCH4
JAG1	NOTCH1	R-HSA-1912408	Pre-NOTCH Transcription and Translation	2.69059e-10	4.43118e-10	0.137904	0.0669837	0.220578	0.14145	2.69059e-10	1	19	-0.104863	26	NA	NA	NA	NA	NA	NA	NA	NA	NA	TP53;E2F3;AGO4;MAML1;TFDP2;NOTCH3;MAML3;AGO2;CCND1;CREBBP;RBPJ;SIRT6;EP300;ELF3;KAT2B;TFDP1;TNRC6B;NOTCH4;TNRC6C;TNRC6A;MAML2;KAT2A;SNW1;AGO3;RUNX1;AGO1
JAG1	NOTCH1	R-HSA-1912420	Pre-NOTCH Processing in Golgi	0.0250797	0.0255911	0.137904	0.0669837	0.220578	0.14145	0.0250797	1	3	0.38802	5	NA	NA	NA	NA	NA	NA	NA	NA	NA	ST3GAL4;ST3GAL6;NOTCH3;LFNG;NOTCH4
JAG1	NOTCH1	R-HSA-1912422	Pre-NOTCH Expression and Processing	4.85212e-10	7.78148e-10	0.137904	0.0669837	0.220578	0.14145	4.85212e-10	1	23	0.0792107	31	NA	NA	NA	NA	NA	NA	NA	NA	NA	TP53;ST3GAL4;E2F3;ST3GAL6;AGO4;MAML1;TFDP2;NOTCH3;MAML3;AGO2;LFNG;CCND1;CREBBP;RBPJ;SIRT6;POGLUT1;EP300;POFUT1;ELF3;KAT2B;TFDP1;TNRC6B;NOTCH4;TNRC6C;TNRC6A;MAML2;KAT2A;SNW1;AGO3;RUNX1;AGO1
JAG1	NOTCH1	R-HSA-1980143	Signaling by NOTCH1	8.4535e-13	1.6907e-12	0.137904	0.0669837	0.220578	0.14145	8.4535e-13	1	17	-0.134884	23	NA	NA	NA	NA	NA	NA	NA	NA	NA	MAML1;SKP1;RBX1;MAML3;CREBBP;DTX2;CNTN1;RBPJ;NUMB;EP300;CCNC;HIF1A;KAT2B;CDK8;CUL1;ITCH;ARRB2;MAML2;KAT2A;HES1;SNW1;ARRB1;MYC
JAG1	NOTCH1	R-HSA-210744	Regulation of gene expression in late stage (branching morphogenesis) pancreatic bud precursor cells	1.26589e-11	2.31324e-11	0.137904	0.0669837	0.220578	0.14145	1.26589e-11	1	7	0.0393235	10	NA	NA	NA	NA	NA	NA	NA	NA	NA	MAML1;MAML3;CREBBP;RBPJ;EP300;KAT2B;MAML2;KAT2A;HES1;SNW1
JAG1	NOTCH1	R-HSA-2122947	NOTCH1 Intracellular Domain Regulates Transcription	5.21798e-09	7.72036e-09	0.137904	0.0669837	0.220578	0.14145	5.21798e-09	1	12	-0.219168	17	NA	NA	NA	NA	NA	NA	NA	NA	NA	MAML1;SKP1;RBX1;MAML3;CREBBP;RBPJ;EP300;CCNC;HIF1A;KAT2B;CDK8;CUL1;MAML2;KAT2A;HES1;SNW1;MYC
JAG1	NOTCH1	R-HSA-2122948	Activated NOTCH1 Transmits Signal to the Nucleus	7.0311e-07	8.954e-07	0.137904	0.0669837	0.220578	0.14145	7.0311e-07	1	4	-0.226357	6	NA	NA	NA	NA	NA	NA	NA	NA	NA	DTX2;CNTN1;NUMB;ITCH;ARRB2;ARRB1
JAG1	NOTCH1	R-HSA-2644602	Signaling by NOTCH1 PEST Domain Mutants in Cancer	2.12198e-13	4.3645e-13	0.137904	0.0669837	0.220578	0.14145	2.12198e-13	1	12	0.0393235	16	NA	NA	NA	NA	NA	NA	NA	NA	NA	MAML1;SKP1;RBX1;MAML3;CREBBP;RBPJ;EP300;CCNC;KAT2B;CDK8;CUL1;MAML2;KAT2A;HES1;SNW1;MYC
JAG1	NOTCH1	R-HSA-2644603	Signaling by NOTCH1 in Cancer	2.12198e-13	4.3645e-13	0.137904	0.0669837	0.220578	0.14145	2.12198e-13	1	12	0.0393235	16	NA	NA	NA	NA	NA	NA	NA	NA	NA	MAML1;SKP1;RBX1;MAML3;CREBBP;RBPJ;EP300;CCNC;KAT2B;CDK8;CUL1;MAML2;KAT2A;HES1;SNW1;MYC
JAG1	NOTCH1	R-HSA-2644605	FBXW7 Mutants and NOTCH1 in Cancer	0.043726	0.0442893	0.137904	0.0669837	0.220578	0.14145	0.043726	1	2	0.0570825	3	NA	NA	NA	NA	NA	NA	NA	NA	NA	SKP1;RBX1;CUL1
JAG1	NOTCH1	R-HSA-2644606	Constitutive Signaling by NOTCH1 PEST Domain Mutants	2.12198e-13	4.3645e-13	0.137904	0.0669837	0.220578	0.14145	2.12198e-13	1	12	0.0393235	16	NA	NA	NA	NA	NA	NA	NA	NA	NA	MAML1;SKP1;RBX1;MAML3;CREBBP;RBPJ;EP300;CCNC;KAT2B;CDK8;CUL1;MAML2;KAT2A;HES1;SNW1;MYC
JAG1	NOTCH1	R-HSA-2644607	Loss of Function of FBXW7 in Cancer and NOTCH1 Signaling	0.043726	0.0442893	0.137904	0.0669837	0.220578	0.14145	0.043726	1	2	0.0570825	3	NA	NA	NA	NA	NA	NA	NA	NA	NA	SKP1;RBX1;CUL1
JAG1	NOTCH1	R-HSA-2894858	Signaling by NOTCH1 HD+PEST Domain Mutants in Cancer	2.12198e-13	4.3645e-13	0.137904	0.0669837	0.220578	0.14145	2.12198e-13	1	12	0.0393235	16	NA	NA	NA	NA	NA	NA	NA	NA	NA	MAML1;SKP1;RBX1;MAML3;CREBBP;RBPJ;EP300;CCNC;KAT2B;CDK8;CUL1;MAML2;KAT2A;HES1;SNW1;MYC
JAG1	NOTCH1	R-HSA-2894862	Constitutive Signaling by NOTCH1 HD+PEST Domain Mutants	2.12198e-13	4.3645e-13	0.137904	0.0669837	0.220578	0.14145	2.12198e-13	1	12	0.0393235	16	NA	NA	NA	NA	NA	NA	NA	NA	NA	MAML1;SKP1;RBX1;MAML3;CREBBP;RBPJ;EP300;CCNC;KAT2B;CDK8;CUL1;MAML2;KAT2A;HES1;SNW1;MYC
JAG1	NOTCH1	R-HSA-350054	Notch-HLH transcription pathway	1.78034e-05	2.08311e-05	0.137904	0.0669837	0.220578	0.14145	1.78034e-05	1	6	-0.0741367	9	NA	NA	NA	NA	NA	NA	NA	NA	NA	MAML1;NOTCH3;MAML3;CREBBP;RBPJ;KAT2B;MAML2;KAT2A;SNW1
JAG1	NOTCH1	R-HSA-3781865	Diseases of glycosylation	4.65408e-38	5.56871e-37	0.137904	0.0669837	0.220578	0.14145	4.65408e-38	1	63	-0.176603	85	NA	NA	NA	NA	NA	NA	NA	NA	NA	GNE;ACAN;THSD1;ALG6;MUC16;NEU1;MUC5AC;EXT1;ADAMTS1;MUC4;POMT1;CSPG4;MGAT2;DPAGT1;B4GALT1;ALG13;MUC5B;C1GALT1;SDC4;ADAMTSL5;SPON2;NOTCH3;ALG1;MUC13;GALE;MUC1;THSD4;RFT1;GPC3;LFNG;THBS1;ALG8;B4GAT1;ALG14;ADAMTS13;ADAMTSL1;ADAMTS7;B3GLCT;ALG12;B4GALT7;ALG11;GPC4;ALG2;MPDU1;ADAMTS5;ADAMTSL3;POMGNT1;SDC1;CFP;AGRN;B3GALT6;GPC1;NOTCH4;CHSY1;SDC2;ADAMTS12;THSD7A;THBS2;FMOD;PRELP;SEMA5A;ADAMTS2;ADAMTSL2;A…
JAG1	NOTCH1	R-HSA-3906995	Diseases associated with O-glycosylation of proteins	1.04471e-18	3.01685e-18	0.137904	0.0669837	0.220578	0.14145	1.04471e-18	1	30	-0.0993658	40	NA	NA	NA	NA	NA	NA	NA	NA	NA	THSD1;MUC16;MUC5AC;ADAMTS1;MUC4;POMT1;MUC5B;ADAMTSL5;C1GALT1;SPON2;NOTCH3;MUC13;MUC1;THSD4;LFNG;THBS1;B4GAT1;ADAMTS13;ADAMTSL1;ADAMTS7;B3GLCT;ADAMTS5;ADAMTSL3;POMGNT1;CFP;NOTCH4;ADAMTS12;THSD7A;THBS2;SEMA5A;ADAMTS2;ADAMTSL2;DAG1;ADAMTS4;ADAMTS15;ADAMTS8;ADAMTSL4;SBSPON;ADAMTS16;SPON1
JAG1	NOTCH1	R-HSA-5083630	Defective LFNG causes SCDO3	0.0136409	0.0140336	0.137904	0.0669837	0.220578	0.14145	0.0136409	1	1	0.38802	2	NA	NA	NA	NA	NA	NA	NA	NA	NA	NOTCH3;NOTCH4
JAG1	NOTCH1	R-HSA-5668914	Diseases of metabolism	3.2409e-46	6.23703e-45	0.137904	0.0669837	0.220578	0.14145	3.2409e-46	1	81	-0.0491896	108	NA	NA	NA	NA	NA	NA	NA	NA	NA	GNE;ACAN;GYS1;RPIA;THSD1;HGSNAT;ALG6;MUC16;NEU1;MUC5AC;HLCS;EXT1;ADAMTS1;MUC4;POMT1;CSPG4;HYAL1;NAGLU;MGAT2;DPAGT1;B4GALT1;ALG13;MUC5B;C1GALT1;SDC4;ADAMTSL5;SPON2;NOTCH3;ALG1;MUC13;GALE;MUC1;THSD4;RFT1;GPC3;LFNG;THBS1;ALG8;B4GAT1;ALG14;ADAMTS13;ADAMTSL1;ADAMTS7;B3GLCT;MCCC1;ALG12;B4GALT7;ALG11;GPC4;ALG2;MPDU1;ADAMTS5;ADAMTSL3;GYG1;PCCB;POMGNT1;SDC1;CFP;ACACA;AGRN;B3GALT6;GPC1;PCCA;NOTCH4;CHSY1;SD…
JAG1	NOTCH1	R-HSA-8878159	Transcriptional regulation by RUNX3	1.44209e-16	3.67466e-16	0.137904	0.0669837	0.220578	0.14145	1.44209e-16	1	27	-0.162086	36	NA	NA	NA	NA	NA	NA	NA	NA	NA	TP53;FOXO3;SMURF2;MAML1;TEAD3;TCF7L2;TEAD4;MAML3;ZFHX3;CDKN1A;BCL2L11;CCND1;CREBBP;SPP1;RBPJ;SMURF1;LEF1;KRAS;SRC;EP300;YAP1;KAT2B;CTNNB1;RUNX3;ITGAL;TEAD1;BRD2;CBFB;MAML2;KAT2A;SMAD3;HES1;ITGA4;SNW1;MYC;RUNX1
JAG1	NOTCH1	R-HSA-8941856	RUNX3 regulates NOTCH signaling	1.98797e-11	3.6064e-11	0.137904	0.0669837	0.220578	0.14145	1.98797e-11	1	8	0.0393235	11	NA	NA	NA	NA	NA	NA	NA	NA	NA	MAML1;MAML3;CREBBP;RBPJ;EP300;KAT2B;RUNX3;MAML2;KAT2A;HES1;SNW1
JAG1	NOTCH1	R-HSA-9012852	Signaling by NOTCH3	4.86142e-16	1.19133e-15	0.137904	0.0669837	0.220578	0.14145	4.86142e-16	1	12	0.0393235	17	NA	NA	NA	NA	NA	NA	NA	NA	NA	MAML1;NOTCH3;MAML3;CREBBP;RBPJ;FABP7;EP300;KAT2B;WWC1;PLXND1;EGFR;MAML2;KAT2A;PBX1;HES1;SNW1;DLGAP5
JAG1	NOTCH1	R-HSA-9013508	NOTCH3 Intracellular Domain Regulates Transcription	4.98122e-14	1.08025e-13	0.137904	0.0669837	0.220578	0.14145	4.98122e-14	1	12	-0.124031	16	NA	NA	NA	NA	NA	NA	NA	NA	NA	MAML1;NOTCH3;MAML3;CREBBP;RBPJ;FABP7;EP300;KAT2B;WWC1;PLXND1;MAML2;KAT2A;PBX1;HES1;SNW1;DLGAP5
JAG1	NOTCH1	R-HSA-9013694	Signaling by NOTCH4	2.12198e-13	4.3645e-13	0.137904	0.0669837	0.220578	0.14145	2.12198e-13	1	12	0.0393235	16	NA	NA	NA	NA	NA	NA	NA	NA	NA	FLT4;MAML1;SKP1;RBX1;MAML3;CREBBP;RBPJ;EP300;KAT2B;NOTCH4;CUL1;MAML2;KAT2A;HES1;SNW1;ACTA2
JAG1	NOTCH1	R-HSA-9013695	NOTCH4 Intracellular Domain Regulates Transcription	9.34573e-12	1.72614e-11	0.137904	0.0669837	0.220578	0.14145	9.34573e-12	1	9	-0.124031	12	NA	NA	NA	NA	NA	NA	NA	NA	NA	FLT4;MAML1;MAML3;CREBBP;RBPJ;EP300;KAT2B;MAML2;KAT2A;HES1;SNW1;ACTA2
JAG1	NOTCH3	R-HSA-157118	Signaling by NOTCH	5.08616e-22	1.90437e-21	0.137904	0.0506037	0.209725	0.0532239	5.08616e-22	1	41	-0.252854	55	NA	NA	NA	NA	NA	NA	NA	NA	NA	TP53;ST3GAL4;NOTCH1;E2F3;UBA52;ST3GAL6;AGO4;FLT4;MAML1;GZMB;TFDP2;SKP1;CREB1;RBX1;STAT1;MAML3;AGO2;LFNG;CCND1;CREBBP;DTX2;AKT1;WWP2;RBPJ;NUMB;FABP7;POGLUT1;EP300;POFUT1;ELF3;HIF1A;KAT2B;WWC1;TFDP1;TNRC6B;NOTCH4;TNRC6C;CUL1;TNRC6A;YBX1;ITCH;PLXND1;EGFR;MAML2;KAT2A;SMAD3;PBX1;HES1;SNW1;DLGAP5;MYC;AGO3;RUNX1;ACTA2;AGO1
JAG1	NOTCH3	R-HSA-1912399	Pre-NOTCH Processing in the Endoplasmic Reticulum	0.00100283	0.00108397	0.137904	0.0506037	0.209725	0.0532239	0.00100283	1	3	-0.117689	4	NA	NA	NA	NA	NA	NA	NA	NA	NA	NOTCH1;POGLUT1;POFUT1;NOTCH4
JAG1	NOTCH3	R-HSA-1912408	Pre-NOTCH Transcription and Translation	7.09738e-11	1.22534e-10	0.137904	0.0506037	0.209725	0.0532239	7.09738e-11	1	18	0.0119803	25	NA	NA	NA	NA	NA	NA	NA	NA	NA	TP53;NOTCH1;E2F3;AGO4;MAML1;TFDP2;MAML3;AGO2;CCND1;CREBBP;RBPJ;EP300;ELF3;KAT2B;TFDP1;TNRC6B;NOTCH4;TNRC6C;TNRC6A;MAML2;KAT2A;SNW1;AGO3;RUNX1;AGO1
JAG1	NOTCH3	R-HSA-1912420	Pre-NOTCH Processing in Golgi	0.0458117	0.0462486	0.137904	0.0506037	0.209725	0.0532239	0.0458117	1	3	0.190839	5	NA	NA	NA	NA	NA	NA	NA	NA	NA	ST3GAL4;NOTCH1;ST3GAL6;LFNG;NOTCH4
JAG1	NOTCH3	R-HSA-1912422	Pre-NOTCH Expression and Processing	1.31745e-10	2.23391e-10	0.137904	0.0506037	0.209725	0.0532239	1.31745e-10	1	22	-0.110359	30	NA	NA	NA	NA	NA	NA	NA	NA	NA	TP53;ST3GAL4;NOTCH1;E2F3;ST3GAL6;AGO4;MAML1;TFDP2;MAML3;AGO2;LFNG;CCND1;CREBBP;RBPJ;POGLUT1;EP300;POFUT1;ELF3;KAT2B;TFDP1;TNRC6B;NOTCH4;TNRC6C;TNRC6A;MAML2;KAT2A;SNW1;AGO3;RUNX1;AGO1
JAG1	NOTCH3	R-HSA-350054	Notch-HLH transcription pathway	6.69895e-06	8.01195e-06	0.137904	0.0506037	0.209725	0.0532239	6.69895e-06	1	6	-0.308245	9	NA	NA	NA	NA	NA	NA	NA	NA	NA	NOTCH1;MAML1;MAML3;CREBBP;RBPJ;KAT2B;MAML2;KAT2A;SNW1
JAG1	NOTCH3	R-HSA-3781865	Diseases of glycosylation	1.75121e-38	2.20061e-37	0.137904	0.0506037	0.209725	0.0532239	1.75121e-38	1	63	-0.170261	85	NA	NA	NA	NA	NA	NA	NA	NA	NA	GNE;ACAN;THSD1;NOTCH1;ALG6;MUC16;NEU1;MUC5AC;EXT1;ADAMTS1;MUC4;POMT1;CSPG4;MGAT2;DPAGT1;B4GALT1;ALG13;MUC5B;C1GALT1;SDC4;ADAMTSL5;SPON2;ALG1;MUC13;GALE;MUC1;THSD4;RFT1;GPC3;LFNG;THBS1;ALG8;B4GAT1;ALG14;ADAMTS13;ADAMTSL1;ADAMTS7;B3GLCT;ALG12;B4GALT7;ALG11;GPC4;ALG2;MPDU1;ADAMTS5;ADAMTSL3;POMGNT1;SDC1;CFP;AGRN;B3GALT6;GPC1;NOTCH4;CHSY1;SDC2;ADAMTS12;THSD7A;THBS2;FMOD;PRELP;SEMA5A;ADAMTS2;ADAMTSL2;A…
JAG1	NOTCH3	R-HSA-3906995	Diseases associated with O-glycosylation of proteins	3.93099e-19	1.16952e-18	0.137904	0.0506037	0.209725	0.0532239	3.93099e-19	1	30	-0.424242	40	NA	NA	NA	NA	NA	NA	NA	NA	NA	THSD1;NOTCH1;MUC16;MUC5AC;ADAMTS1;MUC4;POMT1;MUC5B;ADAMTSL5;C1GALT1;SPON2;MUC13;MUC1;THSD4;LFNG;THBS1;B4GAT1;ADAMTS13;ADAMTSL1;ADAMTS7;B3GLCT;ADAMTS5;ADAMTSL3;POMGNT1;CFP;NOTCH4;ADAMTS12;THSD7A;THBS2;SEMA5A;ADAMTS2;ADAMTSL2;DAG1;ADAMTS4;ADAMTS15;ADAMTS8;ADAMTSL4;SBSPON;ADAMTS16;SPON1
JAG1	NOTCH3	R-HSA-5083630	Defective LFNG causes SCDO3	0.0362526	0.0368552	0.137904	0.0506037	0.209725	0.0532239	0.0362526	1	1	0.38802	2	NA	NA	NA	NA	NA	NA	NA	NA	NA	NOTCH1;NOTCH4
JAG1	NOTCH3	R-HSA-5668914	Diseases of metabolism	1.21947e-46	2.43186e-45	0.137904	0.0506037	0.209725	0.0532239	1.21947e-46	1	81	0.177167	108	NA	NA	NA	NA	NA	NA	NA	NA	NA	GNE;ACAN;GYS1;RPIA;THSD1;HGSNAT;NOTCH1;ALG6;MUC16;NEU1;MUC5AC;HLCS;EXT1;ADAMTS1;MUC4;POMT1;CSPG4;HYAL1;NAGLU;MGAT2;DPAGT1;B4GALT1;ALG13;MUC5B;C1GALT1;SDC4;ADAMTSL5;SPON2;ALG1;MUC13;GALE;MUC1;THSD4;RFT1;GPC3;LFNG;THBS1;ALG8;B4GAT1;ALG14;ADAMTS13;ADAMTSL1;ADAMTS7;B3GLCT;MCCC1;ALG12;B4GALT7;ALG11;GPC4;ALG2;MPDU1;ADAMTS5;ADAMTSL3;GYG1;PCCB;POMGNT1;SDC1;CFP;ACACA;AGRN;B3GALT6;GPC1;PCCA;NOTCH4;CHSY1;SD…
JAG1	NOTCH3	R-HSA-9012852	Signaling by NOTCH3	6.79589e-17	1.76104e-16	0.137904	0.0506037	0.209725	0.0532239	6.79589e-17	1	15	0.177872	21	NA	NA	NA	NA	NA	NA	NA	NA	NA	NOTCH1;UBA52;MAML1;STAT1;MAML3;CREBBP;WWP2;RBPJ;FABP7;EP300;KAT2B;WWC1;YBX1;PLXND1;EGFR;MAML2;KAT2A;PBX1;HES1;SNW1;DLGAP5
JAG1	NOTCH3	R-HSA-9013507	NOTCH3 Activation and Transmission of Signal to the Nucleus	2.29809e-05	2.67301e-05	0.137904	0.0506037	0.209725	0.0532239	2.29809e-05	1	3	0.243834	4	NA	NA	NA	NA	NA	NA	NA	NA	NA	UBA52;WWP2;YBX1;EGFR
JAG1	NOTCH3	R-HSA-9013508	NOTCH3 Intracellular Domain Regulates Transcription	1.82923e-16	4.61415e-16	0.137904	0.0506037	0.209725	0.0532239	1.82923e-16	1	12	-0.10303	17	NA	NA	NA	NA	NA	NA	NA	NA	NA	NOTCH1;MAML1;STAT1;MAML3;CREBBP;RBPJ;FABP7;EP300;KAT2B;WWC1;PLXND1;MAML2;KAT2A;PBX1;HES1;SNW1;DLGAP5
JAG1	NOTCH4	R-HSA-157118	Signaling by NOTCH	1.60468e-23	6.46573e-23	0.137904	-0.232695	0.111487	0.00315924	1.60468e-23	1	39	-0.265821	53	NA	NA	NA	NA	NA	NA	NA	NA	NA	TP53;ST3GAL4;NOTCH1;E2F3;UBA52;ST3GAL6;AGO4;FLT4;MAML1;GZMB;TFDP2;SKP1;CREB1;RBX1;NOTCH3;MAML3;AGO2;LFNG;CCND1;CREBBP;DTX2;AKT1;RBPJ;YWHAZ;NUMB;FABP7;POGLUT1;EP300;POFUT1;HIF1A;ELF3;KAT2B;WWC1;TFDP1;TNRC6B;TNRC6C;CUL1;TNRC6A;ITCH;PLXND1;EGFR;MAML2;KAT2A;SMAD3;PBX1;HES1;SNW1;DLGAP5;MYC;AGO3;RUNX1;ACTA2;AGO1
JAG1	NOTCH4	R-HSA-1912399	Pre-NOTCH Processing in the Endoplasmic Reticulum	8.12144e-05	9.14119e-05	0.137904	-0.232695	0.111487	0.00315924	8.12144e-05	1	3	0.211839	4	NA	NA	NA	NA	NA	NA	NA	NA	NA	NOTCH1;NOTCH3;POGLUT1;POFUT1
JAG1	NOTCH4	R-HSA-1912408	Pre-NOTCH Transcription and Translation	2.30188e-11	4.16761e-11	0.137904	-0.232695	0.111487	0.00315924	2.30188e-11	1	18	-0.23439	24	NA	NA	NA	NA	NA	NA	NA	NA	NA	TP53;NOTCH1;E2F3;AGO4;MAML1;TFDP2;NOTCH3;MAML3;AGO2;CCND1;CREBBP;RBPJ;ELF3;KAT2B;TFDP1;TNRC6B;TNRC6C;TNRC6A;MAML2;KAT2A;SNW1;AGO3;RUNX1;AGO1
JAG1	NOTCH4	R-HSA-1912420	Pre-NOTCH Processing in Golgi	0.00271927	0.00288268	0.137904	-0.232695	0.111487	0.00315924	0.00271927	1	3	0.307118	5	NA	NA	NA	NA	NA	NA	NA	NA	NA	ST3GAL4;NOTCH1;ST3GAL6;NOTCH3;LFNG
JAG1	NOTCH4	R-HSA-1912422	Pre-NOTCH Expression and Processing	3.03106e-11	5.42712e-11	0.137904	-0.232695	0.111487	0.00315924	3.03106e-11	1	21	-0.361381	29	NA	NA	NA	NA	NA	NA	NA	NA	NA	TP53;ST3GAL4;NOTCH1;E2F3;ST3GAL6;AGO4;MAML1;TFDP2;NOTCH3;MAML3;AGO2;LFNG;CCND1;CREBBP;RBPJ;POGLUT1;POFUT1;ELF3;KAT2B;TFDP1;TNRC6B;TNRC6C;TNRC6A;MAML2;KAT2A;SNW1;AGO3;RUNX1;AGO1
JAG1	NOTCH4	R-HSA-350054	Notch-HLH transcription pathway	3.97634e-07	5.1375e-07	0.137904	-0.232695	0.111487	0.00315924	3.97634e-07	1	6	0.329528	9	NA	NA	NA	NA	NA	NA	NA	NA	NA	NOTCH1;MAML1;MAML3;CREBBP;RBPJ;KAT2B;MAML2;KAT2A;SNW1
JAG1	NOTCH4	R-HSA-3781865	Diseases of glycosylation	1.03948e-39	1.45951e-38	0.137904	-0.232695	0.111487	0.00315924	1.03948e-39	1	63	0.452995	85	NA	NA	NA	NA	NA	NA	NA	NA	NA	GNE;ACAN;THSD1;ALG6;NOTCH1;MUC16;NEU1;MUC5AC;EXT1;ADAMTS1;MUC4;POMT1;CSPG4;MGAT2;DPAGT1;B4GALT1;ALG13;MUC5B;C1GALT1;SDC4;ADAMTSL5;SPON2;NOTCH3;ALG1;MUC13;GALE;MUC1;THSD4;RFT1;GPC3;LFNG;THBS1;ALG8;B4GAT1;ALG14;ADAMTS13;ADAMTSL1;ADAMTS7;B3GLCT;ALG12;B4GALT7;ALG11;GPC4;ALG2;MPDU1;ADAMTS5;ADAMTSL3;POMGNT1;SDC1;CFP;AGRN;B3GALT6;GPC1;CHSY1;SDC2;ADAMTS12;THSD7A;THBS2;FMOD;PRELP;SEMA5A;ADAMTS2;ADAMTSL2;A…
JAG1	NOTCH4	R-HSA-3906995	Diseases associated with O-glycosylation of proteins	2.33335e-20	7.56345e-20	0.137904	-0.232695	0.111487	0.00315924	2.33335e-20	1	30	0.258915	40	NA	NA	NA	NA	NA	NA	NA	NA	NA	THSD1;NOTCH1;MUC16;MUC5AC;ADAMTS1;MUC4;POMT1;MUC5B;ADAMTSL5;C1GALT1;SPON2;NOTCH3;MUC13;MUC1;THSD4;LFNG;THBS1;B4GAT1;ADAMTS13;ADAMTSL1;ADAMTS7;B3GLCT;ADAMTS5;ADAMTSL3;POMGNT1;CFP;ADAMTS12;THSD7A;THBS2;SEMA5A;ADAMTS2;ADAMTSL2;DAG1;ADAMTS4;ADAMTS15;ADAMTS8;ADAMTSL4;SBSPON;ADAMTS16;SPON1
JAG1	NOTCH4	R-HSA-5083630	Defective LFNG causes SCDO3	0.00215187	0.00229205	0.137904	-0.232695	0.111487	0.00315924	0.00215187	1	1	0.0792107	2	NA	NA	NA	NA	NA	NA	NA	NA	NA	NOTCH1;NOTCH3
[truncated: 1,609 more rows]

## Sheet: CPTAC-CAF_high
L	R	pw.id	pw.name	pval	qval	L.logFC	R.logFC	LR.corr	LR.pval	pvalLRT	pvalRPTM	rank	rank.corr	length.targets	length.ptm	length.phos	length.dephos	ptm.genes	ptm.logFC	phospho.genes	phospho.logFC	dephospho.genes	dephospho.logFC	target.genes
ADAM28	ITGA4	R-HSA-198933	Immunoregulatory interactions between a Lymphoid and a non-Lymphoid cell	0.37374	0.403221	0.107776	0.0430659	0.552381	0.417981	0.37374	1	3	0.614414	4	NA	NA	NA	NA	NA	NA	NA	NA	NA	ITGB1;VCAM1;ITGB7;ITGAL
[truncated: 5,005 more rows]

## Sheet: CPTAC-immune__low
L	R	pw.id	pw.name	pval	qval	L.logFC	R.logFC	LR.corr	LR.pval	pvalLRT	pvalRPTM	rank	rank.corr	length.targets	length.ptm	length.phos	length.dephos	ptm.genes	ptm.logFC	phospho.genes	phospho.logFC	dephospho.genes	dephospho.logFC	target.genes
[truncated: 4,829 more rows]

[truncated: 5 more sheets: CPTAC-immune_high, CPTAC-stroma_low, CPTAC-stroma_high, CPTAC-microenvironment_low, CPTAC-microenvironment_high]
