# Supplementary material for: Post-Transcriptional Modification Integration for Ligand–Receptor Cellular Network Inference
Source: Mol Cell Proteomics. 2025 Dec 19;25(3):101493. doi: 10.1016/j.mcpro.2025.101493 (PMC12933558; doi:10.1016/j.mcpro.2025.101493)
Supplement: Table S3 [file mmc4.xlsx]

## Sheet: Column definitions
Results obtained after ubiquitination analysis of LSCC dataset (CPTAC)
L	Ligand
R	Receptor
L.logFC	Ligand fold change
R.logFC	Receptor fold change
LR.pval	P-value associated to LR
pvalLRT	P-value associated to LR and target genes as calculated in previous version of BulkSignalR
pvalRPTM	P-value associated with R and PTM
LR.corr	Spearman correlation between ligand and receptor
rank.corr	Spearman correlation of the last considered target gene
pval	Pathway p-value according to BulkSignalR model
qval	Adjusted P-value
pw.id	Pathway ID
pw.name	Pathway name
rank	Rank of the last target gene considered in the pathway
length.targets	Number of target genes found in the pathway
length.ptm	Number of modifications found in the pathway
length.phos	Number of added modifications found in the pathway
length.dephos	Number of removed modifications found in the pathway
ptm.genes	Proteins affected by PTM
ptm.logFC	PTM fold change
phospho.genes	Proteins affected by addded PTM
phospho.logFC	Added PTM fold change
dephospho.genes	Proteins affected by removed PTM
dephospho.logFC	Removed PTM fold change
target.genes	Genes targeted in the pathway

## Sheet: CPTAC-CAF_low
L	R	pw.id	pw.name	pval	qval	L.logFC	R.logFC	LR.corr	LR.pval	pvalLRT	pvalRPTM	rank	rank.corr	length.targets	length.ptm	length.ubi	length.deubi	ptm.genes	ptm.logFC	phospho.genes	phospho.logFC	dephospho.genes	dephospho.logFC	target.genes
ACTR2	ADRB2	R-HSA-418555	G alpha (s) signalling events	0.010931	0.0705919	0.0260804	0.104653	0.00923077	0.0185762	0.010931	1	24	-0.587879	32	NA	NA	NA	NA	NA	NA	NA	NA	NA	GNB4;PDE4A;GRK6;GNG11;ARRB2;GNG2;PDE7A;GRK3;GNG12;GNB2;GPR39;GNGT2;GNB3;ARRB1;PDE8A;SRC;PDE2A;GNB1;GNG4;GNG10;PDE3A;OR4C16;GRK2;GNB5;GNG7;PDE1A;PDE1B;GRK5;GNAS;PDE3B;GNG5;PDE4D
ACTR2	ADRB2	R-HSA-500792	GPCR ligand binding	0.0179195	0.0848108	0.0260804	0.104653	0.00923077	0.0185762	0.0179195	1	13	0.454545	18	NA	NA	NA	NA	NA	NA	NA	NA	NA	GNB4;GNG11;GNG2;F2R;GNG12;GNB2;ANXA1;GNGT2;GNB3;FZD1;GNB1;GNG4;GNG10;GNB5;GNG7;NTS;GNAS;GNG5
ACTR2	ADRB2	R-HSA-5689880	Ub-specific processing proteases	0.0118134	0.0725137	0.0260804	0.104653	0.00923077	0.0185762	0.0137155	0.861317	30	-0.0181818	40	60	0	60	LMNA_208;FLNA_367;LMNA_515;LMNA_90;FLNA_2000;PCNA_164;LMNA_270;LMNA_144;LMNA_260;PCNA_77;FLNA_916;FLNA_299;FLNA_982;LMNA_78;LMNA_265;LMNA_32;FLNA_58;PITPNA_208;LMNA_108;LMNA_180;FLNA_906;PITPNA_185;FLNA_2473;LMNA_378;FLNA_2361;PCNA_248;LMNA_97;FLNA_2621;FLNA_42;LMNA_201;LMNA_420;FLNA_338;PITPNA_152;LMNA_597;FLNA_1019;FLNA_1801;LMNA_457;LMNA_486;FLNA_508;LMNA_181;LMNA_233;FLNA_2569;FLNA_781;PITPNA…	-0.00140707141298921;0.0025226691467733;0.00208133888149436;-0.0120365165883733;-0.00316513567823853;0.0068228833924301;-0.00369616768860688;0.00584224615265549;-0.00311561243493881;0.00969740696125151;-0.00492347441955543;0.000717722653829062;-0.00258431852053908;-0.000411434234471493;-0.00426672952801736;0.00305824218722527;-0.000846573818692482;-0.00489915092321302;0.00116293228002171;-0.00592…	NA	NA	LMNA_208;FLNA_367;LMNA_515;LMNA_90;FLNA_2000;PCNA_164;LMNA_270;LMNA_144;LMNA_260;PCNA_77;FLNA_916;FLNA_299;FLNA_982;LMNA_78;LMNA_265;LMNA_32;FLNA_58;PITPNA_208;LMNA_108;LMNA_180;FLNA_906;PITPNA_185;FLNA_2473;LMNA_378;FLNA_2361;PCNA_248;LMNA_97;FLNA_2621;FLNA_42;LMNA_201;LMNA_420;FLNA_338;PITPNA_152;LMNA_597;FLNA_1019;FLNA_1801;LMNA_457;LMNA_486;FLNA_508;LMNA_181;LMNA_233;FLNA_2569;FLNA_781;PITPNA…	-0.00140707141298921;0.0025226691467733;0.00208133888149436;-0.0120365165883733;-0.00316513567823853;0.0068228833924301;-0.00369616768860688;0.00584224615265549;-0.00311561243493881;0.00969740696125151;-0.00492347441955543;0.000717722653829062;-0.00258431852053908;-0.000411434234471493;-0.00426672952801736;0.00305824218722527;-0.000846573818692482;-0.00489915092321302;0.00116293228002171;-0.00592…	DDB2;CCP110;SNX3;USP20;ARRB2;TGFBR1;SMAD4;AXIN1;CFTR;STAM2;CYLD;IKBKG;BECN1;ARRB1;BIRC2;KEAP1;SMAD2;MYC;TRAF2;TP53;HGS;TNKS2;DDX58;BIRC3;USP10;MAP3K7;TNKS;NFKBIA;PTEN;SMAD3;MDM4;RNF146;SKP2;RIPK1;SMURF2;SMAD1;CCNA2;USP33;RNF123;CDC20
ACTR2	ADRB2	R-HSA-8856825	Cargo recognition for clathrin-mediated endocytosis	0.0176132	0.084761	0.0260804	0.104653	0.00923077	0.0185762	0.0176132	1	44	-0.224242	59	NA	NA	NA	NA	NA	NA	NA	NA	NA	REPS1;SGIP1;NECAP1;AP2A1;ITSN2;SH3GL3;CD4;ARRB2;EPS15L1;CD3D;PICALM;GRK3;CD3G;SCARB2;TFRC;CFTR;SH3KBP1;STAM2;STAM;CLTCL1;TGOLN2;CBL;ARRB1;FCHO1;STON1;SYT1;AAK1;STON2;LRP2;LDLR;NECAP2;EPS15;FCHO2;SH3GL1;VAMP3;HGS;DVL2;AP2M1;VAMP8;LDLRAP1;TGFA;IL7R;EPN1;AP2S1;GRK2;DAB2;APOB;SH3GL2;IGF2R;CLTB;AP2A2;VAMP4;AP2B1;VAMP7;ITSN1;M6PR;CLTA;CLTC;EGFR
ACTR2	ADRB2	R-HSA-8856828	Clathrin-mediated endocytosis	0.0055626	0.0582388	0.0260804	0.104653	0.00923077	0.0185762	0.0055626	1	78	0.0545455	105	NA	NA	NA	NA	NA	NA	NA	NA	NA	DNM1;REPS1;FNBP1;PACSIN1;SGIP1;SNX9;NECAP1;AP2A1;ITSN2;SH3GL3;CTTN;CD4;ARRB2;TRIP10;WASL;GAK;CD3D;EPS15L1;PIP5K1C;PICALM;ARPC5;GRK3;CD3G;SCARB2;SYNJ1;ACTR3;CFTR;TFRC;SH3KBP1;STAM2;STAM;GAPVD1;FNBP1L;CLTCL1;TGOLN2;CBL;AGFG1;ARRB1;HIP1R;PACSIN2;HIP1;FCHO1;STON1;SYT1;DNM2;AAK1;EPN2;SYNJ2;ARPC1A;STON2;LRP2;LDLR;ARPC2;NECAP2;EPS15;FCHO2;SH3GL1;VAMP3;HGS;DVL2;AP2M1;VAMP8;TGFA;LDLRAP1;COPS7B;ARPC3;SNX18…
ACTR2	ADRB2	R-HSA-9660821	ADORA2B mediated anti-inflammatory cytokines production	0.00650756	0.0606111	0.0260804	0.104653	0.00923077	0.0185762	0.00650756	1	16	-0.163636	22	NA	NA	NA	NA	NA	NA	NA	NA	NA	GNB4;PRKACA;GNG11;PRKACB;GNG2;GNG12;GNB2;GPR39;GNGT2;GNB3;GNB1;GNG4;GNG10;PRKAR1A;GNB5;GNG7;PRKAR1B;PRKAR2B;GNAS;PRKAR2A;CREB1;GNG5
ACTR2	ADRB2	R-HSA-9662851	Anti-inflammatory response favouring Leishmania parasite infection	0.00163382	0.0550561	0.0260804	0.104653	0.00923077	0.0185762	0.00163382	1	58	-0.0909091	78	NA	NA	NA	NA	NA	NA	NA	NA	NA	GNB4;IGHV4-39;IGKV1-17;IGLV2-11;PRKACA;GNG11;PRKACB;GNG2;IGHV4-34;ITPR2;CD3G;FCGR2A;GNG12;GNB2;IGLV2-23;GPR39;GNGT2;GNB3;IGHV3-53;IGLV2-8;IGLV1-44;IGLV1-51;IGHV2-70;IGLV2-14;FCGR1A;IGLV3-19;FYN;PLCG2;GNAI2;GNB1;GNG4;GNG10;PLCG1;PRKAR1A;IGHV3-11;IGLC7;IGHG4;IGLV3-25;IGLV1-40;IGHG1;IGKV4-1;IGHV1-2;ITPR1;IGHG3;IGHV3-48;IGLV3-27;FCGR3A;IGKV3-20;GNB5;IGLV3-21;MAPK14;GNG7;IGKV1D-16;IGKV1-16;PRKAR1B;IGH…
ACTR2	ADRB2	R-HSA-9664433	Leishmania parasite growth and survival	0.00163382	0.0550561	0.0260804	0.104653	0.00923077	0.0185762	0.00163382	1	58	-0.0909091	78	NA	NA	NA	NA	NA	NA	NA	NA	NA	GNB4;IGHV4-39;IGKV1-17;IGLV2-11;PRKACA;GNG11;PRKACB;GNG2;IGHV4-34;ITPR2;CD3G;FCGR2A;GNG12;GNB2;IGLV2-23;GPR39;GNGT2;GNB3;IGHV3-53;IGLV2-8;IGLV1-44;IGLV1-51;IGHV2-70;IGLV2-14;FCGR1A;IGLV3-19;FYN;PLCG2;GNAI2;GNB1;GNG4;GNG10;PLCG1;PRKAR1A;IGHV3-11;IGLC7;IGHG4;IGLV3-25;IGLV1-40;IGHG1;IGKV4-1;IGHV1-2;ITPR1;IGHG3;IGHV3-48;IGLV3-27;FCGR3A;IGKV3-20;GNB5;IGLV3-21;MAPK14;GNG7;IGKV1D-16;IGKV1-16;PRKAR1B;IGH…
ACTR2	LDLR	R-HSA-174824	Plasma lipoprotein assembly, remodeling, and clearance	0.0641156	0.152628	0.0260804	0.141339	0.158974	0.584235	0.0641156	1	15	-0.187879	21	NA	NA	NA	NA	NA	NA	NA	NA	NA	AP2A1;LPL;ABCA1;AP2M1;APOA4;LDLRAP1;ALB;APOE;AP2S1;APOA1;LIPA;APOB;SOAT1;APOA2;AP2A2;AP2B1;ABCG1;CETP;VLDLR;CLTA;CLTC
ACTR2	LDLR	R-HSA-196854	Metabolism of vitamins and cofactors	0.341902	0.390794	0.0260804	0.141339	0.158974	0.584235	0.341902	1	12	-0.418182	16	NA	NA	NA	NA	NA	NA	NA	NA	NA	LRP8;SDC1;GPC1;SDC4;AGRN;LRP2;APOA4;HSPG2;APOE;APOA1;GPC6;GPC4;APOB;APOA2;GPC3;SDC2
ACTR2	LDLR	R-HSA-2187338	Visual phototransduction	0.401438	0.44171	0.0260804	0.141339	0.158974	0.584235	0.401438	1	13	0.333333	18	NA	NA	NA	NA	NA	NA	NA	NA	NA	LRP8;PRKCA;SDC1;GPC1;SDC4;AGRN;LRP2;APOA4;PRKCQ;HSPG2;APOE;APOA1;GPC6;GPC4;APOB;APOA2;GPC3;SDC2
ACTR2	LDLR	R-HSA-418594	G alpha (i) signalling events	0.433086	0.47012	0.0260804	0.141339	0.158974	0.584235	0.433086	1	80	-0.284848	107	NA	NA	NA	NA	NA	NA	NA	NA	NA	GNB4;PDE4A;PRKACA;PPP3CB;GNG11;CCL19;PRKACB;AKR1B10;CXCL10;CXCR4;GNG2;ITPR2;PPP3R1;DHRS3;GNG12;HCAR2;ANXA1;GNB2;CAMK2D;LRP8;CCR6;CXCL16;CXCL1;GNGT2;GNB3;CXCL6;PRKCA;FPR2;SDC1;RETSAT;APP;POMC;GPC1;PPP3CA;LPAR2;SRC;SDC4;AGRN;RBP2;PPP2CB;LRP2;PPP2R1B;CCR1;GNAI2;SAA1;CCL5;PRKCD;MAPK1;S1PR1;GNG10;PSAP;GNB1;GNG4;PRKAR1A;PRKCQ;APOA4;CCL16;LPAR1;HSPG2;CAMK4;PPP2R5D;C3;CCL20;APOE;ITPR1;CXCL9;CCL21;PF4;C5A…
ACTR2	LDLR	R-HSA-6806667	Metabolism of fat-soluble vitamins	0.341902	0.390794	0.0260804	0.141339	0.158974	0.584235	0.341902	1	12	-0.418182	16	NA	NA	NA	NA	NA	NA	NA	NA	NA	LRP8;SDC1;GPC1;SDC4;AGRN;LRP2;APOA4;HSPG2;APOE;APOA1;GPC6;GPC4;APOB;APOA2;GPC3;SDC2
ACTR2	LDLR	R-HSA-8856825	Cargo recognition for clathrin-mediated endocytosis	0.54102	0.565453	0.0260804	0.141339	0.158974	0.584235	0.54102	1	42	-0.272727	57	NA	NA	NA	NA	NA	NA	NA	NA	NA	REPS1;NECAP1;SGIP1;SH3GL3;ITSN2;AP2A1;CD4;ARRB2;EPS15L1;CD3D;PICALM;CD3G;SCARB2;TFRC;CFTR;SH3KBP1;STAM2;STAM;CLTCL1;TGOLN2;CBL;FCHO1;ARRB1;STON1;SYT1;AAK1;STON2;LRP2;NECAP2;EPS15;SH3GL1;FCHO2;VAMP3;HGS;DVL2;AP2M1;VAMP8;LDLRAP1;TGFA;IL7R;EPN1;AP2S1;DAB2;APOB;SH3GL2;IGF2R;CLTB;AP2A2;VAMP4;AP2B1;VAMP7;ITSN1;M6PR;CLTA;CLTC;ADRB2;EGFR
ACTR2	LDLR	R-HSA-8856828	Clathrin-mediated endocytosis	0.198409	0.269209	0.0260804	0.141339	0.158974	0.584235	0.198409	1	77	0.00606061	103	NA	NA	NA	NA	NA	NA	NA	NA	NA	REPS1;PACSIN1;FNBP1;DNM1;NECAP1;SNX9;SGIP1;SH3GL3;ITSN2;AP2A1;CTTN;CD4;TRIP10;WASL;GAK;ARRB2;CD3D;EPS15L1;PIP5K1C;PICALM;ARPC5;CD3G;SCARB2;SYNJ1;ACTR3;CFTR;TFRC;SH3KBP1;STAM2;STAM;GAPVD1;FNBP1L;CLTCL1;TGOLN2;CBL;AGFG1;PACSIN2;FCHO1;HIP1;HIP1R;ARRB1;STON1;SYT1;DNM2;AAK1;EPN2;SYNJ2;ARPC1A;STON2;LRP2;NECAP2;EPS15;ARPC2;SH3GL1;FCHO2;VAMP3;HGS;DVL2;AP2M1;VAMP8;LDLRAP1;TGFA;COPS7B;SNX18;ARPC3;IL7R;EPN1…
ACTR2	LDLR	R-HSA-8964026	Chylomicron clearance	0.198414	0.269209	0.0260804	0.141339	0.158974	0.584235	0.198414	1	2	0.321212	3	NA	NA	NA	NA	NA	NA	NA	NA	NA	LDLRAP1;APOE;APOB
ACTR2	LDLR	R-HSA-8964038	LDL clearance	0.0948369	0.188822	0.0260804	0.141339	0.158974	0.584235	0.0948369	1	8	-0.187879	11	NA	NA	NA	NA	NA	NA	NA	NA	NA	AP2A1;AP2M1;LDLRAP1;AP2S1;LIPA;APOB;SOAT1;AP2A2;AP2B1;CLTA;CLTC
ACTR2	LDLR	R-HSA-8964043	Plasma lipoprotein clearance	0.0765306	0.167863	0.0260804	0.141339	0.158974	0.584235	0.0765306	1	10	-0.187879	14	NA	NA	NA	NA	NA	NA	NA	NA	NA	AP2A1;AP2M1;LDLRAP1;APOE;AP2S1;APOA1;LIPA;APOB;SOAT1;AP2A2;AP2B1;VLDLR;CLTA;CLTC
ACTR2	LDLR	R-HSA-975634	Retinoid metabolism and transport	0.341902	0.390794	0.0260804	0.141339	0.158974	0.584235	0.341902	1	12	-0.418182	16	NA	NA	NA	NA	NA	NA	NA	NA	NA	LRP8;SDC1;GPC1;SDC4;AGRN;LRP2;APOA4;HSPG2;APOE;APOA1;GPC6;GPC4;APOB;APOA2;GPC3;SDC2
ACTR2	LRP2	R-HSA-196854	Metabolism of vitamins and cofactors	0.303365	0.356221	0.0260804	0.104657	0.120684	0.584235	0.303365	1	11	0.151515	15	NA	NA	NA	NA	NA	NA	NA	NA	NA	LRP8;SDC1;GPC1;SDC4;AGRN;APOA4;HSPG2;APOE;APOA1;GPC6;GPC4;APOB;APOA2;GPC3;SDC2
ACTR2	LRP2	R-HSA-2187338	Visual phototransduction	0.364522	0.409188	0.0260804	0.104657	0.120684	0.584235	0.364522	1	12	-0.260606	17	NA	NA	NA	NA	NA	NA	NA	NA	NA	LRP8;PRKCA;SDC1;GPC1;SDC4;AGRN;APOA4;PRKCQ;HSPG2;APOE;APOA1;GPC6;GPC4;APOB;APOA2;GPC3;SDC2
ACTR2	LRP2	R-HSA-418594	G alpha (i) signalling events	0.421619	0.459835	0.0260804	0.104657	0.120684	0.584235	0.421619	1	79	0.345455	106	NA	NA	NA	NA	NA	NA	NA	NA	NA	GNB4;PDE4A;PRKACA;PPP3CB;GNG11;CCL19;PRKACB;AKR1B10;CXCL10;CXCR4;GNG2;ITPR2;PPP3R1;DHRS3;GNG12;HCAR2;ANXA1;GNB2;CAMK2D;LRP8;CCR6;CXCL16;CXCL1;GNGT2;GNB3;CXCL6;PRKCA;FPR2;SDC1;RETSAT;APP;POMC;GPC1;PPP3CA;LPAR2;SRC;SDC4;AGRN;RBP2;PPP2CB;PPP2R1B;CCR1;GNAI2;SAA1;CCL5;PRKCD;MAPK1;S1PR1;GNG10;PSAP;GNB1;GNG4;PRKAR1A;PRKCQ;APOA4;CCL16;LPAR1;HSPG2;CAMK4;PPP2R5D;C3;CCL20;ITPR1;APOE;CXCL9;CCL21;PF4;C5AR1;AP…
ACTR2	LRP2	R-HSA-6806667	Metabolism of fat-soluble vitamins	0.303365	0.356221	0.0260804	0.104657	0.120684	0.584235	0.303365	1	11	0.151515	15	NA	NA	NA	NA	NA	NA	NA	NA	NA	LRP8;SDC1;GPC1;SDC4;AGRN;APOA4;HSPG2;APOE;APOA1;GPC6;GPC4;APOB;APOA2;GPC3;SDC2
ACTR2	LRP2	R-HSA-8856825	Cargo recognition for clathrin-mediated endocytosis	0.54102	0.565453	0.0260804	0.104657	0.120684	0.584235	0.54102	1	42	0.357576	57	NA	NA	NA	NA	NA	NA	NA	NA	NA	REPS1;NECAP1;SGIP1;SH3GL3;ITSN2;AP2A1;CD4;ARRB2;EPS15L1;CD3D;PICALM;CD3G;SCARB2;TFRC;CFTR;SH3KBP1;STAM2;STAM;CLTCL1;TGOLN2;CBL;FCHO1;ARRB1;STON1;SYT1;AAK1;STON2;LDLR;NECAP2;EPS15;SH3GL1;FCHO2;VAMP3;HGS;DVL2;AP2M1;VAMP8;LDLRAP1;TGFA;IL7R;EPN1;AP2S1;DAB2;APOB;SH3GL2;IGF2R;CLTB;AP2A2;VAMP4;AP2B1;VAMP7;ITSN1;M6PR;CLTA;CLTC;ADRB2;EGFR
ACTR2	LRP2	R-HSA-8856828	Clathrin-mediated endocytosis	0.198409	0.269209	0.0260804	0.104657	0.120684	0.584235	0.198409	1	77	0.0181818	103	NA	NA	NA	NA	NA	NA	NA	NA	NA	PACSIN1;REPS1;FNBP1;DNM1;NECAP1;SNX9;SGIP1;SH3GL3;ITSN2;AP2A1;CTTN;CD4;WASL;TRIP10;GAK;ARRB2;CD3D;EPS15L1;PIP5K1C;PICALM;ARPC5;CD3G;SCARB2;SYNJ1;ACTR3;CFTR;TFRC;SH3KBP1;STAM2;STAM;GAPVD1;FNBP1L;CLTCL1;TGOLN2;CBL;AGFG1;PACSIN2;FCHO1;HIP1;HIP1R;ARRB1;STON1;SYT1;DNM2;AAK1;EPN2;SYNJ2;ARPC1A;STON2;LDLR;NECAP2;EPS15;ARPC2;SH3GL1;FCHO2;VAMP3;HGS;DVL2;AP2M1;VAMP8;TGFA;LDLRAP1;COPS7B;SNX18;ARPC3;IL7R;EPN1…
ACTR2	LRP2	R-HSA-975634	Retinoid metabolism and transport	0.303365	0.356221	0.0260804	0.104657	0.120684	0.584235	0.303365	1	11	0.151515	15	NA	NA	NA	NA	NA	NA	NA	NA	NA	LRP8;SDC1;GPC1;SDC4;AGRN;APOA4;HSPG2;APOE;APOA1;GPC6;GPC4;APOB;APOA2;GPC3;SDC2
ADAM10	AXL	R-HSA-194138	Signaling by VEGF	0.280092	0.336293	0.072953	0.0431266	-0.0181197	0.283731	0.280092	1	50	-0.0909091	67	NA	NA	NA	NA	NA	NA	NA	NA	NA	CTNND1;NCKAP1L;PRKCZ;AKT3;CYFIP2;ABI1;NCKAP1;ITPR2;MAPKAPK2;ITGAV;PXN;CYFIP1;PRKCA;CTNNA1;PTK2B;PIK3CA;VAV1;ROCK2;PRKCB;CTNNB1;RASA1;SH2D2A;KDR;ABI2;RAC1;NCF1;ITGB3;SPHK1;PIK3R1;FYN;WASF2;MAPK11;NCF2;CDH5;VEGFA;PRKCD;PAK1;NCF4;SHB;PLCG1;BCAR1;PDPK1;WASF1;NRAS;JUP;PIK3CB;VAV3;NCK1;WASF3;ITPR1;ROCK1;CDC42;RHOA;VAV2;MLST8;AKT2;MAPK14;MAPKAPK3;HSP90AA1;BRK1;PAK2;MTOR;NCK2;AKT1;BAIAP2;PTK2;ITPR3
ADAM10	AXL	R-HSA-4420097	VEGFA-VEGFR2 Pathway	0.279194	0.335378	0.072953	0.0431266	-0.0181197	0.283731	0.279194	1	49	-0.0909091	66	NA	NA	NA	NA	NA	NA	NA	NA	NA	CTNND1;NCKAP1L;PRKCZ;AKT3;CYFIP2;ABI1;NCKAP1;ITPR2;MAPKAPK2;ITGAV;PXN;CYFIP1;PRKCA;CTNNA1;PTK2B;PIK3CA;VAV1;ROCK2;PRKCB;CTNNB1;RASA1;SH2D2A;KDR;ABI2;RAC1;NCF1;ITGB3;SPHK1;PIK3R1;FYN;WASF2;MAPK11;NCF2;CDH5;PRKCD;PAK1;NCF4;SHB;PLCG1;BCAR1;PDPK1;WASF1;NRAS;JUP;PIK3CB;VAV3;NCK1;WASF3;ITPR1;ROCK1;CDC42;RHOA;VAV2;MLST8;AKT2;MAPK14;MAPKAPK3;HSP90AA1;BRK1;PAK2;MTOR;NCK2;AKT1;BAIAP2;PTK2;ITPR3
ADAM10	NOTCH1	R-HSA-157118	Signaling by NOTCH	0.0316447	0.111727	0.072953	-0.139753	-0.00376068	0.301276	0.0316447	1	43	0.0787879	58	NA	NA	NA	NA	NA	NA	NA	NA	NA	EP300;KAT2A;ST3GAL4;TFDP1;ARRB2;E2F3;FABP7;CUL1;TNRC6A;NOTCH3;SKP1;CREBBP;MAML3;CCNC;MAML1;CCND1;ARRB1;MYC;MAML2;PLXND1;HES1;TP53;ST3GAL6;SIRT6;NUMB;CNTN1;CDK8;WWC1;RBPJ;JAG1;ITCH;ELF3;TNRC6B;NOTCH4;AGO3;SNW1;TFDP2;AGO2;SMAD3;RUNX1;POGLUT1;HIF1A;KAT2B;TNRC6C;ACTA2;FLT4;POFUT1;AGO4;AGO1;DTX2;AKT1;PBX1;CREB1;RBX1;DLGAP5;EGFR;GZMB;LFNG
ADAM10	NOTCH1	R-HSA-186712	Regulation of beta-cell development	0.244672	0.306601	0.072953	-0.139753	-0.00376068	0.301276	0.244672	1	8	0.115152	11	NA	NA	NA	NA	NA	NA	NA	NA	NA	EP300;KAT2A;CREBBP;MAML3;MAML1;MAML2;HES1;RBPJ;SNW1;KAT2B;FOXO1
ADAM10	NOTCH1	R-HSA-1912399	Pre-NOTCH Processing in the Endoplasmic Reticulum	0.0740825	0.165437	0.072953	-0.139753	-0.00376068	0.301276	0.0740825	1	3	0.636364	4	NA	NA	NA	NA	NA	NA	NA	NA	NA	NOTCH3;NOTCH4;POGLUT1;POFUT1
ADAM10	NOTCH1	R-HSA-1912408	Pre-NOTCH Transcription and Translation	0.235901	0.299018	0.072953	-0.139753	-0.00376068	0.301276	0.235901	1	19	0.0909091	26	NA	NA	NA	NA	NA	NA	NA	NA	NA	EP300;KAT2A;TFDP1;E2F3;TNRC6A;NOTCH3;CREBBP;MAML3;MAML1;CCND1;MAML2;TP53;SIRT6;RBPJ;ELF3;TNRC6B;NOTCH4;AGO3;SNW1;TFDP2;AGO2;RUNX1;KAT2B;TNRC6C;AGO4;AGO1
ADAM10	NOTCH1	R-HSA-1912420	Pre-NOTCH Processing in Golgi	0.217235	0.283049	0.072953	-0.139753	-0.00376068	0.301276	0.217235	1	3	-0.212121	5	NA	NA	NA	NA	NA	NA	NA	NA	NA	ST3GAL4;NOTCH3;ST3GAL6;NOTCH4;LFNG
ADAM10	NOTCH1	R-HSA-1912422	Pre-NOTCH Expression and Processing	0.198734	0.269298	0.072953	-0.139753	-0.00376068	0.301276	0.198734	1	23	-0.248485	31	NA	NA	NA	NA	NA	NA	NA	NA	NA	EP300;KAT2A;ST3GAL4;TFDP1;E2F3;TNRC6A;NOTCH3;CREBBP;MAML3;MAML1;CCND1;MAML2;ST3GAL6;TP53;SIRT6;RBPJ;ELF3;TNRC6B;NOTCH4;AGO3;SNW1;TFDP2;AGO2;RUNX1;POGLUT1;KAT2B;TNRC6C;POFUT1;AGO4;AGO1;LFNG
ADAM10	NOTCH1	R-HSA-1980143	Signaling by NOTCH1	0.290713	0.346044	0.072953	-0.139753	-0.00376068	0.301276	0.290713	1	18	0.030303	24	NA	NA	NA	NA	NA	NA	NA	NA	NA	EP300;KAT2A;ARRB2;CUL1;SKP1;CREBBP;MAML3;CCNC;MAML1;ARRB1;MYC;MAML2;HES1;NUMB;CNTN1;CDK8;RBPJ;JAG1;ITCH;SNW1;HIF1A;KAT2B;DTX2;RBX1
ADAM10	NOTCH1	R-HSA-210744	Regulation of gene expression in late stage (branching morphogenesis) pancreatic bud precursor cells	0.289313	0.344767	0.072953	-0.139753	-0.00376068	0.301276	0.289313	1	7	-0.0424242	10	NA	NA	NA	NA	NA	NA	NA	NA	NA	EP300;KAT2A;CREBBP;MAML3;MAML1;MAML2;HES1;RBPJ;SNW1;KAT2B
ADAM10	NOTCH1	R-HSA-2122947	NOTCH1 Intracellular Domain Regulates Transcription	0.273576	0.330563	0.072953	-0.139753	-0.00376068	0.301276	0.273576	1	12	-0.0909091	17	NA	NA	NA	NA	NA	NA	NA	NA	NA	EP300;KAT2A;CUL1;SKP1;CREBBP;MAML3;CCNC;MAML1;MYC;MAML2;HES1;CDK8;RBPJ;SNW1;HIF1A;KAT2B;RBX1
ADAM10	NOTCH1	R-HSA-2122948	Activated NOTCH1 Transmits Signal to the Nucleus	0.206981	0.275625	0.072953	-0.139753	-0.00376068	0.301276	0.206981	1	5	0.030303	7	NA	NA	NA	NA	NA	NA	NA	NA	NA	ARRB2;ARRB1;NUMB;CNTN1;JAG1;ITCH;DTX2
ADAM10	NOTCH1	R-HSA-2644602	Signaling by NOTCH1 PEST Domain Mutants in Cancer	0.273576	0.330563	0.072953	-0.139753	-0.00376068	0.301276	0.273576	1	12	-0.0909091	17	NA	NA	NA	NA	NA	NA	NA	NA	NA	EP300;KAT2A;CUL1;SKP1;CREBBP;MAML3;CCNC;MAML1;MYC;MAML2;HES1;CDK8;RBPJ;JAG1;SNW1;KAT2B;RBX1
ADAM10	NOTCH1	R-HSA-2644603	Signaling by NOTCH1 in Cancer	0.273576	0.330563	0.072953	-0.139753	-0.00376068	0.301276	0.273576	1	12	-0.0909091	17	NA	NA	NA	NA	NA	NA	NA	NA	NA	EP300;KAT2A;CUL1;SKP1;CREBBP;MAML3;CCNC;MAML1;MYC;MAML2;HES1;CDK8;RBPJ;JAG1;SNW1;KAT2B;RBX1
ADAM10	NOTCH1	R-HSA-2644605	FBXW7 Mutants and NOTCH1 in Cancer	0.262696	0.322421	0.072953	-0.139753	-0.00376068	0.301276	0.262696	1	2	0.175758	3	NA	NA	NA	NA	NA	NA	NA	NA	NA	CUL1;SKP1;RBX1
ADAM10	NOTCH1	R-HSA-2644606	Constitutive Signaling by NOTCH1 PEST Domain Mutants	0.273576	0.330563	0.072953	-0.139753	-0.00376068	0.301276	0.273576	1	12	-0.0909091	17	NA	NA	NA	NA	NA	NA	NA	NA	NA	EP300;KAT2A;CUL1;SKP1;CREBBP;MAML3;CCNC;MAML1;MYC;MAML2;HES1;CDK8;RBPJ;JAG1;SNW1;KAT2B;RBX1
ADAM10	NOTCH1	R-HSA-2644607	Loss of Function of FBXW7 in Cancer and NOTCH1 Signaling	0.262696	0.322421	0.072953	-0.139753	-0.00376068	0.301276	0.262696	1	2	0.175758	3	NA	NA	NA	NA	NA	NA	NA	NA	NA	CUL1;SKP1;RBX1
ADAM10	NOTCH1	R-HSA-2894858	Signaling by NOTCH1 HD+PEST Domain Mutants in Cancer	0.273576	0.330563	0.072953	-0.139753	-0.00376068	0.301276	0.273576	1	12	-0.0909091	17	NA	NA	NA	NA	NA	NA	NA	NA	NA	EP300;KAT2A;CUL1;SKP1;CREBBP;MAML3;CCNC;MAML1;MYC;MAML2;HES1;CDK8;RBPJ;JAG1;SNW1;KAT2B;RBX1
ADAM10	NOTCH1	R-HSA-2894862	Constitutive Signaling by NOTCH1 HD+PEST Domain Mutants	0.273576	0.330563	0.072953	-0.139753	-0.00376068	0.301276	0.273576	1	12	-0.0909091	17	NA	NA	NA	NA	NA	NA	NA	NA	NA	EP300;KAT2A;CUL1;SKP1;CREBBP;MAML3;CCNC;MAML1;MYC;MAML2;HES1;CDK8;RBPJ;JAG1;SNW1;KAT2B;RBX1
ADAM10	NOTCH1	R-HSA-350054	Notch-HLH transcription pathway	0.293383	0.348672	0.072953	-0.139753	-0.00376068	0.301276	0.293383	1	6	-0.527273	9	NA	NA	NA	NA	NA	NA	NA	NA	NA	KAT2A;NOTCH3;CREBBP;MAML3;MAML1;MAML2;RBPJ;SNW1;KAT2B
ADAM10	NOTCH1	R-HSA-3781865	Diseases of glycosylation	0.198945	0.269325	0.072953	-0.139753	-0.00376068	0.301276	0.198945	1	63	0.442424	85	NA	NA	NA	NA	NA	NA	NA	NA	NA	ADAMTS4;ADAMTSL1;ADAMTS8;THSD1;THSD4;GNE;B4GALT1;ADAMTSL4;ADAMTS7;FMOD;OGN;B4GALT7;CHSY1;ALG1;THBS1;BGN;DPAGT1;ADAMTS15;NOTCH3;GLB1;ACAN;MUC16;B3GLCT;SDC1;ADAMTS5;GPC1;MUC13;PRELP;DCN;AGRN;SDC4;ALG3;MUC5B;OMD;ALG13;NEU1;CSPG4;ADAMTS13;MUC1;VCAN;ALG6;PGM1;ALG12;CTSA;EXT1;ALG11;MPDU1;HSPG2;CFP;ADAMTSL2;ADAMTS1;NOTCH4;ALG8;GALE;POMT1;GPC6;SPON2;ALG2;MGAT2;GPC4;THBS2;SPON1;MUC5AC;SEMA5A;LUM;ADAMTS2;G…
ADAM10	NOTCH1	R-HSA-3906995	Diseases associated with O-glycosylation of proteins	0.0168001	0.0829205	0.072953	-0.139753	-0.00376068	0.301276	0.0168001	1	30	0.163636	40	NA	NA	NA	NA	NA	NA	NA	NA	NA	ADAMTS4;ADAMTSL1;ADAMTS8;THSD1;THSD4;ADAMTSL4;ADAMTS7;THBS1;ADAMTS15;NOTCH3;MUC16;ADAMTS5;B3GLCT;MUC13;MUC5B;ADAMTS13;MUC1;CFP;ADAMTSL2;ADAMTS1;NOTCH4;POMT1;SPON2;THBS2;SPON1;MUC5AC;SEMA5A;ADAMTS2;SBSPON;ADAMTS16;B4GAT1;ADAMTS12;POMGNT1;ADAMTSL5;C1GALT1;MUC4;DAG1;ADAMTSL3;THSD7A;LFNG
ADAM10	NOTCH1	R-HSA-5083630	Defective LFNG causes SCDO3	0.181419	0.255033	0.072953	-0.139753	-0.00376068	0.301276	0.181419	1	1	0.115152	2	NA	NA	NA	NA	NA	NA	NA	NA	NA	NOTCH3;NOTCH4
ADAM10	NOTCH1	R-HSA-5668914	Diseases of metabolism	0.0250394	0.100071	0.072953	-0.139753	-0.00376068	0.301276	0.0250394	1	81	-0.490909	108	NA	NA	NA	NA	NA	NA	NA	NA	NA	HYAL1;ADAMTS4;ADAMTSL1;ADAMTS8;THSD1;THSD4;PC;GNE;ARSB;B4GALT1;ADAMTSL4;ADAMTS7;FMOD;OGN;B4GALT7;CHSY1;ALG1;THBS1;BGN;DPAGT1;IDS;ADAMTS15;ACACA;NOTCH3;GLB1;HLCS;ACAN;MUC16;B3GLCT;SDC1;ADAMTS5;GPC1;MUC13;PRELP;SGSH;DCN;AGRN;SDC4;ALG3;MUC5B;OMD;ALG13;PAPSS2;NEU1;CSPG4;ADAMTS13;MUC1;VCAN;ALG6;PGM1;ALG12;CTSA;GYS1;EXT1;ALG11;MPDU1;HSPG2;CFP;ADAMTSL2;HGSNAT;ADAMTS1;NOTCH4;RPIA;ALG8;GUSB;GALE;POMT1;GPC…
ADAM10	NOTCH1	R-HSA-8878159	Transcriptional regulation by RUNX3	0.253671	0.314697	0.072953	-0.139753	-0.00376068	0.301276	0.253671	1	27	-0.272727	37	NA	NA	NA	NA	NA	NA	NA	NA	NA	EP300;KAT2A;RUNX3;SPP1;KRAS;LEF1;YAP1;ITGA4;FOXO3;CREBBP;MAML3;MAML1;CCND1;BCL2L11;TCF7L2;MYC;MAML2;ITGAL;CTNNB1;SRC;HES1;TP53;ZFHX3;RBPJ;JAG1;SNW1;TEAD1;BRD2;SMAD3;TEAD3;SMURF1;CBFB;RUNX1;KAT2B;SMURF2;TEAD4;CDKN1A
ADAM10	NOTCH1	R-HSA-8941856	RUNX3 regulates NOTCH signaling	0.261569	0.321569	0.072953	-0.139753	-0.00376068	0.301276	0.261569	1	9	0.115152	12	NA	NA	NA	NA	NA	NA	NA	NA	NA	EP300;KAT2A;RUNX3;CREBBP;MAML3;MAML1;MAML2;HES1;RBPJ;JAG1;SNW1;KAT2B
ADAM10	NOTCH1	R-HSA-9012852	Signaling by NOTCH3	0.269666	0.32818	0.072953	-0.139753	-0.00376068	0.301276	0.269666	1	13	0.030303	18	NA	NA	NA	NA	NA	NA	NA	NA	NA	EP300;KAT2A;FABP7;NOTCH3;CREBBP;MAML3;MAML1;MAML2;PLXND1;HES1;WWC1;RBPJ;JAG1;SNW1;KAT2B;PBX1;DLGAP5;EGFR
ADAM10	NOTCH1	R-HSA-9013508	NOTCH3 Intracellular Domain Regulates Transcription	0.276237	0.332817	0.072953	-0.139753	-0.00376068	0.301276	0.276237	1	12	0.115152	16	NA	NA	NA	NA	NA	NA	NA	NA	NA	EP300;KAT2A;FABP7;NOTCH3;CREBBP;MAML3;MAML1;MAML2;PLXND1;HES1;WWC1;RBPJ;SNW1;KAT2B;PBX1;DLGAP5
ADAM10	NOTCH1	R-HSA-9013694	Signaling by NOTCH4	0.238092	0.301163	0.072953	-0.139753	-0.00376068	0.301276	0.238092	1	12	-0.030303	17	NA	NA	NA	NA	NA	NA	NA	NA	NA	EP300;KAT2A;CUL1;SKP1;CREBBP;MAML3;MAML1;MAML2;HES1;RBPJ;JAG1;NOTCH4;SNW1;KAT2B;ACTA2;FLT4;RBX1
ADAM10	NOTCH1	R-HSA-9013695	NOTCH4 Intracellular Domain Regulates Transcription	0.207189	0.275625	0.072953	-0.139753	-0.00376068	0.301276	0.207189	1	9	0.0909091	12	NA	NA	NA	NA	NA	NA	NA	NA	NA	EP300;KAT2A;CREBBP;MAML3;MAML1;MAML2;HES1;RBPJ;SNW1;KAT2B;ACTA2;FLT4
ADAM15	ITGA5	R-HSA-1566948	Elastic fibre formation	0.0920607	0.186051	0.268391	-0.0401115	-0.0646154	0.110496	0.0920607	1	6	0.175758	8	NA	NA	NA	NA	NA	NA	NA	NA	NA	FBN1;MFAP2;FN1;MFAP5;ITGB1;FBN2;TGFB1;FBN3
ADAM15	ITGA5	R-HSA-1566977	Fibronectin matrix formation	0.0735628	0.164962	0.268391	-0.0401115	-0.0646154	0.110496	0.0735628	1	1	0.309091	2	NA	NA	NA	NA	NA	NA	NA	NA	NA	FN1;ITGB1
ADAM15	ITGA5	R-HSA-202733	Cell surface interactions at the vascular wall	0.00959227	0.0691472	0.268391	-0.0401115	-0.0646154	0.110496	0.00959227	1	48	-0.127273	65	NA	NA	NA	NA	NA	NA	NA	NA	NA	IGHV4-39;IGLV2-11;IGKV1-17;LCK;IGHV4-34;ITGA4;FN1;IGLV2-23;IGLV2-8;IGHV3-53;IGLV1-51;IGLV1-44;ATP1B3;ATP1B1;SLC3A2;INPP5D;ITGAL;IGHV2-70;SHC1;LYN;IGLV2-14;ITGB3;PECAM1;ITGB1;FYN;PROCR;IGLV3-19;PLCG1;IGHV3-11;IGLC7;NRAS;IGLV3-25;GP6;IGLV1-40;IGKV4-1;IGHV1-2;IGHV3-48;IGLV3-27;IGKV3-20;IGLV3-21;APOB;SLC7A7;IGHM;IGKV1-16;IGKV1D-16;PTPN11;IGHV3-30;IGLV7-43;IGHV1-46;IGLV1-47;ATP1B2;SOS1;IGLV6-57;IGKV3-…
ADAM15	ITGA5	R-HSA-216083	Integrin cell surface interactions	0.105332	0.197646	0.268391	-0.0401115	-0.0646154	0.110496	0.105332	1	6	0.187879	9	NA	NA	NA	NA	NA	NA	NA	NA	NA	SPP1;COMP;ITGA4;FN1;ITGAL;AGRN;KDR;ITGB1;COL18A1
ADAM15	ITGA5	R-HSA-373760	L1CAM interactions	0.0146346	0.0796033	0.268391	-0.0401115	-0.0646154	0.110496	0.0146346	1	18	0.0181818	24	NA	NA	NA	NA	NA	NA	NA	NA	NA	AP2A1;DPYSL2;MAPK3;MAP2K1;DNM2;RAC1;ITGB1;PAK1;MAPK1;RPS6KA2;AP2M1;ITGA1;RPS6KA5;AP2S1;VAV2;SH3GL2;AP2A2;AP2B1;RPS6KA3;MAP2K2;RPS6KA1;CLTA;CLTC;EGFR
ADAM15	ITGA5	R-HSA-445144	Signal transduction by L1	0.100845	0.195085	0.268391	-0.0401115	-0.0646154	0.110496	0.100845	1	6	0.175758	8	NA	NA	NA	NA	NA	NA	NA	NA	NA	MAPK3;MAP2K1;RAC1;ITGB1;PAK1;MAPK1;VAV2;MAP2K2
ADAM15	ITGA5	R-HSA-8878166	Transcriptional regulation by RUNX2	0.0119657	0.0727415	0.268391	-0.0401115	-0.0646154	0.110496	0.0119657	1	24	-0.406061	33	NA	NA	NA	NA	NA	NA	NA	NA	NA	HIVEP3;AKT3;YAP1;ITGBL1;CUL1;MAPK3;GSK3B;SKP1;CCND1;MMP13;LGALS3;DLX6;HES1;MAPK1;BAX;WWTR1;SMURF1;AKT2;GLI2;CBFB;WWP1;UBA52;RUNX1;CDK1;SKP2;GLI3;SMAD1;CDKN1A;AKT1;RBX1;CDK4;STAT1;RB1
ADAM15	ITGA5	R-HSA-8941332	RUNX2 regulates genes involved in cell migration	0.0963466	0.190178	0.268391	-0.0401115	-0.0646154	0.110496	0.0963466	1	2	-0.0424242	3	NA	NA	NA	NA	NA	NA	NA	NA	NA	ITGBL1;MMP13;CBFB
ADAM15	ITGA9	R-HSA-216083	Integrin cell surface interactions	0.0316423	0.111727	0.268391	-0.200741	-0.139829	0.0354324	0.0316423	1	4	-0.115152	6	NA	NA	NA	NA	NA	NA	NA	NA	NA	SPP1;ITGA4;ITGAL;AGRN;KDR;ITGB1
ADAM15	ITGA9	R-HSA-3000178	ECM proteoglycans	0.0222662	0.0938167	0.268391	-0.200741	-0.139829	0.0354324	0.0222662	1	2	-0.454545	3	NA	NA	NA	NA	NA	NA	NA	NA	NA	AGRN;ITGB1;ITGB5
ADAM15	ITGA9	R-HSA-373760	L1CAM interactions	0.00249797	0.0550561	0.268391	-0.200741	-0.139829	0.0354324	0.00249797	1	18	0.624242	25	NA	NA	NA	NA	NA	NA	NA	NA	NA	AP2A1;DPYSL2;MAPK3;MAP2K1;DNM2;RAC1;ITGB1;PAK1;MAPK1;RPS6KA2;AP2M1;ITGA1;RPS6KA5;AP2S1;VAV2;SH3GL2;AP2A2;AP2B1;RPS6KA3;MAP2K2;RPS6KA1;L1CAM;CLTA;CLTC;EGFR
ADAM15	ITGA9	R-HSA-445144	Signal transduction by L1	0.0296221	0.109065	0.268391	-0.200741	-0.139829	0.0354324	0.0296221	1	6	-0.236364	9	NA	NA	NA	NA	NA	NA	NA	NA	NA	MAPK3;MAP2K1;RAC1;ITGB1;PAK1;MAPK1;VAV2;MAP2K2;L1CAM
ADAM15	ITGAV	R-HSA-1566948	Elastic fibre formation	0.204553	0.273818	0.268391	-0.0542138	0.189744	0.224777	0.204553	1	9	-0.29697	12	NA	NA	NA	NA	NA	NA	NA	NA	NA	ITGB8;FBN1;MFAP2;MFAP5;ITGB3;TGFB3;ITGB1;ITGB6;FBN2;ITGB5;FBN3;VTN
ADAM15	ITGAV	R-HSA-194138	Signaling by VEGF	0.220361	0.285301	0.268391	-0.0542138	0.189744	0.224777	0.220361	1	46	0.0787879	62	NA	NA	NA	NA	NA	NA	NA	NA	NA	CTNND1;NCKAP1L;PRKCZ;AKT3;CYFIP2;ABI1;NCKAP1;ITPR2;MAPKAPK2;PXN;PTK2B;CYFIP1;PRKCA;CTNNA1;VAV1;ROCK2;PRKCB;CTNNB1;RASA1;KDR;ITGB3;ABI2;RAC1;NCF1;SPHK1;FYN;WASF2;MAPK11;AXL;NCF2;CDH5;PRKCD;PAK1;NCF4;SHB;PLCG1;BCAR1;PDPK1;WASF1;NRAS;JUP;VAV3;NCK1;WASF3;ITPR1;ROCK1;CDC42;RHOA;VAV2;MLST8;AKT2;MAPK14;MAPKAPK3;HSP90AA1;BRK1;PAK2;MTOR;NCK2;AKT1;BAIAP2;PTK2;ITPR3
ADAM15	ITGAV	R-HSA-202733	Cell surface interactions at the vascular wall	0.0246928	0.0993669	0.268391	-0.0542138	0.189744	0.224777	0.0246928	1	50	0.454545	67	NA	NA	NA	NA	NA	NA	NA	NA	NA	IGHV4-39;IGLV2-11;IGKV1-17;LCK;IGHV4-34;ITGA4;IGLV2-23;FN1;IGLV2-8;IGHV3-53;SDC1;IGLV1-51;IGLV1-44;ATP1B3;ATP1B1;SLC3A2;INPP5D;ITGAL;IGHV2-70;ITGB3;SHC1;LYN;IGLV2-14;PECAM1;ITGB1;FYN;PROCR;IGLV3-19;PLCG1;IGHV3-11;IGLC7;NRAS;IGLV3-25;GP6;IGLV1-40;ITGA5;IGKV4-1;IGHV1-2;IGHV3-48;IGLV3-27;IGKV3-20;IGLV3-21;APOB;SLC7A7;IGHM;IGKV1-16;IGKV1D-16;PTPN11;IGHV3-30;IGLV7-43;IGHV1-46;IGLV1-47;ATP1B2;SOS1;IGLV…
ADAM15	ITGAV	R-HSA-210990	PECAM1 interactions	0.211578	0.279899	0.268391	-0.0542138	0.189744	0.224777	0.211578	1	6	0.418182	8	NA	NA	NA	NA	NA	NA	NA	NA	NA	LCK;INPP5D;ITGB3;LYN;PECAM1;FYN;PLCG1;PTPN11
ADAM15	ITGAV	R-HSA-2129379	Molecules associated with elastic fibres	0.205144	0.27396	0.268391	-0.0542138	0.189744	0.224777	0.205144	1	6	0.830303	8	NA	NA	NA	NA	NA	NA	NA	NA	NA	ITGB8;FBN1;ITGB3;TGFB3;ITGB1;ITGB6;ITGB5;VTN
ADAM15	ITGAV	R-HSA-216083	Integrin cell surface interactions	0.223392	0.288608	0.268391	-0.0542138	0.189744	0.224777	0.223392	1	12	0.272727	17	NA	NA	NA	NA	NA	NA	NA	NA	NA	ITGB8;SPP1;COMP;FBN1;COL4A2;ITGA4;ITGAL;KDR;ITGB3;COL4A4;AGRN;PECAM1;ITGB1;ITGB6;ITGB5;COL18A1;VTN
ADAM15	ITGAV	R-HSA-3000157	Laminin interactions	0.180175	0.254158	0.268391	-0.0542138	0.189744	0.224777	0.180175	1	4	0.236364	6	NA	NA	NA	NA	NA	NA	NA	NA	NA	COL4A2;COL4A4;LAMC1;ITGB1;LAMA1;COL18A1
ADAM15	ITGAV	R-HSA-3000170	Syndecan interactions	0.148112	0.229375	0.268391	-0.0542138	0.189744	0.224777	0.148112	1	3	0.236364	5	NA	NA	NA	NA	NA	NA	NA	NA	NA	SDC1;ITGB3;ITGB1;ITGB5;VTN
ADAM15	ITGAV	R-HSA-3000171	Non-integrin membrane-ECM interactions	0.194309	0.265651	0.268391	-0.0542138	0.189744	0.224777	0.194309	1	8	0.29697	11	NA	NA	NA	NA	NA	NA	NA	NA	NA	COL4A2;SDC1;ITGB3;COL4A4;AGRN;LAMC1;ITGB1;FGF2;LAMA1;ITGB5;VTN
ADAM15	ITGAV	R-HSA-3000178	ECM proteoglycans	0.216928	0.282977	0.268391	-0.0542138	0.189744	0.224777	0.216928	1	9	0.830303	12	NA	NA	NA	NA	NA	NA	NA	NA	NA	COMP;COL4A2;ITGB3;COL4A4;AGRN;TGFB3;LAMC1;ITGB1;ITGB6;LAMA1;ITGB5;VTN
ADAM15	ITGAV	R-HSA-373760	L1CAM interactions	0.0353615	0.117008	0.268391	-0.0542138	0.189744	0.224777	0.0353615	1	20	0.224242	27	NA	NA	NA	NA	NA	NA	NA	NA	NA	AP2A1;DPYSL2;MAPK3;MAP2K1;DNM2;ITGB3;RAC1;LAMC1;ITGB1;PAK1;MAPK1;RPS6KA2;AP2M1;ITGA1;LAMA1;RPS6KA5;AP2S1;VAV2;SH3GL2;AP2A2;AP2B1;RPS6KA3;MAP2K2;RPS6KA1;CLTA;CLTC;EGFR
ADAM15	ITGAV	R-HSA-4420097	VEGFA-VEGFR2 Pathway	0.220361	0.285301	0.268391	-0.0542138	0.189744	0.224777	0.220361	1	46	0.0787879	62	NA	NA	NA	NA	NA	NA	NA	NA	NA	CTNND1;NCKAP1L;PRKCZ;AKT3;CYFIP2;ABI1;NCKAP1;ITPR2;MAPKAPK2;PXN;PTK2B;CYFIP1;PRKCA;CTNNA1;VAV1;ROCK2;PRKCB;CTNNB1;RASA1;KDR;ITGB3;ABI2;RAC1;NCF1;SPHK1;FYN;WASF2;MAPK11;AXL;NCF2;CDH5;PRKCD;PAK1;NCF4;SHB;PLCG1;BCAR1;PDPK1;WASF1;NRAS;JUP;VAV3;NCK1;WASF3;ITPR1;ROCK1;CDC42;RHOA;VAV2;MLST8;AKT2;MAPK14;MAPKAPK3;HSP90AA1;BRK1;PAK2;MTOR;NCK2;AKT1;BAIAP2;PTK2;ITPR3
ADAM15	ITGAV	R-HSA-445144	Signal transduction by L1	0.187917	0.260991	0.268391	-0.0542138	0.189744	0.224777	0.187917	1	6	0.6	9	NA	NA	NA	NA	NA	NA	NA	NA	NA	MAPK3;MAP2K1;ITGB3;RAC1;ITGB1;PAK1;MAPK1;VAV2;MAP2K2
ADAM15	ITGB1	R-HSA-1500931	Cell-Cell communication	0.0401462	0.122933	0.268391	0.0523848	0.301197	0.153937	0.0401462	1	9	0.539394	12	NA	NA	NA	NA	NA	NA	NA	NA	NA	ITGA6;WASL;ILK;PXN;PTK2B;FYN;NCK1;TYROBP;PTPN11;SIRPA;CD47;PTK2
ADAM15	ITGB1	R-HSA-1566948	Elastic fibre formation	0.115618	0.205847	0.268391	0.0523848	0.301197	0.153937	0.115618	1	8	0.212121	11	NA	NA	NA	NA	NA	NA	NA	NA	NA	FBN1;ITGAV;MFAP2;FN1;MFAP5;TGFB3;FBN2;ITGA5;FBN3;ITGA8;VTN
ADAM15	ITGB1	R-HSA-1566977	Fibronectin matrix formation	0.102484	0.195965	0.268391	0.0523848	0.301197	0.153937	0.102484	1	1	-0.224242	2	NA	NA	NA	NA	NA	NA	NA	NA	NA	FN1;ITGA5
ADAM15	ITGB1	R-HSA-198933	Immunoregulatory interactions between a Lymphoid and a non-Lymphoid cell	0.112889	0.203596	0.268391	0.0523848	0.301197	0.153937	0.112889	1	1	-0.321212	2	NA	NA	NA	NA	NA	NA	NA	NA	NA	ITGA4;ITGAL
ADAM15	ITGB1	R-HSA-202733	Cell surface interactions at the vascular wall	0.0140339	0.0782048	0.268391	0.0523848	0.301197	0.153937	0.0140339	1	55	-0.0909091	74	NA	NA	NA	NA	NA	NA	NA	NA	NA	IGHV4-39;IGLV2-11;IGKV1-17;ITGA6;LCK;IGHV4-34;ITGA4;ITGAV;FN1;IGLV2-23;IGLV2-8;IGHV3-53;SDC1;IGLV1-51;IGLV1-44;ATP1B3;ATP1B1;SLC3A2;INPP5D;ITGAL;IGHV2-70;SHC1;LYN;IGLV2-14;ITGB3;JAM3;ITGA3;ITGAX;PECAM1;FYN;PROCR;IGLV3-19;PLCG1;IGHV3-11;IGLC7;NRAS;IGLV3-25;JAM2;ITGA5;GP6;IGLV1-40;IGKV4-1;IGHV1-2;IGHV3-48;IGLV3-27;IGKV3-20;IGLV3-21;APOB;SLC7A7;IGHM;IGKV1-16;IGKV1D-16;PTPN11;IGHV3-30;IGLV7-43;IGHV1-…
ADAM15	ITGB1	R-HSA-210991	Basigin interactions	0.0141517	0.0782308	0.268391	0.0523848	0.301197	0.153937	0.0141517	1	7	-0.030303	10	NA	NA	NA	NA	NA	NA	NA	NA	NA	ITGA6;ATP1B3;ATP1B1;SLC3A2;ITGA3;SLC7A7;ATP1B2;BSG;L1CAM;SLC7A6
ADAM15	ITGB1	R-HSA-2129379	Molecules associated with elastic fibres	0.110997	0.202544	0.268391	0.0523848	0.301197	0.153937	0.110997	1	3	-0.406061	5	NA	NA	NA	NA	NA	NA	NA	NA	NA	ITGAV;FN1;TGFB3;ITGA8;VTN
ADAM15	ITGB1	R-HSA-216083	Integrin cell surface interactions	0.141093	0.223814	0.268391	0.0523848	0.301197	0.153937	0.141093	1	19	-0.151515	26	NA	NA	NA	NA	NA	NA	NA	NA	NA	SPP1;COMP;ITGA6;ITGA2;THBS1;ITGA4;ITGAV;FN1;ITGA11;ITGA7;ITGAL;AGRN;KDR;JAM3;ITGA3;ITGAX;ITGA1;HSPG2;JAM2;ITGA5;LUM;COL18A1;ITGA8;ITGA9;BSG;VTN
ADAM15	ITGB1	R-HSA-3000157	Laminin interactions	0.127466	0.215577	0.268391	0.0523848	0.301197	0.153937	0.127466	1	11	-0.212121	15	NA	NA	NA	NA	NA	NA	NA	NA	NA	LAMA4;ITGA6;ITGA2;ITGAV;ITGA7;LAMC3;ITGA3;LAMC1;ITGA1;HSPG2;LAMA1;LAMB2;LAMA5;COL18A1;LAMA2
ADAM15	ITGB1	R-HSA-3000170	Syndecan interactions	0.153447	0.232116	0.268391	0.0523848	0.301197	0.153937	0.153447	1	5	-0.224242	7	NA	NA	NA	NA	NA	NA	NA	NA	NA	ITGA6;ITGA2;THBS1;ITGAV;FN1;SDC1;VTN
ADAM15	ITGB1	R-HSA-3000171	Non-integrin membrane-ECM interactions	0.131817	0.217222	0.268391	0.0523848	0.301197	0.153937	0.131817	1	12	-0.284848	17	NA	NA	NA	NA	NA	NA	NA	NA	NA	LAMA4;ITGA6;ITGA2;THBS1;ITGAV;FN1;SDC1;AGRN;LAMC3;LAMC1;FGF2;HSPG2;LAMA1;LAMB2;LAMA5;VTN;LAMA2
ADAM15	ITGB1	R-HSA-3000178	ECM proteoglycans	0.06675	0.155454	0.268391	0.0523848	0.301197	0.153937	0.06675	1	15	-0.248485	20	NA	NA	NA	NA	NA	NA	NA	NA	NA	COMP;LAMA4;ITGA2;ITGAV;FN1;ITGA7;AGRN;TGFB3;ITGAX;LAMC1;HSPG2;LAMA1;ITGB5;LAMB2;LUM;LAMA5;ITGA8;ITGA9;VTN;LAMA2
ADAM15	ITGB1	R-HSA-373755	Semaphorin interactions	0.086738	0.180452	0.268391	0.0523848	0.301197	0.153937	0.086738	1	26	-0.406061	35	NA	NA	NA	NA	NA	NA	NA	NA	NA	PLXNB1;DPYSL2;CRMP1;PLXNA2;ROCK2;DPYSL4;RAC1;CDK5;MET;FYN;PAK1;ERBB2;PLXNA1;SEMA7A;ITGA1;MYH14;LIMK2;RHOB;CFL1;MYL9;RHOC;ROCK1;TYROBP;LIMK1;RHOA;DPYSL3;HSP90AA1;NRP1;TREM2;RRAS;PAK2;MYH11;MYL6;MYH10;MYH9
ADAM15	ITGB1	R-HSA-373760	L1CAM interactions	0.0149643	0.0799806	0.268391	0.0523848	0.301197	0.153937	0.0149643	1	23	-0.2	31	NA	NA	NA	NA	NA	NA	NA	NA	NA	AP2A1;ITGA2;DPYSL2;ITGAV;MAPK3;MAP2K1;DNM2;RAC1;LAMC1;PAK1;MAPK1;RPS6KA2;ITGA1;AP2M1;LAMA1;ITGA5;RPS6KA5;AP2S1;VAV2;SH3GL2;AP2A2;CHL1;AP2B1;RPS6KA3;MAP2K2;ITGA9;RPS6KA1;L1CAM;CLTA;CLTC;EGFR
ADAM15	ITGB1	R-HSA-416700	Other semaphorin interactions	0.0360301	0.117517	0.268391	0.0523848	0.301197	0.153937	0.0360301	1	1	0.00606061	2	NA	NA	NA	NA	NA	NA	NA	NA	NA	SEMA7A;ITGA1
ADAM15	ITGB1	R-HSA-445144	Signal transduction by L1	0.070853	0.16114	0.268391	0.0523848	0.301197	0.153937	0.070853	1	8	0.381818	11	NA	NA	NA	NA	NA	NA	NA	NA	NA	ITGAV;MAPK3;MAP2K1;RAC1;PAK1;MAPK1;ITGA5;VAV2;MAP2K2;ITGA9;L1CAM
ADAM15	ITGB1	R-HSA-446728	Cell junction organization	0.123894	0.211684	0.268391	0.0523848	0.301197	0.153937	0.123894	1	1	0.175758	2	NA	NA	NA	NA	NA	NA	NA	NA	NA	ITGA6;ILK
ADAM15	ITGB1	R-HSA-447041	CHL1 interactions	0.0732279	0.164593	0.268391	0.0523848	0.301197	0.153937	0.0732279	1	2	-0.0909091	3	NA	NA	NA	NA	NA	NA	NA	NA	NA	ITGA2;ITGA1;CHL1
ADAM15	ITGB1	R-HSA-5663220	RHO GTPases Activate Formins	0.0360301	0.117517	0.268391	0.0523848	0.301197	0.153937	0.0360301	1	1	-0.0666667	2	NA	NA	NA	NA	NA	NA	NA	NA	NA	SRF;SCAI
ADAM15	ITGB1	R-HSA-6785807	Interleukin-4 and Interleukin-13 signaling	0.0800096	0.172105	0.268391	0.0523848	0.301197	0.153937	0.0800096	1	45	0.248485	60	NA	NA	NA	NA	NA	NA	NA	NA	NA	JAK1;BCL2L1;ALOX15;JAK2;MMP1;POU2F1;FN1;FOXO3;IGHE;CCND1;MMP3;TNFRSF1B;MCL1;POMC;MMP9;FOS;MMP2;MYC;HSP90B1;ALOX5;LCN2;BCL2;ITGAX;TP53;PIK3R1;MUC1;BCL6;SAA1;STAT3;IRF4;S1PR1;FGF2;IGHG4;CEBPD;IGHG1;IL6R;NOS2;VIM;PTGS2;SOX2;ICAM1;IL2RG;JAK3;TIMP1;HSP90AA1;LAMA5;LBP;HIF1A;NDN;ZEB1;TYK2;CDKN1A;BIRC5;AKT1;STAT1;JUNB;STAT6;FSCN1;HGF;FOXO1
ADAM15	ITGB1	R-HSA-6806834	Signaling by MET	0.0966421	0.190178	0.268391	0.0523848	0.301197	0.153937	0.0966421	1	27	-0.0424242	37	NA	NA	NA	NA	NA	NA	NA	NA	NA	SH3GL3;LAMA4;ITGA2;TNS4;FN1;SH3KBP1;STAM2;STAM;CRKL;CBL;RAC1;SRC;MET;LAMC3;ITGA3;RAP1B;PIK3R1;LAMC1;EPS15;SH3GL1;HGS;STAT3;NRAS;LRIG1;LAMA1;RAP1A;LAMB2;LAMA5;UBA52;SH3GL2;PTPN11;SOS1;RANBP9;GAB1;LAMA2;PTK2;HGF
ADAM15	ITGB1	R-HSA-75892	Platelet Adhesion to exposed collagen	0.123894	0.211684	0.268391	0.0523848	0.301197	0.153937	0.123894	1	1	0.345455	2	NA	NA	NA	NA	NA	NA	NA	NA	NA	ITGA2;ITGA1
ADAM15	ITGB1	R-HSA-8874081	MET activates PTK2 signaling	0.0579605	0.146552	0.268391	0.0523848	0.301197	0.153937	0.0579605	1	9	-0.0424242	13	NA	NA	NA	NA	NA	NA	NA	NA	NA	LAMA4;ITGA2;FN1;MET;LAMC3;ITGA3;LAMC1;LAMA1;LAMB2;LAMA5;LAMA2;PTK2;HGF
ADAM15	ITGB1	R-HSA-8875513	MET interacts with TNS proteins	0.10474	0.197361	0.268391	0.0523848	0.301197	0.153937	0.10474	1	2	0.709091	3	NA	NA	NA	NA	NA	NA	NA	NA	NA	TNS4;MET;HGF
ADAM15	ITGB1	R-HSA-8875878	MET promotes cell motility	0.0957353	0.189749	0.268391	0.0523848	0.301197	0.153937	0.0957353	1	15	-0.0424242	20	NA	NA	NA	NA	NA	NA	NA	NA	NA	LAMA4;ITGA2;TNS4;FN1;CRKL;RAC1;SRC;MET;LAMC3;ITGA3;RAP1B;LAMC1;LAMA1;RAP1A;LAMB2;LAMA5;GAB1;LAMA2;PTK2;HGF
ADAM15	ITGB3	R-HSA-114608	Platelet degranulation	0.0352243	0.117008	0.268391	-0.0566904	-0.361368	0.173208	0.0352243	1	12	-0.260606	16	NA	NA	NA	NA	NA	NA	NA	NA	NA	THBS1;FN1;F13A1;PECAM1;TGFB3;VCL;TTN;F5;TLN1;FGB;FGG;FGA;ITGA2B;VWF;ACTN2;F8
ADAM15	ITGB3	R-HSA-1566948	Elastic fibre formation	0.160022	0.237503	0.268391	-0.0566904	-0.361368	0.173208	0.160022	1	6	0.29697	9	NA	NA	NA	NA	NA	NA	NA	NA	NA	FBN1;ITGAV;MFAP2;FN1;MFAP5;TGFB3;FBN2;FBN3;VTN
ADAM15	ITGB3	R-HSA-194138	Signaling by VEGF	0.169805	0.245692	0.268391	-0.0566904	-0.361368	0.173208	0.169805	1	46	0.612121	62	NA	NA	NA	NA	NA	NA	NA	NA	NA	CTNND1;NCKAP1L;PRKCZ;AKT3;CYFIP2;ABI1;NCKAP1;ITPR2;ITGAV;MAPKAPK2;PXN;PTK2B;CYFIP1;PRKCA;CTNNA1;VAV1;ROCK2;PRKCB;CTNNB1;RASA1;KDR;ABI2;RAC1;NCF1;SPHK1;CRK;FYN;WASF2;MAPK11;AXL;NCF2;CDH5;PRKCD;PAK1;NCF4;SHB;BCAR1;PLCG1;PDPK1;NRAS;WASF1;JUP;VAV3;NCK1;WASF3;ITPR1;ROCK1;CDC42;RHOA;VAV2;MLST8;AKT2;MAPK14;MAPKAPK3;BRK1;PAK2;MTOR;NCK2;AKT1;BAIAP2;PTK2;ITPR3
ADAM15	ITGB3	R-HSA-202733	Cell surface interactions at the vascular wall	0.0102983	0.0697023	0.268391	-0.0566904	-0.361368	0.173208	0.0102983	1	51	-0.430303	68	NA	NA	NA	NA	NA	NA	NA	NA	NA	IGHV4-39;IGLV2-11;IGKV1-17;LCK;IGHV4-34;ITGAV;ITGA4;FN1;IGLV2-23;IGLV2-8;IGHV3-53;SDC1;IGLV1-51;IGLV1-44;ATP1B3;ATP1B1;SLC3A2;INPP5D;ITGAL;IGHV2-70;SHC1;LYN;IGLV2-14;PECAM1;FYN;PROCR;IGLV3-19;ITGB1;PLCG1;IGHV3-11;IGLC7;NRAS;IGLV3-25;GP6;IGLV1-40;ITGA5;IGKV4-1;IGHV1-2;IGHV3-48;IGLV3-27;IGKV3-20;IGLV3-21;APOB;SLC7A7;IGHM;IGKV1-16;IGKV1D-16;PTPN11;IGHV3-30;IGLV7-43;IGHV1-46;IGLV1-47;ATP1B2;SOS1;IGLV…
ADAM15	ITGB3	R-HSA-210990	PECAM1 interactions	0.163038	0.239919	0.268391	-0.0566904	-0.361368	0.173208	0.163038	1	6	0.515152	8	NA	NA	NA	NA	NA	NA	NA	NA	NA	LCK;ITGAV;INPP5D;LYN;PECAM1;FYN;PLCG1;PTPN11
ADAM15	ITGB3	R-HSA-2129379	Molecules associated with elastic fibres	0.165169	0.241003	0.268391	-0.0566904	-0.361368	0.173208	0.165169	1	3	0.030303	5	NA	NA	NA	NA	NA	NA	NA	NA	NA	FBN1;ITGAV;FN1;TGFB3;VTN
ADAM15	ITGB3	R-HSA-216083	Integrin cell surface interactions	0.0322878	0.112681	0.268391	-0.0566904	-0.361368	0.173208	0.0322878	1	13	-0.357576	18	NA	NA	NA	NA	NA	NA	NA	NA	NA	SPP1;COMP;FBN1;THBS1;ITGAV;ITGA4;FN1;ITGAL;KDR;COL4A4;PECAM1;FGB;FGG;FGA;ITGA2B;COL18A1;VWF;VTN
ADAM15	ITGB3	R-HSA-3000170	Syndecan interactions	0.165169	0.241003	0.268391	-0.0566904	-0.361368	0.173208	0.165169	1	3	0.030303	5	NA	NA	NA	NA	NA	NA	NA	NA	NA	THBS1;ITGAV;FN1;SDC1;VTN
ADAM15	ITGB3	R-HSA-3000171	Non-integrin membrane-ECM interactions	0.16467	0.240942	0.268391	-0.0566904	-0.361368	0.173208	0.16467	1	5	-0.127273	7	NA	NA	NA	NA	NA	NA	NA	NA	NA	THBS1;ITGAV;FN1;SDC1;COL4A4;FGF2;VTN
ADAM15	ITGB3	R-HSA-3000178	ECM proteoglycans	0.0932213	0.1871	0.268391	-0.0566904	-0.361368	0.173208	0.0932213	1	6	-0.10303	8	NA	NA	NA	NA	NA	NA	NA	NA	NA	COMP;ITGAV;FN1;COL4A4;TGFB3;ITGB5;ITGA2B;VTN
ADAM15	ITGB3	R-HSA-354192	Integrin signaling	0.0190083	0.0872282	0.268391	-0.0566904	-0.361368	0.173208	0.0190083	1	15	0.260606	21	NA	NA	NA	NA	NA	NA	NA	NA	NA	APBB1IP;FN1;SHC1;SRC;RAP1B;CRK;BCAR1;PDPK1;RASGRP1;RAP1A;TLN1;FGB;CSK;FGG;SYK;FGA;ITGA2B;SOS1;VWF;AKT1;PTK2
ADAM15	ITGB3	R-HSA-354194	GRB2:SOS provides linkage to MAPK signaling for Integrins	0.0173308	0.0845903	0.268391	-0.0566904	-0.361368	0.173208	0.0173308	1	9	-0.260606	13	NA	NA	NA	NA	NA	NA	NA	NA	NA	APBB1IP;FN1;SRC;RAP1B;RAP1A;TLN1;FGB;FGG;FGA;ITGA2B;SOS1;VWF;PTK2
ADAM15	ITGB3	R-HSA-372708	p130Cas linkage to MAPK signaling for integrins	0.0305335	0.110365	0.268391	-0.0566904	-0.361368	0.173208	0.0305335	1	10	-0.357576	14	NA	NA	NA	NA	NA	NA	NA	NA	NA	APBB1IP;FN1;SRC;RAP1B;CRK;BCAR1;RAP1A;TLN1;FGB;FGG;FGA;ITGA2B;VWF;PTK2
ADAM15	ITGB3	R-HSA-373760	L1CAM interactions	0.014929	0.0799806	0.268391	-0.0566904	-0.361368	0.173208	0.014929	1	19	0.418182	26	NA	NA	NA	NA	NA	NA	NA	NA	NA	AP2A1;DPYSL2;ITGAV;MAPK3;MAP2K1;DNM2;RAC1;MAPK1;PAK1;RPS6KA2;AP2M1;ITGA1;RPS6KA5;AP2S1;VAV2;SH3GL2;AP2A2;ITGA2B;AP2B1;RPS6KA3;MAP2K2;RPS6KA1;L1CAM;CLTA;CLTC;EGFR
ADAM15	ITGB3	R-HSA-4420097	VEGFA-VEGFR2 Pathway	0.169805	0.245692	0.268391	-0.0566904	-0.361368	0.173208	0.169805	1	46	0.612121	62	NA	NA	NA	NA	NA	NA	NA	NA	NA	CTNND1;NCKAP1L;PRKCZ;AKT3;CYFIP2;ABI1;NCKAP1;ITPR2;ITGAV;MAPKAPK2;PXN;PTK2B;CYFIP1;PRKCA;CTNNA1;VAV1;ROCK2;PRKCB;CTNNB1;RASA1;KDR;ABI2;RAC1;NCF1;SPHK1;CRK;FYN;WASF2;MAPK11;AXL;NCF2;CDH5;PRKCD;PAK1;NCF4;SHB;BCAR1;PLCG1;PDPK1;NRAS;WASF1;JUP;VAV3;NCK1;WASF3;ITPR1;ROCK1;CDC42;RHOA;VAV2;MLST8;AKT2;MAPK14;MAPKAPK3;BRK1;PAK2;MTOR;NCK2;AKT1;BAIAP2;PTK2;ITPR3
ADAM15	ITGB3	R-HSA-445144	Signal transduction by L1	0.0654224	0.154215	0.268391	-0.0566904	-0.361368	0.173208	0.0654224	1	7	0.684848	10	NA	NA	NA	NA	NA	NA	NA	NA	NA	ITGAV;MAPK3;MAP2K1;RAC1;MAPK1;PAK1;VAV2;ITGA2B;MAP2K2;L1CAM
ADAM15	ITGB3	R-HSA-5673001	RAF/MAP kinase cascade	0.0588812	0.147195	0.268391	-0.0566904	-0.361368	0.173208	0.0588812	1	59	-0.406061	79	NA	NA	NA	NA	NA	NA	NA	NA	NA	APBB1IP;SPTBN4;JAK1;JAK2;CNKSR1;PPP2R5B;ARRB2;MAPK3;MAP2K1;FN1;NF1;CAMK2D;RASGRP4;NRG1;DLG2;ARRB1;DLG1;SHC1;SRC;PPP2CB;MARK3;RAP1B;YWHAB;PPP2R5C;PPP2R1B;MET;SPTBN2;SPTA1;VCL;FYN;KSR2;RAF1;MAPK1;ARAF;DLG3;FGF1;ERBB2;FGF2;SPRED1;IRS2;NRAS;RASGRP1;PPP2R5D;CUL3;TGFA;SPTB;RAP1A;FRS2;IQGAP1;IL2RG;PPP2R1A;JAK3;IRS1;BRAP;NCAM1;PPP5C;TLN1;BRAF;FGB;CSK;UBA52;CAMK2G;FGG;FGA;ITGA2B;PTPRA;SPTBN1;MAP2K2;SOS1;P…
ADAM15	ITGB3	R-HSA-5674135	MAP2K and MAPK activation	0.0428533	0.126468	0.268391	-0.0566904	-0.361368	0.173208	0.0428533	1	21	-0.187879	29	NA	NA	NA	NA	NA	NA	NA	NA	NA	APBB1IP;CNKSR1;ARRB2;MAPK3;MAP2K1;FN1;ARRB1;SRC;MARK3;RAP1B;YWHAB;VCL;KSR2;RAF1;MAPK1;ARAF;NRAS;RAP1A;IQGAP1;TLN1;BRAF;FGB;CSK;FGG;FGA;ITGA2B;MAP2K2;KSR1;VWF
ADAM15	ITGB3	R-HSA-5683057	MAPK family signaling cascades	0.055266	0.143214	0.268391	-0.0566904	-0.361368	0.173208	0.055266	1	76	0.587879	102	NA	NA	NA	NA	NA	NA	NA	NA	NA	APBB1IP;SPTBN4;JAK1;JAK2;CNKSR1;XPO1;PPP2R5B;ARRB2;CDC42EP5;MAPK3;MAP2K1;FN1;NF1;CAMK2D;MAPKAPK5;FOXO3;RASGRP4;NRG1;DLG2;ARRB1;DLG1;MYC;SHC1;SRC;RAC1;PPP2CB;IL3RA;MARK3;RAP1B;YWHAB;PPP2R5C;PPP2R1B;MET;SPTBN2;SPTA1;VCL;FYN;KSR2;CDC42EP2;CSF2RA;RAF1;MAPK1;ARAF;PAK1;DLG3;CDC42EP3;FGF1;ERBB2;GFRA1;FGF2;SPRED1;IRS2;DNAJB1;NRAS;RASGRP1;PPP2R5D;CUL3;TGFA;SPTB;CCND3;RAP1A;FRS2;IQGAP1;CDC42;IL2RG;HSPB1;PP…
ADAM15	ITGB3	R-HSA-5684996	MAPK1/MAPK3 signaling	0.0549348	0.142937	0.268391	-0.0566904	-0.361368	0.173208	0.0549348	1	61	-0.187879	82	NA	NA	NA	NA	NA	NA	NA	NA	NA	APBB1IP;SPTBN4;JAK1;JAK2;CNKSR1;PPP2R5B;ARRB2;MAPK3;MAP2K1;FN1;NF1;CAMK2D;RASGRP4;NRG1;DLG2;ARRB1;DLG1;SHC1;SRC;PPP2CB;MARK3;RAP1B;YWHAB;PPP2R5C;PPP2R1B;MET;SPTBN2;SPTA1;VCL;FYN;KSR2;RAF1;MAPK1;ARAF;DLG3;FGF1;ERBB2;FGF2;SPRED1;IRS2;NRAS;RASGRP1;PPP2R5D;CUL3;TGFA;SPTB;RAP1A;FRS2;IQGAP1;IL2RG;PPP2R1A;JAK3;IRS1;BRAP;NCAM1;PPP5C;TLN1;BRAF;FGB;CSK;UBA52;CAMK2G;FGG;PTPN11;FGA;CDK1;ITGA2B;PTPRA;SPTBN1;M…
ADAM15	ITGB3	R-HSA-6802946	Signaling by moderate kinase activity BRAF mutants	0.0620564	0.149608	0.268391	-0.0566904	-0.361368	0.173208	0.0620564	1	24	-0.187879	32	NA	NA	NA	NA	NA	NA	NA	NA	NA	APBB1IP;KRAS;CNKSR1;JAK2;ARRB2;MAPK3;MAP2K1;FN1;ARRB1;SRC;MARK3;RAP1B;YWHAB;VCL;KSR2;RAF1;MAPK1;ARAF;NRAS;RAP1A;IQGAP1;BRAP;TLN1;BRAF;FGB;CSK;FGG;FGA;ITGA2B;MAP2K2;KSR1;VWF
ADAM15	ITGB3	R-HSA-6802948	Signaling by high-kinase activity BRAF mutants	0.0428533	0.126468	0.268391	-0.0566904	-0.361368	0.173208	0.0428533	1	21	-0.187879	29	NA	NA	NA	NA	NA	NA	NA	NA	NA	APBB1IP;CNKSR1;ARRB2;MAPK3;MAP2K1;FN1;ARRB1;SRC;MARK3;RAP1B;YWHAB;VCL;KSR2;RAF1;MAPK1;ARAF;NRAS;RAP1A;IQGAP1;TLN1;BRAF;FGB;CSK;FGG;FGA;ITGA2B;MAP2K2;KSR1;VWF
ADAM15	ITGB3	R-HSA-6802949	Signaling by RAS mutants	0.0620564	0.149608	0.268391	-0.0566904	-0.361368	0.173208	0.0620564	1	24	-0.187879	32	NA	NA	NA	NA	NA	NA	NA	NA	NA	APBB1IP;KRAS;CNKSR1;JAK2;ARRB2;MAPK3;MAP2K1;FN1;ARRB1;SRC;MARK3;RAP1B;YWHAB;VCL;KSR2;RAF1;MAPK1;ARAF;NRAS;RAP1A;IQGAP1;BRAP;TLN1;BRAF;FGB;CSK;FGG;FGA;ITGA2B;MAP2K2;KSR1;VWF
ADAM15	ITGB3	R-HSA-6802952	Signaling by BRAF and RAF fusions	0.0630566	0.15083	0.268391	-0.0566904	-0.361368	0.173208	0.0630566	1	36	0.393939	48	NA	NA	NA	NA	NA	NA	NA	NA	NA	APBB1IP;CNKSR1;JAK2;QKI;FXR1;ARRB2;ESRP1;MAPK3;MAP2K1;FN1;AKAP9;BCL2L11;ARRB1;SRC;AP3B1;PAPSS1;MARK3;RAP1B;YWHAB;CLCN6;VCL;KSR2;TRAK1;RAF1;MAPK1;ARAF;SND1;FAM114A2;NRAS;TRIM24;ATG7;RAP1A;IQGAP1;MPRIP;AGK;TLN1;BRAF;FGB;CSK;FGG;LMNA;FGA;ITGA2B;MAP2K2;AGTRAP;KSR1;VWF;ZC3HAV1
ADAM15	ITGB3	R-HSA-6802955	Paradoxical activation of RAF signaling by kinase inactive BRAF	0.0620564	0.149608	0.268391	-0.0566904	-0.361368	0.173208	0.0620564	1	24	-0.187879	32	NA	NA	NA	NA	NA	NA	NA	NA	NA	APBB1IP;KRAS;CNKSR1;JAK2;ARRB2;MAPK3;MAP2K1;FN1;ARRB1;SRC;MARK3;RAP1B;YWHAB;VCL;KSR2;RAF1;MAPK1;ARAF;NRAS;RAP1A;IQGAP1;BRAP;TLN1;BRAF;FGB;CSK;FGG;FGA;ITGA2B;MAP2K2;KSR1;VWF
ADAM15	ITGB3	R-HSA-6802957	Oncogenic MAPK signaling	0.076556	0.167863	0.268391	-0.0566904	-0.361368	0.173208	0.076556	1	37	-0.406061	50	NA	NA	NA	NA	NA	NA	NA	NA	NA	APBB1IP;KRAS;CNKSR1;JAK2;QKI;FXR1;ARRB2;ESRP1;MAPK3;MAP2K1;FN1;AKAP9;BCL2L11;ARRB1;SRC;AP3B1;PAPSS1;MARK3;RAP1B;YWHAB;CLCN6;VCL;KSR2;TRAK1;RAF1;MAPK1;ARAF;SND1;FAM114A2;NRAS;TRIM24;ATG7;RAP1A;IQGAP1;MPRIP;BRAP;AGK;TLN1;BRAF;FGB;CSK;FGG;LMNA;FGA;ITGA2B;MAP2K2;AGTRAP;KSR1;VWF;ZC3HAV1
ADAM15	ITGB3	R-HSA-76005	Response to elevated platelet cytosolic Ca2+	0.0342168	0.115658	0.268391	-0.0566904	-0.361368	0.173208	0.0342168	1	15	-0.260606	20	NA	NA	NA	NA	NA	NA	NA	NA	NA	STXBP3;THBS1;FN1;PRKCA;PRKCB;F13A1;PECAM1;TGFB3;VCL;TTN;F5;TLN1;FGB;FGG;FGA;ITGA2B;VWF;STX4;ACTN2;F8
ADAM15	ITGB3	R-HSA-76009	Platelet Aggregation (Plug Formation)	0.0286689	0.108	0.268391	-0.0566904	-0.361368	0.173208	0.0286689	1	18	-0.357576	25	NA	NA	NA	NA	NA	NA	NA	NA	NA	APBB1IP;GP5;GP1BB;FN1;GP9;SHC1;SRC;RAP1B;CRK;BCAR1;PDPK1;RASGRP1;RAP1A;GP1BA;TLN1;FGB;CSK;FGG;SYK;FGA;ITGA2B;SOS1;VWF;AKT1;PTK2
ADAM15	ITGB3	R-HSA-9607240	FLT3 Signaling	0.0589122	0.147195	0.268391	-0.0566904	-0.361368	0.173208	0.0589122	1	65	-0.187879	87	NA	NA	NA	NA	NA	NA	NA	NA	NA	APBB1IP;SPTBN4;JAK1;JAK2;CNKSR1;PPP2R5B;ARRB2;MAPK3;MAP2K1;FN1;NF1;CAMK2D;RASGRP4;NRG1;DLG2;ARRB1;DLG1;SHC1;SRC;PPP2CB;MARK3;RAP1B;YWHAB;PPP2R5C;PPP2R1B;MET;SPTBN2;SPTA1;VCL;FYN;KSR2;RAF1;MAPK1;ARAF;DLG3;FGF1;STAT5A;ERBB2;PDPK1;FGF2;SPRED1;IRS2;NRAS;RASGRP1;PPP2R5D;CUL3;TGFA;SPTB;RAP1A;FRS2;IQGAP1;IL2RG;PPP2R1A;JAK3;IRS1;BRAP;NCAM1;GAB2;AKT2;PPP5C;TLN1;BRAF;FGB;CSK;UBA52;CAMK2G;FGG;PTPN11;FGA;ITG…
ADAM15	ITGB3	R-HSA-9649948	Signaling downstream of RAS mutants	0.0620564	0.149608	0.268391	-0.0566904	-0.361368	0.173208	0.0620564	1	24	-0.187879	32	NA	NA	NA	NA	NA	NA	NA	NA	NA	APBB1IP;KRAS;CNKSR1;JAK2;ARRB2;MAPK3;MAP2K1;FN1;ARRB1;SRC;MARK3;RAP1B;YWHAB;VCL;KSR2;RAF1;MAPK1;ARAF;NRAS;RAP1A;IQGAP1;BRAP;TLN1;BRAF;FGB;CSK;FGG;FGA;ITGA2B;MAP2K2;KSR1;VWF
ADAM17	ITGA5	R-HSA-1566948	Elastic fibre formation	0.0920607	0.186051	0.146801	-0.0401115	-0.037265	0.110496	0.0920607	1	6	0.175758	8	NA	NA	NA	NA	NA	NA	NA	NA	NA	FBN1;MFAP2;FN1;MFAP5;ITGB1;FBN2;TGFB1;FBN3
ADAM17	ITGA5	R-HSA-1566977	Fibronectin matrix formation	0.0735628	0.164962	0.146801	-0.0401115	-0.037265	0.110496	0.0735628	1	1	0.309091	2	NA	NA	NA	NA	NA	NA	NA	NA	NA	FN1;ITGB1
ADAM17	ITGA5	R-HSA-202733	Cell surface interactions at the vascular wall	0.00959227	0.0691472	0.146801	-0.0401115	-0.037265	0.110496	0.00959227	1	48	-0.127273	65	NA	NA	NA	NA	NA	NA	NA	NA	NA	IGHV4-39;IGLV2-11;IGKV1-17;LCK;IGHV4-34;ITGA4;FN1;IGLV2-23;IGLV2-8;IGHV3-53;IGLV1-51;IGLV1-44;ATP1B3;ATP1B1;SLC3A2;INPP5D;ITGAL;IGHV2-70;SHC1;LYN;IGLV2-14;ITGB3;PECAM1;ITGB1;FYN;PROCR;IGLV3-19;PLCG1;IGHV3-11;IGLC7;NRAS;IGLV3-25;GP6;IGLV1-40;IGKV4-1;IGHV1-2;IGHV3-48;IGLV3-27;IGKV3-20;IGLV3-21;APOB;SLC7A7;IGHM;IGKV1-16;IGKV1D-16;PTPN11;IGHV3-30;IGLV7-43;IGHV1-46;IGLV1-47;ATP1B2;SOS1;IGLV6-57;IGKV3-…
ADAM17	ITGA5	R-HSA-216083	Integrin cell surface interactions	0.105332	0.197646	0.146801	-0.0401115	-0.037265	0.110496	0.105332	1	6	0.187879	9	NA	NA	NA	NA	NA	NA	NA	NA	NA	SPP1;COMP;ITGA4;FN1;ITGAL;AGRN;KDR;ITGB1;COL18A1
ADAM17	ITGA5	R-HSA-373760	L1CAM interactions	0.0146346	0.0796033	0.146801	-0.0401115	-0.037265	0.110496	0.0146346	1	18	0.0181818	24	NA	NA	NA	NA	NA	NA	NA	NA	NA	AP2A1;DPYSL2;MAPK3;MAP2K1;DNM2;RAC1;ITGB1;PAK1;MAPK1;RPS6KA2;AP2M1;ITGA1;RPS6KA5;AP2S1;VAV2;SH3GL2;AP2A2;AP2B1;RPS6KA3;MAP2K2;RPS6KA1;CLTA;CLTC;EGFR
ADAM17	ITGA5	R-HSA-445144	Signal transduction by L1	0.100845	0.195085	0.146801	-0.0401115	-0.037265	0.110496	0.100845	1	6	0.175758	8	NA	NA	NA	NA	NA	NA	NA	NA	NA	MAPK3;MAP2K1;RAC1;ITGB1;PAK1;MAPK1;VAV2;MAP2K2
ADAM17	ITGA5	R-HSA-8878166	Transcriptional regulation by RUNX2	0.0119657	0.0727415	0.146801	-0.0401115	-0.037265	0.110496	0.0119657	1	24	-0.406061	33	NA	NA	NA	NA	NA	NA	NA	NA	NA	HIVEP3;AKT3;YAP1;ITGBL1;CUL1;MAPK3;GSK3B;SKP1;CCND1;MMP13;LGALS3;DLX6;HES1;MAPK1;BAX;WWTR1;SMURF1;AKT2;GLI2;CBFB;WWP1;UBA52;RUNX1;CDK1;SKP2;GLI3;SMAD1;CDKN1A;AKT1;RBX1;CDK4;STAT1;RB1
ADAM17	ITGA5	R-HSA-8941332	RUNX2 regulates genes involved in cell migration	0.0963466	0.190178	0.146801	-0.0401115	-0.037265	0.110496	0.0963466	1	2	-0.0424242	3	NA	NA	NA	NA	NA	NA	NA	NA	NA	ITGBL1;MMP13;CBFB
ADAM17	ITGB1	R-HSA-1500931	Cell-Cell communication	0.0401462	0.122933	0.146801	0.0523848	0.284786	0.153937	0.0401462	1	9	0.539394	12	NA	NA	NA	NA	NA	NA	NA	NA	NA	ITGA6;WASL;ILK;PXN;PTK2B;FYN;NCK1;TYROBP;PTPN11;SIRPA;CD47;PTK2
ADAM17	ITGB1	R-HSA-1566948	Elastic fibre formation	0.115618	0.205847	0.146801	0.0523848	0.284786	0.153937	0.115618	1	8	0.212121	11	NA	NA	NA	NA	NA	NA	NA	NA	NA	FBN1;ITGAV;MFAP2;FN1;MFAP5;TGFB3;FBN2;ITGA5;FBN3;ITGA8;VTN
ADAM17	ITGB1	R-HSA-1566977	Fibronectin matrix formation	0.102484	0.195965	0.146801	0.0523848	0.284786	0.153937	0.102484	1	1	-0.224242	2	NA	NA	NA	NA	NA	NA	NA	NA	NA	FN1;ITGA5
ADAM17	ITGB1	R-HSA-198933	Immunoregulatory interactions between a Lymphoid and a non-Lymphoid cell	0.112889	0.203596	0.146801	0.0523848	0.284786	0.153937	0.112889	1	1	-0.321212	2	NA	NA	NA	NA	NA	NA	NA	NA	NA	ITGA4;ITGAL
ADAM17	ITGB1	R-HSA-202733	Cell surface interactions at the vascular wall	0.0140339	0.0782048	0.146801	0.0523848	0.284786	0.153937	0.0140339	1	55	-0.0909091	74	NA	NA	NA	NA	NA	NA	NA	NA	NA	IGHV4-39;IGLV2-11;IGKV1-17;ITGA6;LCK;IGHV4-34;ITGA4;ITGAV;FN1;IGLV2-23;IGLV2-8;IGHV3-53;SDC1;IGLV1-51;IGLV1-44;ATP1B3;ATP1B1;SLC3A2;INPP5D;ITGAL;IGHV2-70;SHC1;LYN;IGLV2-14;ITGB3;JAM3;ITGA3;ITGAX;PECAM1;FYN;PROCR;IGLV3-19;PLCG1;IGHV3-11;IGLC7;NRAS;IGLV3-25;JAM2;ITGA5;GP6;IGLV1-40;IGKV4-1;IGHV1-2;IGHV3-48;IGLV3-27;IGKV3-20;IGLV3-21;APOB;SLC7A7;IGHM;IGKV1-16;IGKV1D-16;PTPN11;IGHV3-30;IGLV7-43;IGHV1-…
ADAM17	ITGB1	R-HSA-210991	Basigin interactions	0.0141517	0.0782308	0.146801	0.0523848	0.284786	0.153937	0.0141517	1	7	-0.030303	10	NA	NA	NA	NA	NA	NA	NA	NA	NA	ITGA6;ATP1B3;ATP1B1;SLC3A2;ITGA3;SLC7A7;ATP1B2;BSG;L1CAM;SLC7A6
ADAM17	ITGB1	R-HSA-2129379	Molecules associated with elastic fibres	0.110997	0.202544	0.146801	0.0523848	0.284786	0.153937	0.110997	1	3	-0.406061	5	NA	NA	NA	NA	NA	NA	NA	NA	NA	ITGAV;FN1;TGFB3;ITGA8;VTN
ADAM17	ITGB1	R-HSA-216083	Integrin cell surface interactions	0.141093	0.223814	0.146801	0.0523848	0.284786	0.153937	0.141093	1	19	-0.151515	26	NA	NA	NA	NA	NA	NA	NA	NA	NA	SPP1;COMP;ITGA6;ITGA2;THBS1;ITGA4;ITGAV;FN1;ITGA11;ITGA7;ITGAL;AGRN;KDR;JAM3;ITGA3;ITGAX;ITGA1;HSPG2;JAM2;ITGA5;LUM;COL18A1;ITGA8;ITGA9;BSG;VTN
ADAM17	ITGB1	R-HSA-3000157	Laminin interactions	0.127466	0.215577	0.146801	0.0523848	0.284786	0.153937	0.127466	1	11	-0.212121	15	NA	NA	NA	NA	NA	NA	NA	NA	NA	LAMA4;ITGA6;ITGA2;ITGAV;ITGA7;LAMC3;ITGA3;LAMC1;ITGA1;HSPG2;LAMA1;LAMB2;LAMA5;COL18A1;LAMA2
ADAM17	ITGB1	R-HSA-3000170	Syndecan interactions	0.153447	0.232116	0.146801	0.0523848	0.284786	0.153937	0.153447	1	5	-0.224242	7	NA	NA	NA	NA	NA	NA	NA	NA	NA	ITGA6;ITGA2;THBS1;ITGAV;FN1;SDC1;VTN
ADAM17	ITGB1	R-HSA-3000171	Non-integrin membrane-ECM interactions	0.131817	0.217222	0.146801	0.0523848	0.284786	0.153937	0.131817	1	12	-0.284848	17	NA	NA	NA	NA	NA	NA	NA	NA	NA	LAMA4;ITGA6;ITGA2;THBS1;ITGAV;FN1;SDC1;AGRN;LAMC3;LAMC1;FGF2;HSPG2;LAMA1;LAMB2;LAMA5;VTN;LAMA2
ADAM17	ITGB1	R-HSA-3000178	ECM proteoglycans	0.06675	0.155454	0.146801	0.0523848	0.284786	0.153937	0.06675	1	15	-0.248485	20	NA	NA	NA	NA	NA	NA	NA	NA	NA	COMP;LAMA4;ITGA2;ITGAV;FN1;ITGA7;AGRN;TGFB3;ITGAX;LAMC1;HSPG2;LAMA1;ITGB5;LAMB2;LUM;LAMA5;ITGA8;ITGA9;VTN;LAMA2
ADAM17	ITGB1	R-HSA-373755	Semaphorin interactions	0.086738	0.180452	0.146801	0.0523848	0.284786	0.153937	0.086738	1	26	-0.406061	35	NA	NA	NA	NA	NA	NA	NA	NA	NA	PLXNB1;DPYSL2;CRMP1;PLXNA2;ROCK2;DPYSL4;RAC1;CDK5;MET;FYN;PAK1;ERBB2;PLXNA1;SEMA7A;ITGA1;MYH14;LIMK2;RHOB;CFL1;MYL9;RHOC;ROCK1;TYROBP;LIMK1;RHOA;DPYSL3;HSP90AA1;NRP1;TREM2;RRAS;PAK2;MYH11;MYL6;MYH10;MYH9
ADAM17	ITGB1	R-HSA-373760	L1CAM interactions	0.0149643	0.0799806	0.146801	0.0523848	0.284786	0.153937	0.0149643	1	23	-0.2	31	NA	NA	NA	NA	NA	NA	NA	NA	NA	AP2A1;ITGA2;DPYSL2;ITGAV;MAPK3;MAP2K1;DNM2;RAC1;LAMC1;PAK1;MAPK1;RPS6KA2;ITGA1;AP2M1;LAMA1;ITGA5;RPS6KA5;AP2S1;VAV2;SH3GL2;AP2A2;CHL1;AP2B1;RPS6KA3;MAP2K2;ITGA9;RPS6KA1;L1CAM;CLTA;CLTC;EGFR
ADAM17	ITGB1	R-HSA-416700	Other semaphorin interactions	0.0360301	0.117517	0.146801	0.0523848	0.284786	0.153937	0.0360301	1	1	0.00606061	2	NA	NA	NA	NA	NA	NA	NA	NA	NA	SEMA7A;ITGA1
ADAM17	ITGB1	R-HSA-445144	Signal transduction by L1	0.070853	0.16114	0.146801	0.0523848	0.284786	0.153937	0.070853	1	8	0.381818	11	NA	NA	NA	NA	NA	NA	NA	NA	NA	ITGAV;MAPK3;MAP2K1;RAC1;PAK1;MAPK1;ITGA5;VAV2;MAP2K2;ITGA9;L1CAM
ADAM17	ITGB1	R-HSA-446728	Cell junction organization	0.123894	0.211684	0.146801	0.0523848	0.284786	0.153937	0.123894	1	1	0.175758	2	NA	NA	NA	NA	NA	NA	NA	NA	NA	ITGA6;ILK
ADAM17	ITGB1	R-HSA-447041	CHL1 interactions	0.0732279	0.164593	0.146801	0.0523848	0.284786	0.153937	0.0732279	1	2	-0.0909091	3	NA	NA	NA	NA	NA	NA	NA	NA	NA	ITGA2;ITGA1;CHL1
ADAM17	ITGB1	R-HSA-5663220	RHO GTPases Activate Formins	0.0360301	0.117517	0.146801	0.0523848	0.284786	0.153937	0.0360301	1	1	-0.0666667	2	NA	NA	NA	NA	NA	NA	NA	NA	NA	SRF;SCAI
ADAM17	ITGB1	R-HSA-6785807	Interleukin-4 and Interleukin-13 signaling	0.0800096	0.172105	0.146801	0.0523848	0.284786	0.153937	0.0800096	1	45	0.248485	60	NA	NA	NA	NA	NA	NA	NA	NA	NA	JAK1;BCL2L1;ALOX15;JAK2;MMP1;POU2F1;FN1;FOXO3;IGHE;CCND1;MMP3;TNFRSF1B;MCL1;POMC;MMP9;FOS;MMP2;MYC;HSP90B1;ALOX5;LCN2;BCL2;ITGAX;TP53;PIK3R1;MUC1;BCL6;SAA1;STAT3;IRF4;S1PR1;FGF2;IGHG4;CEBPD;IGHG1;IL6R;NOS2;VIM;PTGS2;SOX2;ICAM1;IL2RG;JAK3;TIMP1;HSP90AA1;LAMA5;LBP;HIF1A;NDN;ZEB1;TYK2;CDKN1A;BIRC5;AKT1;STAT1;JUNB;STAT6;FSCN1;HGF;FOXO1
ADAM17	ITGB1	R-HSA-6806834	Signaling by MET	0.0966421	0.190178	0.146801	0.0523848	0.284786	0.153937	0.0966421	1	27	-0.0424242	37	NA	NA	NA	NA	NA	NA	NA	NA	NA	SH3GL3;LAMA4;ITGA2;TNS4;FN1;SH3KBP1;STAM2;STAM;CRKL;CBL;RAC1;SRC;MET;LAMC3;ITGA3;RAP1B;PIK3R1;LAMC1;EPS15;SH3GL1;HGS;STAT3;NRAS;LRIG1;LAMA1;RAP1A;LAMB2;LAMA5;UBA52;SH3GL2;PTPN11;SOS1;RANBP9;GAB1;LAMA2;PTK2;HGF
ADAM17	ITGB1	R-HSA-75892	Platelet Adhesion to exposed collagen	0.123894	0.211684	0.146801	0.0523848	0.284786	0.153937	0.123894	1	1	0.345455	2	NA	NA	NA	NA	NA	NA	NA	NA	NA	ITGA2;ITGA1
ADAM17	ITGB1	R-HSA-8874081	MET activates PTK2 signaling	0.0579605	0.146552	0.146801	0.0523848	0.284786	0.153937	0.0579605	1	9	-0.0424242	13	NA	NA	NA	NA	NA	NA	NA	NA	NA	LAMA4;ITGA2;FN1;MET;LAMC3;ITGA3;LAMC1;LAMA1;LAMB2;LAMA5;LAMA2;PTK2;HGF
ADAM17	ITGB1	R-HSA-8875513	MET interacts with TNS proteins	0.10474	0.197361	0.146801	0.0523848	0.284786	0.153937	0.10474	1	2	0.709091	3	NA	NA	NA	NA	NA	NA	NA	NA	NA	TNS4;MET;HGF
ADAM17	ITGB1	R-HSA-8875878	MET promotes cell motility	0.0957353	0.189749	0.146801	0.0523848	0.284786	0.153937	0.0957353	1	15	-0.0424242	20	NA	NA	NA	NA	NA	NA	NA	NA	NA	LAMA4;ITGA2;TNS4;FN1;CRKL;RAC1;SRC;MET;LAMC3;ITGA3;RAP1B;LAMC1;LAMA1;RAP1A;LAMB2;LAMA5;GAB1;LAMA2;PTK2;HGF
ADAM17	NOTCH1	R-HSA-157118	Signaling by NOTCH	0.0171687	0.0840537	0.146801	-0.139753	-0.0311111	0.163456	0.0171687	1	43	0.0787879	58	NA	NA	NA	NA	NA	NA	NA	NA	NA	EP300;KAT2A;ST3GAL4;TFDP1;ARRB2;E2F3;FABP7;CUL1;TNRC6A;NOTCH3;SKP1;CREBBP;MAML3;CCNC;MAML1;CCND1;ARRB1;MYC;MAML2;PLXND1;HES1;TP53;ST3GAL6;SIRT6;NUMB;CNTN1;CDK8;WWC1;RBPJ;JAG1;ITCH;ELF3;TNRC6B;NOTCH4;AGO3;SNW1;TFDP2;AGO2;SMAD3;RUNX1;POGLUT1;HIF1A;KAT2B;TNRC6C;ACTA2;FLT4;POFUT1;AGO4;AGO1;DTX2;AKT1;PBX1;CREB1;RBX1;DLGAP5;EGFR;GZMB;LFNG
ADAM17	NOTCH1	R-HSA-186712	Regulation of beta-cell development	0.132746	0.217868	0.146801	-0.139753	-0.0311111	0.163456	0.132746	1	8	0.115152	11	NA	NA	NA	NA	NA	NA	NA	NA	NA	EP300;KAT2A;CREBBP;MAML3;MAML1;MAML2;HES1;RBPJ;SNW1;KAT2B;FOXO1
ADAM17	NOTCH1	R-HSA-1912399	Pre-NOTCH Processing in the Endoplasmic Reticulum	0.0401932	0.122933	0.146801	-0.139753	-0.0311111	0.163456	0.0401932	1	3	0.636364	4	NA	NA	NA	NA	NA	NA	NA	NA	NA	NOTCH3;NOTCH4;POGLUT1;POFUT1
ADAM17	NOTCH1	R-HSA-1912408	Pre-NOTCH Transcription and Translation	0.127987	0.215713	0.146801	-0.139753	-0.0311111	0.163456	0.127987	1	19	0.0909091	26	NA	NA	NA	NA	NA	NA	NA	NA	NA	EP300;KAT2A;TFDP1;E2F3;TNRC6A;NOTCH3;CREBBP;MAML3;MAML1;CCND1;MAML2;TP53;SIRT6;RBPJ;ELF3;TNRC6B;NOTCH4;AGO3;SNW1;TFDP2;AGO2;RUNX1;KAT2B;TNRC6C;AGO4;AGO1
ADAM17	NOTCH1	R-HSA-1912420	Pre-NOTCH Processing in Golgi	0.11786	0.20723	0.146801	-0.139753	-0.0311111	0.163456	0.11786	1	3	-0.212121	5	NA	NA	NA	NA	NA	NA	NA	NA	NA	ST3GAL4;NOTCH3;ST3GAL6;NOTCH4;LFNG
ADAM17	NOTCH1	R-HSA-1912422	Pre-NOTCH Expression and Processing	0.107822	0.200283	0.146801	-0.139753	-0.0311111	0.163456	0.107822	1	23	-0.248485	31	NA	NA	NA	NA	NA	NA	NA	NA	NA	EP300;KAT2A;ST3GAL4;TFDP1;E2F3;TNRC6A;NOTCH3;CREBBP;MAML3;MAML1;CCND1;MAML2;ST3GAL6;TP53;SIRT6;RBPJ;ELF3;TNRC6B;NOTCH4;AGO3;SNW1;TFDP2;AGO2;RUNX1;POGLUT1;KAT2B;TNRC6C;POFUT1;AGO4;AGO1;LFNG
ADAM17	NOTCH1	R-HSA-1980143	Signaling by NOTCH1	0.157725	0.236124	0.146801	-0.139753	-0.0311111	0.163456	0.157725	1	18	0.030303	24	NA	NA	NA	NA	NA	NA	NA	NA	NA	EP300;KAT2A;ARRB2;CUL1;SKP1;CREBBP;MAML3;CCNC;MAML1;ARRB1;MYC;MAML2;HES1;NUMB;CNTN1;CDK8;RBPJ;JAG1;ITCH;SNW1;HIF1A;KAT2B;DTX2;RBX1
ADAM17	NOTCH1	R-HSA-210744	Regulation of gene expression in late stage (branching morphogenesis) pancreatic bud precursor cells	0.156966	0.235395	0.146801	-0.139753	-0.0311111	0.163456	0.156966	1	7	-0.0424242	10	NA	NA	NA	NA	NA	NA	NA	NA	NA	EP300;KAT2A;CREBBP;MAML3;MAML1;MAML2;HES1;RBPJ;SNW1;KAT2B
ADAM17	NOTCH1	R-HSA-2122947	NOTCH1 Intracellular Domain Regulates Transcription	0.148428	0.229375	0.146801	-0.139753	-0.0311111	0.163456	0.148428	1	12	-0.0909091	17	NA	NA	NA	NA	NA	NA	NA	NA	NA	EP300;KAT2A;CUL1;SKP1;CREBBP;MAML3;CCNC;MAML1;MYC;MAML2;HES1;CDK8;RBPJ;SNW1;HIF1A;KAT2B;RBX1
ADAM17	NOTCH1	R-HSA-2122948	Activated NOTCH1 Transmits Signal to the Nucleus	0.112297	0.203591	0.146801	-0.139753	-0.0311111	0.163456	0.112297	1	5	0.030303	7	NA	NA	NA	NA	NA	NA	NA	NA	NA	ARRB2;ARRB1;NUMB;CNTN1;JAG1;ITCH;DTX2
ADAM17	NOTCH1	R-HSA-2644602	Signaling by NOTCH1 PEST Domain Mutants in Cancer	0.148428	0.229375	0.146801	-0.139753	-0.0311111	0.163456	0.148428	1	12	-0.0909091	17	NA	NA	NA	NA	NA	NA	NA	NA	NA	EP300;KAT2A;CUL1;SKP1;CREBBP;MAML3;CCNC;MAML1;MYC;MAML2;HES1;CDK8;RBPJ;JAG1;SNW1;KAT2B;RBX1
ADAM17	NOTCH1	R-HSA-2644603	Signaling by NOTCH1 in Cancer	0.148428	0.229375	0.146801	-0.139753	-0.0311111	0.163456	0.148428	1	12	-0.0909091	17	NA	NA	NA	NA	NA	NA	NA	NA	NA	EP300;KAT2A;CUL1;SKP1;CREBBP;MAML3;CCNC;MAML1;MYC;MAML2;HES1;CDK8;RBPJ;JAG1;SNW1;KAT2B;RBX1
ADAM17	NOTCH1	R-HSA-2644605	FBXW7 Mutants and NOTCH1 in Cancer	0.142525	0.224777	0.146801	-0.139753	-0.0311111	0.163456	0.142525	1	2	0.175758	3	NA	NA	NA	NA	NA	NA	NA	NA	NA	CUL1;SKP1;RBX1
ADAM17	NOTCH1	R-HSA-2644606	Constitutive Signaling by NOTCH1 PEST Domain Mutants	0.148428	0.229375	0.146801	-0.139753	-0.0311111	0.163456	0.148428	1	12	-0.0909091	17	NA	NA	NA	NA	NA	NA	NA	NA	NA	EP300;KAT2A;CUL1;SKP1;CREBBP;MAML3;CCNC;MAML1;MYC;MAML2;HES1;CDK8;RBPJ;JAG1;SNW1;KAT2B;RBX1
ADAM17	NOTCH1	R-HSA-2644607	Loss of Function of FBXW7 in Cancer and NOTCH1 Signaling	0.142525	0.224777	0.146801	-0.139753	-0.0311111	0.163456	0.142525	1	2	0.175758	3	NA	NA	NA	NA	NA	NA	NA	NA	NA	CUL1;SKP1;RBX1
ADAM17	NOTCH1	R-HSA-2894858	Signaling by NOTCH1 HD+PEST Domain Mutants in Cancer	0.148428	0.229375	0.146801	-0.139753	-0.0311111	0.163456	0.148428	1	12	-0.0909091	17	NA	NA	NA	NA	NA	NA	NA	NA	NA	EP300;KAT2A;CUL1;SKP1;CREBBP;MAML3;CCNC;MAML1;MYC;MAML2;HES1;CDK8;RBPJ;JAG1;SNW1;KAT2B;RBX1
ADAM17	NOTCH1	R-HSA-2894862	Constitutive Signaling by NOTCH1 HD+PEST Domain Mutants	0.148428	0.229375	0.146801	-0.139753	-0.0311111	0.163456	0.148428	1	12	-0.0909091	17	NA	NA	NA	NA	NA	NA	NA	NA	NA	EP300;KAT2A;CUL1;SKP1;CREBBP;MAML3;CCNC;MAML1;MYC;MAML2;HES1;CDK8;RBPJ;JAG1;SNW1;KAT2B;RBX1
ADAM17	NOTCH1	R-HSA-350054	Notch-HLH transcription pathway	0.159174	0.237255	0.146801	-0.139753	-0.0311111	0.163456	0.159174	1	6	-0.527273	9	NA	NA	NA	NA	NA	NA	NA	NA	NA	KAT2A;NOTCH3;CREBBP;MAML3;MAML1;MAML2;RBPJ;SNW1;KAT2B
ADAM17	NOTCH1	R-HSA-3781865	Diseases of glycosylation	0.107937	0.200419	0.146801	-0.139753	-0.0311111	0.163456	0.107937	1	63	0.442424	85	NA	NA	NA	NA	NA	NA	NA	NA	NA	ADAMTS4;ADAMTSL1;ADAMTS8;THSD1;THSD4;GNE;B4GALT1;ADAMTSL4;ADAMTS7;FMOD;OGN;B4GALT7;CHSY1;ALG1;THBS1;BGN;DPAGT1;ADAMTS15;NOTCH3;GLB1;ACAN;MUC16;B3GLCT;SDC1;ADAMTS5;GPC1;MUC13;PRELP;DCN;AGRN;SDC4;ALG3;MUC5B;OMD;ALG13;NEU1;CSPG4;ADAMTS13;MUC1;VCAN;ALG6;PGM1;ALG12;CTSA;EXT1;ALG11;MPDU1;HSPG2;CFP;ADAMTSL2;ADAMTS1;NOTCH4;ALG8;GALE;POMT1;GPC6;SPON2;ALG2;MGAT2;GPC4;THBS2;SPON1;MUC5AC;SEMA5A;LUM;ADAMTS2;G…
ADAM17	NOTCH1	R-HSA-3906995	Diseases associated with O-glycosylation of proteins	0.00911483	0.0689066	0.146801	-0.139753	-0.0311111	0.163456	0.00911483	1	30	0.163636	40	NA	NA	NA	NA	NA	NA	NA	NA	NA	ADAMTS4;ADAMTSL1;ADAMTS8;THSD1;THSD4;ADAMTSL4;ADAMTS7;THBS1;ADAMTS15;NOTCH3;MUC16;ADAMTS5;B3GLCT;MUC13;MUC5B;ADAMTS13;MUC1;CFP;ADAMTSL2;ADAMTS1;NOTCH4;POMT1;SPON2;THBS2;SPON1;MUC5AC;SEMA5A;ADAMTS2;SBSPON;ADAMTS16;B4GAT1;ADAMTS12;POMGNT1;ADAMTSL5;C1GALT1;MUC4;DAG1;ADAMTSL3;THSD7A;LFNG
ADAM17	NOTCH1	R-HSA-5083630	Defective LFNG causes SCDO3	0.0984281	0.192384	0.146801	-0.139753	-0.0311111	0.163456	0.0984281	1	1	0.115152	2	NA	NA	NA	NA	NA	NA	NA	NA	NA	NOTCH3;NOTCH4
ADAM17	NOTCH1	R-HSA-5668914	Diseases of metabolism	0.013585	0.0768548	0.146801	-0.139753	-0.0311111	0.163456	0.013585	1	81	-0.490909	108	NA	NA	NA	NA	NA	NA	NA	NA	NA	HYAL1;ADAMTS4;ADAMTSL1;ADAMTS8;THSD1;THSD4;PC;GNE;ARSB;B4GALT1;ADAMTSL4;ADAMTS7;FMOD;OGN;B4GALT7;CHSY1;ALG1;THBS1;BGN;DPAGT1;IDS;ADAMTS15;ACACA;NOTCH3;GLB1;HLCS;ACAN;MUC16;B3GLCT;SDC1;ADAMTS5;GPC1;MUC13;PRELP;SGSH;DCN;AGRN;SDC4;ALG3;MUC5B;OMD;ALG13;PAPSS2;NEU1;CSPG4;ADAMTS13;MUC1;VCAN;ALG6;PGM1;ALG12;CTSA;GYS1;EXT1;ALG11;MPDU1;HSPG2;CFP;ADAMTSL2;HGSNAT;ADAMTS1;NOTCH4;RPIA;ALG8;GUSB;GALE;POMT1;GPC…
ADAM17	NOTCH1	R-HSA-8878159	Transcriptional regulation by RUNX3	0.137628	0.220725	0.146801	-0.139753	-0.0311111	0.163456	0.137628	1	27	-0.272727	37	NA	NA	NA	NA	NA	NA	NA	NA	NA	EP300;KAT2A;RUNX3;SPP1;KRAS;LEF1;YAP1;ITGA4;FOXO3;CREBBP;MAML3;MAML1;CCND1;BCL2L11;TCF7L2;MYC;MAML2;ITGAL;CTNNB1;SRC;HES1;TP53;ZFHX3;RBPJ;JAG1;SNW1;TEAD1;BRD2;SMAD3;TEAD3;SMURF1;CBFB;RUNX1;KAT2B;SMURF2;TEAD4;CDKN1A
ADAM17	NOTCH1	R-HSA-8941856	RUNX3 regulates NOTCH signaling	0.141913	0.224618	0.146801	-0.139753	-0.0311111	0.163456	0.141913	1	9	0.115152	12	NA	NA	NA	NA	NA	NA	NA	NA	NA	EP300;KAT2A;RUNX3;CREBBP;MAML3;MAML1;MAML2;HES1;RBPJ;JAG1;SNW1;KAT2B
ADAM17	NOTCH1	R-HSA-9012852	Signaling by NOTCH3	0.146306	0.227746	0.146801	-0.139753	-0.0311111	0.163456	0.146306	1	13	0.030303	18	NA	NA	NA	NA	NA	NA	NA	NA	NA	EP300;KAT2A;FABP7;NOTCH3;CREBBP;MAML3;MAML1;MAML2;PLXND1;HES1;WWC1;RBPJ;JAG1;SNW1;KAT2B;PBX1;DLGAP5;EGFR
ADAM17	NOTCH1	R-HSA-9013508	NOTCH3 Intracellular Domain Regulates Transcription	0.149871	0.229504	0.146801	-0.139753	-0.0311111	0.163456	0.149871	1	12	0.115152	16	NA	NA	NA	NA	NA	NA	NA	NA	NA	EP300;KAT2A;FABP7;NOTCH3;CREBBP;MAML3;MAML1;MAML2;PLXND1;HES1;WWC1;RBPJ;SNW1;KAT2B;PBX1;DLGAP5
ADAM17	NOTCH1	R-HSA-9013694	Signaling by NOTCH4	0.129176	0.215828	0.146801	-0.139753	-0.0311111	0.163456	0.129176	1	12	-0.030303	17	NA	NA	NA	NA	NA	NA	NA	NA	NA	EP300;KAT2A;CUL1;SKP1;CREBBP;MAML3;MAML1;MAML2;HES1;RBPJ;JAG1;NOTCH4;SNW1;KAT2B;ACTA2;FLT4;RBX1
ADAM17	NOTCH1	R-HSA-9013695	NOTCH4 Intracellular Domain Regulates Transcription	0.11241	0.203596	0.146801	-0.139753	-0.0311111	0.163456	0.11241	1	9	0.0909091	12	NA	NA	NA	NA	NA	NA	NA	NA	NA	EP300;KAT2A;CREBBP;MAML3;MAML1;MAML2;HES1;RBPJ;SNW1;KAT2B;ACTA2;FLT4
ADAM23	ITGA5	R-HSA-1566948	Elastic fibre formation	0.314652	0.366828	0.197261	-0.0401115	0.0721368	0.377662	0.314652	1	6	0.175758	8	NA	NA	NA	NA	NA	NA	NA	NA	NA	FBN1;MFAP2;FN1;MFAP5;ITGB1;FBN2;TGFB1;FBN3
ADAM23	ITGA5	R-HSA-1566977	Fibronectin matrix formation	0.251428	0.312798	0.197261	-0.0401115	0.0721368	0.377662	0.251428	1	1	0.309091	2	NA	NA	NA	NA	NA	NA	NA	NA	NA	FN1;ITGB1
ADAM23	ITGA5	R-HSA-202733	Cell surface interactions at the vascular wall	0.0327852	0.113401	0.197261	-0.0401115	0.0721368	0.377662	0.0327852	1	48	-0.127273	65	NA	NA	NA	NA	NA	NA	NA	NA	NA	IGHV4-39;IGLV2-11;IGKV1-17;LCK;IGHV4-34;ITGA4;FN1;IGLV2-23;IGLV2-8;IGHV3-53;IGLV1-51;IGLV1-44;ATP1B3;ATP1B1;SLC3A2;INPP5D;ITGAL;IGHV2-70;SHC1;LYN;IGLV2-14;ITGB3;PECAM1;ITGB1;FYN;PROCR;IGLV3-19;PLCG1;IGHV3-11;IGLC7;NRAS;IGLV3-25;GP6;IGLV1-40;IGKV4-1;IGHV1-2;IGHV3-48;IGLV3-27;IGKV3-20;IGLV3-21;APOB;SLC7A7;IGHM;IGKV1-16;IGKV1D-16;PTPN11;IGHV3-30;IGLV7-43;IGHV1-46;IGLV1-47;ATP1B2;SOS1;IGLV6-57;IGKV3-…
ADAM23	ITGA5	R-HSA-216083	Integrin cell surface interactions	0.360011	0.405253	0.197261	-0.0401115	0.0721368	0.377662	0.360011	1	6	0.187879	9	NA	NA	NA	NA	NA	NA	NA	NA	NA	SPP1;COMP;ITGA4;FN1;ITGAL;AGRN;KDR;ITGB1;COL18A1
ADAM23	ITGA5	R-HSA-373760	L1CAM interactions	0.0500193	0.136388	0.197261	-0.0401115	0.0721368	0.377662	0.0500193	1	18	0.0181818	24	NA	NA	NA	NA	NA	NA	NA	NA	NA	AP2A1;DPYSL2;MAPK3;MAP2K1;DNM2;RAC1;ITGB1;PAK1;MAPK1;RPS6KA2;AP2M1;ITGA1;RPS6KA5;AP2S1;VAV2;SH3GL2;AP2A2;AP2B1;RPS6KA3;MAP2K2;RPS6KA1;CLTA;CLTC;EGFR
ADAM23	ITGA5	R-HSA-445144	Signal transduction by L1	0.344676	0.393022	0.197261	-0.0401115	0.0721368	0.377662	0.344676	1	6	0.175758	8	NA	NA	NA	NA	NA	NA	NA	NA	NA	MAPK3;MAP2K1;RAC1;ITGB1;PAK1;MAPK1;VAV2;MAP2K2
ADAM23	ITGA5	R-HSA-8878166	Transcriptional regulation by RUNX2	0.0408972	0.124025	0.197261	-0.0401115	0.0721368	0.377662	0.0408972	1	24	-0.406061	33	NA	NA	NA	NA	NA	NA	NA	NA	NA	HIVEP3;AKT3;YAP1;ITGBL1;CUL1;MAPK3;GSK3B;SKP1;CCND1;MMP13;LGALS3;DLX6;HES1;MAPK1;BAX;WWTR1;SMURF1;AKT2;GLI2;CBFB;WWP1;UBA52;RUNX1;CDK1;SKP2;GLI3;SMAD1;CDKN1A;AKT1;RBX1;CDK4;STAT1;RB1
ADAM23	ITGA5	R-HSA-8941332	RUNX2 regulates genes involved in cell migration	0.329301	0.379073	0.197261	-0.0401115	0.0721368	0.377662	0.329301	1	2	-0.0424242	3	NA	NA	NA	NA	NA	NA	NA	NA	NA	ITGBL1;MMP13;CBFB
ADAM23	ITGB3	R-HSA-114608	Platelet degranulation	0.120392	0.2097	0.197261	-0.0566904	-0.122735	0.592004	0.120392	1	12	-0.260606	16	NA	NA	NA	NA	NA	NA	NA	NA	NA	THBS1;FN1;F13A1;PECAM1;TGFB3;VCL;TTN;F5;TLN1;FGB;FGG;FGA;ITGA2B;VWF;ACTN2;F8
ADAM23	ITGB3	R-HSA-1566948	Elastic fibre formation	0.546935	0.571018	0.197261	-0.0566904	-0.122735	0.592004	0.546935	1	6	0.29697	9	NA	NA	NA	NA	NA	NA	NA	NA	NA	FBN1;ITGAV;MFAP2;FN1;MFAP5;TGFB3;FBN2;FBN3;VTN
ADAM23	ITGB3	R-HSA-194138	Signaling by VEGF	0.580373	0.598946	0.197261	-0.0566904	-0.122735	0.592004	0.580373	1	46	0.612121	62	NA	NA	NA	NA	NA	NA	NA	NA	NA	CTNND1;NCKAP1L;PRKCZ;AKT3;CYFIP2;ABI1;NCKAP1;ITPR2;ITGAV;MAPKAPK2;PXN;PTK2B;CYFIP1;PRKCA;CTNNA1;VAV1;ROCK2;PRKCB;CTNNB1;RASA1;KDR;ABI2;RAC1;NCF1;SPHK1;CRK;FYN;WASF2;MAPK11;AXL;NCF2;CDH5;PRKCD;PAK1;NCF4;SHB;BCAR1;PLCG1;PDPK1;NRAS;WASF1;JUP;VAV3;NCK1;WASF3;ITPR1;ROCK1;CDC42;RHOA;VAV2;MLST8;AKT2;MAPK14;MAPKAPK3;BRK1;PAK2;MTOR;NCK2;AKT1;BAIAP2;PTK2;ITPR3
ADAM23	ITGB3	R-HSA-202733	Cell surface interactions at the vascular wall	0.0351983	0.117008	0.197261	-0.0566904	-0.122735	0.592004	0.0351983	1	51	-0.430303	68	NA	NA	NA	NA	NA	NA	NA	NA	NA	IGHV4-39;IGLV2-11;IGKV1-17;LCK;IGHV4-34;ITGAV;ITGA4;FN1;IGLV2-23;IGLV2-8;IGHV3-53;SDC1;IGLV1-51;IGLV1-44;ATP1B3;ATP1B1;SLC3A2;INPP5D;ITGAL;IGHV2-70;SHC1;LYN;IGLV2-14;PECAM1;FYN;PROCR;IGLV3-19;ITGB1;PLCG1;IGHV3-11;IGLC7;NRAS;IGLV3-25;GP6;IGLV1-40;ITGA5;IGKV4-1;IGHV1-2;IGHV3-48;IGLV3-27;IGKV3-20;IGLV3-21;APOB;SLC7A7;IGHM;IGKV1-16;IGKV1D-16;PTPN11;IGHV3-30;IGLV7-43;IGHV1-46;IGLV1-47;ATP1B2;SOS1;IGLV…
ADAM23	ITGB3	R-HSA-210990	PECAM1 interactions	0.557243	0.579902	0.197261	-0.0566904	-0.122735	0.592004	0.557243	1	6	0.515152	8	NA	NA	NA	NA	NA	NA	NA	NA	NA	LCK;ITGAV;INPP5D;LYN;PECAM1;FYN;PLCG1;PTPN11
ADAM23	ITGB3	R-HSA-2129379	Molecules associated with elastic fibres	0.564528	0.585976	0.197261	-0.0566904	-0.122735	0.592004	0.564528	1	3	0.030303	5	NA	NA	NA	NA	NA	NA	NA	NA	NA	FBN1;ITGAV;FN1;TGFB3;VTN
ADAM23	ITGB3	R-HSA-216083	Integrin cell surface interactions	0.110356	0.202371	0.197261	-0.0566904	-0.122735	0.592004	0.110356	1	13	-0.357576	18	NA	NA	NA	NA	NA	NA	NA	NA	NA	SPP1;COMP;FBN1;THBS1;ITGAV;ITGA4;FN1;ITGAL;KDR;COL4A4;PECAM1;FGB;FGG;FGA;ITGA2B;COL18A1;VWF;VTN
ADAM23	ITGB3	R-HSA-3000170	Syndecan interactions	0.564528	0.585976	0.197261	-0.0566904	-0.122735	0.592004	0.564528	1	3	0.030303	5	NA	NA	NA	NA	NA	NA	NA	NA	NA	THBS1;ITGAV;FN1;SDC1;VTN
ADAM23	ITGB3	R-HSA-3000171	Non-integrin membrane-ECM interactions	0.562822	0.585187	0.197261	-0.0566904	-0.122735	0.592004	0.562822	1	5	-0.127273	7	NA	NA	NA	NA	NA	NA	NA	NA	NA	THBS1;ITGAV;FN1;SDC1;COL4A4;FGF2;VTN
ADAM23	ITGB3	R-HSA-3000178	ECM proteoglycans	0.318619	0.369405	0.197261	-0.0566904	-0.122735	0.592004	0.318619	1	6	-0.10303	8	NA	NA	NA	NA	NA	NA	NA	NA	NA	COMP;ITGAV;FN1;COL4A4;TGFB3;ITGB5;ITGA2B;VTN
ADAM23	ITGB3	R-HSA-354192	Integrin signaling	0.0649681	0.153743	0.197261	-0.0566904	-0.122735	0.592004	0.0649681	1	15	0.260606	21	NA	NA	NA	NA	NA	NA	NA	NA	NA	APBB1IP;FN1;SHC1;SRC;RAP1B;CRK;BCAR1;PDPK1;RASGRP1;RAP1A;TLN1;FGB;CSK;FGG;SYK;FGA;ITGA2B;SOS1;VWF;AKT1;PTK2
ADAM23	ITGB3	R-HSA-354194	GRB2:SOS provides linkage to MAPK signaling for Integrins	0.0592345	0.147537	0.197261	-0.0566904	-0.122735	0.592004	0.0592345	1	9	-0.260606	13	NA	NA	NA	NA	NA	NA	NA	NA	NA	APBB1IP;FN1;SRC;RAP1B;RAP1A;TLN1;FGB;FGG;FGA;ITGA2B;SOS1;VWF;PTK2
ADAM23	ITGB3	R-HSA-372708	p130Cas linkage to MAPK signaling for integrins	0.10436	0.197106	0.197261	-0.0566904	-0.122735	0.592004	0.10436	1	10	-0.357576	14	NA	NA	NA	NA	NA	NA	NA	NA	NA	APBB1IP;FN1;SRC;RAP1B;CRK;BCAR1;RAP1A;TLN1;FGB;FGG;FGA;ITGA2B;VWF;PTK2
ADAM23	ITGB3	R-HSA-373760	L1CAM interactions	0.0510254	0.137345	0.197261	-0.0566904	-0.122735	0.592004	0.0510254	1	19	0.418182	26	NA	NA	NA	NA	NA	NA	NA	NA	NA	AP2A1;DPYSL2;ITGAV;MAPK3;MAP2K1;DNM2;RAC1;MAPK1;PAK1;RPS6KA2;AP2M1;ITGA1;RPS6KA5;AP2S1;VAV2;SH3GL2;AP2A2;ITGA2B;AP2B1;RPS6KA3;MAP2K2;RPS6KA1;L1CAM;CLTA;CLTC;EGFR
ADAM23	ITGB3	R-HSA-4420097	VEGFA-VEGFR2 Pathway	0.580373	0.598946	0.197261	-0.0566904	-0.122735	0.592004	0.580373	1	46	0.612121	62	NA	NA	NA	NA	NA	NA	NA	NA	NA	CTNND1;NCKAP1L;PRKCZ;AKT3;CYFIP2;ABI1;NCKAP1;ITPR2;ITGAV;MAPKAPK2;PXN;PTK2B;CYFIP1;PRKCA;CTNNA1;VAV1;ROCK2;PRKCB;CTNNB1;RASA1;KDR;ABI2;RAC1;NCF1;SPHK1;CRK;FYN;WASF2;MAPK11;AXL;NCF2;CDH5;PRKCD;PAK1;NCF4;SHB;BCAR1;PLCG1;PDPK1;NRAS;WASF1;JUP;VAV3;NCK1;WASF3;ITPR1;ROCK1;CDC42;RHOA;VAV2;MLST8;AKT2;MAPK14;MAPKAPK3;BRK1;PAK2;MTOR;NCK2;AKT1;BAIAP2;PTK2;ITPR3
ADAM23	ITGB3	R-HSA-445144	Signal transduction by L1	0.223606	0.288683	0.197261	-0.0566904	-0.122735	0.592004	0.223606	1	7	0.684848	10	NA	NA	NA	NA	NA	NA	NA	NA	NA	ITGAV;MAPK3;MAP2K1;RAC1;MAPK1;PAK1;VAV2;ITGA2B;MAP2K2;L1CAM
ADAM23	ITGB3	R-HSA-5673001	RAF/MAP kinase cascade	0.201249	0.271372	0.197261	-0.0566904	-0.122735	0.592004	0.201249	1	59	-0.406061	79	NA	NA	NA	NA	NA	NA	NA	NA	NA	APBB1IP;SPTBN4;JAK1;JAK2;CNKSR1;PPP2R5B;ARRB2;MAPK3;MAP2K1;FN1;NF1;CAMK2D;RASGRP4;NRG1;DLG2;ARRB1;DLG1;SHC1;SRC;PPP2CB;MARK3;RAP1B;YWHAB;PPP2R5C;PPP2R1B;MET;SPTBN2;SPTA1;VCL;FYN;KSR2;RAF1;MAPK1;ARAF;DLG3;FGF1;ERBB2;FGF2;SPRED1;IRS2;NRAS;RASGRP1;PPP2R5D;CUL3;TGFA;SPTB;RAP1A;FRS2;IQGAP1;IL2RG;PPP2R1A;JAK3;IRS1;BRAP;NCAM1;PPP5C;TLN1;BRAF;FGB;CSK;UBA52;CAMK2G;FGG;FGA;ITGA2B;PTPRA;SPTBN1;MAP2K2;SOS1;P…
ADAM23	ITGB3	R-HSA-5674135	MAP2K and MAPK activation	0.146467	0.227746	0.197261	-0.0566904	-0.122735	0.592004	0.146467	1	21	-0.187879	29	NA	NA	NA	NA	NA	NA	NA	NA	NA	APBB1IP;CNKSR1;ARRB2;MAPK3;MAP2K1;FN1;ARRB1;SRC;MARK3;RAP1B;YWHAB;VCL;KSR2;RAF1;MAPK1;ARAF;NRAS;RAP1A;IQGAP1;TLN1;BRAF;FGB;CSK;FGG;FGA;ITGA2B;MAP2K2;KSR1;VWF
ADAM23	ITGB3	R-HSA-5683057	MAPK family signaling cascades	0.188892	0.2615	0.197261	-0.0566904	-0.122735	0.592004	0.188892	1	76	0.587879	102	NA	NA	NA	NA	NA	NA	NA	NA	NA	APBB1IP;SPTBN4;JAK1;JAK2;CNKSR1;XPO1;PPP2R5B;ARRB2;CDC42EP5;MAPK3;MAP2K1;FN1;NF1;CAMK2D;MAPKAPK5;FOXO3;RASGRP4;NRG1;DLG2;ARRB1;DLG1;MYC;SHC1;SRC;RAC1;PPP2CB;IL3RA;MARK3;RAP1B;YWHAB;PPP2R5C;PPP2R1B;MET;SPTBN2;SPTA1;VCL;FYN;KSR2;CDC42EP2;CSF2RA;RAF1;MAPK1;ARAF;PAK1;DLG3;CDC42EP3;FGF1;ERBB2;GFRA1;FGF2;SPRED1;IRS2;DNAJB1;NRAS;RASGRP1;PPP2R5D;CUL3;TGFA;SPTB;CCND3;RAP1A;FRS2;IQGAP1;CDC42;IL2RG;HSPB1;PP…
ADAM23	ITGB3	R-HSA-5684996	MAPK1/MAPK3 signaling	0.18776	0.260991	0.197261	-0.0566904	-0.122735	0.592004	0.18776	1	61	-0.187879	82	NA	NA	NA	NA	NA	NA	NA	NA	NA	APBB1IP;SPTBN4;JAK1;JAK2;CNKSR1;PPP2R5B;ARRB2;MAPK3;MAP2K1;FN1;NF1;CAMK2D;RASGRP4;NRG1;DLG2;ARRB1;DLG1;SHC1;SRC;PPP2CB;MARK3;RAP1B;YWHAB;PPP2R5C;PPP2R1B;MET;SPTBN2;SPTA1;VCL;FYN;KSR2;RAF1;MAPK1;ARAF;DLG3;FGF1;ERBB2;FGF2;SPRED1;IRS2;NRAS;RASGRP1;PPP2R5D;CUL3;TGFA;SPTB;RAP1A;FRS2;IQGAP1;IL2RG;PPP2R1A;JAK3;IRS1;BRAP;NCAM1;PPP5C;TLN1;BRAF;FGB;CSK;UBA52;CAMK2G;FGG;PTPN11;FGA;CDK1;ITGA2B;PTPRA;SPTBN1;M…
ADAM23	ITGB3	R-HSA-6802946	Signaling by moderate kinase activity BRAF mutants	0.212101	0.279899	0.197261	-0.0566904	-0.122735	0.592004	0.212101	1	24	-0.187879	32	NA	NA	NA	NA	NA	NA	NA	NA	NA	APBB1IP;KRAS;CNKSR1;JAK2;ARRB2;MAPK3;MAP2K1;FN1;ARRB1;SRC;MARK3;RAP1B;YWHAB;VCL;KSR2;RAF1;MAPK1;ARAF;NRAS;RAP1A;IQGAP1;BRAP;TLN1;BRAF;FGB;CSK;FGG;FGA;ITGA2B;MAP2K2;KSR1;VWF
ADAM23	ITGB3	R-HSA-6802948	Signaling by high-kinase activity BRAF mutants	0.146467	0.227746	0.197261	-0.0566904	-0.122735	0.592004	0.146467	1	21	-0.187879	29	NA	NA	NA	NA	NA	NA	NA	NA	NA	APBB1IP;CNKSR1;ARRB2;MAPK3;MAP2K1;FN1;ARRB1;SRC;MARK3;RAP1B;YWHAB;VCL;KSR2;RAF1;MAPK1;ARAF;NRAS;RAP1A;IQGAP1;TLN1;BRAF;FGB;CSK;FGG;FGA;ITGA2B;MAP2K2;KSR1;VWF
ADAM23	ITGB3	R-HSA-6802949	Signaling by RAS mutants	0.212101	0.279899	0.197261	-0.0566904	-0.122735	0.592004	0.212101	1	24	-0.187879	32	NA	NA	NA	NA	NA	NA	NA	NA	NA	APBB1IP;KRAS;CNKSR1;JAK2;ARRB2;MAPK3;MAP2K1;FN1;ARRB1;SRC;MARK3;RAP1B;YWHAB;VCL;KSR2;RAF1;MAPK1;ARAF;NRAS;RAP1A;IQGAP1;BRAP;TLN1;BRAF;FGB;CSK;FGG;FGA;ITGA2B;MAP2K2;KSR1;VWF
ADAM23	ITGB3	R-HSA-6802952	Signaling by BRAF and RAF fusions	0.21552	0.281977	0.197261	-0.0566904	-0.122735	0.592004	0.21552	1	36	0.393939	48	NA	NA	NA	NA	NA	NA	NA	NA	NA	APBB1IP;CNKSR1;JAK2;QKI;FXR1;ARRB2;ESRP1;MAPK3;MAP2K1;FN1;AKAP9;BCL2L11;ARRB1;SRC;AP3B1;PAPSS1;MARK3;RAP1B;YWHAB;CLCN6;VCL;KSR2;TRAK1;RAF1;MAPK1;ARAF;SND1;FAM114A2;NRAS;TRIM24;ATG7;RAP1A;IQGAP1;MPRIP;AGK;TLN1;BRAF;FGB;CSK;FGG;LMNA;FGA;ITGA2B;MAP2K2;AGTRAP;KSR1;VWF;ZC3HAV1
ADAM23	ITGB3	R-HSA-6802955	Paradoxical activation of RAF signaling by kinase inactive BRAF	0.212101	0.279899	0.197261	-0.0566904	-0.122735	0.592004	0.212101	1	24	-0.187879	32	NA	NA	NA	NA	NA	NA	NA	NA	NA	APBB1IP;KRAS;CNKSR1;JAK2;ARRB2;MAPK3;MAP2K1;FN1;ARRB1;SRC;MARK3;RAP1B;YWHAB;VCL;KSR2;RAF1;MAPK1;ARAF;NRAS;RAP1A;IQGAP1;BRAP;TLN1;BRAF;FGB;CSK;FGG;FGA;ITGA2B;MAP2K2;KSR1;VWF
ADAM23	ITGB3	R-HSA-6802957	Oncogenic MAPK signaling	0.261659	0.321569	0.197261	-0.0566904	-0.122735	0.592004	0.261659	1	37	-0.406061	50	NA	NA	NA	NA	NA	NA	NA	NA	NA	APBB1IP;KRAS;CNKSR1;JAK2;QKI;FXR1;ARRB2;ESRP1;MAPK3;MAP2K1;FN1;AKAP9;BCL2L11;ARRB1;SRC;AP3B1;PAPSS1;MARK3;RAP1B;YWHAB;CLCN6;VCL;KSR2;TRAK1;RAF1;MAPK1;ARAF;SND1;FAM114A2;NRAS;TRIM24;ATG7;RAP1A;IQGAP1;MPRIP;BRAP;AGK;TLN1;BRAF;FGB;CSK;FGG;LMNA;FGA;ITGA2B;MAP2K2;AGTRAP;KSR1;VWF;ZC3HAV1
ADAM23	ITGB3	R-HSA-76005	Response to elevated platelet cytosolic Ca2+	0.116949	0.206295	0.197261	-0.0566904	-0.122735	0.592004	0.116949	1	15	-0.260606	20	NA	NA	NA	NA	NA	NA	NA	NA	NA	STXBP3;THBS1;FN1;PRKCA;PRKCB;F13A1;PECAM1;TGFB3;VCL;TTN;F5;TLN1;FGB;FGG;FGA;ITGA2B;VWF;STX4;ACTN2;F8
ADAM23	ITGB3	R-HSA-76009	Platelet Aggregation (Plug Formation)	0.0979869	0.191747	0.197261	-0.0566904	-0.122735	0.592004	0.0979869	1	18	-0.357576	25	NA	NA	NA	NA	NA	NA	NA	NA	NA	APBB1IP;GP5;GP1BB;FN1;GP9;SHC1;SRC;RAP1B;CRK;BCAR1;PDPK1;RASGRP1;RAP1A;GP1BA;TLN1;FGB;CSK;FGG;SYK;FGA;ITGA2B;SOS1;VWF;AKT1;PTK2
ADAM23	ITGB3	R-HSA-9607240	FLT3 Signaling	0.201355	0.271372	0.197261	-0.0566904	-0.122735	0.592004	0.201355	1	65	-0.187879	87	NA	NA	NA	NA	NA	NA	NA	NA	NA	APBB1IP;SPTBN4;JAK1;JAK2;CNKSR1;PPP2R5B;ARRB2;MAPK3;MAP2K1;FN1;NF1;CAMK2D;RASGRP4;NRG1;DLG2;ARRB1;DLG1;SHC1;SRC;PPP2CB;MARK3;RAP1B;YWHAB;PPP2R5C;PPP2R1B;MET;SPTBN2;SPTA1;VCL;FYN;KSR2;RAF1;MAPK1;ARAF;DLG3;FGF1;STAT5A;ERBB2;PDPK1;FGF2;SPRED1;IRS2;NRAS;RASGRP1;PPP2R5D;CUL3;TGFA;SPTB;RAP1A;FRS2;IQGAP1;IL2RG;PPP2R1A;JAK3;IRS1;BRAP;NCAM1;GAB2;AKT2;PPP5C;TLN1;BRAF;FGB;CSK;UBA52;CAMK2G;FGG;PTPN11;FGA;ITG…
ADAM23	ITGB3	R-HSA-9649948	Signaling downstream of RAS mutants	0.212101	0.279899	0.197261	-0.0566904	-0.122735	0.592004	0.212101	1	24	-0.187879	32	NA	NA	NA	NA	NA	NA	NA	NA	NA	APBB1IP;KRAS;CNKSR1;JAK2;ARRB2;MAPK3;MAP2K1;FN1;ARRB1;SRC;MARK3;RAP1B;YWHAB;VCL;KSR2;RAF1;MAPK1;ARAF;NRAS;RAP1A;IQGAP1;BRAP;TLN1;BRAF;FGB;CSK;FGG;FGA;ITGA2B;MAP2K2;KSR1;VWF
ADAM28	ITGA4	R-HSA-198933	Immunoregulatory interactions between a Lymphoid and a non-Lymphoid cell	0.527043	0.553715	0.167571	-0.0258016	0.708718	0.838688	0.527043	1	2	-0.321212	3	NA	NA	NA	NA	NA	NA	NA	NA	NA	ITGAL;ITGB1;ITGB7
ADAM28	ITGA4	R-HSA-202733	Cell surface interactions at the vascular wall	0.0921339	0.186051	0.167571	-0.0258016	0.708718	0.838688	0.0921339	1	50	0.624242	67	NA	NA	NA	NA	NA	NA	NA	NA	NA	IGHV4-39;IGLV2-11;IGKV1-17;LCK;IGHV4-34;IGLV2-23;FN1;IGLV2-8;IGHV3-53;IGLV1-51;IGLV1-44;ATP1B3;ATP1B1;SLC3A2;ITGAL;INPP5D;IGHV2-70;SHC1;LYN;IGLV2-14;ITGB3;JAM3;PECAM1;ITGB1;FYN;PROCR;IGLV3-19;PLCG1;IGHV3-11;IGLC7;NRAS;IGLV3-25;JAM2;GP6;IGLV1-40;ITGA5;IGKV4-1;IGHV1-2;IGHV3-48;IGLV3-27;IGKV3-20;IGLV3-21;APOB;SLC7A7;IGHM;IGKV1-16;IGKV1D-16;PTPN11;IGHV3-30;IGLV7-43;IGHV1-46;IGLV1-47;ATP1B2;SOS1;IGLV6…
ADAM28	ITGA4	R-HSA-216083	Integrin cell surface interactions	0.789442	0.792885	0.167571	-0.0258016	0.708718	0.838688	0.789442	1	6	-0.321212	8	NA	NA	NA	NA	NA	NA	NA	NA	NA	SPP1;THBS1;ITGAL;KDR;JAM3;ITGB1;JAM2;ITGB7
ADAM28	ITGA4	R-HSA-8878159	Transcriptional regulation by RUNX3	0.516276	0.543584	0.167571	-0.0258016	0.708718	0.838688	0.516276	1	22	-0.50303	30	NA	NA	NA	NA	NA	NA	NA	NA	NA	EP300;RUNX3;SPP1;KRAS;LEF1;YAP1;FOXO3;CCND1;BCL2L11;TCF7L2;ITGAL;MYC;CTNNB1;SRC;HES1;NOTCH1;TP53;ZFHX3;JAG1;TEAD1;BRD2;SMAD3;TEAD3;SMURF1;CBFB;UBA52;RUNX1;SMURF2;TEAD4;CDKN1A
ADAM28	ITGA4	R-HSA-8949275	RUNX3 Regulates Immune Response and Cell Migration	0.76714	0.772409	0.167571	-0.0258016	0.708718	0.838688	0.76714	1	3	0.757576	4	NA	NA	NA	NA	NA	NA	NA	NA	NA	RUNX3;SPP1;ITGAL;CBFB
ADAM9	ITGA3	R-HSA-202733	Cell surface interactions at the vascular wall	0.0319136	0.112022	0.148065	0.087712	0.610256	0.609888	0.0319136	1	50	-0.69697	67	NA	NA	NA	NA	NA	NA	NA	NA	NA	IGHV4-39;IGLV2-11;IGKV1-17;LCK;IGHV4-34;ITGA4;IGLV2-23;FN1;IGLV2-8;IGHV3-53;IGLV1-51;IGLV1-44;ATP1B3;ATP1B1;SLC3A2;INPP5D;ITGAL;IGHV2-70;SHC1;LYN;IGLV2-14;ITGB3;PECAM1;ITGB1;FYN;PROCR;IGLV3-19;PLCG1;IGHV3-11;IGLC7;NRAS;IGLV3-25;GP6;IGLV1-40;ITGA5;IGKV4-1;IGHV1-2;IGHV3-48;IGLV3-27;IGKV3-20;IGLV3-21;APOB;SLC7A7;IGHM;IGKV1-16;IGKV1D-16;PTPN11;IGHV3-30;IGLV7-43;IGHV1-46;IGLV1-47;ATP1B2;SOS1;IGLV6-57;…
ADAM9	ITGA3	R-HSA-210991	Basigin interactions	0.101034	0.195085	0.148065	0.087712	0.610256	0.609888	0.101034	1	6	0.284848	8	NA	NA	NA	NA	NA	NA	NA	NA	NA	ATP1B3;ATP1B1;SLC3A2;ITGB1;SLC7A7;ATP1B2;BSG;SLC7A6
ADAM9	ITGA3	R-HSA-216083	Integrin cell surface interactions	0.574077	0.593336	0.148065	0.087712	0.610256	0.609888	0.574077	1	6	0.806061	8	NA	NA	NA	NA	NA	NA	NA	NA	NA	THBS1;ITGA4;ITGAL;AGRN;KDR;ITGB1;COL18A1;BSG
ADAM9	ITGA3	R-HSA-3000157	Laminin interactions	0.179265	0.253391	0.148065	0.087712	0.610256	0.609888	0.179265	1	6	0.127273	9	NA	NA	NA	NA	NA	NA	NA	NA	NA	LAMA4;LAMC3;LAMC1;ITGB1;LAMA1;LAMB2;LAMA5;COL18A1;LAMA2
ADAM9	ITGA3	R-HSA-6806834	Signaling by MET	0.198027	0.268986	0.148065	0.087712	0.610256	0.609888	0.198027	1	26	0.309091	35	NA	NA	NA	NA	NA	NA	NA	NA	NA	SH3GL3;LAMA4;SH3KBP1;FN1;STAM2;STAM;CRKL;CBL;RAC1;SRC;LAMC3;MET;RAP1B;PIK3R1;LAMC1;ITGB1;EPS15;SH3GL1;HGS;STAT3;NRAS;LRIG1;LAMA1;RAP1A;LAMB2;LAMA5;UBA52;SH3GL2;PTPN11;SOS1;RANBP9;GAB1;LAMA2;PTK2;HGF
ADAM9	ITGA3	R-HSA-8874081	MET activates PTK2 signaling	0.159216	0.237255	0.148065	0.087712	0.610256	0.609888	0.159216	1	8	0.309091	11	NA	NA	NA	NA	NA	NA	NA	NA	NA	LAMA4;LAMC3;MET;LAMC1;ITGB1;LAMA1;LAMB2;LAMA5;LAMA2;PTK2;HGF
ADAM9	ITGA3	R-HSA-8875878	MET promotes cell motility	0.26811	0.327156	0.148065	0.087712	0.610256	0.609888	0.26811	1	12	0.127273	17	NA	NA	NA	NA	NA	NA	NA	NA	NA	LAMA4;CRKL;RAC1;SRC;LAMC3;MET;RAP1B;LAMC1;ITGB1;LAMA1;RAP1A;LAMB2;LAMA5;GAB1;LAMA2;PTK2;HGF
ADAM9	ITGA6	R-HSA-1474290	Collagen formation	0.388339	0.429544	0.148065	0.172568	0.0365812	0.878618	0.388339	1	37	-0.442424	50	NA	NA	NA	NA	NA	NA	NA	NA	NA	P4HA2;COL5A1;COL6A3;COL4A1;ITGB4;COL4A3;P4HA1;P4HA3;COL4A2;COL11A1;PLOD2;MMP13;COL4A6;PXDN;COL5A2;MMP9;COL4A4;COL17A1;COL10A1;LOX;COL7A1;COL3A1;COL15A1;LAMA3;PLOD1;COL1A2;LOXL3;CD151;PLEC;COL5A3;COL6A2;COL16A1;COL14A1;COL9A2;COL21A1;COL1A1;LOXL1;LOXL4;P4HB;COL6A5;SERPINH1;COL18A1;PLOD3;COL8A1;COL12A1;COL2A1;COL6A6;MMP7;LOXL2;COL4A5
ADAM9	ITGA6	R-HSA-1500931	Cell-Cell communication	0.625279	0.641322	0.148065	0.172568	0.0365812	0.878618	0.625279	1	12	-0.272727	17	NA	NA	NA	NA	NA	NA	NA	NA	NA	ITGB4;WASL;DST;PXN;PTK2B;COL17A1;ITGB1;FYN;LAMA3;CD151;PLEC;NCK1;TYROBP;PTPN11;SIRPA;CD47;PTK2
ADAM9	ITGA6	R-HSA-2022090	Assembly of collagen fibrils and other multimeric structures	0.644938	0.659667	0.148065	0.172568	0.0365812	0.878618	0.644938	1	20	-0.260606	27	NA	NA	NA	NA	NA	NA	NA	NA	NA	COL5A1;ITGB4;COL11A1;MMP13;PXDN;MMP9;COL5A2;COL17A1;LOX;COL7A1;COL15A1;COL3A1;LAMA3;LOXL3;COL1A2;CD151;PLEC;COL5A3;COL14A1;COL9A2;LOXL1;COL1A1;LOXL4;COL18A1;COL2A1;MMP7;LOXL2
ADAM9	ITGA6	R-HSA-202733	Cell surface interactions at the vascular wall	0.0522394	0.139279	0.148065	0.172568	0.0365812	0.878618	0.0522394	1	51	0.29697	68	NA	NA	NA	NA	NA	NA	NA	NA	NA	IGHV4-39;IGLV2-11;IGKV1-17;LCK;IGHV4-34;ITGA4;IGLV2-23;FN1;IGLV2-8;IGHV3-53;SDC1;IGLV1-51;IGLV1-44;ATP1B3;ATP1B1;SLC3A2;INPP5D;ITGAL;IGHV2-70;SHC1;LYN;IGLV2-14;ITGB3;PECAM1;ITGB1;FYN;PROCR;IGLV3-19;PLCG1;IGHV3-11;IGLC7;NRAS;IGLV3-25;GP6;IGLV1-40;ITGA5;IGKV4-1;IGHV1-2;IGHV3-48;IGLV3-27;IGKV3-20;IGLV3-21;APOB;SLC7A7;IGHM;IGKV1-16;IGKV1D-16;PTPN11;IGHV3-30;IGLV7-43;IGHV1-46;IGLV1-47;ATP1B2;SOS1;IGLV…
ADAM9	ITGA6	R-HSA-210991	Basigin interactions	0.145552	0.227402	0.148065	0.172568	0.0365812	0.878618	0.145552	1	6	0.10303	8	NA	NA	NA	NA	NA	NA	NA	NA	NA	ATP1B3;ATP1B1;SLC3A2;ITGB1;SLC7A7;ATP1B2;BSG;SLC7A6
ADAM9	ITGA6	R-HSA-216083	Integrin cell surface interactions	0.784635	0.789367	0.148065	0.172568	0.0365812	0.878618	0.784635	1	4	-0.272727	6	NA	NA	NA	NA	NA	NA	NA	NA	NA	ITGA4;ITGAL;AGRN;KDR;ITGB1;BSG
ADAM9	ITGA6	R-HSA-3000157	Laminin interactions	0.500289	0.52917	0.148065	0.172568	0.0365812	0.878618	0.500289	1	6	0.212121	9	NA	NA	NA	NA	NA	NA	NA	NA	NA	ITGB4;LAMA4;LAMC1;ITGB1;LAMA3;LAMA1;LAMB2;LAMA5;LAMA2
ADAM9	ITGA6	R-HSA-3000170	Syndecan interactions	0.727861	0.736541	0.148065	0.172568	0.0365812	0.878618	0.727861	1	2	0.466667	3	NA	NA	NA	NA	NA	NA	NA	NA	NA	ITGB4;SDC1;ITGB1
ADAM9	ITGA6	R-HSA-3000171	Non-integrin membrane-ECM interactions	0.717435	0.727207	0.148065	0.172568	0.0365812	0.878618	0.717435	1	9	0.212121	12	NA	NA	NA	NA	NA	NA	NA	NA	NA	ITGB4;LAMA4;SDC1;AGRN;LAMC1;ITGB1;LAMA3;FGF2;LAMA1;LAMB2;LAMA5;LAMA2
ADAM9	ITGA6	R-HSA-446107	Type I hemidesmosome assembly	0.604007	0.621613	0.148065	0.172568	0.0365812	0.878618	0.604007	1	4	0.29697	6	NA	NA	NA	NA	NA	NA	NA	NA	NA	ITGB4;DST;COL17A1;LAMA3;CD151;PLEC
ADAM9	ITGA6	R-HSA-446728	Cell junction organization	0.703139	0.713016	0.148065	0.172568	0.0365812	0.878618	0.703139	1	5	0.29697	7	NA	NA	NA	NA	NA	NA	NA	NA	NA	ITGB4;DST;COL17A1;ITGB1;LAMA3;CD151;PLEC
ADAM9	ITGAV	R-HSA-1566948	Elastic fibre formation	0.763229	0.769593	0.148065	-0.0542138	0.292991	0.838688	0.763229	1	9	-0.29697	12	NA	NA	NA	NA	NA	NA	NA	NA	NA	ITGB8;FBN1;MFAP2;MFAP5;ITGB3;TGFB3;ITGB1;ITGB6;FBN2;ITGB5;FBN3;VTN
ADAM9	ITGAV	R-HSA-194138	Signaling by VEGF	0.822211	0.822891	0.148065	-0.0542138	0.292991	0.838688	0.822211	1	46	0.0787879	62	NA	NA	NA	NA	NA	NA	NA	NA	NA	CTNND1;NCKAP1L;PRKCZ;AKT3;CYFIP2;ABI1;NCKAP1;ITPR2;MAPKAPK2;PXN;PTK2B;CYFIP1;PRKCA;CTNNA1;VAV1;ROCK2;PRKCB;CTNNB1;RASA1;KDR;ITGB3;ABI2;RAC1;NCF1;SPHK1;FYN;WASF2;MAPK11;AXL;NCF2;CDH5;PRKCD;PAK1;NCF4;SHB;PLCG1;BCAR1;PDPK1;WASF1;NRAS;JUP;VAV3;NCK1;WASF3;ITPR1;ROCK1;CDC42;RHOA;VAV2;MLST8;AKT2;MAPK14;MAPKAPK3;HSP90AA1;BRK1;PAK2;MTOR;NCK2;AKT1;BAIAP2;PTK2;ITPR3
ADAM9	ITGAV	R-HSA-202733	Cell surface interactions at the vascular wall	0.0921339	0.186051	0.148065	-0.0542138	0.292991	0.838688	0.0921339	1	50	0.454545	67	NA	NA	NA	NA	NA	NA	NA	NA	NA	IGHV4-39;IGLV2-11;IGKV1-17;LCK;IGHV4-34;ITGA4;IGLV2-23;FN1;IGLV2-8;IGHV3-53;SDC1;IGLV1-51;IGLV1-44;ATP1B3;ATP1B1;SLC3A2;INPP5D;ITGAL;IGHV2-70;ITGB3;SHC1;LYN;IGLV2-14;PECAM1;ITGB1;FYN;PROCR;IGLV3-19;PLCG1;IGHV3-11;IGLC7;NRAS;IGLV3-25;GP6;IGLV1-40;ITGA5;IGKV4-1;IGHV1-2;IGHV3-48;IGLV3-27;IGKV3-20;IGLV3-21;APOB;SLC7A7;IGHM;IGKV1-16;IGKV1D-16;PTPN11;IGHV3-30;IGLV7-43;IGHV1-46;IGLV1-47;ATP1B2;SOS1;IGLV…
ADAM9	ITGAV	R-HSA-210990	PECAM1 interactions	0.789442	0.792885	0.148065	-0.0542138	0.292991	0.838688	0.789442	1	6	0.418182	8	NA	NA	NA	NA	NA	NA	NA	NA	NA	LCK;INPP5D;ITGB3;LYN;PECAM1;FYN;PLCG1;PTPN11
ADAM9	ITGAV	R-HSA-2129379	Molecules associated with elastic fibres	0.765435	0.771014	0.148065	-0.0542138	0.292991	0.838688	0.765435	1	6	0.830303	8	NA	NA	NA	NA	NA	NA	NA	NA	NA	ITGB8;FBN1;ITGB3;TGFB3;ITGB1;ITGB6;ITGB5;VTN
ADAM9	ITGAV	R-HSA-216083	Integrin cell surface interactions	0.833522	0.833522	0.148065	-0.0542138	0.292991	0.838688	0.833522	1	12	0.272727	17	NA	NA	NA	NA	NA	NA	NA	NA	NA	ITGB8;SPP1;COMP;FBN1;COL4A2;ITGA4;ITGAL;KDR;ITGB3;COL4A4;AGRN;PECAM1;ITGB1;ITGB6;ITGB5;COL18A1;VTN
ADAM9	ITGAV	R-HSA-3000157	Laminin interactions	0.672271	0.68545	0.148065	-0.0542138	0.292991	0.838688	0.672271	1	4	0.236364	6	NA	NA	NA	NA	NA	NA	NA	NA	NA	COL4A2;COL4A4;LAMC1;ITGB1;LAMA1;COL18A1
ADAM9	ITGAV	R-HSA-3000170	Syndecan interactions	0.552636	0.575851	0.148065	-0.0542138	0.292991	0.838688	0.552636	1	3	0.236364	5	NA	NA	NA	NA	NA	NA	NA	NA	NA	SDC1;ITGB3;ITGB1;ITGB5;VTN
ADAM9	ITGAV	R-HSA-3000171	Non-integrin membrane-ECM interactions	0.725007	0.733806	0.148065	-0.0542138	0.292991	0.838688	0.725007	1	8	0.29697	11	NA	NA	NA	NA	NA	NA	NA	NA	NA	COL4A2;SDC1;ITGB3;COL4A4;AGRN;LAMC1;ITGB1;FGF2;LAMA1;ITGB5;VTN
ADAM9	ITGAV	R-HSA-3000178	ECM proteoglycans	0.809402	0.811752	0.148065	-0.0542138	0.292991	0.838688	0.809402	1	9	0.830303	12	NA	NA	NA	NA	NA	NA	NA	NA	NA	COMP;COL4A2;ITGB3;COL4A4;AGRN;TGFB3;LAMC1;ITGB1;ITGB6;LAMA1;ITGB5;VTN
ADAM9	ITGAV	R-HSA-373760	L1CAM interactions	0.131941	0.217222	0.148065	-0.0542138	0.292991	0.838688	0.131941	1	20	0.224242	27	NA	NA	NA	NA	NA	NA	NA	NA	NA	AP2A1;DPYSL2;MAPK3;MAP2K1;DNM2;ITGB3;RAC1;LAMC1;ITGB1;PAK1;MAPK1;RPS6KA2;AP2M1;ITGA1;LAMA1;RPS6KA5;AP2S1;VAV2;SH3GL2;AP2A2;AP2B1;RPS6KA3;MAP2K2;RPS6KA1;CLTA;CLTC;EGFR
ADAM9	ITGAV	R-HSA-4420097	VEGFA-VEGFR2 Pathway	0.822211	0.822891	0.148065	-0.0542138	0.292991	0.838688	0.822211	1	46	0.0787879	62	NA	NA	NA	NA	NA	NA	NA	NA	NA	CTNND1;NCKAP1L;PRKCZ;AKT3;CYFIP2;ABI1;NCKAP1;ITPR2;MAPKAPK2;PXN;PTK2B;CYFIP1;PRKCA;CTNNA1;VAV1;ROCK2;PRKCB;CTNNB1;RASA1;KDR;ITGB3;ABI2;RAC1;NCF1;SPHK1;FYN;WASF2;MAPK11;AXL;NCF2;CDH5;PRKCD;PAK1;NCF4;SHB;PLCG1;BCAR1;PDPK1;WASF1;NRAS;JUP;VAV3;NCK1;WASF3;ITPR1;ROCK1;CDC42;RHOA;VAV2;MLST8;AKT2;MAPK14;MAPKAPK3;HSP90AA1;BRK1;PAK2;MTOR;NCK2;AKT1;BAIAP2;PTK2;ITPR3
ADAM9	ITGAV	R-HSA-445144	Signal transduction by L1	0.701158	0.711305	0.148065	-0.0542138	0.292991	0.838688	0.701158	1	6	0.6	9	NA	NA	NA	NA	NA	NA	NA	NA	NA	MAPK3;MAP2K1;ITGB3;RAC1;ITGB1;PAK1;MAPK1;VAV2;MAP2K2
ADAM9	ITGB1	R-HSA-1500931	Cell-Cell communication	0.149794	0.229504	0.148065	0.0523848	0.453675	0.574372	0.149794	1	9	0.539394	12	NA	NA	NA	NA	NA	NA	NA	NA	NA	ITGA6;WASL;ILK;PXN;PTK2B;FYN;NCK1;TYROBP;PTPN11;SIRPA;CD47;PTK2
ADAM9	ITGB1	R-HSA-1566948	Elastic fibre formation	0.431393	0.468489	0.148065	0.0523848	0.453675	0.574372	0.431393	1	8	0.212121	11	NA	NA	NA	NA	NA	NA	NA	NA	NA	FBN1;ITGAV;MFAP2;FN1;MFAP5;TGFB3;FBN2;ITGA5;FBN3;ITGA8;VTN
ADAM9	ITGB1	R-HSA-1566977	Fibronectin matrix formation	0.382388	0.42471	0.148065	0.0523848	0.453675	0.574372	0.382388	1	1	-0.224242	2	NA	NA	NA	NA	NA	NA	NA	NA	NA	FN1;ITGA5
ADAM9	ITGB1	R-HSA-198933	Immunoregulatory interactions between a Lymphoid and a non-Lymphoid cell	0.421212	0.459656	0.148065	0.0523848	0.453675	0.574372	0.421212	1	1	-0.321212	2	NA	NA	NA	NA	NA	NA	NA	NA	NA	ITGA4;ITGAL
ADAM9	ITGB1	R-HSA-202733	Cell surface interactions at the vascular wall	0.0523632	0.139279	0.148065	0.0523848	0.453675	0.574372	0.0523632	1	55	-0.0909091	74	NA	NA	NA	NA	NA	NA	NA	NA	NA	IGHV4-39;IGLV2-11;IGKV1-17;ITGA6;LCK;IGHV4-34;ITGA4;ITGAV;FN1;IGLV2-23;IGLV2-8;IGHV3-53;SDC1;IGLV1-51;IGLV1-44;ATP1B3;ATP1B1;SLC3A2;INPP5D;ITGAL;IGHV2-70;SHC1;LYN;IGLV2-14;ITGB3;JAM3;ITGA3;ITGAX;PECAM1;FYN;PROCR;IGLV3-19;PLCG1;IGHV3-11;IGLC7;NRAS;IGLV3-25;JAM2;ITGA5;GP6;IGLV1-40;IGKV4-1;IGHV1-2;IGHV3-48;IGLV3-27;IGKV3-20;IGLV3-21;APOB;SLC7A7;IGHM;IGKV1-16;IGKV1D-16;PTPN11;IGHV3-30;IGLV7-43;IGHV1-…
ADAM9	ITGB1	R-HSA-210991	Basigin interactions	0.052803	0.139279	0.148065	0.0523848	0.453675	0.574372	0.052803	1	7	-0.030303	10	NA	NA	NA	NA	NA	NA	NA	NA	NA	ITGA6;ATP1B3;ATP1B1;SLC3A2;ITGA3;SLC7A7;ATP1B2;BSG;L1CAM;SLC7A6
ADAM9	ITGB1	R-HSA-2129379	Molecules associated with elastic fibres	0.414152	0.452917	0.148065	0.0523848	0.453675	0.574372	0.414152	1	3	-0.406061	5	NA	NA	NA	NA	NA	NA	NA	NA	NA	ITGAV;FN1;TGFB3;ITGA8;VTN
ADAM9	ITGB1	R-HSA-216083	Integrin cell surface interactions	0.526445	0.553208	0.148065	0.0523848	0.453675	0.574372	0.526445	1	19	-0.151515	26	NA	NA	NA	NA	NA	NA	NA	NA	NA	SPP1;COMP;ITGA6;ITGA2;THBS1;ITGA4;ITGAV;FN1;ITGA11;ITGA7;ITGAL;AGRN;KDR;JAM3;ITGA3;ITGAX;ITGA1;HSPG2;JAM2;ITGA5;LUM;COL18A1;ITGA8;ITGA9;BSG;VTN
ADAM9	ITGB1	R-HSA-3000157	Laminin interactions	0.4756	0.508168	0.148065	0.0523848	0.453675	0.574372	0.4756	1	11	-0.212121	15	NA	NA	NA	NA	NA	NA	NA	NA	NA	LAMA4;ITGA6;ITGA2;ITGAV;ITGA7;LAMC3;ITGA3;LAMC1;ITGA1;HSPG2;LAMA1;LAMB2;LAMA5;COL18A1;LAMA2
ADAM9	ITGB1	R-HSA-3000170	Syndecan interactions	0.572544	0.592891	0.148065	0.0523848	0.453675	0.574372	0.572544	1	5	-0.224242	7	NA	NA	NA	NA	NA	NA	NA	NA	NA	ITGA6;ITGA2;THBS1;ITGAV;FN1;SDC1;VTN
ADAM9	ITGB1	R-HSA-3000171	Non-integrin membrane-ECM interactions	0.491837	0.521916	0.148065	0.0523848	0.453675	0.574372	0.491837	1	12	-0.284848	17	NA	NA	NA	NA	NA	NA	NA	NA	NA	LAMA4;ITGA6;ITGA2;THBS1;ITGAV;FN1;SDC1;AGRN;LAMC3;LAMC1;FGF2;HSPG2;LAMA1;LAMB2;LAMA5;VTN;LAMA2
ADAM9	ITGB1	R-HSA-3000178	ECM proteoglycans	0.249058	0.310648	0.148065	0.0523848	0.453675	0.574372	0.249058	1	15	-0.248485	20	NA	NA	NA	NA	NA	NA	NA	NA	NA	COMP;LAMA4;ITGA2;ITGAV;FN1;ITGA7;AGRN;TGFB3;ITGAX;LAMC1;HSPG2;LAMA1;ITGB5;LAMB2;LUM;LAMA5;ITGA8;ITGA9;VTN;LAMA2
ADAM9	ITGB1	R-HSA-373755	Semaphorin interactions	0.323637	0.373701	0.148065	0.0523848	0.453675	0.574372	0.323637	1	26	-0.406061	35	NA	NA	NA	NA	NA	NA	NA	NA	NA	PLXNB1;DPYSL2;CRMP1;PLXNA2;ROCK2;DPYSL4;RAC1;CDK5;MET;FYN;PAK1;ERBB2;PLXNA1;SEMA7A;ITGA1;MYH14;LIMK2;RHOB;CFL1;MYL9;RHOC;ROCK1;TYROBP;LIMK1;RHOA;DPYSL3;HSP90AA1;NRP1;TREM2;RRAS;PAK2;MYH11;MYL6;MYH10;MYH9
ADAM9	ITGB1	R-HSA-373760	L1CAM interactions	0.055835	0.143275	0.148065	0.0523848	0.453675	0.574372	0.055835	1	23	-0.2	31	NA	NA	NA	NA	NA	NA	NA	NA	NA	AP2A1;ITGA2;DPYSL2;ITGAV;MAPK3;MAP2K1;DNM2;RAC1;LAMC1;PAK1;MAPK1;RPS6KA2;ITGA1;AP2M1;LAMA1;ITGA5;RPS6KA5;AP2S1;VAV2;SH3GL2;AP2A2;CHL1;AP2B1;RPS6KA3;MAP2K2;ITGA9;RPS6KA1;L1CAM;CLTA;CLTC;EGFR
ADAM9	ITGB1	R-HSA-416700	Other semaphorin interactions	0.134436	0.219092	0.148065	0.0523848	0.453675	0.574372	0.134436	1	1	0.00606061	2	NA	NA	NA	NA	NA	NA	NA	NA	NA	SEMA7A;ITGA1
ADAM9	ITGB1	R-HSA-445144	Signal transduction by L1	0.264367	0.32386	0.148065	0.0523848	0.453675	0.574372	0.264367	1	8	0.381818	11	NA	NA	NA	NA	NA	NA	NA	NA	NA	ITGAV;MAPK3;MAP2K1;RAC1;PAK1;MAPK1;ITGA5;VAV2;MAP2K2;ITGA9;L1CAM
ADAM9	ITGB1	R-HSA-446728	Cell junction organization	0.462275	0.496123	0.148065	0.0523848	0.453675	0.574372	0.462275	1	1	0.175758	2	NA	NA	NA	NA	NA	NA	NA	NA	NA	ITGA6;ILK
ADAM9	ITGB1	R-HSA-447041	CHL1 interactions	0.273228	0.330563	0.148065	0.0523848	0.453675	0.574372	0.273228	1	2	-0.0909091	3	NA	NA	NA	NA	NA	NA	NA	NA	NA	ITGA2;ITGA1;CHL1
ADAM9	ITGB1	R-HSA-5663220	RHO GTPases Activate Formins	0.134436	0.219092	0.148065	0.0523848	0.453675	0.574372	0.134436	1	1	-0.0666667	2	NA	NA	NA	NA	NA	NA	NA	NA	NA	SRF;SCAI
ADAM9	ITGB1	R-HSA-6785807	Interleukin-4 and Interleukin-13 signaling	0.298532	0.353229	0.148065	0.0523848	0.453675	0.574372	0.298532	1	45	0.248485	60	NA	NA	NA	NA	NA	NA	NA	NA	NA	JAK1;BCL2L1;ALOX15;JAK2;MMP1;POU2F1;FN1;FOXO3;IGHE;CCND1;MMP3;TNFRSF1B;MCL1;POMC;MMP9;FOS;MMP2;MYC;HSP90B1;ALOX5;LCN2;BCL2;ITGAX;TP53;PIK3R1;MUC1;BCL6;SAA1;STAT3;IRF4;S1PR1;FGF2;IGHG4;CEBPD;IGHG1;IL6R;NOS2;VIM;PTGS2;SOX2;ICAM1;IL2RG;JAK3;TIMP1;HSP90AA1;LAMA5;LBP;HIF1A;NDN;ZEB1;TYK2;CDKN1A;BIRC5;AKT1;STAT1;JUNB;STAT6;FSCN1;HGF;FOXO1
ADAM9	ITGB1	R-HSA-6806834	Signaling by MET	0.360591	0.405529	0.148065	0.0523848	0.453675	0.574372	0.360591	1	27	-0.0424242	37	NA	NA	NA	NA	NA	NA	NA	NA	NA	SH3GL3;LAMA4;ITGA2;TNS4;FN1;SH3KBP1;STAM2;STAM;CRKL;CBL;RAC1;SRC;MET;LAMC3;ITGA3;RAP1B;PIK3R1;LAMC1;EPS15;SH3GL1;HGS;STAT3;NRAS;LRIG1;LAMA1;RAP1A;LAMB2;LAMA5;UBA52;SH3GL2;PTPN11;SOS1;RANBP9;GAB1;LAMA2;PTK2;HGF
ADAM9	ITGB1	R-HSA-75892	Platelet Adhesion to exposed collagen	0.462275	0.496123	0.148065	0.0523848	0.453675	0.574372	0.462275	1	1	0.345455	2	NA	NA	NA	NA	NA	NA	NA	NA	NA	ITGA2;ITGA1
ADAM9	ITGB1	R-HSA-8874081	MET activates PTK2 signaling	0.216262	0.282414	0.148065	0.0523848	0.453675	0.574372	0.216262	1	9	-0.0424242	13	NA	NA	NA	NA	NA	NA	NA	NA	NA	LAMA4;ITGA2;FN1;MET;LAMC3;ITGA3;LAMC1;LAMA1;LAMB2;LAMA5;LAMA2;PTK2;HGF
ADAM9	ITGB1	R-HSA-8875513	MET interacts with TNS proteins	0.390806	0.431791	0.148065	0.0523848	0.453675	0.574372	0.390806	1	2	0.709091	3	NA	NA	NA	NA	NA	NA	NA	NA	NA	TNS4;MET;HGF
ADAM9	ITGB1	R-HSA-8875878	MET promotes cell motility	0.357208	0.40313	0.148065	0.0523848	0.453675	0.574372	0.357208	1	15	-0.0424242	20	NA	NA	NA	NA	NA	NA	NA	NA	NA	LAMA4;ITGA2;TNS4;FN1;CRKL;RAC1;SRC;MET;LAMC3;ITGA3;RAP1B;LAMC1;LAMA1;RAP1A;LAMB2;LAMA5;GAB1;LAMA2;PTK2;HGF
ADAM9	ITGB5	R-HSA-1566948	Elastic fibre formation	0.274127	0.330826	0.148065	-0.138233	0.284786	0.329022	0.274127	1	6	-0.0424242	8	NA	NA	NA	NA	NA	NA	NA	NA	NA	FBN1;ITGAV;MFAP2;MFAP5;TGFB3;FBN2;FBN3;VTN
ADAM9	ITGB5	R-HSA-2129379	Molecules associated with elastic fibres	0.223868	0.288683	0.148065	-0.138233	0.284786	0.329022	0.223868	1	2	0.00606061	3	NA	NA	NA	NA	NA	NA	NA	NA	NA	ITGAV;TGFB3;VTN
ADAM9	ITGB5	R-HSA-216083	Integrin cell surface interactions	0.274127	0.330826	0.148065	-0.138233	0.284786	0.329022	0.274127	1	6	0.163636	8	NA	NA	NA	NA	NA	NA	NA	NA	NA	SPP1;ITGAV;ITGA4;ITGAL;KDR;ITGA1;COL18A1;VTN
ADAM9	ITGB5	R-HSA-3000170	Syndecan interactions	0.272567	0.330421	0.148065	-0.138233	0.284786	0.329022	0.272567	1	2	0.478788	3	NA	NA	NA	NA	NA	NA	NA	NA	NA	ITGAV;SDC1;VTN
ADAM9	ITGB5	R-HSA-3000171	Non-integrin membrane-ECM interactions	0.218077	0.283636	0.148065	-0.138233	0.284786	0.329022	0.218077	1	3	0.127273	4	NA	NA	NA	NA	NA	NA	NA	NA	NA	ITGAV;SDC1;FGF2;VTN
ADAM9	ITGB5	R-HSA-3000178	ECM proteoglycans	0.223868	0.288683	0.148065	-0.138233	0.284786	0.329022	0.223868	1	2	0.00606061	3	NA	NA	NA	NA	NA	NA	NA	NA	NA	ITGAV;TGFB3;VTN
ADAM9	ITGB5	R-HSA-397014	Muscle contraction	0.233049	0.296304	0.148065	-0.138233	0.284786	0.329022	0.233049	1	57	-0.0666667	76	NA	NA	NA	NA	NA	NA	NA	NA	NA	ATP2A3;MYLPF;GUCY1A1;TNNT3;TMOD2;MYL3;TNNI2;ITPR2;ATP2A2;TNNI1;PXN;ANXA6;CAMK2D;ANXA1;MYL1;CACNB3;AKAP9;CACNA2D2;ATP1B3;ATP1B1;SORBS3;CALD1;ACTN3;RANGRF;SORBS1;DES;ORAI2;SCN4B;TPM4;MYL6B;ACTG2;TPM2;VCL;MYL2;SRI;ATP2B1;NEB;TTN;ITGA1;DYSF;SLC8A1;LMOD1;MYLK;GUCY1B1;TPM1;CACNA2D1;MYL9;ITPR1;VIM;MYBPC1;ATP1A1;TPM3;TMOD3;STIM1;ANXA2;TNNC1;ATP2B4;DMD;GUCY1A2;TLN1;CAMK2G;FXYD1;KCNK1;ATP1B2;ACTA2;MYL4;ORA…
ADAM9	ITGB5	R-HSA-445355	Smooth Muscle Contraction	0.255449	0.316093	0.148065	-0.138233	0.284786	0.329022	0.255449	1	15	0.381818	21	NA	NA	NA	NA	NA	NA	NA	NA	NA	MYLPF;PXN;SORBS3;CALD1;SORBS1;TPM4;MYL6B;ACTG2;TPM2;VCL;ITGA1;LMOD1;MYLK;TPM1;MYL9;TPM3;TLN1;ACTA2;MYH11;MYL6;MYL12A
ADM	ADRB2	R-HSA-418555	G alpha (s) signalling events	0.00858245	0.0682785	0.138326	0.104653	-0.0222222	0.014585	0.00858245	1	24	-0.587879	32	NA	NA	NA	NA	NA	NA	NA	NA	NA	GNB4;PDE4A;GRK6;GNG11;ARRB2;GNG2;PDE7A;GRK3;GNG12;GNB2;GPR39;GNGT2;GNB3;ARRB1;PDE8A;SRC;PDE2A;GNB1;GNG4;GNG10;PDE3A;OR4C16;GRK2;GNB5;GNG7;PDE1A;PDE1B;GRK5;GNAS;PDE3B;GNG5;PDE4D
ADM	ADRB2	R-HSA-500792	GPCR ligand binding	0.0140694	0.0782308	0.138326	0.104653	-0.0222222	0.014585	0.0140694	1	13	0.454545	18	NA	NA	NA	NA	NA	NA	NA	NA	NA	GNB4;GNG11;GNG2;F2R;GNG12;GNB2;ANXA1;GNGT2;GNB3;FZD1;GNB1;GNG4;GNG10;GNB5;GNG7;NTS;GNAS;GNG5
ADM	ADRB2	R-HSA-5689880	Ub-specific processing proteases	0.00927523	0.0689066	0.138326	0.104653	-0.0222222	0.014585	0.0107687	0.861317	30	-0.0181818	40	60	0	60	LMNA_208;FLNA_367;LMNA_515;LMNA_90;FLNA_2000;PCNA_164;LMNA_270;LMNA_144;LMNA_260;PCNA_77;FLNA_916;FLNA_299;FLNA_982;LMNA_78;LMNA_265;LMNA_32;FLNA_58;PITPNA_208;LMNA_108;LMNA_180;FLNA_906;PITPNA_185;FLNA_2473;LMNA_378;FLNA_2361;PCNA_248;LMNA_97;FLNA_2621;FLNA_42;LMNA_201;LMNA_420;FLNA_338;PITPNA_152;LMNA_597;FLNA_1019;FLNA_1801;LMNA_457;LMNA_486;FLNA_508;LMNA_181;LMNA_233;FLNA_2569;FLNA_781;PITPNA…	-0.00140707141298921;0.0025226691467733;0.00208133888149436;-0.0120365165883733;-0.00316513567823853;0.0068228833924301;-0.00369616768860688;0.00584224615265549;-0.00311561243493881;0.00969740696125151;-0.00492347441955543;0.000717722653829062;-0.00258431852053908;-0.000411434234471493;-0.00426672952801736;0.00305824218722527;-0.000846573818692482;-0.00489915092321302;0.00116293228002171;-0.00592…	NA	NA	LMNA_208;FLNA_367;LMNA_515;LMNA_90;FLNA_2000;PCNA_164;LMNA_270;LMNA_144;LMNA_260;PCNA_77;FLNA_916;FLNA_299;FLNA_982;LMNA_78;LMNA_265;LMNA_32;FLNA_58;PITPNA_208;LMNA_108;LMNA_180;FLNA_906;PITPNA_185;FLNA_2473;LMNA_378;FLNA_2361;PCNA_248;LMNA_97;FLNA_2621;FLNA_42;LMNA_201;LMNA_420;FLNA_338;PITPNA_152;LMNA_597;FLNA_1019;FLNA_1801;LMNA_457;LMNA_486;FLNA_508;LMNA_181;LMNA_233;FLNA_2569;FLNA_781;PITPNA…	-0.00140707141298921;0.0025226691467733;0.00208133888149436;-0.0120365165883733;-0.00316513567823853;0.0068228833924301;-0.00369616768860688;0.00584224615265549;-0.00311561243493881;0.00969740696125151;-0.00492347441955543;0.000717722653829062;-0.00258431852053908;-0.000411434234471493;-0.00426672952801736;0.00305824218722527;-0.000846573818692482;-0.00489915092321302;0.00116293228002171;-0.00592…	DDB2;CCP110;SNX3;USP20;ARRB2;TGFBR1;SMAD4;AXIN1;CFTR;STAM2;CYLD;IKBKG;BECN1;ARRB1;BIRC2;KEAP1;SMAD2;MYC;TRAF2;TP53;HGS;TNKS2;DDX58;BIRC3;USP10;MAP3K7;TNKS;NFKBIA;PTEN;SMAD3;MDM4;RNF146;SKP2;RIPK1;SMURF2;SMAD1;CCNA2;USP33;RNF123;CDC20
ADM	ADRB2	R-HSA-8856825	Cargo recognition for clathrin-mediated endocytosis	0.0138289	0.0777797	0.138326	0.104653	-0.0222222	0.014585	0.0138289	1	44	-0.224242	59	NA	NA	NA	NA	NA	NA	NA	NA	NA	REPS1;SGIP1;NECAP1;AP2A1;ITSN2;SH3GL3;CD4;ARRB2;EPS15L1;CD3D;PICALM;GRK3;CD3G;SCARB2;TFRC;CFTR;SH3KBP1;STAM2;STAM;CLTCL1;TGOLN2;CBL;ARRB1;FCHO1;STON1;SYT1;AAK1;STON2;LRP2;LDLR;NECAP2;EPS15;FCHO2;SH3GL1;VAMP3;HGS;DVL2;AP2M1;VAMP8;LDLRAP1;TGFA;IL7R;EPN1;AP2S1;GRK2;DAB2;APOB;SH3GL2;IGF2R;CLTB;AP2A2;VAMP4;AP2B1;VAMP7;ITSN1;M6PR;CLTA;CLTC;EGFR
ADM	ADRB2	R-HSA-8856828	Clathrin-mediated endocytosis	0.00436746	0.0550561	0.138326	0.104653	-0.0222222	0.014585	0.00436746	1	78	0.0545455	105	NA	NA	NA	NA	NA	NA	NA	NA	NA	DNM1;REPS1;FNBP1;PACSIN1;SGIP1;SNX9;NECAP1;AP2A1;ITSN2;SH3GL3;CTTN;CD4;ARRB2;TRIP10;WASL;GAK;CD3D;EPS15L1;PIP5K1C;PICALM;ARPC5;GRK3;CD3G;SCARB2;SYNJ1;ACTR3;CFTR;TFRC;SH3KBP1;STAM2;STAM;GAPVD1;FNBP1L;CLTCL1;TGOLN2;CBL;AGFG1;ARRB1;HIP1R;PACSIN2;HIP1;FCHO1;STON1;SYT1;DNM2;AAK1;EPN2;SYNJ2;ARPC1A;STON2;LRP2;LDLR;ARPC2;NECAP2;EPS15;FCHO2;SH3GL1;VAMP3;HGS;DVL2;AP2M1;VAMP8;TGFA;LDLRAP1;COPS7B;ARPC3;SNX18…
ADM	ADRB2	R-HSA-9660821	ADORA2B mediated anti-inflammatory cytokines production	0.00510938	0.0558014	0.138326	0.104653	-0.0222222	0.014585	0.00510938	1	16	-0.163636	22	NA	NA	NA	NA	NA	NA	NA	NA	NA	GNB4;PRKACA;GNG11;PRKACB;GNG2;GNG12;GNB2;GPR39;GNGT2;GNB3;GNB1;GNG4;GNG10;PRKAR1A;GNB5;GNG7;PRKAR1B;PRKAR2B;GNAS;PRKAR2A;CREB1;GNG5
ADM	ADRB2	R-HSA-9662851	Anti-inflammatory response favouring Leishmania parasite infection	0.00128279	0.0550561	0.138326	0.104653	-0.0222222	0.014585	0.00128279	1	58	-0.0909091	78	NA	NA	NA	NA	NA	NA	NA	NA	NA	GNB4;IGHV4-39;IGKV1-17;IGLV2-11;PRKACA;GNG11;PRKACB;GNG2;IGHV4-34;ITPR2;CD3G;FCGR2A;GNG12;GNB2;IGLV2-23;GPR39;GNGT2;GNB3;IGHV3-53;IGLV2-8;IGLV1-44;IGLV1-51;IGHV2-70;IGLV2-14;FCGR1A;IGLV3-19;FYN;PLCG2;GNAI2;GNB1;GNG4;GNG10;PLCG1;PRKAR1A;IGHV3-11;IGLC7;IGHG4;IGLV3-25;IGLV1-40;IGHG1;IGKV4-1;IGHV1-2;ITPR1;IGHG3;IGHV3-48;IGLV3-27;FCGR3A;IGKV3-20;GNB5;IGLV3-21;MAPK14;GNG7;IGKV1D-16;IGKV1-16;PRKAR1B;IGH…
ADM	ADRB2	R-HSA-9664433	Leishmania parasite growth and survival	0.00128279	0.0550561	0.138326	0.104653	-0.0222222	0.014585	0.00128279	1	58	-0.0909091	78	NA	NA	NA	NA	NA	NA	NA	NA	NA	GNB4;IGHV4-39;IGKV1-17;IGLV2-11;PRKACA;GNG11;PRKACB;GNG2;IGHV4-34;ITPR2;CD3G;FCGR2A;GNG12;GNB2;IGLV2-23;GPR39;GNGT2;GNB3;IGHV3-53;IGLV2-8;IGLV1-44;IGLV1-51;IGHV2-70;IGLV2-14;FCGR1A;IGLV3-19;FYN;PLCG2;GNAI2;GNB1;GNG4;GNG10;PLCG1;PRKAR1A;IGHV3-11;IGLC7;IGHG4;IGLV3-25;IGLV1-40;IGHG1;IGKV4-1;IGHV1-2;ITPR1;IGHG3;IGHV3-48;IGLV3-27;FCGR3A;IGKV3-20;GNB5;IGLV3-21;MAPK14;GNG7;IGKV1D-16;IGKV1-16;PRKAR1B;IGH…
ADM	CALCRL	R-HSA-373080	Class B/2 (Secretin family receptors)	0.302187	0.355921	0.138326	-0.06202	-0.260171	0.332784	0.302187	1	12	0.393939	17	NA	NA	NA	NA	NA	NA	NA	NA	NA	GNB4;GNG11;GNG2;GNG12;GNB2;GNGT2;GNB3;FZD1;GNB1;GNG10;GNG4;RAMP2;GNB5;GNG7;RAMP3;GNAS;GNG5
ADM	CALCRL	R-HSA-418555	G alpha (s) signalling events	0.114314	0.20464	0.138326	-0.06202	-0.260171	0.332784	0.114314	1	21	0.393939	29	NA	NA	NA	NA	NA	NA	NA	NA	NA	GNB4;PDE4A;GNG11;GNG2;PDE7A;GNG12;GNB2;GPR39;GNGT2;GNB3;PDE8A;SRC;PDE2A;GNB1;GNG10;GNG4;RAMP2;PDE3A;OR4C16;GNB5;GNG7;PDE1A;PDE1B;RAMP3;GNAS;PDE3B;GNG5;PDE4D;ADRB2
ADM	CALCRL	R-HSA-419812	Calcitonin-like ligand receptors	0.0778903	0.169557	0.138326	-0.06202	-0.260171	0.332784	0.0778903	1	1	0.393939	2	NA	NA	NA	NA	NA	NA	NA	NA	NA	RAMP2;RAMP3
ADM	CALCRL	R-HSA-500792	GPCR ligand binding	0.175562	0.250141	0.138326	-0.06202	-0.260171	0.332784	0.175562	1	15	-0.515152	20	NA	NA	NA	NA	NA	NA	NA	NA	NA	GNB4;GNG11;GNG2;F2R;GNG12;GNB2;ANXA1;GNGT2;GNB3;FZD1;GNB1;GNG10;GNG4;RAMP2;GNB5;GNG7;RAMP3;NTS;GNAS;GNG5
ADM	CALCRL	R-HSA-9660821	ADORA2B mediated anti-inflammatory cytokines production	0.149208	0.229408	0.138326	-0.06202	-0.260171	0.332784	0.149208	1	18	-0.490909	24	NA	NA	NA	NA	NA	NA	NA	NA	NA	GNB4;PRKACA;GNG11;PRKACB;GNG2;GNG12;GNB2;GPR39;GNGT2;GNB3;GNB1;GNG10;GNG4;PRKAR1A;RAMP2;GNB5;GNG7;PRKAR1B;PRKAR2B;RAMP3;GNAS;PRKAR2A;CREB1;GNG5
ADM	CALCRL	R-HSA-9662851	Anti-inflammatory response favouring Leishmania parasite infection	0.0362405	0.117629	0.138326	-0.06202	-0.260171	0.332784	0.0362405	1	60	0.0666667	80	NA	NA	NA	NA	NA	NA	NA	NA	NA	GNB4;IGHV4-39;IGKV1-17;IGLV2-11;PRKACA;GNG11;PRKACB;GNG2;IGHV4-34;ITPR2;CD3G;FCGR2A;GNG12;GNB2;IGLV2-23;GPR39;GNGT2;GNB3;IGHV3-53;IGLV2-8;IGLV1-44;IGLV1-51;IGHV2-70;IGLV2-14;FCGR1A;IGLV3-19;FYN;PLCG2;GNAI2;GNB1;GNG10;GNG4;PLCG1;PRKAR1A;RAMP2;IGHV3-11;IGLC7;IGHG4;IGLV3-25;IGLV1-40;IGHG1;IGKV4-1;IGHV1-2;ITPR1;IGHG3;IGHV3-48;IGLV3-27;FCGR3A;IGKV3-20;GNB5;IGLV3-21;MAPK14;GNG7;IGKV1D-16;IGKV1-16;PRKAR…
ADM	CALCRL	R-HSA-9664433	Leishmania parasite growth and survival	0.0362405	0.117629	0.138326	-0.06202	-0.260171	0.332784	0.0362405	1	60	0.0666667	80	NA	NA	NA	NA	NA	NA	NA	NA	NA	GNB4;IGHV4-39;IGKV1-17;IGLV2-11;PRKACA;GNG11;PRKACB;GNG2;IGHV4-34;ITPR2;CD3G;FCGR2A;GNG12;GNB2;IGLV2-23;GPR39;GNGT2;GNB3;IGHV3-53;IGLV2-8;IGLV1-44;IGLV1-51;IGHV2-70;IGLV2-14;FCGR1A;IGLV3-19;FYN;PLCG2;GNAI2;GNB1;GNG10;GNG4;PLCG1;PRKAR1A;RAMP2;IGHV3-11;IGLC7;IGHG4;IGLV3-25;IGLV1-40;IGHG1;IGKV4-1;IGHV1-2;ITPR1;IGHG3;IGHV3-48;IGLV3-27;FCGR3A;IGKV3-20;GNB5;IGLV3-21;MAPK14;GNG7;IGKV1D-16;IGKV1-16;PRKAR…
ADM	GPR84	R-HSA-418555	G alpha (s) signalling events	0.286956	0.342379	0.138326	0.130503	-0.0393162	0.691064	0.286956	1	20	-0.636364	27	NA	NA	NA	NA	NA	NA	NA	NA	NA	GNB4;PDE4A;GNG11;GNG2;PDE7A;GNG12;GNB2;GPR39;GNB3;GNGT2;PDE8A;SRC;PDE2A;GNG10;GNG4;GNB1;PDE3A;OR4C16;GNB5;GNG7;PDE1A;PDE1B;GNAS;PDE3B;GNG5;PDE4D;ADRB2
ADM	GPR84	R-HSA-9660821	ADORA2B mediated anti-inflammatory cytokines production	0.242092	0.304789	0.138326	0.130503	-0.0393162	0.691064	0.242092	1	16	-0.636364	22	NA	NA	NA	NA	NA	NA	NA	NA	NA	GNB4;PRKACA;GNG11;PRKACB;GNG2;GNG12;GNB2;GPR39;GNB3;GNGT2;GNG10;GNG4;GNB1;PRKAR1A;GNB5;GNG7;PRKAR1B;PRKAR2B;GNAS;PRKAR2A;CREB1;GNG5
ADM	GPR84	R-HSA-9662851	Anti-inflammatory response favouring Leishmania parasite infection	0.0607809	0.149327	0.138326	0.130503	-0.0393162	0.691064	0.0607809	1	58	-0.127273	78	NA	NA	NA	NA	NA	NA	NA	NA	NA	GNB4;IGHV4-39;IGKV1-17;IGLV2-11;PRKACA;GNG11;PRKACB;GNG2;IGHV4-34;ITPR2;CD3G;FCGR2A;GNG12;GNB2;IGLV2-23;GPR39;GNB3;GNGT2;IGHV3-53;IGLV2-8;IGLV1-44;IGLV1-51;IGHV2-70;IGLV2-14;FCGR1A;IGLV3-19;FYN;PLCG2;GNAI2;GNG10;GNG4;GNB1;PLCG1;PRKAR1A;IGHV3-11;IGLC7;IGHG4;IGLV3-25;IGLV1-40;IGHG1;IGKV4-1;IGHV1-2;ITPR1;IGHG3;IGHV3-48;IGLV3-27;FCGR3A;IGKV3-20;GNB5;IGLV3-21;MAPK14;GNG7;IGKV1D-16;IGKV1-16;PRKAR1B;IGH…
ADM	GPR84	R-HSA-9664433	Leishmania parasite growth and survival	0.0607809	0.149327	0.138326	0.130503	-0.0393162	0.691064	0.0607809	1	58	-0.127273	78	NA	NA	NA	NA	NA	NA	NA	NA	NA	GNB4;IGHV4-39;IGKV1-17;IGLV2-11;PRKACA;GNG11;PRKACB;GNG2;IGHV4-34;ITPR2;CD3G;FCGR2A;GNG12;GNB2;IGLV2-23;GPR39;GNB3;GNGT2;IGHV3-53;IGLV2-8;IGLV1-44;IGLV1-51;IGHV2-70;IGLV2-14;FCGR1A;IGLV3-19;FYN;PLCG2;GNAI2;GNG10;GNG4;GNB1;PLCG1;PRKAR1A;IGHV3-11;IGLC7;IGHG4;IGLV3-25;IGLV1-40;IGHG1;IGKV4-1;IGHV1-2;ITPR1;IGHG3;IGHV3-48;IGLV3-27;FCGR3A;IGKV3-20;GNB5;IGLV3-21;MAPK14;GNG7;IGKV1D-16;IGKV1-16;PRKAR1B;IGH…
ADM	RAMP2	R-HSA-373080	Class B/2 (Secretin family receptors)	0.326748	0.376663	0.138326	-0.160851	-0.219145	0.356365	0.326748	1	12	0.393939	16	NA	NA	NA	NA	NA	NA	NA	NA	NA	GNB4;GNG11;GNG2;GNG12;GNB2;GNB3;GNGT2;FZD1;GNG10;GNG4;GNB1;CALCRL;GNB5;GNG7;GNAS;GNG5
ADM	RAMP2	R-HSA-418555	G alpha (s) signalling events	0.164141	0.240736	0.138326	-0.160851	-0.219145	0.356365	0.164141	1	21	0.575758	28	NA	NA	NA	NA	NA	NA	NA	NA	NA	GNB4;PDE4A;GNG11;GNG2;PDE7A;GNG12;GNB2;GPR39;GNB3;GNGT2;PDE8A;SRC;PDE2A;GNG10;GNG4;GNB1;PDE3A;CALCRL;OR4C16;GNB5;GNG7;PDE1A;PDE1B;GNAS;PDE3B;GNG5;PDE4D;ADRB2
ADM	RAMP2	R-HSA-500792	GPCR ligand binding	0.329465	0.379073	0.138326	-0.160851	-0.219145	0.356365	0.329465	1	14	0.393939	19	NA	NA	NA	NA	NA	NA	NA	NA	NA	GNB4;GNG11;GNG2;F2R;GNG12;GNB2;ANXA1;GNB3;GNGT2;FZD1;GNG10;GNG4;GNB1;CALCRL;GNB5;GNG7;NTS;GNAS;GNG5
ADM	RAMP2	R-HSA-9660821	ADORA2B mediated anti-inflammatory cytokines production	0.14233	0.224777	0.138326	-0.160851	-0.219145	0.356365	0.14233	1	17	0.575758	23	NA	NA	NA	NA	NA	NA	NA	NA	NA	GNB4;PRKACA;GNG11;PRKACB;GNG2;GNG12;GNB2;GPR39;GNB3;GNGT2;GNG10;GNG4;GNB1;PRKAR1A;CALCRL;GNB5;GNG7;PRKAR1B;PRKAR2B;GNAS;PRKAR2A;CREB1;GNG5
ADM	RAMP2	R-HSA-9662851	Anti-inflammatory response favouring Leishmania parasite infection	0.0349488	0.116988	0.138326	-0.160851	-0.219145	0.356365	0.0349488	1	59	0.163636	79	NA	NA	NA	NA	NA	NA	NA	NA	NA	GNB4;IGHV4-39;IGKV1-17;IGLV2-11;PRKACA;GNG11;PRKACB;GNG2;IGHV4-34;ITPR2;CD3G;FCGR2A;GNG12;GNB2;IGLV2-23;GPR39;GNB3;GNGT2;IGHV3-53;IGLV2-8;IGLV1-44;IGLV1-51;IGHV2-70;IGLV2-14;FCGR1A;IGLV3-19;FYN;PLCG2;GNAI2;GNG10;GNG4;GNB1;PLCG1;PRKAR1A;IGHV3-11;IGLC7;IGHG4;CALCRL;IGLV3-25;IGLV1-40;IGHG1;IGKV4-1;IGHV1-2;ITPR1;IGHG3;IGHV3-48;IGLV3-27;FCGR3A;IGKV3-20;GNB5;IGLV3-21;MAPK14;GNG7;IGKV1D-16;IGKV1-16;PRKA…
ADM	RAMP2	R-HSA-9664433	Leishmania parasite growth and survival	0.0349488	0.116988	0.138326	-0.160851	-0.219145	0.356365	0.0349488	1	59	0.163636	79	NA	NA	NA	NA	NA	NA	NA	NA	NA	GNB4;IGHV4-39;IGKV1-17;IGLV2-11;PRKACA;GNG11;PRKACB;GNG2;IGHV4-34;ITPR2;CD3G;FCGR2A;GNG12;GNB2;IGLV2-23;GPR39;GNB3;GNGT2;IGHV3-53;IGLV2-8;IGLV1-44;IGLV1-51;IGHV2-70;IGLV2-14;FCGR1A;IGLV3-19;FYN;PLCG2;GNAI2;GNG10;GNG4;GNB1;PLCG1;PRKAR1A;IGHV3-11;IGLC7;IGHG4;CALCRL;IGLV3-25;IGLV1-40;IGHG1;IGKV4-1;IGHV1-2;ITPR1;IGHG3;IGHV3-48;IGLV3-27;FCGR3A;IGKV3-20;GNB5;IGLV3-21;MAPK14;GNG7;IGKV1D-16;IGKV1-16;PRKA…
ADM	RAMP3	R-HSA-373080	Class B/2 (Secretin family receptors)	0.10107	0.195085	0.138326	-0.122625	-0.516581	0.110231	0.10107	1	12	0.151515	16	NA	NA	NA	NA	NA	NA	NA	NA	NA	GNB4;GNG11;GNG2;GNG12;GNB2;GNB3;GNGT2;FZD1;GNG10;GNG4;GNB1;CALCRL;GNB5;GNG7;GNAS;GNG5
ADM	RAMP3	R-HSA-418555	G alpha (s) signalling events	0.050772	0.137173	0.138326	-0.122625	-0.516581	0.110231	0.050772	1	21	0.769697	28	NA	NA	NA	NA	NA	NA	NA	NA	NA	GNB4;PDE4A;GNG11;GNG2;PDE7A;GNG12;GNB2;GPR39;GNB3;GNGT2;PDE8A;SRC;PDE2A;GNG10;GNG4;GNB1;PDE3A;CALCRL;OR4C16;GNB5;GNG7;PDE1A;PDE1B;GNAS;PDE3B;GNG5;PDE4D;ADRB2
ADM	RAMP3	R-HSA-500792	GPCR ligand binding	0.10191	0.195766	0.138326	-0.122625	-0.516581	0.110231	0.10191	1	14	0.151515	19	NA	NA	NA	NA	NA	NA	NA	NA	NA	GNB4;GNG11;GNG2;F2R;GNG12;GNB2;ANXA1;GNB3;GNGT2;FZD1;GNG10;GNG4;GNB1;CALCRL;GNB5;GNG7;NTS;GNAS;GNG5
ADM	RAMP3	R-HSA-9660821	ADORA2B mediated anti-inflammatory cytokines production	0.0440255	0.127835	0.138326	-0.122625	-0.516581	0.110231	0.0440255	1	17	0.769697	23	NA	NA	NA	NA	NA	NA	NA	NA	NA	GNB4;PRKACA;GNG11;PRKACB;GNG2;GNG12;GNB2;GPR39;GNB3;GNGT2;GNG10;GNG4;GNB1;PRKAR1A;CALCRL;GNB5;GNG7;PRKAR1B;PRKAR2B;GNAS;PRKAR2A;CREB1;GNG5
ADM	RAMP3	R-HSA-9662851	Anti-inflammatory response favouring Leishmania parasite infection	0.0108104	0.0704732	0.138326	-0.122625	-0.516581	0.110231	0.0108104	1	59	0.442424	79	NA	NA	NA	NA	NA	NA	NA	NA	NA	GNB4;IGHV4-39;IGKV1-17;IGLV2-11;PRKACA;GNG11;PRKACB;GNG2;IGHV4-34;ITPR2;CD3G;FCGR2A;GNG12;GNB2;IGLV2-23;GPR39;GNB3;GNGT2;IGHV3-53;IGLV2-8;IGLV1-44;IGLV1-51;IGHV2-70;IGLV2-14;FCGR1A;IGLV3-19;FYN;PLCG2;GNAI2;GNG10;GNG4;GNB1;PLCG1;PRKAR1A;IGHV3-11;IGLC7;IGHG4;CALCRL;IGLV3-25;IGLV1-40;IGHG1;IGKV4-1;IGHV1-2;ITPR1;IGHG3;IGHV3-48;IGLV3-27;FCGR3A;IGKV3-20;GNB5;IGLV3-21;MAPK14;GNG7;IGKV1D-16;IGKV1-16;PRKA…
ADM	RAMP3	R-HSA-9664433	Leishmania parasite growth and survival	0.0108104	0.0704732	0.138326	-0.122625	-0.516581	0.110231	0.0108104	1	59	0.442424	79	NA	NA	NA	NA	NA	NA	NA	NA	NA	GNB4;IGHV4-39;IGKV1-17;IGLV2-11;PRKACA;GNG11;PRKACB;GNG2;IGHV4-34;ITPR2;CD3G;FCGR2A;GNG12;GNB2;IGLV2-23;GPR39;GNB3;GNGT2;IGHV3-53;IGLV2-8;IGLV1-44;IGLV1-51;IGHV2-70;IGLV2-14;FCGR1A;IGLV3-19;FYN;PLCG2;GNAI2;GNG10;GNG4;GNB1;PLCG1;PRKAR1A;IGHV3-11;IGLC7;IGHG4;CALCRL;IGLV3-25;IGLV1-40;IGHG1;IGKV4-1;IGHV1-2;ITPR1;IGHG3;IGHV3-48;IGLV3-27;FCGR3A;IGKV3-20;GNB5;IGLV3-21;MAPK14;GNG7;IGKV1D-16;IGKV1-16;PRKA…
ADM	VIPR1	R-HSA-373080	Class B/2 (Secretin family receptors)	0.141035	0.223814	0.138326	-0.232225	0.248547	0.147715	0.141035	1	11	-0.50303	15	NA	NA	NA	NA	NA	NA	NA	NA	NA	GNB4;GNG11;GNG2;GNG12;GNB2;GNB3;GNGT2;FZD1;GNG10;GNG4;GNB1;GNB5;GNG7;GNAS;GNG5
ADM	VIPR1	R-HSA-418555	G alpha (s) signalling events	0.0613368	0.149459	0.138326	-0.232225	0.248547	0.147715	0.0613368	1	20	-0.406061	27	NA	NA	NA	NA	NA	NA	NA	NA	NA	GNB4;PDE4A;GNG11;GNG2;PDE7A;GNG12;GNB2;GPR39;GNB3;GNGT2;PDE8A;SRC;PDE2A;GNG10;GNG4;GNB1;PDE3A;OR4C16;GNB5;GNG7;PDE1A;PDE1B;GNAS;PDE3B;GNG5;PDE4D;ADRB2
ADM	VIPR1	R-HSA-420092	Glucagon-type ligand receptors	0.137259	0.220352	0.138326	-0.232225	0.248547	0.147715	0.137259	1	10	-0.50303	14	NA	NA	NA	NA	NA	NA	NA	NA	NA	GNB4;GNG11;GNG2;GNG12;GNB2;GNB3;GNGT2;GNG10;GNG4;GNB1;GNB5;GNG7;GNAS;GNG5
ADM	VIPR1	R-HSA-500792	GPCR ligand binding	0.142493	0.224777	0.138326	-0.232225	0.248547	0.147715	0.142493	1	13	-0.50303	18	NA	NA	NA	NA	NA	NA	NA	NA	NA	GNB4;GNG11;GNG2;F2R;GNG12;GNB2;ANXA1;GNB3;GNGT2;FZD1;GNG10;GNG4;GNB1;GNB5;GNG7;NTS;GNAS;GNG5
ADM	VIPR1	R-HSA-9660821	ADORA2B mediated anti-inflammatory cytokines production	0.0517472	0.138671	0.138326	-0.232225	0.248547	0.147715	0.0517472	1	16	-0.406061	22	NA	NA	NA	NA	NA	NA	NA	NA	NA	GNB4;PRKACA;GNG11;PRKACB;GNG2;GNG12;GNB2;GPR39;GNB3;GNGT2;GNG10;GNG4;GNB1;PRKAR1A;GNB5;GNG7;PRKAR1B;PRKAR2B;GNAS;PRKAR2A;CREB1;GNG5
ADM	VIPR1	R-HSA-9662851	Anti-inflammatory response favouring Leishmania parasite infection	0.0129919	0.0755313	0.138326	-0.232225	0.248547	0.147715	0.0129919	1	58	-0.333333	78	NA	NA	NA	NA	NA	NA	NA	NA	NA	GNB4;IGHV4-39;IGKV1-17;IGLV2-11;PRKACA;GNG11;PRKACB;GNG2;IGHV4-34;ITPR2;CD3G;FCGR2A;GNG12;GNB2;IGLV2-23;GPR39;GNB3;GNGT2;IGHV3-53;IGLV2-8;IGLV1-44;IGLV1-51;IGHV2-70;IGLV2-14;FCGR1A;IGLV3-19;FYN;PLCG2;GNAI2;GNG10;GNG4;GNB1;PLCG1;PRKAR1A;IGHV3-11;IGLC7;IGHG4;IGLV3-25;IGLV1-40;IGHG1;IGKV4-1;IGHV1-2;ITPR1;IGHG3;IGHV3-48;IGLV3-27;FCGR3A;IGKV3-20;GNB5;IGLV3-21;MAPK14;GNG7;IGKV1D-16;IGKV1-16;PRKAR1B;IGH…
ADM	VIPR1	R-HSA-9664433	Leishmania parasite growth and survival	0.0129919	0.0755313	0.138326	-0.232225	0.248547	0.147715	0.0129919	1	58	-0.333333	78	NA	NA	NA	NA	NA	NA	NA	NA	NA	GNB4;IGHV4-39;IGKV1-17;IGLV2-11;PRKACA;GNG11;PRKACB;GNG2;IGHV4-34;ITPR2;CD3G;FCGR2A;GNG12;GNB2;IGLV2-23;GPR39;GNB3;GNGT2;IGHV3-53;IGLV2-8;IGLV1-44;IGLV1-51;IGHV2-70;IGLV2-14;FCGR1A;IGLV3-19;FYN;PLCG2;GNAI2;GNG10;GNG4;GNB1;PLCG1;PRKAR1A;IGHV3-11;IGLC7;IGHG4;IGLV3-25;IGLV1-40;IGHG1;IGKV4-1;IGHV1-2;ITPR1;IGHG3;IGHV3-48;IGLV3-27;FCGR3A;IGKV3-20;GNB5;IGLV3-21;MAPK14;GNG7;IGKV1D-16;IGKV1-16;PRKAR1B;IGH…
ALB	LRP2	R-HSA-196854	Metabolism of vitamins and cofactors	0.136123	0.220135	0.0595359	0.104657	-0.0810256	0.262152	0.136123	1	11	0.151515	15	NA	NA	NA	NA	NA	NA	NA	NA	NA	LRP8;SDC1;GPC1;SDC4;AGRN;APOA4;HSPG2;APOE;APOA1;GPC6;GPC4;APOB;APOA2;GPC3;SDC2
ALB	LRP2	R-HSA-2187338	Visual phototransduction	0.163564	0.240428	0.0595359	0.104657	-0.0810256	0.262152	0.163564	1	12	-0.260606	17	NA	NA	NA	NA	NA	NA	NA	NA	NA	LRP8;PRKCA;SDC1;GPC1;SDC4;AGRN;APOA4;PRKCQ;HSPG2;APOE;APOA1;GPC6;GPC4;APOB;APOA2;GPC3;SDC2
ALB	LRP2	R-HSA-418594	G alpha (i) signalling events	0.189184	0.261602	0.0595359	0.104657	-0.0810256	0.262152	0.189184	1	79	0.345455	106	NA	NA	NA	NA	NA	NA	NA	NA	NA	GNB4;PDE4A;PRKACA;PPP3CB;GNG11;CCL19;PRKACB;AKR1B10;CXCL10;CXCR4;GNG2;ITPR2;PPP3R1;DHRS3;GNG12;HCAR2;ANXA1;GNB2;CAMK2D;LRP8;CCR6;CXCL16;CXCL1;GNGT2;GNB3;CXCL6;PRKCA;FPR2;SDC1;RETSAT;APP;POMC;GPC1;PPP3CA;LPAR2;SRC;SDC4;AGRN;RBP2;PPP2CB;PPP2R1B;CCR1;GNAI2;SAA1;CCL5;PRKCD;MAPK1;S1PR1;GNG10;PSAP;GNB1;GNG4;PRKAR1A;PRKCQ;APOA4;CCL16;LPAR1;HSPG2;CAMK4;PPP2R5D;C3;CCL20;ITPR1;APOE;CXCL9;CCL21;PF4;C5AR1;AP…
ALB	LRP2	R-HSA-6806667	Metabolism of fat-soluble vitamins	0.136123	0.220135	0.0595359	0.104657	-0.0810256	0.262152	0.136123	1	11	0.151515	15	NA	NA	NA	NA	NA	NA	NA	NA	NA	LRP8;SDC1;GPC1;SDC4;AGRN;APOA4;HSPG2;APOE;APOA1;GPC6;GPC4;APOB;APOA2;GPC3;SDC2
ALB	LRP2	R-HSA-8856825	Cargo recognition for clathrin-mediated endocytosis	0.242761	0.305326	0.0595359	0.104657	-0.0810256	0.262152	0.242761	1	42	0.357576	57	NA	NA	NA	NA	NA	NA	NA	NA	NA	REPS1;NECAP1;SGIP1;SH3GL3;ITSN2;AP2A1;CD4;ARRB2;EPS15L1;CD3D;PICALM;CD3G;SCARB2;TFRC;CFTR;SH3KBP1;STAM2;STAM;CLTCL1;TGOLN2;CBL;FCHO1;ARRB1;STON1;SYT1;AAK1;STON2;LDLR;NECAP2;EPS15;SH3GL1;FCHO2;VAMP3;HGS;DVL2;AP2M1;VAMP8;LDLRAP1;TGFA;IL7R;EPN1;AP2S1;DAB2;APOB;SH3GL2;IGF2R;CLTB;AP2A2;VAMP4;AP2B1;VAMP7;ITSN1;M6PR;CLTA;CLTC;ADRB2;EGFR
ALB	LRP2	R-HSA-8856828	Clathrin-mediated endocytosis	0.089028	0.183324	0.0595359	0.104657	-0.0810256	0.262152	0.089028	1	77	0.0181818	103	NA	NA	NA	NA	NA	NA	NA	NA	NA	PACSIN1;REPS1;FNBP1;DNM1;NECAP1;SNX9;SGIP1;SH3GL3;ITSN2;AP2A1;CTTN;CD4;WASL;TRIP10;GAK;ARRB2;CD3D;EPS15L1;PIP5K1C;PICALM;ARPC5;CD3G;SCARB2;SYNJ1;ACTR3;CFTR;TFRC;SH3KBP1;STAM2;STAM;GAPVD1;FNBP1L;CLTCL1;TGOLN2;CBL;AGFG1;PACSIN2;FCHO1;HIP1;HIP1R;ARRB1;STON1;SYT1;DNM2;AAK1;EPN2;SYNJ2;ARPC1A;STON2;LDLR;NECAP2;EPS15;ARPC2;SH3GL1;FCHO2;VAMP3;HGS;DVL2;AP2M1;VAMP8;TGFA;LDLRAP1;COPS7B;SNX18;ARPC3;IL7R;EPN1…
ALB	LRP2	R-HSA-975634	Retinoid metabolism and transport	0.136123	0.220135	0.0595359	0.104657	-0.0810256	0.262152	0.136123	1	11	0.151515	15	NA	NA	NA	NA	NA	NA	NA	NA	NA	LRP8;SDC1;GPC1;SDC4;AGRN;APOA4;HSPG2;APOE;APOA1;GPC6;GPC4;APOB;APOA2;GPC3;SDC2
ANGPT1	ITGA5	R-HSA-1566948	Elastic fibre formation	0.300352	0.354713	0.0388439	-0.0401115	0.362051	0.360498	0.300352	1	6	0.175758	8	NA	NA	NA	NA	NA	NA	NA	NA	NA	FBN1;MFAP2;FN1;MFAP5;ITGB1;FBN2;TGFB1;FBN3
ANGPT1	ITGA5	R-HSA-1566977	Fibronectin matrix formation	0.240002	0.302551	0.0388439	-0.0401115	0.362051	0.360498	0.240002	1	1	0.309091	2	NA	NA	NA	NA	NA	NA	NA	NA	NA	FN1;ITGB1
ANGPT1	ITGA5	R-HSA-202733	Cell surface interactions at the vascular wall	0.0312952	0.11169	0.0388439	-0.0401115	0.362051	0.360498	0.0312952	1	48	-0.127273	65	NA	NA	NA	NA	NA	NA	NA	NA	NA	IGHV4-39;IGLV2-11;IGKV1-17;LCK;IGHV4-34;ITGA4;FN1;IGLV2-23;IGLV2-8;IGHV3-53;IGLV1-51;IGLV1-44;ATP1B3;ATP1B1;SLC3A2;INPP5D;ITGAL;IGHV2-70;SHC1;LYN;IGLV2-14;ITGB3;PECAM1;ITGB1;FYN;PROCR;IGLV3-19;PLCG1;IGHV3-11;IGLC7;NRAS;IGLV3-25;GP6;IGLV1-40;IGKV4-1;IGHV1-2;IGHV3-48;IGLV3-27;IGKV3-20;IGLV3-21;APOB;SLC7A7;IGHM;IGKV1-16;IGKV1D-16;PTPN11;IGHV3-30;IGLV7-43;IGHV1-46;IGLV1-47;ATP1B2;SOS1;IGLV6-57;IGKV3-…
ANGPT1	ITGA5	R-HSA-216083	Integrin cell surface interactions	0.343649	0.392036	0.0388439	-0.0401115	0.362051	0.360498	0.343649	1	6	0.187879	9	NA	NA	NA	NA	NA	NA	NA	NA	NA	SPP1;COMP;ITGA4;FN1;ITGAL;AGRN;KDR;ITGB1;COL18A1
ANGPT1	ITGA5	R-HSA-373760	L1CAM interactions	0.0477461	0.132841	0.0388439	-0.0401115	0.362051	0.360498	0.0477461	1	18	0.0181818	24	NA	NA	NA	NA	NA	NA	NA	NA	NA	AP2A1;DPYSL2;MAPK3;MAP2K1;DNM2;RAC1;ITGB1;PAK1;MAPK1;RPS6KA2;AP2M1;ITGA1;RPS6KA5;AP2S1;VAV2;SH3GL2;AP2A2;AP2B1;RPS6KA3;MAP2K2;RPS6KA1;CLTA;CLTC;EGFR
ANGPT1	ITGA5	R-HSA-445144	Signal transduction by L1	0.329012	0.379002	0.0388439	-0.0401115	0.362051	0.360498	0.329012	1	6	0.175758	8	NA	NA	NA	NA	NA	NA	NA	NA	NA	MAPK3;MAP2K1;RAC1;ITGB1;PAK1;MAPK1;VAV2;MAP2K2
ANGPT1	ITGA5	R-HSA-8878166	Transcriptional regulation by RUNX2	0.0390386	0.122262	0.0388439	-0.0401115	0.362051	0.360498	0.0390386	1	24	-0.406061	33	NA	NA	NA	NA	NA	NA	NA	NA	NA	HIVEP3;AKT3;YAP1;ITGBL1;CUL1;MAPK3;GSK3B;SKP1;CCND1;MMP13;LGALS3;DLX6;HES1;MAPK1;BAX;WWTR1;SMURF1;AKT2;GLI2;CBFB;WWP1;UBA52;RUNX1;CDK1;SKP2;GLI3;SMAD1;CDKN1A;AKT1;RBX1;CDK4;STAT1;RB1
ANGPT1	ITGA5	R-HSA-8941332	RUNX2 regulates genes involved in cell migration	0.314335	0.366636	0.0388439	-0.0401115	0.362051	0.360498	0.314335	1	2	-0.0424242	3	NA	NA	NA	NA	NA	NA	NA	NA	NA	ITGBL1;MMP13;CBFB
ANGPT1	ITGB1	R-HSA-1500931	Cell-Cell communication	0.130979	0.217062	0.0388439	0.0523848	0.0659829	0.502227	0.130979	1	9	0.539394	12	NA	NA	NA	NA	NA	NA	NA	NA	NA	ITGA6;WASL;ILK;PXN;PTK2B;FYN;NCK1;TYROBP;PTPN11;SIRPA;CD47;PTK2
ANGPT1	ITGB1	R-HSA-1566948	Elastic fibre formation	0.377208	0.420695	0.0388439	0.0523848	0.0659829	0.502227	0.377208	1	8	0.212121	11	NA	NA	NA	NA	NA	NA	NA	NA	NA	FBN1;ITGAV;MFAP2;FN1;MFAP5;TGFB3;FBN2;ITGA5;FBN3;ITGA8;VTN
ANGPT1	ITGB1	R-HSA-1566977	Fibronectin matrix formation	0.334358	0.383517	0.0388439	0.0523848	0.0659829	0.502227	0.334358	1	1	-0.224242	2	NA	NA	NA	NA	NA	NA	NA	NA	NA	FN1;ITGA5
ANGPT1	ITGB1	R-HSA-198933	Immunoregulatory interactions between a Lymphoid and a non-Lymphoid cell	0.368306	0.412574	0.0388439	0.0523848	0.0659829	0.502227	0.368306	1	1	-0.321212	2	NA	NA	NA	NA	NA	NA	NA	NA	NA	ITGA4;ITGAL
ANGPT1	ITGB1	R-HSA-202733	Cell surface interactions at the vascular wall	0.0457861	0.131255	0.0388439	0.0523848	0.0659829	0.502227	0.0457861	1	55	-0.0909091	74	NA	NA	NA	NA	NA	NA	NA	NA	NA	IGHV4-39;IGLV2-11;IGKV1-17;ITGA6;LCK;IGHV4-34;ITGA4;ITGAV;FN1;IGLV2-23;IGLV2-8;IGHV3-53;SDC1;IGLV1-51;IGLV1-44;ATP1B3;ATP1B1;SLC3A2;INPP5D;ITGAL;IGHV2-70;SHC1;LYN;IGLV2-14;ITGB3;JAM3;ITGA3;ITGAX;PECAM1;FYN;PROCR;IGLV3-19;PLCG1;IGHV3-11;IGLC7;NRAS;IGLV3-25;JAM2;ITGA5;GP6;IGLV1-40;IGKV4-1;IGHV1-2;IGHV3-48;IGLV3-27;IGKV3-20;IGLV3-21;APOB;SLC7A7;IGHM;IGKV1-16;IGKV1D-16;PTPN11;IGHV3-30;IGLV7-43;IGHV1-…
ANGPT1	ITGB1	R-HSA-210991	Basigin interactions	0.0461707	0.131912	0.0388439	0.0523848	0.0659829	0.502227	0.0461707	1	7	-0.030303	10	NA	NA	NA	NA	NA	NA	NA	NA	NA	ITGA6;ATP1B3;ATP1B1;SLC3A2;ITGA3;SLC7A7;ATP1B2;BSG;L1CAM;SLC7A6
ANGPT1	ITGB1	R-HSA-2129379	Molecules associated with elastic fibres	0.362132	0.406883	0.0388439	0.0523848	0.0659829	0.502227	0.362132	1	3	-0.406061	5	NA	NA	NA	NA	NA	NA	NA	NA	NA	ITGAV;FN1;TGFB3;ITGA8;VTN
ANGPT1	ITGB1	R-HSA-216083	Integrin cell surface interactions	0.460321	0.495344	0.0388439	0.0523848	0.0659829	0.502227	0.460321	1	19	-0.151515	26	NA	NA	NA	NA	NA	NA	NA	NA	NA	SPP1;COMP;ITGA6;ITGA2;THBS1;ITGA4;ITGAV;FN1;ITGA11;ITGA7;ITGAL;AGRN;KDR;JAM3;ITGA3;ITGAX;ITGA1;HSPG2;JAM2;ITGA5;LUM;COL18A1;ITGA8;ITGA9;BSG;VTN
ANGPT1	ITGB1	R-HSA-3000157	Laminin interactions	0.415862	0.454479	0.0388439	0.0523848	0.0659829	0.502227	0.415862	1	11	-0.212121	15	NA	NA	NA	NA	NA	NA	NA	NA	NA	LAMA4;ITGA6;ITGA2;ITGAV;ITGA7;LAMC3;ITGA3;LAMC1;ITGA1;HSPG2;LAMA1;LAMB2;LAMA5;COL18A1;LAMA2
ANGPT1	ITGB1	R-HSA-3000170	Syndecan interactions	0.500629	0.529414	0.0388439	0.0523848	0.0659829	0.502227	0.500629	1	5	-0.224242	7	NA	NA	NA	NA	NA	NA	NA	NA	NA	ITGA6;ITGA2;THBS1;ITGAV;FN1;SDC1;VTN
ANGPT1	ITGB1	R-HSA-3000171	Non-integrin membrane-ECM interactions	0.43006	0.468053	0.0388439	0.0523848	0.0659829	0.502227	0.43006	1	12	-0.284848	17	NA	NA	NA	NA	NA	NA	NA	NA	NA	LAMA4;ITGA6;ITGA2;THBS1;ITGAV;FN1;SDC1;AGRN;LAMC3;LAMC1;FGF2;HSPG2;LAMA1;LAMB2;LAMA5;VTN;LAMA2
ANGPT1	ITGB1	R-HSA-3000178	ECM proteoglycans	0.217775	0.283542	0.0388439	0.0523848	0.0659829	0.502227	0.217775	1	15	-0.248485	20	NA	NA	NA	NA	NA	NA	NA	NA	NA	COMP;LAMA4;ITGA2;ITGAV;FN1;ITGA7;AGRN;TGFB3;ITGAX;LAMC1;HSPG2;LAMA1;ITGB5;LAMB2;LUM;LAMA5;ITGA8;ITGA9;VTN;LAMA2
ANGPT1	ITGB1	R-HSA-373755	Semaphorin interactions	0.282987	0.339105	0.0388439	0.0523848	0.0659829	0.502227	0.282987	1	26	-0.406061	35	NA	NA	NA	NA	NA	NA	NA	NA	NA	PLXNB1;DPYSL2;CRMP1;PLXNA2;ROCK2;DPYSL4;RAC1;CDK5;MET;FYN;PAK1;ERBB2;PLXNA1;SEMA7A;ITGA1;MYH14;LIMK2;RHOB;CFL1;MYL9;RHOC;ROCK1;TYROBP;LIMK1;RHOA;DPYSL3;HSP90AA1;NRP1;TREM2;RRAS;PAK2;MYH11;MYL6;MYH10;MYH9
ANGPT1	ITGB1	R-HSA-373760	L1CAM interactions	0.0488218	0.135021	0.0388439	0.0523848	0.0659829	0.502227	0.0488218	1	23	-0.2	31	NA	NA	NA	NA	NA	NA	NA	NA	NA	AP2A1;ITGA2;DPYSL2;ITGAV;MAPK3;MAP2K1;DNM2;RAC1;LAMC1;PAK1;MAPK1;RPS6KA2;ITGA1;AP2M1;LAMA1;ITGA5;RPS6KA5;AP2S1;VAV2;SH3GL2;AP2A2;CHL1;AP2B1;RPS6KA3;MAP2K2;ITGA9;RPS6KA1;L1CAM;CLTA;CLTC;EGFR
ANGPT1	ITGB1	R-HSA-416700	Other semaphorin interactions	0.11755	0.20691	0.0388439	0.0523848	0.0659829	0.502227	0.11755	1	1	0.00606061	2	NA	NA	NA	NA	NA	NA	NA	NA	NA	SEMA7A;ITGA1
ANGPT1	ITGB1	R-HSA-445144	Signal transduction by L1	0.231161	0.294631	0.0388439	0.0523848	0.0659829	0.502227	0.231161	1	8	0.381818	11	NA	NA	NA	NA	NA	NA	NA	NA	NA	ITGAV;MAPK3;MAP2K1;RAC1;PAK1;MAPK1;ITGA5;VAV2;MAP2K2;ITGA9;L1CAM
ANGPT1	ITGB1	R-HSA-446728	Cell junction organization	0.404211	0.444053	0.0388439	0.0523848	0.0659829	0.502227	0.404211	1	1	0.175758	2	NA	NA	NA	NA	NA	NA	NA	NA	NA	ITGA6;ILK
ANGPT1	ITGB1	R-HSA-447041	CHL1 interactions	0.238909	0.301724	0.0388439	0.0523848	0.0659829	0.502227	0.238909	1	2	-0.0909091	3	NA	NA	NA	NA	NA	NA	NA	NA	NA	ITGA2;ITGA1;CHL1
ANGPT1	ITGB1	R-HSA-5663220	RHO GTPases Activate Formins	0.11755	0.20691	0.0388439	0.0523848	0.0659829	0.502227	0.11755	1	1	-0.0666667	2	NA	NA	NA	NA	NA	NA	NA	NA	NA	SRF;SCAI
ANGPT1	ITGB1	R-HSA-6785807	Interleukin-4 and Interleukin-13 signaling	0.261035	0.321361	0.0388439	0.0523848	0.0659829	0.502227	0.261035	1	45	0.248485	60	NA	NA	NA	NA	NA	NA	NA	NA	NA	JAK1;BCL2L1;ALOX15;JAK2;MMP1;POU2F1;FN1;FOXO3;IGHE;CCND1;MMP3;TNFRSF1B;MCL1;POMC;MMP9;FOS;MMP2;MYC;HSP90B1;ALOX5;LCN2;BCL2;ITGAX;TP53;PIK3R1;MUC1;BCL6;SAA1;STAT3;IRF4;S1PR1;FGF2;IGHG4;CEBPD;IGHG1;IL6R;NOS2;VIM;PTGS2;SOX2;ICAM1;IL2RG;JAK3;TIMP1;HSP90AA1;LAMA5;LBP;HIF1A;NDN;ZEB1;TYK2;CDKN1A;BIRC5;AKT1;STAT1;JUNB;STAT6;FSCN1;HGF;FOXO1
ANGPT1	ITGB1	R-HSA-6806834	Signaling by MET	0.315299	0.367229	0.0388439	0.0523848	0.0659829	0.502227	0.315299	1	27	-0.0424242	37	NA	NA	NA	NA	NA	NA	NA	NA	NA	SH3GL3;LAMA4;ITGA2;TNS4;FN1;SH3KBP1;STAM2;STAM;CRKL;CBL;RAC1;SRC;MET;LAMC3;ITGA3;RAP1B;PIK3R1;LAMC1;EPS15;SH3GL1;HGS;STAT3;NRAS;LRIG1;LAMA1;RAP1A;LAMB2;LAMA5;UBA52;SH3GL2;PTPN11;SOS1;RANBP9;GAB1;LAMA2;PTK2;HGF
ANGPT1	ITGB1	R-HSA-75892	Platelet Adhesion to exposed collagen	0.404211	0.444053	0.0388439	0.0523848	0.0659829	0.502227	0.404211	1	1	0.345455	2	NA	NA	NA	NA	NA	NA	NA	NA	NA	ITGA2;ITGA1
ANGPT1	ITGB1	R-HSA-8874081	MET activates PTK2 signaling	0.189099	0.261558	0.0388439	0.0523848	0.0659829	0.502227	0.189099	1	9	-0.0424242	13	NA	NA	NA	NA	NA	NA	NA	NA	NA	LAMA4;ITGA2;FN1;MET;LAMC3;ITGA3;LAMC1;LAMA1;LAMB2;LAMA5;LAMA2;PTK2;HGF
ANGPT1	ITGB1	R-HSA-8875513	MET interacts with TNS proteins	0.341718	0.390794	0.0388439	0.0523848	0.0659829	0.502227	0.341718	1	2	0.709091	3	NA	NA	NA	NA	NA	NA	NA	NA	NA	TNS4;MET;HGF
ANGPT1	ITGB1	R-HSA-8875878	MET promotes cell motility	0.312341	0.364574	0.0388439	0.0523848	0.0659829	0.502227	0.312341	1	15	-0.0424242	20	NA	NA	NA	NA	NA	NA	NA	NA	NA	LAMA4;ITGA2;TNS4;FN1;CRKL;RAC1;SRC;MET;LAMC3;ITGA3;RAP1B;LAMC1;LAMA1;RAP1A;LAMB2;LAMA5;GAB1;LAMA2;PTK2;HGF
ANGPT1	TEK	R-HSA-202733	Cell surface interactions at the vascular wall	0.0354496	0.117124	0.0388439	-0.157081	0.380513	0.335149	0.0354496	1	53	0.0909091	71	NA	NA	NA	NA	NA	NA	NA	NA	NA	IGHV4-39;IGLV2-11;IGKV1-17;LCK;IGHV4-34;ITGA4;IGLV2-23;FN1;IGLV2-8;IGHV3-53;PIK3CA;IGLV1-51;IGLV1-44;ATP1B3;ATP1B1;SLC3A2;INPP5D;ITGAL;IGHV2-70;SHC1;LYN;IGLV2-14;ITGB3;PIK3R1;DOK2;PECAM1;GRB7;FYN;PROCR;IGLV3-19;ITGB1;PLCG1;IGHV3-11;IGLC7;NRAS;IGLV3-25;PIK3CB;GP6;IGLV1-40;ITGA5;IGKV4-1;IGHV1-2;IGHV3-48;IGLV3-27;IGKV3-20;IGLV3-21;APOB;SLC7A7;IGHM;IGKV1-16;IGKV1D-16;PTPN11;IGHV3-30;IGLV7-43;IGHV1-46…
ANGPT1	TEK	R-HSA-210993	Tie2 Signaling	0.215408	0.281977	0.0388439	-0.157081	0.380513	0.335149	0.215408	1	6	0.236364	9	NA	NA	NA	NA	NA	NA	NA	NA	NA	PIK3CA;SHC1;PIK3R1;DOK2;GRB7;NRAS;PIK3CB;PTPN11;SOS1
ANGPT1	TEK	R-HSA-5673001	RAF/MAP kinase cascade	0.121941	0.211344	0.0388439	-0.157081	0.380513	0.335149	0.121941	1	60	0.6	80	NA	NA	NA	NA	NA	NA	NA	NA	NA	APBB1IP;SPTBN4;JAK1;JAK2;CNKSR1;PPP2R5B;ARRB2;NF1;MAPK3;MAP2K1;CAMK2D;FN1;RASGRP4;NRG1;DLG2;ARRB1;DLG1;SHC1;SRC;PPP2CB;ITGB3;YWHAB;PPP2R5C;MARK3;PPP2R1B;RAP1B;MET;SPTBN2;SPTA1;FYN;VCL;KSR2;RAF1;MAPK1;ARAF;DLG3;FGF1;ERBB2;FGF2;SPRED1;IRS2;NRAS;RASGRP1;PPP2R5D;CUL3;TGFA;SPTB;RAP1A;FRS2;IQGAP1;IL2RG;PPP2R1A;JAK3;IRS1;BRAP;NCAM1;PPP5C;BRAF;UBA52;TLN1;CAMK2G;CSK;FGB;FGG;FGA;ITGA2B;PTPRA;SPTBN1;SOS1;MA…
ANGPT1	TEK	R-HSA-5683057	MAPK family signaling cascades	0.113818	0.204359	0.0388439	-0.157081	0.380513	0.335149	0.113818	1	77	0.0787879	103	NA	NA	NA	NA	NA	NA	NA	NA	NA	APBB1IP;SPTBN4;JAK1;JAK2;CNKSR1;XPO1;PPP2R5B;ARRB2;CDC42EP5;NF1;MAPK3;MAP2K1;CAMK2D;FN1;MAPKAPK5;FOXO3;RASGRP4;NRG1;DLG2;ARRB1;DLG1;MYC;SHC1;RAC1;SRC;PPP2CB;ITGB3;IL3RA;YWHAB;PPP2R5C;MARK3;PPP2R1B;RAP1B;MET;SPTBN2;SPTA1;FYN;VCL;KSR2;CDC42EP2;CSF2RA;RAF1;MAPK1;ARAF;PAK1;DLG3;CDC42EP3;FGF1;ERBB2;GFRA1;FGF2;SPRED1;IRS2;DNAJB1;NRAS;RASGRP1;PPP2R5D;CUL3;TGFA;SPTB;CCND3;RAP1A;FRS2;IQGAP1;CDC42;IL2RG;HS…
ANGPT1	TEK	R-HSA-5684996	MAPK1/MAPK3 signaling	0.113977	0.204359	0.0388439	-0.157081	0.380513	0.335149	0.113977	1	62	0.672727	83	NA	NA	NA	NA	NA	NA	NA	NA	NA	APBB1IP;SPTBN4;JAK1;JAK2;CNKSR1;PPP2R5B;ARRB2;NF1;MAPK3;MAP2K1;CAMK2D;FN1;RASGRP4;NRG1;DLG2;ARRB1;DLG1;SHC1;SRC;PPP2CB;ITGB3;YWHAB;PPP2R5C;MARK3;PPP2R1B;RAP1B;MET;SPTBN2;SPTA1;FYN;VCL;KSR2;RAF1;MAPK1;ARAF;DLG3;FGF1;ERBB2;FGF2;SPRED1;IRS2;NRAS;RASGRP1;PPP2R5D;CUL3;TGFA;SPTB;RAP1A;FRS2;IQGAP1;IL2RG;PPP2R1A;JAK3;IRS1;BRAP;NCAM1;PPP5C;BRAF;UBA52;TLN1;CAMK2G;CSK;FGB;PTPN11;FGG;CDK1;FGA;ITGA2B;PTPRA;SP…
ANGPT1	TEK	R-HSA-9607240	FLT3 Signaling	0.113981	0.204359	0.0388439	-0.157081	0.380513	0.335149	0.113981	1	68	0.0787879	91	NA	NA	NA	NA	NA	NA	NA	NA	NA	APBB1IP;SPTBN4;JAK1;JAK2;CNKSR1;PPP2R5B;ARRB2;NF1;MAPK3;MAP2K1;CAMK2D;FN1;RASGRP4;NRG1;DLG2;PIK3CA;ARRB1;DLG1;SHC1;SRC;PPP2CB;ITGB3;PIK3R1;YWHAB;PPP2R5C;MARK3;PPP2R1B;RAP1B;MET;SPTBN2;SPTA1;FYN;VCL;KSR2;RAF1;MAPK1;ARAF;DLG3;FGF1;STAT5A;ERBB2;PDPK1;FGF2;SPRED1;IRS2;NRAS;RASGRP1;PPP2R5D;CUL3;TGFA;SPTB;PIK3CB;RAP1A;FRS2;IQGAP1;IL2RG;PPP2R1A;JAK3;IRS1;BRAP;NCAM1;GAB2;AKT2;PPP5C;BRAF;UBA52;TLN1;CAMK2G…
ANGPT2	TEK	R-HSA-202733	Cell surface interactions at the vascular wall	0.0118257	0.0725137	0.0976577	-0.157081	-0.168547	0.111804	0.0118257	1	53	0.0909091	71	NA	NA	NA	NA	NA	NA	NA	NA	NA	IGHV4-39;IGLV2-11;IGKV1-17;LCK;IGHV4-34;ITGA4;IGLV2-23;FN1;IGLV2-8;IGHV3-53;PIK3CA;IGLV1-51;IGLV1-44;ATP1B3;ATP1B1;SLC3A2;INPP5D;ITGAL;IGHV2-70;SHC1;LYN;IGLV2-14;ITGB3;PIK3R1;DOK2;PECAM1;GRB7;FYN;PROCR;IGLV3-19;ITGB1;PLCG1;IGHV3-11;IGLC7;NRAS;IGLV3-25;PIK3CB;GP6;IGLV1-40;ITGA5;IGKV4-1;IGHV1-2;IGHV3-48;IGLV3-27;IGKV3-20;IGLV3-21;APOB;SLC7A7;IGHM;IGKV1-16;IGKV1D-16;PTPN11;IGHV3-30;IGLV7-43;IGHV1-46…
ANGPT2	TEK	R-HSA-210993	Tie2 Signaling	0.0718587	0.162573	0.0976577	-0.157081	-0.168547	0.111804	0.0718587	1	6	0.236364	9	NA	NA	NA	NA	NA	NA	NA	NA	NA	PIK3CA;SHC1;PIK3R1;DOK2;GRB7;NRAS;PIK3CB;PTPN11;SOS1
ANGPT2	TEK	R-HSA-5673001	RAF/MAP kinase cascade	0.0406786	0.123672	0.0976577	-0.157081	-0.168547	0.111804	0.0406786	1	60	0.6	80	NA	NA	NA	NA	NA	NA	NA	NA	NA	APBB1IP;SPTBN4;JAK1;JAK2;CNKSR1;PPP2R5B;ARRB2;NF1;MAPK3;MAP2K1;CAMK2D;FN1;RASGRP4;NRG1;DLG2;ARRB1;DLG1;SHC1;SRC;PPP2CB;ITGB3;YWHAB;PPP2R5C;MARK3;PPP2R1B;RAP1B;MET;SPTBN2;SPTA1;FYN;VCL;KSR2;RAF1;MAPK1;ARAF;DLG3;FGF1;ERBB2;FGF2;SPRED1;IRS2;NRAS;RASGRP1;PPP2R5D;CUL3;TGFA;SPTB;RAP1A;FRS2;IQGAP1;IL2RG;PPP2R1A;JAK3;IRS1;BRAP;NCAM1;PPP5C;BRAF;UBA52;TLN1;CAMK2G;CSK;FGB;FGG;FGA;ITGA2B;PTPRA;SPTBN1;SOS1;MA…
ANGPT2	TEK	R-HSA-5683057	MAPK family signaling cascades	0.037969	0.120523	0.0976577	-0.157081	-0.168547	0.111804	0.037969	1	77	0.0787879	103	NA	NA	NA	NA	NA	NA	NA	NA	NA	APBB1IP;SPTBN4;JAK1;JAK2;CNKSR1;XPO1;PPP2R5B;ARRB2;CDC42EP5;NF1;MAPK3;MAP2K1;CAMK2D;FN1;MAPKAPK5;FOXO3;RASGRP4;NRG1;DLG2;ARRB1;DLG1;MYC;SHC1;RAC1;SRC;PPP2CB;ITGB3;IL3RA;YWHAB;PPP2R5C;MARK3;PPP2R1B;RAP1B;MET;SPTBN2;SPTA1;FYN;VCL;KSR2;CDC42EP2;CSF2RA;RAF1;MAPK1;ARAF;PAK1;DLG3;CDC42EP3;FGF1;ERBB2;GFRA1;FGF2;SPRED1;IRS2;DNAJB1;NRAS;RASGRP1;PPP2R5D;CUL3;TGFA;SPTB;CCND3;RAP1A;FRS2;IQGAP1;CDC42;IL2RG;HS…
ANGPT2	TEK	R-HSA-5684996	MAPK1/MAPK3 signaling	0.0380221	0.120523	0.0976577	-0.157081	-0.168547	0.111804	0.0380221	1	62	0.672727	83	NA	NA	NA	NA	NA	NA	NA	NA	NA	APBB1IP;SPTBN4;JAK1;JAK2;CNKSR1;PPP2R5B;ARRB2;NF1;MAPK3;MAP2K1;CAMK2D;FN1;RASGRP4;NRG1;DLG2;ARRB1;DLG1;SHC1;SRC;PPP2CB;ITGB3;YWHAB;PPP2R5C;MARK3;PPP2R1B;RAP1B;MET;SPTBN2;SPTA1;FYN;VCL;KSR2;RAF1;MAPK1;ARAF;DLG3;FGF1;ERBB2;FGF2;SPRED1;IRS2;NRAS;RASGRP1;PPP2R5D;CUL3;TGFA;SPTB;RAP1A;FRS2;IQGAP1;IL2RG;PPP2R1A;JAK3;IRS1;BRAP;NCAM1;PPP5C;BRAF;UBA52;TLN1;CAMK2G;CSK;FGB;PTPN11;FGG;CDK1;FGA;ITGA2B;PTPRA;SP…
ANGPT2	TEK	R-HSA-9607240	FLT3 Signaling	0.0380232	0.120523	0.0976577	-0.157081	-0.168547	0.111804	0.0380232	1	68	0.0787879	91	NA	NA	NA	NA	NA	NA	NA	NA	NA	APBB1IP;SPTBN4;JAK1;JAK2;CNKSR1;PPP2R5B;ARRB2;NF1;MAPK3;MAP2K1;CAMK2D;FN1;RASGRP4;NRG1;DLG2;PIK3CA;ARRB1;DLG1;SHC1;SRC;PPP2CB;ITGB3;PIK3R1;YWHAB;PPP2R5C;MARK3;PPP2R1B;RAP1B;MET;SPTBN2;SPTA1;FYN;VCL;KSR2;RAF1;MAPK1;ARAF;DLG3;FGF1;STAT5A;ERBB2;PDPK1;FGF2;SPRED1;IRS2;NRAS;RASGRP1;PPP2R5D;CUL3;TGFA;SPTB;PIK3CB;RAP1A;FRS2;IQGAP1;IL2RG;PPP2R1A;JAK3;IRS1;BRAP;NCAM1;GAB2;AKT2;PPP5C;BRAF;UBA52;TLN1;CAMK2G…
ANOS1	FGFR1	R-HSA-1226099	Signaling by FGFR in disease	0.0405026	0.123408	0.18521	-0.0482441	-0.0926496	0.45871	0.0405026	1	18	-0.115152	24	NA	NA	NA	NA	NA	NA	NA	NA	NA	BAG4;PIK3CA;FGFR1OP2;ERLIN2;PIK3R1;ZMYM2;CPSF6;BCR;PLCG1;FGFR3;STAT5A;FGF2;LRRFIP1;NRAS;TRIM24;FRS2;GAB2;CUX1;SOS1;FGFR2;GAB1;STAT5B;STAT1;MYO18A
ANOS1	FGFR1	R-HSA-1839124	FGFR1 mutant receptor activation	0.362508	0.407211	0.18521	-0.0482441	-0.0926496	0.45871	0.362508	1	12	-0.454545	17	NA	NA	NA	NA	NA	NA	NA	NA	NA	BAG4;PIK3CA;FGFR1OP2;ERLIN2;PIK3R1;ZMYM2;BCR;CPSF6;STAT5A;FGF2;LRRFIP1;TRIM24;GAB2;CUX1;STAT5B;STAT1;MYO18A
ANOS1	FGFR1	R-HSA-5655302	Signaling by FGFR1 in disease	0.204689	0.273881	0.18521	-0.0482441	-0.0926496	0.45871	0.204689	1	16	0.854545	22	NA	NA	NA	NA	NA	NA	NA	NA	NA	BAG4;PIK3CA;FGFR1OP2;ERLIN2;PIK3R1;ZMYM2;CPSF6;BCR;PLCG1;STAT5A;FGF2;LRRFIP1;NRAS;TRIM24;FRS2;GAB2;CUX1;SOS1;GAB1;STAT5B;STAT1;MYO18A
ANOS1	SDC2	R-HSA-1630316	Glycosaminoglycan metabolism	0.0249924	0.100071	0.18521	-0.568474	0.186325	0.048085	0.0249924	1	45	-0.030303	60	NA	NA	NA	NA	NA	NA	NA	NA	NA	HYAL1;SLC35B3;HS2ST1;ARSB;B4GALT3;ST3GAL4;B4GALT1;FMOD;OGN;CHST7;B4GALT7;CHSY1;CHST14;BGN;IDS;CSGALNACT2;CHPF2;GLB1;ACAN;SDC1;GPC1;PRELP;SGSH;DCN;SDC4;AGRN;OMD;GLB1L;ST3GAL6;PAPSS2;PAPSS1;CSPG4;CHST12;VCAN;NDST1;B4GALT4;EXT1;HSPG2;CHST15;ST3GAL1;HGSNAT;GUSB;GPC6;GPC4;LUM;HS6ST2;CHST3;CHST11;HS6ST1;HEXA;B4GAT1;HEXB;B3GALT6;IDUA;GPC3;B4GALT5;UST;GNS;SLC35B2;NAGLU
ANOS1	SDC2	R-HSA-1638091	Heparan sulfate/heparin (HS-GAG) metabolism	0.0412594	0.12481	0.18521	-0.568474	0.186325	0.048085	0.0412594	1	17	-0.0909091	23	NA	NA	NA	NA	NA	NA	NA	NA	NA	B4GALT7;BGN;IDS;GLB1;SDC1;GPC1;SGSH;SDC4;AGRN;DCN;GLB1L;CSPG4;VCAN;HSPG2;EXT1;HGSNAT;GUSB;GPC6;GPC4;B3GALT6;IDUA;GPC3;NAGLU
ANOS1	SDC2	R-HSA-1793185	Chondroitin sulfate/dermatan sulfate metabolism	0.0466703	0.132092	0.18521	-0.568474	0.186325	0.048085	0.0466703	1	12	0.127273	17	NA	NA	NA	NA	NA	NA	NA	NA	NA	B4GALT7;CHSY1;BGN;CSGALNACT2;CHPF2;SDC1;GPC1;DCN;AGRN;SDC4;CSPG4;VCAN;HSPG2;GPC6;GPC4;B3GALT6;GPC3
ANOS1	SDC2	R-HSA-196854	Metabolism of vitamins and cofactors	0.0330112	0.113648	0.18521	-0.568474	0.186325	0.048085	0.0330112	1	11	-0.0181818	15	NA	NA	NA	NA	NA	NA	NA	NA	NA	LRP8;SDC1;GPC1;SDC4;AGRN;LRP2;APOA4;HSPG2;APOE;APOA1;GPC6;GPC4;APOB;APOA2;GPC3
ANOS1	SDC2	R-HSA-1971475	A tetrasaccharide linker sequence is required for GAG synthesis	0.0402067	0.122933	0.18521	-0.568474	0.186325	0.048085	0.0402067	1	10	0.0545455	14	NA	NA	NA	NA	NA	NA	NA	NA	NA	B4GALT7;BGN;SDC1;GPC1;AGRN;DCN;SDC4;CSPG4;VCAN;HSPG2;GPC6;GPC4;B3GALT6;GPC3
ANOS1	SDC2	R-HSA-2022928	HS-GAG biosynthesis	0.0289893	0.108211	0.18521	-0.568474	0.186325	0.048085	0.0289893	1	6	-0.0181818	8	NA	NA	NA	NA	NA	NA	NA	NA	NA	SDC1;GPC1;SDC4;AGRN;HSPG2;GPC6;GPC4;GPC3
ANOS1	SDC2	R-HSA-2024096	HS-GAG degradation	0.0359096	0.117517	0.18521	-0.568474	0.186325	0.048085	0.0359096	1	12	-0.0181818	16	NA	NA	NA	NA	NA	NA	NA	NA	NA	IDS;GLB1;SDC1;GPC1;SGSH;AGRN;SDC4;GLB1L;HSPG2;HGSNAT;GUSB;GPC6;GPC4;IDUA;GPC3;NAGLU
ANOS1	SDC2	R-HSA-202733	Cell surface interactions at the vascular wall	0.00470784	0.0550561	0.18521	-0.568474	0.186325	0.048085	0.00470784	1	49	0.369697	66	NA	NA	NA	NA	NA	NA	NA	NA	NA	IGHV4-39;IGLV2-11;IGKV1-17;LCK;IGHV4-34;ITGA4;IGLV2-23;FN1;IGLV2-8;IGHV3-53;IGLV1-51;IGLV1-44;ATP1B3;ATP1B1;SLC3A2;INPP5D;ITGAL;IGHV2-70;SHC1;LYN;IGLV2-14;ITGB3;PECAM1;FYN;PROCR;IGLV3-19;ITGB1;PLCG1;IGHV3-11;IGLC7;NRAS;IGLV3-25;GP6;IGLV1-40;ITGA5;IGKV4-1;IGHV1-2;IGHV3-48;IGLV3-27;IGKV3-20;APOB;IGLV3-21;SLC7A7;IGHM;IGKV1-16;IGKV1D-16;PTPN11;IGHV3-30;IGLV7-43;IGHV1-46;IGLV1-47;ATP1B2;SOS1;IGLV6-57;…
ANOS1	SDC2	R-HSA-2187338	Visual phototransduction	0.0300017	0.109606	0.18521	-0.568474	0.186325	0.048085	0.0300017	1	12	-0.0909091	17	NA	NA	NA	NA	NA	NA	NA	NA	NA	LRP8;PRKCA;SDC1;GPC1;SDC4;AGRN;LRP2;APOA4;PRKCQ;HSPG2;APOE;APOA1;GPC6;GPC4;APOB;APOA2;GPC3
ANOS1	SDC2	R-HSA-3000170	Syndecan interactions	0.0176128	0.084761	0.18521	-0.568474	0.186325	0.048085	0.0176128	1	3	0.0424242	4	NA	NA	NA	NA	NA	NA	NA	NA	NA	TRAPPC4;FGF2;CASK;VTN
ANOS1	SDC2	R-HSA-3000171	Non-integrin membrane-ECM interactions	0.0176128	0.084761	0.18521	-0.568474	0.186325	0.048085	0.0176128	1	3	0.0424242	4	NA	NA	NA	NA	NA	NA	NA	NA	NA	TRAPPC4;FGF2;CASK;VTN
ANOS1	SDC2	R-HSA-3560782	Diseases associated with glycosaminoglycan metabolism	0.0435841	0.127548	0.18521	-0.568474	0.186325	0.048085	0.0435841	1	15	-0.612121	21	NA	NA	NA	NA	NA	NA	NA	NA	NA	FMOD;OGN;CHSY1;BGN;ACAN;SDC1;GPC1;PRELP;DCN;AGRN;SDC4;OMD;CSPG4;VCAN;EXT1;HSPG2;GPC6;GPC4;LUM;B3GALT6;GPC3
ANOS1	SDC2	R-HSA-3560783	Defective B4GALT7 causes EDS, progeroid type	0.0417476	0.12558	0.18521	-0.568474	0.186325	0.048085	0.0417476	1	9	0.0545455	12	NA	NA	NA	NA	NA	NA	NA	NA	NA	BGN;SDC1;GPC1;SDC4;AGRN;DCN;CSPG4;VCAN;HSPG2;GPC6;GPC4;GPC3
ANOS1	SDC2	R-HSA-3560801	Defective B3GAT3 causes JDSSDHD	0.0417476	0.12558	0.18521	-0.568474	0.186325	0.048085	0.0417476	1	9	0.0545455	12	NA	NA	NA	NA	NA	NA	NA	NA	NA	BGN;SDC1;GPC1;AGRN;DCN;SDC4;CSPG4;VCAN;HSPG2;GPC6;GPC4;GPC3
ANOS1	SDC2	R-HSA-3656237	Defective EXT2 causes exostoses 2	0.0289893	0.108211	0.18521	-0.568474	0.186325	0.048085	0.0289893	1	6	-0.0181818	8	NA	NA	NA	NA	NA	NA	NA	NA	NA	SDC1;GPC1;SDC4;AGRN;HSPG2;GPC6;GPC4;GPC3
ANOS1	SDC2	R-HSA-3656253	Defective EXT1 causes exostoses 1, TRPS2 and CHDS	0.0289893	0.108211	0.18521	-0.568474	0.186325	0.048085	0.0289893	1	6	-0.0181818	8	NA	NA	NA	NA	NA	NA	NA	NA	NA	SDC1;GPC1;SDC4;AGRN;HSPG2;GPC6;GPC4;GPC3
ANOS1	SDC2	R-HSA-3781865	Diseases of glycosylation	0.0392796	0.122262	0.18521	-0.568474	0.186325	0.048085	0.0392796	1	63	0.284848	85	NA	NA	NA	NA	NA	NA	NA	NA	NA	ADAMTS4;ADAMTSL1;ADAMTS8;THSD1;THSD4;GNE;B4GALT1;ADAMTSL4;ADAMTS7;FMOD;OGN;B4GALT7;CHSY1;ALG1;THBS1;BGN;DPAGT1;ADAMTS15;GLB1;ACAN;MUC16;NOTCH3;B3GLCT;SDC1;ADAMTS5;GPC1;MUC13;PRELP;DCN;AGRN;SDC4;ALG3;MUC5B;OMD;ALG13;NEU1;NOTCH1;CSPG4;ADAMTS13;MUC1;VCAN;ALG6;PGM1;ALG12;CTSA;EXT1;ALG11;MPDU1;HSPG2;CFP;ADAMTSL2;ADAMTS1;NOTCH4;ALG8;GALE;POMT1;GPC6;SPON2;ALG2;MGAT2;GPC4;THBS2;SPON1;MUC5AC;SEMA5A;LUM;AD…
ANOS1	SDC2	R-HSA-381426	Regulation of Insulin-like Growth Factor (IGF) transport and uptake by Insulin-like Growth Factor Binding Proteins (IGFBPs)	0.0227741	0.0956234	0.18521	-0.568474	0.186325	0.048085	0.0227741	1	63	-0.224242	85	NA	NA	NA	NA	NA	NA	NA	NA	NA	FUCA2;STC2;SPP1;AMBN;NUCB1;LAMB1;ANO8;MMP1;FBN1;BPIFB2;MELTF;CHRDL1;FN1;QSOX1;TGOLN2;CALU;CST3;APLP2;MFGE8;APOL1;CDH2;HSP90B1;FSTL1;APP;PCSK9;MIA3;MMP2;GAS6;PNPLA2;LAMC1;IGFBP5;IGFBP7;MATN3;MSLN;TMEM132A;VCAN;WFS1;IGFBP3;PRSS23;SPP2;F5;FSTL3;ADAM10;ITIH2;MXRA8;CSF1;C3;ALB;AHSG;APOE;HRC;APOA1;PRKCSH;SERPINA10;CKAP4;LGALS1;MBTPS1;LAMB2;TIMP1;LTBP1;APOB;PDIA6;APOA2;GOLM1;TNC;FGG;VWA1;P4HB;SERPIND1;K…
ANOS1	SDC2	R-HSA-418594	G alpha (i) signalling events	0.034701	0.116562	0.18521	-0.568474	0.186325	0.048085	0.034701	1	79	0.333333	106	NA	NA	NA	NA	NA	NA	NA	NA	NA	GNB4;PDE4A;PRKACA;PPP3CB;GNG11;CCL19;PRKACB;AKR1B10;CXCL10;CXCR4;GNG2;ITPR2;PPP3R1;DHRS3;GNG12;HCAR2;ANXA1;GNB2;CAMK2D;LRP8;CCR6;CXCL16;CXCL1;GNGT2;GNB3;CXCL6;PRKCA;FPR2;SDC1;RETSAT;APP;POMC;GPC1;PPP3CA;LPAR2;SRC;SDC4;AGRN;RBP2;PPP2CB;LRP2;PPP2R1B;CCR1;GNAI2;SAA1;CCL5;PRKCD;MAPK1;S1PR1;GNG10;PSAP;GNB1;GNG4;PRKAR1A;APOA4;PRKCQ;CCL16;LPAR1;HSPG2;CAMK4;PPP2R5D;C3;CCL20;APOE;ITPR1;APOA1;CXCL9;CCL21;P…
ANOS1	SDC2	R-HSA-4420332	Defective B3GALT6 causes EDSP2 and SEMDJL1	0.0417476	0.12558	0.18521	-0.568474	0.186325	0.048085	0.0417476	1	9	0.0545455	12	NA	NA	NA	NA	NA	NA	NA	NA	NA	BGN;SDC1;GPC1;DCN;AGRN;SDC4;CSPG4;VCAN;HSPG2;GPC6;GPC4;GPC3
ANOS1	SDC2	R-HSA-5668914	Diseases of metabolism	0.00399641	0.0550561	0.18521	-0.568474	0.186325	0.048085	0.00399641	1	81	0.357576	108	NA	NA	NA	NA	NA	NA	NA	NA	NA	HYAL1;ADAMTS4;ADAMTSL1;ADAMTS8;THSD1;THSD4;PC;GNE;ARSB;B4GALT1;ADAMTSL4;ADAMTS7;FMOD;OGN;B4GALT7;CHSY1;ALG1;THBS1;BGN;DPAGT1;IDS;ADAMTS15;ACACA;GLB1;HLCS;ACAN;MUC16;NOTCH3;B3GLCT;SDC1;ADAMTS5;GPC1;MUC13;PRELP;SGSH;DCN;AGRN;SDC4;ALG3;MUC5B;OMD;ALG13;PAPSS2;NEU1;NOTCH1;CSPG4;ADAMTS13;MUC1;VCAN;ALG6;PGM1;ALG12;CTSA;GYS1;EXT1;ALG11;MPDU1;HSPG2;CFP;ADAMTSL2;HGSNAT;ADAMTS1;NOTCH4;RPIA;ALG8;GUSB;GALE;PO…
ANOS1	SDC2	R-HSA-6806667	Metabolism of fat-soluble vitamins	0.0330112	0.113648	0.18521	-0.568474	0.186325	0.048085	0.0330112	1	11	-0.0181818	15	NA	NA	NA	NA	NA	NA	NA	NA	NA	LRP8;SDC1;GPC1;SDC4;AGRN;LRP2;APOA4;HSPG2;APOE;APOA1;GPC6;GPC4;APOB;APOA2;GPC3
ANOS1	SDC2	R-HSA-8957275	Post-translational protein phosphorylation	0.0344181	0.116176	0.18521	-0.568474	0.186325	0.048085	0.0344181	1	60	0.139394	80	NA	NA	NA	NA	NA	NA	NA	NA	NA	FUCA2;STC2;SPP1;AMBN;NUCB1;LAMB1;ANO8;FBN1;BPIFB2;MELTF;CHRDL1;FN1;QSOX1;TGOLN2;CALU;CST3;APLP2;MFGE8;APOL1;CDH2;HSP90B1;FSTL1;APP;PCSK9;MIA3;GAS6;PNPLA2;LAMC1;IGFBP5;IGFBP7;MATN3;MSLN;TMEM132A;VCAN;WFS1;PRSS23;SPP2;IGFBP3;F5;FSTL3;ADAM10;ITIH2;MXRA8;CSF1;C3;ALB;AHSG;APOE;HRC;APOA1;PRKCSH;SERPINA10;CKAP4;LGALS1;MBTPS1;LAMB2;TIMP1;LTBP1;APOB;PDIA6;APOA2;GOLM1;TNC;FGG;VWA1;P4HB;SERPIND1;KNG1;FGA;IG…
ANOS1	SDC2	R-HSA-975634	Retinoid metabolism and transport	0.0330112	0.113648	0.18521	-0.568474	0.186325	0.048085	0.0330112	1	11	-0.0181818	15	NA	NA	NA	NA	NA	NA	NA	NA	NA	LRP8;SDC1;GPC1;SDC4;AGRN;LRP2;APOA4;HSPG2;APOE;APOA1;GPC6;GPC4;APOB;APOA2;GPC3
APOC3	LDLR	R-HSA-174824	Plasma lipoprotein assembly, remodeling, and clearance	0.0195232	0.0879867	0.139544	0.141339	-0.150085	0.1779	0.0195232	1	15	-0.187879	21	NA	NA	NA	NA	NA	NA	NA	NA	NA	AP2A1;LPL;ABCA1;AP2M1;APOA4;LDLRAP1;ALB;APOE;AP2S1;APOA1;LIPA;APOB;SOAT1;APOA2;AP2A2;AP2B1;ABCG1;CETP;VLDLR;CLTA;CLTC
APOC3	LDLR	R-HSA-196854	Metabolism of vitamins and cofactors	0.104109	0.196948	0.139544	0.141339	-0.150085	0.1779	0.104109	1	12	-0.418182	16	NA	NA	NA	NA	NA	NA	NA	NA	NA	LRP8;SDC1;GPC1;SDC4;AGRN;LRP2;APOA4;HSPG2;APOE;APOA1;GPC6;GPC4;APOB;APOA2;GPC3;SDC2
APOC3	LDLR	R-HSA-2187338	Visual phototransduction	0.122238	0.211344	0.139544	0.141339	-0.150085	0.1779	0.122238	1	13	0.333333	18	NA	NA	NA	NA	NA	NA	NA	NA	NA	LRP8;PRKCA;SDC1;GPC1;SDC4;AGRN;LRP2;APOA4;PRKCQ;HSPG2;APOE;APOA1;GPC6;GPC4;APOB;APOA2;GPC3;SDC2
APOC3	LDLR	R-HSA-418594	G alpha (i) signalling events	0.131875	0.217222	0.139544	0.141339	-0.150085	0.1779	0.131875	1	80	-0.284848	107	NA	NA	NA	NA	NA	NA	NA	NA	NA	GNB4;PDE4A;PRKACA;PPP3CB;GNG11;CCL19;PRKACB;AKR1B10;CXCL10;CXCR4;GNG2;ITPR2;PPP3R1;DHRS3;GNG12;HCAR2;ANXA1;GNB2;CAMK2D;LRP8;CCR6;CXCL16;CXCL1;GNGT2;GNB3;CXCL6;PRKCA;FPR2;SDC1;RETSAT;APP;POMC;GPC1;PPP3CA;LPAR2;SRC;SDC4;AGRN;RBP2;PPP2CB;LRP2;PPP2R1B;CCR1;GNAI2;SAA1;CCL5;PRKCD;MAPK1;S1PR1;GNG10;PSAP;GNB1;GNG4;PRKAR1A;PRKCQ;APOA4;CCL16;LPAR1;HSPG2;CAMK4;PPP2R5D;C3;CCL20;APOE;ITPR1;CXCL9;CCL21;PF4;C5A…
APOC3	LDLR	R-HSA-6806667	Metabolism of fat-soluble vitamins	0.104109	0.196948	0.139544	0.141339	-0.150085	0.1779	0.104109	1	12	-0.418182	16	NA	NA	NA	NA	NA	NA	NA	NA	NA	LRP8;SDC1;GPC1;SDC4;AGRN;LRP2;APOA4;HSPG2;APOE;APOA1;GPC6;GPC4;APOB;APOA2;GPC3;SDC2
APOC3	LDLR	R-HSA-8856825	Cargo recognition for clathrin-mediated endocytosis	0.164741	0.240942	0.139544	0.141339	-0.150085	0.1779	0.164741	1	42	-0.272727	57	NA	NA	NA	NA	NA	NA	NA	NA	NA	REPS1;NECAP1;SGIP1;SH3GL3;ITSN2;AP2A1;CD4;ARRB2;EPS15L1;CD3D;PICALM;CD3G;SCARB2;TFRC;CFTR;SH3KBP1;STAM2;STAM;CLTCL1;TGOLN2;CBL;FCHO1;ARRB1;STON1;SYT1;AAK1;STON2;LRP2;NECAP2;EPS15;SH3GL1;FCHO2;VAMP3;HGS;DVL2;AP2M1;VAMP8;LDLRAP1;TGFA;IL7R;EPN1;AP2S1;DAB2;APOB;SH3GL2;IGF2R;CLTB;AP2A2;VAMP4;AP2B1;VAMP7;ITSN1;M6PR;CLTA;CLTC;ADRB2;EGFR
APOC3	LDLR	R-HSA-8856828	Clathrin-mediated endocytosis	0.0604155	0.148949	0.139544	0.141339	-0.150085	0.1779	0.0604155	1	77	0.00606061	103	NA	NA	NA	NA	NA	NA	NA	NA	NA	REPS1;PACSIN1;FNBP1;DNM1;NECAP1;SNX9;SGIP1;SH3GL3;ITSN2;AP2A1;CTTN;CD4;TRIP10;WASL;GAK;ARRB2;CD3D;EPS15L1;PIP5K1C;PICALM;ARPC5;CD3G;SCARB2;SYNJ1;ACTR3;CFTR;TFRC;SH3KBP1;STAM2;STAM;GAPVD1;FNBP1L;CLTCL1;TGOLN2;CBL;AGFG1;PACSIN2;FCHO1;HIP1;HIP1R;ARRB1;STON1;SYT1;DNM2;AAK1;EPN2;SYNJ2;ARPC1A;STON2;LRP2;NECAP2;EPS15;ARPC2;SH3GL1;FCHO2;VAMP3;HGS;DVL2;AP2M1;VAMP8;LDLRAP1;TGFA;COPS7B;SNX18;ARPC3;IL7R;EPN1…
APOC3	LDLR	R-HSA-8964026	Chylomicron clearance	0.0604172	0.148949	0.139544	0.141339	-0.150085	0.1779	0.0604172	1	2	0.321212	3	NA	NA	NA	NA	NA	NA	NA	NA	NA	LDLRAP1;APOE;APOB
APOC3	LDLR	R-HSA-8964038	LDL clearance	0.0288778	0.108211	0.139544	0.141339	-0.150085	0.1779	0.0288778	1	8	-0.187879	11	NA	NA	NA	NA	NA	NA	NA	NA	NA	AP2A1;AP2M1;LDLRAP1;AP2S1;LIPA;APOB;SOAT1;AP2A2;AP2B1;CLTA;CLTC
APOC3	LDLR	R-HSA-8964043	Plasma lipoprotein clearance	0.0233036	0.097085	0.139544	0.141339	-0.150085	0.1779	0.0233036	1	10	-0.187879	14	NA	NA	NA	NA	NA	NA	NA	NA	NA	AP2A1;AP2M1;LDLRAP1;APOE;AP2S1;APOA1;LIPA;APOB;SOAT1;AP2A2;AP2B1;VLDLR;CLTA;CLTC
APOC3	LDLR	R-HSA-975634	Retinoid metabolism and transport	0.104109	0.196948	0.139544	0.141339	-0.150085	0.1779	0.104109	1	12	-0.418182	16	NA	NA	NA	NA	NA	NA	NA	NA	NA	LRP8;SDC1;GPC1;SDC4;AGRN;LRP2;APOA4;HSPG2;APOE;APOA1;GPC6;GPC4;APOB;APOA2;GPC3;SDC2
APOC3	LRP1	R-HSA-196854	Metabolism of vitamins and cofactors	0.0477592	0.132841	0.139544	-0.13291	-0.157607	0.08161	0.0477592	1	12	0.236364	16	NA	NA	NA	NA	NA	NA	NA	NA	NA	LRP8;SDC1;GPC1;SDC4;AGRN;LRP2;APOA4;HSPG2;APOE;APOA1;GPC6;GPC4;APOB;APOA2;GPC3;SDC2
APOC3	LRP1	R-HSA-2168880	Scavenging of heme from plasma	0.0244571	0.0988295	0.139544	-0.13291	-0.157607	0.08161	0.0244571	1	2	0.151515	3	NA	NA	NA	NA	NA	NA	NA	NA	NA	ALB;APOA1;HPX
APOC3	LRP1	R-HSA-2173782	Binding and Uptake of Ligands by Scavenger Receptors	0.00646859	0.0606111	0.139544	-0.13291	-0.157607	0.08161	0.00646859	1	32	0.769697	43	NA	NA	NA	NA	NA	NA	NA	NA	NA	IGHV4-39;IGLV2-11;IGKV1-17;IGHV4-34;IGLV2-23;IGLV2-8;IGHV3-53;IGLV1-51;IGLV1-44;IGHV2-70;IGLV2-14;IGLV3-19;IGHV3-11;IGLC7;IGLV3-25;ALB;IGLV1-40;APOE;IGHV1-2;IGKV4-1;APOA1;IGHV3-48;IGLV3-27;IGKV3-20;APOB;IGLV3-21;IGKV1-16;IGKV1D-16;IGHV3-30;IGLV7-43;IGHV1-46;IGLV1-47;HPX;IGKV3-11;IGLV6-57;IGLV3-1;IGHV3-7;IGKC;IGKV1-5;IGKV3D-20;IGHV3-13;IGHV2-5;IGHV3-23
APOC3	LRP1	R-HSA-2187338	Visual phototransduction	0.0560757	0.143512	0.139544	-0.13291	-0.157607	0.08161	0.0560757	1	13	0.830303	18	NA	NA	NA	NA	NA	NA	NA	NA	NA	LRP8;PRKCA;SDC1;GPC1;SDC4;AGRN;LRP2;APOA4;PRKCQ;HSPG2;APOE;APOA1;GPC6;GPC4;APOB;APOA2;GPC3;SDC2
APOC3	LRP1	R-HSA-418594	G alpha (i) signalling events	0.0588946	0.147195	0.139544	-0.13291	-0.157607	0.08161	0.0588946	1	79	-0.29697	106	NA	NA	NA	NA	NA	NA	NA	NA	NA	GNB4;PDE4A;PRKACA;PPP3CB;GNG11;CCL19;PRKACB;AKR1B10;CXCL10;CXCR4;GNG2;ITPR2;PPP3R1;DHRS3;GNG12;HCAR2;ANXA1;GNB2;CAMK2D;LRP8;CCR6;CXCL16;CXCL1;GNGT2;GNB3;CXCL6;PRKCA;FPR2;SDC1;RETSAT;POMC;GPC1;PPP3CA;LPAR2;SRC;SDC4;AGRN;RBP2;PPP2CB;LRP2;PPP2R1B;CCR1;GNAI2;SAA1;CCL5;PRKCD;MAPK1;S1PR1;GNG10;PSAP;GNB1;GNG4;PRKAR1A;PRKCQ;APOA4;CCL16;LPAR1;HSPG2;CAMK4;PPP2R5D;C3;CCL20;ITPR1;APOE;CXCL9;CCL21;PF4;C5AR1;A…
APOC3	LRP1	R-HSA-6806667	Metabolism of fat-soluble vitamins	0.0477592	0.132841	0.139544	-0.13291	-0.157607	0.08161	0.0477592	1	12	0.236364	16	NA	NA	NA	NA	NA	NA	NA	NA	NA	LRP8;SDC1;GPC1;SDC4;AGRN;LRP2;APOA4;HSPG2;APOE;APOA1;GPC6;GPC4;APOB;APOA2;GPC3;SDC2
APOC3	LRP1	R-HSA-975634	Retinoid metabolism and transport	0.0477592	0.132841	0.139544	-0.13291	-0.157607	0.08161	0.0477592	1	12	0.236364	16	NA	NA	NA	NA	NA	NA	NA	NA	NA	LRP8;SDC1;GPC1;SDC4;AGRN;LRP2;APOA4;HSPG2;APOE;APOA1;GPC6;GPC4;APOB;APOA2;GPC3;SDC2
APOC3	LRP2	R-HSA-196854	Metabolism of vitamins and cofactors	0.0923746	0.186051	0.139544	0.104657	0.156923	0.1779	0.0923746	1	11	0.151515	15	NA	NA	NA	NA	NA	NA	NA	NA	NA	LRP8;SDC1;GPC1;SDC4;AGRN;APOA4;HSPG2;APOE;APOA1;GPC6;GPC4;APOB;APOA2;GPC3;SDC2
APOC3	LRP2	R-HSA-2187338	Visual phototransduction	0.110997	0.202544	0.139544	0.104657	0.156923	0.1779	0.110997	1	12	-0.260606	17	NA	NA	NA	NA	NA	NA	NA	NA	NA	LRP8;PRKCA;SDC1;GPC1;SDC4;AGRN;APOA4;PRKCQ;HSPG2;APOE;APOA1;GPC6;GPC4;APOB;APOA2;GPC3;SDC2
APOC3	LRP2	R-HSA-418594	G alpha (i) signalling events	0.128383	0.215713	0.139544	0.104657	0.156923	0.1779	0.128383	1	79	0.345455	106	NA	NA	NA	NA	NA	NA	NA	NA	NA	GNB4;PDE4A;PRKACA;PPP3CB;GNG11;CCL19;PRKACB;AKR1B10;CXCL10;CXCR4;GNG2;ITPR2;PPP3R1;DHRS3;GNG12;HCAR2;ANXA1;GNB2;CAMK2D;LRP8;CCR6;CXCL16;CXCL1;GNGT2;GNB3;CXCL6;PRKCA;FPR2;SDC1;RETSAT;APP;POMC;GPC1;PPP3CA;LPAR2;SRC;SDC4;AGRN;RBP2;PPP2CB;PPP2R1B;CCR1;GNAI2;SAA1;CCL5;PRKCD;MAPK1;S1PR1;GNG10;PSAP;GNB1;GNG4;PRKAR1A;PRKCQ;APOA4;CCL16;LPAR1;HSPG2;CAMK4;PPP2R5D;C3;CCL20;ITPR1;APOE;CXCL9;CCL21;PF4;C5AR1;AP…
APOC3	LRP2	R-HSA-6806667	Metabolism of fat-soluble vitamins	0.0923746	0.186051	0.139544	0.104657	0.156923	0.1779	0.0923746	1	11	0.151515	15	NA	NA	NA	NA	NA	NA	NA	NA	NA	LRP8;SDC1;GPC1;SDC4;AGRN;APOA4;HSPG2;APOE;APOA1;GPC6;GPC4;APOB;APOA2;GPC3;SDC2
APOC3	LRP2	R-HSA-8856825	Cargo recognition for clathrin-mediated endocytosis	0.164741	0.240942	0.139544	0.104657	0.156923	0.1779	0.164741	1	42	0.357576	57	NA	NA	NA	NA	NA	NA	NA	NA	NA	REPS1;NECAP1;SGIP1;SH3GL3;ITSN2;AP2A1;CD4;ARRB2;EPS15L1;CD3D;PICALM;CD3G;SCARB2;TFRC;CFTR;SH3KBP1;STAM2;STAM;CLTCL1;TGOLN2;CBL;FCHO1;ARRB1;STON1;SYT1;AAK1;STON2;LDLR;NECAP2;EPS15;SH3GL1;FCHO2;VAMP3;HGS;DVL2;AP2M1;VAMP8;LDLRAP1;TGFA;IL7R;EPN1;AP2S1;DAB2;APOB;SH3GL2;IGF2R;CLTB;AP2A2;VAMP4;AP2B1;VAMP7;ITSN1;M6PR;CLTA;CLTC;ADRB2;EGFR
APOC3	LRP2	R-HSA-8856828	Clathrin-mediated endocytosis	0.0604155	0.148949	0.139544	0.104657	0.156923	0.1779	0.0604155	1	77	0.0181818	103	NA	NA	NA	NA	NA	NA	NA	NA	NA	PACSIN1;REPS1;FNBP1;DNM1;NECAP1;SNX9;SGIP1;SH3GL3;ITSN2;AP2A1;CTTN;CD4;WASL;TRIP10;GAK;ARRB2;CD3D;EPS15L1;PIP5K1C;PICALM;ARPC5;CD3G;SCARB2;SYNJ1;ACTR3;CFTR;TFRC;SH3KBP1;STAM2;STAM;GAPVD1;FNBP1L;CLTCL1;TGOLN2;CBL;AGFG1;PACSIN2;FCHO1;HIP1;HIP1R;ARRB1;STON1;SYT1;DNM2;AAK1;EPN2;SYNJ2;ARPC1A;STON2;LDLR;NECAP2;EPS15;ARPC2;SH3GL1;FCHO2;VAMP3;HGS;DVL2;AP2M1;VAMP8;TGFA;LDLRAP1;COPS7B;SNX18;ARPC3;IL7R;EPN1…
APOC3	LRP2	R-HSA-975634	Retinoid metabolism and transport	0.0923746	0.186051	0.139544	0.104657	0.156923	0.1779	0.0923746	1	11	0.151515	15	NA	NA	NA	NA	NA	NA	NA	NA	NA	LRP8;SDC1;GPC1;SDC4;AGRN;APOA4;HSPG2;APOE;APOA1;GPC6;GPC4;APOB;APOA2;GPC3;SDC2
APOC3	SDC2	R-HSA-1630316	Glycosaminoglycan metabolism	0.0114651	0.0715567	0.139544	-0.568474	0.0659829	0.0220586	0.0114651	1	45	-0.030303	60	NA	NA	NA	NA	NA	NA	NA	NA	NA	HYAL1;SLC35B3;HS2ST1;ARSB;B4GALT3;ST3GAL4;B4GALT1;FMOD;OGN;CHST7;B4GALT7;CHSY1;CHST14;BGN;IDS;CSGALNACT2;CHPF2;GLB1;ACAN;SDC1;GPC1;PRELP;SGSH;DCN;SDC4;AGRN;OMD;GLB1L;ST3GAL6;PAPSS2;PAPSS1;CSPG4;CHST12;VCAN;NDST1;B4GALT4;EXT1;HSPG2;CHST15;ST3GAL1;HGSNAT;GUSB;GPC6;GPC4;LUM;HS6ST2;CHST3;CHST11;HS6ST1;HEXA;B4GAT1;HEXB;B3GALT6;IDUA;GPC3;B4GALT5;UST;GNS;SLC35B2;NAGLU
APOC3	SDC2	R-HSA-1638091	Heparan sulfate/heparin (HS-GAG) metabolism	0.0189274	0.0872282	0.139544	-0.568474	0.0659829	0.0220586	0.0189274	1	17	-0.0909091	23	NA	NA	NA	NA	NA	NA	NA	NA	NA	B4GALT7;BGN;IDS;GLB1;SDC1;GPC1;SGSH;SDC4;AGRN;DCN;GLB1L;CSPG4;VCAN;HSPG2;EXT1;HGSNAT;GUSB;GPC6;GPC4;B3GALT6;IDUA;GPC3;NAGLU
APOC3	SDC2	R-HSA-1793185	Chondroitin sulfate/dermatan sulfate metabolism	0.0214096	0.0924628	0.139544	-0.568474	0.0659829	0.0220586	0.0214096	1	12	0.127273	17	NA	NA	NA	NA	NA	NA	NA	NA	NA	B4GALT7;CHSY1;BGN;CSGALNACT2;CHPF2;SDC1;GPC1;DCN;AGRN;SDC4;CSPG4;VCAN;HSPG2;GPC6;GPC4;B3GALT6;GPC3
APOC3	SDC2	R-HSA-196854	Metabolism of vitamins and cofactors	0.0151436	0.0803175	0.139544	-0.568474	0.0659829	0.0220586	0.0151436	1	11	-0.0181818	15	NA	NA	NA	NA	NA	NA	NA	NA	NA	LRP8;SDC1;GPC1;SDC4;AGRN;LRP2;APOA4;HSPG2;APOE;APOA1;GPC6;GPC4;APOB;APOA2;GPC3
APOC3	SDC2	R-HSA-1971475	A tetrasaccharide linker sequence is required for GAG synthesis	0.0184445	0.086199	0.139544	-0.568474	0.0659829	0.0220586	0.0184445	1	10	0.0545455	14	NA	NA	NA	NA	NA	NA	NA	NA	NA	B4GALT7;BGN;SDC1;GPC1;AGRN;DCN;SDC4;CSPG4;VCAN;HSPG2;GPC6;GPC4;B3GALT6;GPC3
APOC3	SDC2	R-HSA-2022928	HS-GAG biosynthesis	0.0132986	0.0762148	0.139544	-0.568474	0.0659829	0.0220586	0.0132986	1	6	-0.0181818	8	NA	NA	NA	NA	NA	NA	NA	NA	NA	SDC1;GPC1;SDC4;AGRN;HSPG2;GPC6;GPC4;GPC3
APOC3	SDC2	R-HSA-2024096	HS-GAG degradation	0.0164732	0.0818921	0.139544	-0.568474	0.0659829	0.0220586	0.0164732	1	12	-0.0181818	16	NA	NA	NA	NA	NA	NA	NA	NA	NA	IDS;GLB1;SDC1;GPC1;SGSH;AGRN;SDC4;GLB1L;HSPG2;HGSNAT;GUSB;GPC6;GPC4;IDUA;GPC3;NAGLU
APOC3	SDC2	R-HSA-202733	Cell surface interactions at the vascular wall	0.00215968	0.0550561	0.139544	-0.568474	0.0659829	0.0220586	0.00215968	1	49	0.369697	66	NA	NA	NA	NA	NA	NA	NA	NA	NA	IGHV4-39;IGLV2-11;IGKV1-17;LCK;IGHV4-34;ITGA4;IGLV2-23;FN1;IGLV2-8;IGHV3-53;IGLV1-51;IGLV1-44;ATP1B3;ATP1B1;SLC3A2;INPP5D;ITGAL;IGHV2-70;SHC1;LYN;IGLV2-14;ITGB3;PECAM1;FYN;PROCR;IGLV3-19;ITGB1;PLCG1;IGHV3-11;IGLC7;NRAS;IGLV3-25;GP6;IGLV1-40;ITGA5;IGKV4-1;IGHV1-2;IGHV3-48;IGLV3-27;IGKV3-20;APOB;IGLV3-21;SLC7A7;IGHM;IGKV1-16;IGKV1D-16;PTPN11;IGHV3-30;IGLV7-43;IGHV1-46;IGLV1-47;ATP1B2;SOS1;IGLV6-57;…
APOC3	SDC2	R-HSA-2187338	Visual phototransduction	0.013763	0.0774991	0.139544	-0.568474	0.0659829	0.0220586	0.013763	1	12	-0.0909091	17	NA	NA	NA	NA	NA	NA	NA	NA	NA	LRP8;PRKCA;SDC1;GPC1;SDC4;AGRN;LRP2;APOA4;PRKCQ;HSPG2;APOE;APOA1;GPC6;GPC4;APOB;APOA2;GPC3
APOC3	SDC2	R-HSA-3000170	Syndecan interactions	0.00807971	0.0656833	0.139544	-0.568474	0.0659829	0.0220586	0.00807971	1	3	0.0424242	4	NA	NA	NA	NA	NA	NA	NA	NA	NA	TRAPPC4;FGF2;CASK;VTN
APOC3	SDC2	R-HSA-3000171	Non-integrin membrane-ECM interactions	0.00807971	0.0656833	0.139544	-0.568474	0.0659829	0.0220586	0.00807971	1	3	0.0424242	4	NA	NA	NA	NA	NA	NA	NA	NA	NA	TRAPPC4;FGF2;CASK;VTN
APOC3	SDC2	R-HSA-3560782	Diseases associated with glycosaminoglycan metabolism	0.0199938	0.0888045	0.139544	-0.568474	0.0659829	0.0220586	0.0199938	1	15	-0.612121	21	NA	NA	NA	NA	NA	NA	NA	NA	NA	FMOD;OGN;CHSY1;BGN;ACAN;SDC1;GPC1;PRELP;DCN;AGRN;SDC4;OMD;CSPG4;VCAN;EXT1;HSPG2;GPC6;GPC4;LUM;B3GALT6;GPC3
APOC3	SDC2	R-HSA-3560783	Defective B4GALT7 causes EDS, progeroid type	0.0191514	0.0872282	0.139544	-0.568474	0.0659829	0.0220586	0.0191514	1	9	0.0545455	12	NA	NA	NA	NA	NA	NA	NA	NA	NA	BGN;SDC1;GPC1;SDC4;AGRN;DCN;CSPG4;VCAN;HSPG2;GPC6;GPC4;GPC3
APOC3	SDC2	R-HSA-3560801	Defective B3GAT3 causes JDSSDHD	0.0191514	0.0872282	0.139544	-0.568474	0.0659829	0.0220586	0.0191514	1	9	0.0545455	12	NA	NA	NA	NA	NA	NA	NA	NA	NA	BGN;SDC1;GPC1;AGRN;DCN;SDC4;CSPG4;VCAN;HSPG2;GPC6;GPC4;GPC3
APOC3	SDC2	R-HSA-3656237	Defective EXT2 causes exostoses 2	0.0132986	0.0762148	0.139544	-0.568474	0.0659829	0.0220586	0.0132986	1	6	-0.0181818	8	NA	NA	NA	NA	NA	NA	NA	NA	NA	SDC1;GPC1;SDC4;AGRN;HSPG2;GPC6;GPC4;GPC3
APOC3	SDC2	R-HSA-3656253	Defective EXT1 causes exostoses 1, TRPS2 and CHDS	0.0132986	0.0762148	0.139544	-0.568474	0.0659829	0.0220586	0.0132986	1	6	-0.0181818	8	NA	NA	NA	NA	NA	NA	NA	NA	NA	SDC1;GPC1;SDC4;AGRN;HSPG2;GPC6;GPC4;GPC3
APOC3	SDC2	R-HSA-3781865	Diseases of glycosylation	0.0180192	0.0851161	0.139544	-0.568474	0.0659829	0.0220586	0.0180192	1	63	0.284848	85	NA	NA	NA	NA	NA	NA	NA	NA	NA	ADAMTS4;ADAMTSL1;ADAMTS8;THSD1;THSD4;GNE;B4GALT1;ADAMTSL4;ADAMTS7;FMOD;OGN;B4GALT7;CHSY1;ALG1;THBS1;BGN;DPAGT1;ADAMTS15;GLB1;ACAN;MUC16;NOTCH3;B3GLCT;SDC1;ADAMTS5;GPC1;MUC13;PRELP;DCN;AGRN;SDC4;ALG3;MUC5B;OMD;ALG13;NEU1;NOTCH1;CSPG4;ADAMTS13;MUC1;VCAN;ALG6;PGM1;ALG12;CTSA;EXT1;ALG11;MPDU1;HSPG2;CFP;ADAMTSL2;ADAMTS1;NOTCH4;ALG8;GALE;POMT1;GPC6;SPON2;ALG2;MGAT2;GPC4;THBS2;SPON1;MUC5AC;SEMA5A;LUM;AD…
APOC3	SDC2	R-HSA-381426	Regulation of Insulin-like Growth Factor (IGF) transport and uptake by Insulin-like Growth Factor Binding Proteins (IGFBPs)	0.0104474	0.0697023	0.139544	-0.568474	0.0659829	0.0220586	0.0104474	1	63	-0.224242	85	NA	NA	NA	NA	NA	NA	NA	NA	NA	FUCA2;STC2;SPP1;AMBN;NUCB1;LAMB1;ANO8;MMP1;FBN1;BPIFB2;MELTF;CHRDL1;FN1;QSOX1;TGOLN2;CALU;CST3;APLP2;MFGE8;APOL1;CDH2;HSP90B1;FSTL1;APP;PCSK9;MIA3;MMP2;GAS6;PNPLA2;LAMC1;IGFBP5;IGFBP7;MATN3;MSLN;TMEM132A;VCAN;WFS1;IGFBP3;PRSS23;SPP2;F5;FSTL3;ADAM10;ITIH2;MXRA8;CSF1;C3;ALB;AHSG;APOE;HRC;APOA1;PRKCSH;SERPINA10;CKAP4;LGALS1;MBTPS1;LAMB2;TIMP1;LTBP1;APOB;PDIA6;APOA2;GOLM1;TNC;FGG;VWA1;P4HB;SERPIND1;K…
APOC3	SDC2	R-HSA-418594	G alpha (i) signalling events	0.0159188	0.0818921	0.139544	-0.568474	0.0659829	0.0220586	0.0159188	1	79	0.333333	106	NA	NA	NA	NA	NA	NA	NA	NA	NA	GNB4;PDE4A;PRKACA;PPP3CB;GNG11;CCL19;PRKACB;AKR1B10;CXCL10;CXCR4;GNG2;ITPR2;PPP3R1;DHRS3;GNG12;HCAR2;ANXA1;GNB2;CAMK2D;LRP8;CCR6;CXCL16;CXCL1;GNGT2;GNB3;CXCL6;PRKCA;FPR2;SDC1;RETSAT;APP;POMC;GPC1;PPP3CA;LPAR2;SRC;SDC4;AGRN;RBP2;PPP2CB;LRP2;PPP2R1B;CCR1;GNAI2;SAA1;CCL5;PRKCD;MAPK1;S1PR1;GNG10;PSAP;GNB1;GNG4;PRKAR1A;APOA4;PRKCQ;CCL16;LPAR1;HSPG2;CAMK4;PPP2R5D;C3;CCL20;APOE;ITPR1;APOA1;CXCL9;CCL21;P…
APOC3	SDC2	R-HSA-4420332	Defective B3GALT6 causes EDSP2 and SEMDJL1	0.0191514	0.0872282	0.139544	-0.568474	0.0659829	0.0220586	0.0191514	1	9	0.0545455	12	NA	NA	NA	NA	NA	NA	NA	NA	NA	BGN;SDC1;GPC1;DCN;AGRN;SDC4;CSPG4;VCAN;HSPG2;GPC6;GPC4;GPC3
APOC3	SDC2	R-HSA-5668914	Diseases of metabolism	0.00183332	0.0550561	0.139544	-0.568474	0.0659829	0.0220586	0.00183332	1	81	0.357576	108	NA	NA	NA	NA	NA	NA	NA	NA	NA	HYAL1;ADAMTS4;ADAMTSL1;ADAMTS8;THSD1;THSD4;PC;GNE;ARSB;B4GALT1;ADAMTSL4;ADAMTS7;FMOD;OGN;B4GALT7;CHSY1;ALG1;THBS1;BGN;DPAGT1;IDS;ADAMTS15;ACACA;GLB1;HLCS;ACAN;MUC16;NOTCH3;B3GLCT;SDC1;ADAMTS5;GPC1;MUC13;PRELP;SGSH;DCN;AGRN;SDC4;ALG3;MUC5B;OMD;ALG13;PAPSS2;NEU1;NOTCH1;CSPG4;ADAMTS13;MUC1;VCAN;ALG6;PGM1;ALG12;CTSA;GYS1;EXT1;ALG11;MPDU1;HSPG2;CFP;ADAMTSL2;HGSNAT;ADAMTS1;NOTCH4;RPIA;ALG8;GUSB;GALE;PO…
APOC3	SDC2	R-HSA-6806667	Metabolism of fat-soluble vitamins	0.0151436	0.0803175	0.139544	-0.568474	0.0659829	0.0220586	0.0151436	1	11	-0.0181818	15	NA	NA	NA	NA	NA	NA	NA	NA	NA	LRP8;SDC1;GPC1;SDC4;AGRN;LRP2;APOA4;HSPG2;APOE;APOA1;GPC6;GPC4;APOB;APOA2;GPC3
APOC3	SDC2	R-HSA-8957275	Post-translational protein phosphorylation	0.015789	0.0814011	0.139544	-0.568474	0.0659829	0.0220586	0.015789	1	60	0.139394	80	NA	NA	NA	NA	NA	NA	NA	NA	NA	FUCA2;STC2;SPP1;AMBN;NUCB1;LAMB1;ANO8;FBN1;BPIFB2;MELTF;CHRDL1;FN1;QSOX1;TGOLN2;CALU;CST3;APLP2;MFGE8;APOL1;CDH2;HSP90B1;FSTL1;APP;PCSK9;MIA3;GAS6;PNPLA2;LAMC1;IGFBP5;IGFBP7;MATN3;MSLN;TMEM132A;VCAN;WFS1;PRSS23;SPP2;IGFBP3;F5;FSTL3;ADAM10;ITIH2;MXRA8;CSF1;C3;ALB;AHSG;APOE;HRC;APOA1;PRKCSH;SERPINA10;CKAP4;LGALS1;MBTPS1;LAMB2;TIMP1;LTBP1;APOB;PDIA6;APOA2;GOLM1;TNC;FGG;VWA1;P4HB;SERPIND1;KNG1;FGA;IG…
APOC3	SDC2	R-HSA-975634	Retinoid metabolism and transport	0.0151436	0.0803175	0.139544	-0.568474	0.0659829	0.0220586	0.0151436	1	11	-0.0181818	15	NA	NA	NA	NA	NA	NA	NA	NA	NA	LRP8;SDC1;GPC1;SDC4;AGRN;LRP2;APOA4;HSPG2;APOE;APOA1;GPC6;GPC4;APOB;APOA2;GPC3
APOC3	TLR2	R-HSA-1236974	ER-Phagosome pathway	0.0229421	0.096162	0.139544	0.127549	0.0947009	0.16754	0.0229421	1	9	0.163636	13	NA	NA	NA	NA	NA	NA	NA	NA	NA	BTK;CD14;IKBKB;SNAP23;VAMP3;VAMP8;TLR1;UBA52;LY96;MYD88;CD36;TAP2;TAP1
APOC3	TLR2	R-HSA-1236975	Antigen processing-Cross presentation	0.00728022	0.0619231	0.139544	0.127549	0.0947009	0.16754	0.00728022	1	15	0.29697	20	NA	NA	NA	NA	NA	NA	NA	NA	NA	HLA-E;BTK;CD14;LNPEP;IKBKB;SNAP23;FCGR1A;VAMP3;VAMP8;TLR1;UBA52;LY96;HLA-C;MYD88;HLA-A;CD36;HLA-F;TAP2;TAP1;HLA-B
APOC3	TLR2	R-HSA-166016	Toll Like Receptor 4 (TLR4) Cascade	0.0568538	0.145043	0.139544	0.127549	0.0947009	0.16754	0.0568538	1	53	0.50303	71	NA	NA	NA	NA	NA	NA	NA	NA	NA	IRAK4;BTK;TBK1;ELK1;MAPK7;MAP2K3;MAP2K6;MAPKAPK2;CUL1;ATF1;CD14;MAPK3;MAP2K4;MAP2K1;IKBKG;IRAK1;NFKB1;ATF2;IKBKB;TAB2;IRF3;FOS;BIRC2;NFKBIB;TRAF3;RIPK3;MEF2C;PPP2CB;MEF2A;MAPK11;PLCG2;MAPK1;RPS6KA2;NOD1;BIRC3;MAP3K7;PELI1;TAB3;TICAM1;IKBKE;MAPK10;NFKBIA;BTRC;MAP2K7;RPS6KA5;CASP8;PPP2R1A;TRAF6;RELA;MAPK14;MAPKAPK3;MAP3K8;TLR1;MAPK9;UBA52;MAPK8;LY96;TANK;RIPK1;RIPK2;IRF7;JUN;RPS6KA3;MYD88;CD36;NFKB…
APOC3	TLR2	R-HSA-166058	MyD88:MAL(TIRAP) cascade initiated on plasma membrane	0.0611297	0.149336	0.139544	0.127549	0.0947009	0.16754	0.0611297	1	42	0.333333	56	NA	NA	NA	NA	NA	NA	NA	NA	NA	IRAK4;BTK;ELK1;MAPK7;MAP2K3;MAP2K6;MAPKAPK2;CUL1;ATF1;CD14;MAPK3;MAP2K4;MAP2K1;IKBKG;IRAK1;NFKB1;ATF2;IKBKB;TAB2;FOS;NFKBIB;MEF2C;MEF2A;MAPK11;MAPK1;RPS6KA2;NOD1;MAP3K7;PELI1;TAB3;MAPK10;NFKBIA;BTRC;MAP2K7;RPS6KA5;TRAF6;RELA;MAPK14;MAPKAPK3;MAP3K8;TLR1;MAPK9;UBA52;MAPK8;LY96;RIPK2;JUN;RPS6KA3;MYD88;CD36;NFKB2;TNIP2;PELI2;RPS6KA1;CREB1;S100B
APOC3	TLR2	R-HSA-168179	Toll Like Receptor TLR1:TLR2 Cascade	0.0611297	0.149336	0.139544	0.127549	0.0947009	0.16754	0.0611297	1	42	0.333333	56	NA	NA	NA	NA	NA	NA	NA	NA	NA	IRAK4;BTK;ELK1;MAPK7;MAP2K3;MAP2K6;MAPKAPK2;CUL1;ATF1;CD14;MAPK3;MAP2K4;MAP2K1;IKBKG;IRAK1;NFKB1;ATF2;IKBKB;TAB2;FOS;NFKBIB;MEF2C;MEF2A;MAPK11;MAPK1;RPS6KA2;NOD1;MAP3K7;PELI1;TAB3;MAPK10;NFKBIA;BTRC;MAP2K7;RPS6KA5;TRAF6;RELA;MAPK14;MAPKAPK3;MAP3K8;TLR1;MAPK9;UBA52;MAPK8;LY96;RIPK2;JUN;RPS6KA3;MYD88;CD36;NFKB2;TNIP2;PELI2;RPS6KA1;CREB1;S100B
APOC3	TLR2	R-HSA-168188	Toll Like Receptor TLR6:TLR2 Cascade	0.0611297	0.149336	0.139544	0.127549	0.0947009	0.16754	0.0611297	1	42	0.333333	56	NA	NA	NA	NA	NA	NA	NA	NA	NA	IRAK4;BTK;ELK1;MAPK7;MAP2K3;MAP2K6;MAPKAPK2;CUL1;ATF1;CD14;MAPK3;MAP2K4;MAP2K1;IKBKG;IRAK1;NFKB1;ATF2;IKBKB;TAB2;FOS;NFKBIB;MEF2C;MEF2A;MAPK11;MAPK1;RPS6KA2;NOD1;MAP3K7;PELI1;TAB3;MAPK10;NFKBIA;BTRC;MAP2K7;RPS6KA5;TRAF6;RELA;MAPK14;MAPKAPK3;MAP3K8;TLR1;MAPK9;UBA52;MAPK8;LY96;RIPK2;JUN;RPS6KA3;MYD88;CD36;NFKB2;TNIP2;PELI2;RPS6KA1;CREB1;S100B
APOC3	TLR2	R-HSA-168898	Toll-like Receptor Cascades	0.0610246	0.149336	0.139544	0.127549	0.0947009	0.16754	0.0610246	1	57	0.50303	76	NA	NA	NA	NA	NA	NA	NA	NA	NA	IRAK4;BTK;TBK1;ELK1;MAPK7;MAP2K3;MAP2K6;MAPKAPK2;CUL1;ATF1;CD14;MAPK3;MAP2K4;MAP2K1;IKBKG;TLR8;IRAK1;NFKB1;ATF2;IKBKB;TAB2;IRF3;FOS;BIRC2;TLR3;TLR7;NFKBIB;TRAF3;RIPK3;MEF2C;PPP2CB;MEF2A;MAPK11;PLCG2;MAPK1;RPS6KA2;NOD1;BIRC3;MAP3K7;PELI1;TAB3;TICAM1;IKBKE;PIK3R4;MAPK10;NFKBIA;BTRC;MAP2K7;RPS6KA5;CASP8;PPP2R1A;TRAF6;RELA;MAPK14;MAPKAPK3;MAP3K8;TLR1;MAPK9;UBA52;PIK3C3;MAPK8;LY96;TANK;RIPK1;RIPK2;IRF…
APOC3	TLR2	R-HSA-181438	Toll Like Receptor 2 (TLR2) Cascade	0.0611297	0.149336	0.139544	0.127549	0.0947009	0.16754	0.0611297	1	42	0.333333	56	NA	NA	NA	NA	NA	NA	NA	NA	NA	IRAK4;BTK;ELK1;MAPK7;MAP2K3;MAP2K6;MAPKAPK2;CUL1;ATF1;CD14;MAPK3;MAP2K4;MAP2K1;IKBKG;IRAK1;NFKB1;ATF2;IKBKB;TAB2;FOS;NFKBIB;MEF2C;MEF2A;MAPK11;MAPK1;RPS6KA2;NOD1;MAP3K7;PELI1;TAB3;MAPK10;NFKBIA;BTRC;MAP2K7;RPS6KA5;TRAF6;RELA;MAPK14;MAPKAPK3;MAP3K8;TLR1;MAPK9;UBA52;MAPK8;LY96;RIPK2;JUN;RPS6KA3;MYD88;CD36;NFKB2;TNIP2;PELI2;RPS6KA1;CREB1;S100B
APOC3	TLR2	R-HSA-5260271	Diseases of Immune System	0.0508169	0.137173	0.139544	0.127549	0.0947009	0.16754	0.0508169	1	9	0.224242	13	NA	NA	NA	NA	NA	NA	NA	NA	NA	IRAK4;BTK;CD14;IKBKG;NFKB1;IKBKB;TRAF3;NFKBIA;RELA;TLR1;MYD88;CD36;NFKB2
APOC3	TLR2	R-HSA-5602358	Diseases associated with the TLR signaling cascade	0.0508169	0.137173	0.139544	0.127549	0.0947009	0.16754	0.0508169	1	9	0.224242	13	NA	NA	NA	NA	NA	NA	NA	NA	NA	IRAK4;BTK;CD14;IKBKG;NFKB1;IKBKB;TRAF3;NFKBIA;RELA;TLR1;MYD88;CD36;NFKB2
APOC3	TLR2	R-HSA-5602498	MyD88 deficiency (TLR2/4)	0.0157174	0.0814011	0.139544	0.127549	0.0947009	0.16754	0.0157174	1	3	0.50303	5	NA	NA	NA	NA	NA	NA	NA	NA	NA	BTK;CD14;TLR1;MYD88;CD36
APOC3	TLR2	R-HSA-5603041	IRAK4 deficiency (TLR2/4)	0.0259332	0.1019	0.139544	0.127549	0.0947009	0.16754	0.0259332	1	4	0.50303	6	NA	NA	NA	NA	NA	NA	NA	NA	NA	IRAK4;BTK;CD14;TLR1;MYD88;CD36
APOC3	TLR2	R-HSA-5686938	Regulation of TLR by endogenous ligand	0.0244218	0.0987695	0.139544	0.127549	0.0947009	0.16754	0.0244218	1	2	0.50303	3	NA	NA	NA	NA	NA	NA	NA	NA	NA	CD14;TLR1;CD36
APOC4	VLDLR	R-HSA-174824	Plasma lipoprotein assembly, remodeling, and clearance	0.0126873	0.0748394	0.0271721	-0.511668	0.0297436	0.0412987	0.0126873	1	17	0.127273	23	NA	NA	NA	NA	NA	NA	NA	NA	NA	AP2A1;LPL;LDLR;ABCA1;AP2M1;APOA4;LDLRAP1;ALB;APOE;AP2S1;APOA1;LIPA;APOB;APOC3;SOAT1;APOA2;APOC1;AP2A2;AP2B1;ABCG1;CETP;CLTA;CLTC
APOC4	VLDLR	R-HSA-8866376	Reelin signalling pathway	0.0274946	0.105215	0.0271721	-0.511668	0.0297436	0.0412987	0.0274946	1	1	-0.10303	2	NA	NA	NA	NA	NA	NA	NA	NA	NA	SH3KBP1;RELN
APOC4	VLDLR	R-HSA-8866427	VLDLR internalisation and degradation	0.00491906	0.055073	0.0271721	-0.511668	0.0297436	0.0412987	0.00491906	1	5	0.490909	7	NA	NA	NA	NA	NA	NA	NA	NA	NA	AP2A1;AP2M1;AP2S1;AP2A2;AP2B1;CLTA;CLTC
APOC4	VLDLR	R-HSA-8964043	Plasma lipoprotein clearance	0.0116779	0.0720484	0.0271721	-0.511668	0.0297436	0.0412987	0.0116779	1	11	0.127273	15	NA	NA	NA	NA	NA	NA	NA	NA	NA	AP2A1;LDLR;AP2M1;LDLRAP1;APOE;AP2S1;APOA1;LIPA;APOB;SOAT1;APOC1;AP2A2;AP2B1;CLTA;CLTC
APOC4	VLDLR	R-HSA-8964046	VLDL clearance	0.00337038	0.0550561	0.0271721	-0.511668	0.0297436	0.0412987	0.00337038	1	1	0.345455	2	NA	NA	NA	NA	NA	NA	NA	NA	NA	APOB;APOC1
APP	CAV1	R-HSA-163560	Triglyceride catabolism	0.265019	0.324285	0.0137059	0.182745	0.325128	0.273128	0.265019	1	5	-0.163636	7	NA	NA	NA	NA	NA	NA	NA	NA	NA	FABP6;FABP7;LIPE;MGLL;FABP5;PLIN1;FABP4
APP	CAV1	R-HSA-194138	Signaling by VEGF	0.267705	0.326992	0.0137059	0.182745	0.325128	0.273128	0.267705	1	48	-0.224242	65	NA	NA	NA	NA	NA	NA	NA	NA	NA	CTNND1;NCKAP1L;PRKCZ;AKT3;CYFIP2;ABI1;NCKAP1;ITPR2;MAPKAPK2;ITGAV;PXN;NOS3;CYFIP1;PRKCA;CTNNA1;PTK2B;VAV1;ROCK2;PRKCB;CTNNB1;RASA1;ABI2;RAC1;NCF1;KDR;ITGB3;SPHK1;FYN;WASF2;MAPK11;AXL;NCF2;CDH5;PRKCD;PAK1;NCF4;VEGFA;SHB;PLCG1;BCAR1;PDPK1;WASF1;NRAS;JUP;VAV3;NCK1;WASF3;ITPR1;ROCK1;CDC42;RHOA;VAV2;MLST8;AKT2;MAPK14;HSP90AA1;MAPKAPK3;BRK1;PAK2;MTOR;NCK2;AKT1;BAIAP2;PTK2;ITPR3
APP	CAV1	R-HSA-201681	TCF dependent signaling in response to WNT	0.156731	0.235292	0.0137059	0.182745	0.325128	0.273128	0.156731	1	34	0.248485	46	NA	NA	NA	NA	NA	NA	NA	NA	NA	EP300;RUNX3;APC;LEF1;PPP2R5B;AXIN1;GSK3B;TLE4;TCF7L2;CTNNB1;MYC;PPP2CB;TLE2;PPP2R5C;PPP2R1B;LRP5;FZD1;WNT5A;TLE1;LRP6;DVL2;TNKS2;FZD8;AMER1;PPP2R5D;CUL3;KAT5;TNKS;BTRC;CBY1;TLE3;PPP2R1A;KLHL12;AKT2;DVL1;DVL3;FZD6;UBA52;RNF146;USP8;SMURF2;PPP2R5A;PPP2R5E;AKT1;RBX1;CSNK1A1
APP	CAV1	R-HSA-202131	Metabolism of nitric oxide: eNOS activation and regulation	0.203753	0.27319	0.0137059	0.182745	0.325128	0.273128	0.203753	1	5	-0.030303	7	NA	NA	NA	NA	NA	NA	NA	NA	NA	WASL;NOSTRIN;NOS3;DNM2;CYGB;HSP90AA1;AKT1
APP	CAV1	R-HSA-202733	Cell surface interactions at the vascular wall	0.014292	0.0788559	0.0137059	0.182745	0.325128	0.273128	0.014292	1	50	-0.563636	67	NA	NA	NA	NA	NA	NA	NA	NA	NA	IGHV4-39;IGLV2-11;IGKV1-17;LCK;IGHV4-34;ITGA4;IGLV2-23;FN1;IGLV2-8;IGHV3-53;IGLV1-51;IGLV1-44;ATP1B3;ATP1B1;SLC3A2;INPP5D;ITGAL;IGHV2-70;SHC1;LYN;IGLV2-14;ITGB3;PECAM1;FYN;PROCR;IGLV3-19;ITGB1;PLCG1;IGHV3-11;IGLC7;NRAS;IGLV3-25;GP6;IGLV1-40;ITGA5;IGKV4-1;IGHV1-2;IGHV3-48;IGLV3-27;IGKV3-20;IGLV3-21;APOB;SLC7A7;IGHM;IGKV1-16;IGKV1D-16;PTPN11;IGHV3-30;IGLV7-43;IGHV1-46;IGLV1-47;ATP1B2;SOS1;IGLV6-57;…
APP	CAV1	R-HSA-203615	eNOS activation	0.0772803	0.168684	0.0137059	0.182745	0.325128	0.273128	0.0772803	1	3	-0.115152	4	NA	NA	NA	NA	NA	NA	NA	NA	NA	NOS3;CYGB;HSP90AA1;AKT1
APP	CAV1	R-HSA-203641	NOSTRIN mediated eNOS trafficking	0.262911	0.322603	0.0137059	0.182745	0.325128	0.273128	0.262911	1	3	0.563636	4	NA	NA	NA	NA	NA	NA	NA	NA	NA	WASL;NOSTRIN;NOS3;DNM2
APP	CAV1	R-HSA-210991	Basigin interactions	0.0325321	0.113289	0.0137059	0.182745	0.325128	0.273128	0.0325321	1	5	0.236364	7	NA	NA	NA	NA	NA	NA	NA	NA	NA	ATP1B3;ATP1B1;SLC3A2;SLC7A7;ATP1B2;BSG;SLC7A6
APP	CAV1	R-HSA-4420097	VEGFA-VEGFR2 Pathway	0.269696	0.32818	0.0137059	0.182745	0.325128	0.273128	0.269696	1	48	-0.369697	64	NA	NA	NA	NA	NA	NA	NA	NA	NA	CTNND1;NCKAP1L;PRKCZ;AKT3;CYFIP2;ABI1;NCKAP1;ITPR2;MAPKAPK2;ITGAV;PXN;NOS3;CYFIP1;PRKCA;CTNNA1;PTK2B;VAV1;ROCK2;PRKCB;CTNNB1;RASA1;ABI2;RAC1;NCF1;KDR;ITGB3;SPHK1;FYN;WASF2;MAPK11;AXL;NCF2;CDH5;PRKCD;PAK1;NCF4;SHB;PLCG1;BCAR1;PDPK1;WASF1;NRAS;JUP;VAV3;NCK1;WASF3;ITPR1;ROCK1;CDC42;RHOA;VAV2;MLST8;AKT2;MAPK14;HSP90AA1;MAPKAPK3;BRK1;PAK2;MTOR;NCK2;AKT1;BAIAP2;PTK2;ITPR3
APP	CAV1	R-HSA-4641262	Disassembly of the destruction complex and recruitment of AXIN to the membrane	0.169861	0.245699	0.0137059	0.182745	0.325128	0.273128	0.169861	1	15	-0.539394	20	NA	NA	NA	NA	NA	NA	NA	NA	NA	APC;PPP2R5B;AXIN1;GSK3B;CTNNB1;PPP2CB;PPP2R5C;PPP2R1B;LRP5;FZD1;LRP6;DVL2;AMER1;PPP2R5D;PPP2R1A;DVL1;DVL3;PPP2R5A;PPP2R5E;CSNK1A1
APP	CAV1	R-HSA-5218920	VEGFR2 mediated vascular permeability	0.154235	0.232699	0.0137059	0.182745	0.325128	0.273128	0.154235	1	14	0.0545455	19	NA	NA	NA	NA	NA	NA	NA	NA	NA	CTNND1;AKT3;NOS3;CTNNA1;VAV1;CTNNB1;RAC1;CDH5;PAK1;PDPK1;JUP;VAV3;VAV2;MLST8;AKT2;HSP90AA1;PAK2;MTOR;AKT1
APP	CAV1	R-HSA-8939211	ESR-mediated signaling	0.172296	0.247164	0.0137059	0.182745	0.325128	0.273128	0.172296	1	54	0.248485	73	NA	NA	NA	NA	NA	NA	NA	NA	NA	EP300;CHD1;GNB4;PRKCZ;STAG2;AKT3;GNG11;ELK1;POLR2I;GNG2;GPAM;POLR2H;FOXO3;AXIN1;GNB2;GNG12;KDM4B;MAPK3;NOS3;CCND1;GNGT2;GNB3;POLR2D;ATF2;MYC;MMP9;FOS;POLR2E;MMP2;SRC;POLR2F;SPHK1;BCL2;POLR2A;POLR2B;MAPK1;GNG10;GNB1;GNG4;PPID;FKBP5;PTGES3;POLR2G;PDPK1;TGFA;NRAS;POLR2K;KAT5;TBP;POLR2L;GREB1;HSPB1;POLR2C;AKT2;GNB5;PPP5C;HSP90AA1;GNG7;CDKN1B;RUNX1;CBFB;TFF3;FKBP4;HDAC1;JUN;KPNA2;HSP90AB1;AKT1;CREB1;G…
APP	CAV1	R-HSA-8979227	Triglyceride metabolism	0.271897	0.329947	0.0137059	0.182745	0.325128	0.273128	0.271897	1	8	0.345455	11	NA	NA	NA	NA	NA	NA	NA	NA	NA	FABP6;DGAT1;GPAM;FABP7;LIPE;MGLL;FABP5;PLIN1;FABP4;PNPLA4;GK
APP	CAV1	R-HSA-9006931	Signaling by Nuclear Receptors	0.187338	0.260613	0.0137059	0.182745	0.325128	0.273128	0.187338	1	72	-0.321212	97	NA	NA	NA	NA	NA	NA	NA	NA	NA	EP300;FABP6;CHD1;GNB4;PRKCZ;STAG2;AKT3;GNG11;CRABP1;ELK1;POLR2I;GNG2;DHRS3;GPAM;PDHX;POLR2H;FOXO3;AXIN1;GNB2;GNG12;KDM4B;MAPK3;ADH1A;NOS3;CCND1;GNGT2;GNB3;POLR2D;ATF2;MYC;PLIN1;FABP5;MMP9;FOS;POLR2E;MMP2;SRC;CRABP2;POLR2F;SPHK1;BCL2;POLR2A;ABCA1;POLR2B;MAPK1;GNG10;GNB1;GNG4;DLAT;ALDH1A2;PPID;FKBP5;PTGES3;POLR2G;DHRS9;PDPK1;CPT1A;TGFA;NRAS;POLR2K;KAT5;SDR16C5;TBP;PDHB;POLR2L;GREB1;HSPB1;POLR2C;KDM…
APP	CAV1	R-HSA-9009391	Extra-nuclear estrogen signaling	0.142357	0.224777	0.0137059	0.182745	0.325128	0.273128	0.142357	1	25	0.248485	34	NA	NA	NA	NA	NA	NA	NA	NA	NA	GNB4;PRKCZ;AKT3;GNG11;ELK1;GNG2;FOXO3;GNB2;GNG12;MAPK3;NOS3;CCND1;GNGT2;GNB3;FOS;SRC;SPHK1;MAPK1;GNG10;GNB1;GNG4;PDPK1;TGFA;NRAS;AKT2;GNB5;HSP90AA1;GNG7;CDKN1B;AKT1;CREB1;GNG5;PTK2;EGFR
APP	CAV1	R-HSA-9614085	FOXO-mediated transcription	0.118433	0.207839	0.0137059	0.182745	0.325128	0.273128	0.118433	1	15	-0.2	20	NA	NA	NA	NA	NA	NA	NA	NA	NA	EP300;SMAD4;SREBF1;RETN;FOXO3;KLF4;BCL2L11;POMC;SMAD2;BCL6;RBL2;BTG1;SMAD3;ABCA6;CDKN1B;BBC3;SOD2;CDKN1A;STK11;FOXO1
APP	CAV1	R-HSA-9617828	FOXO-mediated transcription of cell cycle genes	0.103163	0.195965	0.0137059	0.182745	0.325128	0.273128	0.103163	1	7	0.10303	10	NA	NA	NA	NA	NA	NA	NA	NA	NA	SMAD4;FOXO3;KLF4;SMAD2;RBL2;BTG1;SMAD3;CDKN1B;CDKN1A;FOXO1
APP	CD74	R-HSA-2132295	MHC class II antigen presentation	0.163021	0.239919	0.0137059	0.439687	-0.44547	0.167884	0.163021	1	36	0.854545	48	0	0	0	NA	NA	NA	NA	NA	NA	DNM1;DCTN5;SEC24D;HLA-DQA1;AP1B1;AP2A1;AP1G1;HLA-DRB5;AP1S2;HLA-DPB1;AP1S1;AP1M2;SEC23A;AP1S3;CTSC;SEC24B;ARF1;DCTN3;ACTR10;CAPZB;DNM2;SEC31A;SEC24C;DCTN2;DCTN4;DCTN1;SEC13;HLA-DPA1;SEC24A;ACTR1A;HLA-DRB1;AP2M1;CAPZA1;DCTN6;CAPZA2;HLA-DRA;AP2S1;HLA-DQB2;AP1M1;DNM3;SH3GL2;AP2A2;AP2B1;HLA-DQB1;SAR1B;CLTA;CLTC;CANX
APP	FPR2	R-HSA-373076	Class A/1 (Rhodopsin-like receptors)	0.342238	0.390794	0.0137059	-0.0497172	-0.0892308	0.514063	0.342238	1	1	0.284848	2	NA	NA	NA	NA	NA	NA	NA	NA	NA	ANXA1;SAA1
APP	FPR2	R-HSA-375276	Peptide ligand-binding receptors	0.342238	0.390794	0.0137059	-0.0497172	-0.0892308	0.514063	0.342238	1	1	0.284848	2	NA	NA	NA	NA	NA	NA	NA	NA	NA	ANXA1;SAA1
APP	FPR2	R-HSA-416476	G alpha (q) signalling events	0.261476	0.321569	0.0137059	-0.0497172	-0.0892308	0.514063	0.261476	1	39	-0.030303	52	NA	NA	NA	NA	NA	NA	NA	NA	NA	DGKA;GNB4;BTK;GNG11;GNG2;DGKD;ITPR2;PRKCE;F2R;GNB2;GNG12;ANXA1;DGKQ;MAPK3;GNB3;GNGT2;MGLL;PRKCA;MMP3;DAGLA;SAA1;PRKCD;MAPK1;RPS6KA2;GNG4;GNG10;GNB1;GNA14;GNA11;PRKCQ;RASGRP1;PRKCH;NRAS;DGKE;ITPR1;DGKH;GRK2;GNB5;GNG7;GNA15;TRPC6;RPS6KA3;GNAQ;DGKG;SOS1;DGKZ;DAGLB;RPS6KA1;CREB1;GNG5;EGFR;ITPR3
APP	FPR2	R-HSA-418594	G alpha (i) signalling events	0.370978	0.414991	0.0137059	-0.0497172	-0.0892308	0.514063	0.370978	1	79	0.175758	106	NA	NA	NA	NA	NA	NA	NA	NA	NA	GNB4;PDE4A;PRKACA;PPP3CB;GNG11;CCL19;PRKACB;GNG2;AKR1B10;CXCL10;CXCR4;ITPR2;PPP3R1;DHRS3;GNB2;GNG12;ANXA1;HCAR2;CAMK2D;LRP8;GNB3;GNGT2;CCR6;CXCL16;CXCL1;CXCL6;PRKCA;SDC1;RETSAT;POMC;GPC1;PPP3CA;LPAR2;SRC;SDC4;AGRN;RBP2;PPP2CB;LRP2;PPP2R1B;CCR1;SAA1;GNAI2;CCL5;PRKCD;MAPK1;GNG4;GNG10;GNB1;S1PR1;PSAP;PRKAR1A;PRKCQ;APOA4;CCL16;LPAR1;HSPG2;CAMK4;PPP2R5D;C3;CCL20;ITPR1;APOE;CXCL9;CCL21;PF4;C5AR1;APOA1;…
APP	FPR2	R-HSA-444473	Formyl peptide receptors bind formyl peptides and many other ligands	0.342238	0.390794	0.0137059	-0.0497172	-0.0892308	0.514063	0.342238	1	1	0.284848	2	NA	NA	NA	NA	NA	NA	NA	NA	NA	ANXA1;SAA1
APP	FPR2	R-HSA-500792	GPCR ligand binding	0.495891	0.524863	0.0137059	-0.0497172	-0.0892308	0.514063	0.495891	1	13	0.0909091	18	NA	NA	NA	NA	NA	NA	NA	NA	NA	GNB4;GNG11;GNG2;F2R;GNB2;GNG12;ANXA1;GNB3;GNGT2;FZD1;SAA1;GNG4;GNG10;GNB1;GNB5;GNG7;NTS;GNG5
APP	GPC1	R-HSA-1630316	Glycosaminoglycan metabolism	0.253141	0.314414	0.0137059	-0.101593	0.488547	0.487039	0.253141	1	45	0.212121	60	NA	NA	NA	NA	NA	NA	NA	NA	NA	HYAL1;SLC35B3;HS2ST1;ARSB;B4GALT3;ST3GAL4;B4GALT1;FMOD;OGN;CHST7;B4GALT7;CHSY1;CHST14;BGN;IDS;CSGALNACT2;CHPF2;GLB1;ACAN;SDC1;PRELP;SGSH;DCN;SDC4;AGRN;OMD;GLB1L;ST3GAL6;PAPSS2;PAPSS1;CSPG4;CHST12;VCAN;NDST1;B4GALT4;EXT1;HSPG2;CHST15;ST3GAL1;HGSNAT;GUSB;GPC6;GPC4;LUM;HS6ST2;CHST3;CHST11;HS6ST1;HEXA;B4GAT1;HEXB;B3GALT6;IDUA;GPC3;B4GALT5;SDC2;UST;GNS;SLC35B2;NAGLU
APP	GPC1	R-HSA-1638091	Heparan sulfate/heparin (HS-GAG) metabolism	0.382936	0.425221	0.0137059	-0.101593	0.488547	0.487039	0.382936	1	17	-0.575758	23	NA	NA	NA	NA	NA	NA	NA	NA	NA	B4GALT7;BGN;IDS;GLB1;SDC1;SGSH;SDC4;AGRN;DCN;GLB1L;CSPG4;VCAN;HSPG2;EXT1;HGSNAT;GUSB;GPC6;GPC4;B3GALT6;IDUA;GPC3;SDC2;NAGLU
APP	GPC1	R-HSA-1793185	Chondroitin sulfate/dermatan sulfate metabolism	0.417054	0.455679	0.0137059	-0.101593	0.488547	0.487039	0.417054	1	12	-0.393939	17	NA	NA	NA	NA	NA	NA	NA	NA	NA	B4GALT7;CHSY1;BGN;CSGALNACT2;CHPF2;SDC1;DCN;AGRN;SDC4;CSPG4;VCAN;HSPG2;GPC6;GPC4;B3GALT6;GPC3;SDC2
APP	GPC1	R-HSA-196854	Metabolism of vitamins and cofactors	0.24315	0.305326	0.0137059	-0.101593	0.488547	0.487039	0.24315	1	12	-0.0424242	16	NA	NA	NA	NA	NA	NA	NA	NA	NA	LRP8;SDC1;SDC4;AGRN;LRP2;APOA4;HSPG2;APOE;APOA1;GPC6;GPC4;APOB;APOC3;APOA2;GPC3;SDC2
APP	GPC1	R-HSA-1971475	A tetrasaccharide linker sequence is required for GAG synthesis	0.300562	0.354762	0.0137059	-0.101593	0.488547	0.487039	0.300562	1	10	-0.575758	14	NA	NA	NA	NA	NA	NA	NA	NA	NA	B4GALT7;BGN;SDC1;AGRN;DCN;SDC4;CSPG4;VCAN;HSPG2;GPC6;GPC4;B3GALT6;GPC3;SDC2
APP	GPC1	R-HSA-2022928	HS-GAG biosynthesis	0.230857	0.294321	0.0137059	-0.101593	0.488547	0.487039	0.230857	1	6	-0.29697	8	NA	NA	NA	NA	NA	NA	NA	NA	NA	SDC1;SDC4;AGRN;HSPG2;GPC6;GPC4;GPC3;SDC2
APP	GPC1	R-HSA-2024096	HS-GAG degradation	0.285022	0.340828	0.0137059	-0.101593	0.488547	0.487039	0.285022	1	12	-0.29697	16	NA	NA	NA	NA	NA	NA	NA	NA	NA	IDS;GLB1;SDC1;SGSH;AGRN;SDC4;GLB1L;HSPG2;HGSNAT;GUSB;GPC6;GPC4;IDUA;GPC3;SDC2;NAGLU
APP	GPC1	R-HSA-202733	Cell surface interactions at the vascular wall	0.0476844	0.132841	0.0137059	-0.101593	0.488547	0.487039	0.0476844	1	49	-0.284848	66	NA	NA	NA	NA	NA	NA	NA	NA	NA	IGHV4-39;IGLV2-11;IGKV1-17;LCK;IGHV4-34;ITGA4;IGLV2-23;FN1;IGLV2-8;IGHV3-53;IGLV1-51;IGLV1-44;ATP1B3;ATP1B1;SLC3A2;INPP5D;ITGAL;IGHV2-70;SHC1;LYN;IGLV2-14;ITGB3;PECAM1;FYN;PROCR;IGLV3-19;ITGB1;PLCG1;IGHV3-11;IGLC7;NRAS;IGLV3-25;GP6;IGLV1-40;ITGA5;IGKV4-1;IGHV1-2;IGHV3-48;IGLV3-27;IGKV3-20;APOB;IGLV3-21;SLC7A7;IGHM;IGKV1-16;IGKV1D-16;PTPN11;IGHV3-30;IGLV7-43;IGHV1-46;IGLV1-47;ATP1B2;SOS1;IGLV6-57;…
APP	GPC1	R-HSA-2187338	Visual phototransduction	0.245266	0.307186	0.0137059	-0.101593	0.488547	0.487039	0.245266	1	13	-0.29697	18	NA	NA	NA	NA	NA	NA	NA	NA	NA	LRP8;PRKCA;SDC1;SDC4;AGRN;LRP2;APOA4;PRKCQ;HSPG2;APOE;APOA1;GPC6;GPC4;APOB;APOC3;APOA2;GPC3;SDC2
APP	GPC1	R-HSA-3560782	Diseases associated with glycosaminoglycan metabolism	0.44145	0.478123	0.0137059	-0.101593	0.488547	0.487039	0.44145	1	15	-0.393939	21	NA	NA	NA	NA	NA	NA	NA	NA	NA	FMOD;OGN;CHSY1;BGN;ACAN;SDC1;PRELP;DCN;AGRN;SDC4;OMD;CSPG4;VCAN;EXT1;HSPG2;GPC6;GPC4;LUM;B3GALT6;GPC3;SDC2
APP	GPC1	R-HSA-3560783	Defective B4GALT7 causes EDS, progeroid type	0.334939	0.383819	0.0137059	-0.101593	0.488547	0.487039	0.334939	1	9	-0.575758	12	NA	NA	NA	NA	NA	NA	NA	NA	NA	BGN;SDC1;SDC4;AGRN;DCN;CSPG4;VCAN;HSPG2;GPC6;GPC4;GPC3;SDC2
APP	GPC1	R-HSA-3560801	Defective B3GAT3 causes JDSSDHD	0.334939	0.383819	0.0137059	-0.101593	0.488547	0.487039	0.334939	1	9	-0.575758	12	NA	NA	NA	NA	NA	NA	NA	NA	NA	BGN;SDC1;AGRN;DCN;SDC4;CSPG4;VCAN;HSPG2;GPC6;GPC4;GPC3;SDC2
APP	GPC1	R-HSA-3656237	Defective EXT2 causes exostoses 2	0.230857	0.294321	0.0137059	-0.101593	0.488547	0.487039	0.230857	1	6	-0.29697	8	NA	NA	NA	NA	NA	NA	NA	NA	NA	SDC1;SDC4;AGRN;HSPG2;GPC6;GPC4;GPC3;SDC2
APP	GPC1	R-HSA-3656253	Defective EXT1 causes exostoses 1, TRPS2 and CHDS	0.230857	0.294321	0.0137059	-0.101593	0.488547	0.487039	0.230857	1	6	-0.29697	8	NA	NA	NA	NA	NA	NA	NA	NA	NA	SDC1;SDC4;AGRN;HSPG2;GPC6;GPC4;GPC3;SDC2
APP	GPC1	R-HSA-3781865	Diseases of glycosylation	0.321612	0.372163	0.0137059	-0.101593	0.488547	0.487039	0.321612	1	63	0.10303	85	NA	NA	NA	NA	NA	NA	NA	NA	NA	ADAMTS4;ADAMTSL1;ADAMTS8;THSD1;THSD4;GNE;B4GALT1;ADAMTSL4;ADAMTS7;FMOD;OGN;B4GALT7;CHSY1;ALG1;THBS1;BGN;DPAGT1;ADAMTS15;GLB1;ACAN;MUC16;NOTCH3;B3GLCT;SDC1;ADAMTS5;MUC13;PRELP;DCN;AGRN;SDC4;ALG3;MUC5B;OMD;ALG13;NEU1;NOTCH1;CSPG4;ADAMTS13;MUC1;VCAN;ALG6;PGM1;ALG12;CTSA;EXT1;ALG11;MPDU1;HSPG2;CFP;ADAMTSL2;ADAMTS1;NOTCH4;ALG8;GALE;POMT1;GPC6;SPON2;ALG2;MGAT2;GPC4;THBS2;SPON1;MUC5AC;SEMA5A;LUM;ADAMTS2…
APP	GPC1	R-HSA-418594	G alpha (i) signalling events	0.351476	0.397903	0.0137059	-0.101593	0.488547	0.487039	0.351476	1	79	0.212121	106	NA	NA	NA	NA	NA	NA	NA	NA	NA	GNB4;PDE4A;PRKACA;PPP3CB;GNG11;CCL19;PRKACB;AKR1B10;CXCL10;CXCR4;GNG2;ITPR2;PPP3R1;DHRS3;GNG12;HCAR2;ANXA1;GNB2;CAMK2D;LRP8;CCR6;CXCL16;CXCL1;GNGT2;GNB3;CXCL6;PRKCA;FPR2;SDC1;RETSAT;POMC;PPP3CA;LPAR2;SRC;SDC4;AGRN;RBP2;PPP2CB;LRP2;PPP2R1B;CCR1;GNAI2;SAA1;CCL5;PRKCD;MAPK1;S1PR1;GNG10;PSAP;GNB1;GNG4;PRKAR1A;APOA4;PRKCQ;CCL16;LPAR1;HSPG2;CAMK4;PPP2R5D;C3;CCL20;APOE;ITPR1;APOA1;CXCL9;CCL21;PF4;C5AR1;…
APP	GPC1	R-HSA-4420332	Defective B3GALT6 causes EDSP2 and SEMDJL1	0.334939	0.383819	0.0137059	-0.101593	0.488547	0.487039	0.334939	1	9	-0.575758	12	NA	NA	NA	NA	NA	NA	NA	NA	NA	BGN;SDC1;DCN;AGRN;SDC4;CSPG4;VCAN;HSPG2;GPC6;GPC4;GPC3;SDC2
APP	GPC1	R-HSA-5668914	Diseases of metabolism	0.0404785	0.123408	0.0137059	-0.101593	0.488547	0.487039	0.0404785	1	81	-0.248485	108	NA	NA	NA	NA	NA	NA	NA	NA	NA	HYAL1;ADAMTS4;ADAMTSL1;ADAMTS8;THSD1;THSD4;PC;GNE;ARSB;B4GALT1;ADAMTSL4;ADAMTS7;FMOD;OGN;B4GALT7;CHSY1;ALG1;THBS1;BGN;DPAGT1;IDS;ADAMTS15;ACACA;GLB1;HLCS;ACAN;MUC16;NOTCH3;B3GLCT;SDC1;ADAMTS5;MUC13;PRELP;SGSH;DCN;AGRN;SDC4;ALG3;MUC5B;OMD;ALG13;PAPSS2;NEU1;NOTCH1;CSPG4;ADAMTS13;MUC1;VCAN;ALG6;PGM1;ALG12;CTSA;GYS1;EXT1;ALG11;MPDU1;HSPG2;CFP;ADAMTSL2;HGSNAT;ADAMTS1;NOTCH4;RPIA;ALG8;GUSB;GALE;POMT1;G…
APP	GPC1	R-HSA-6806667	Metabolism of fat-soluble vitamins	0.24315	0.305326	0.0137059	-0.101593	0.488547	0.487039	0.24315	1	12	-0.0424242	16	NA	NA	NA	NA	NA	NA	NA	NA	NA	LRP8;SDC1;SDC4;AGRN;LRP2;APOA4;HSPG2;APOE;APOA1;GPC6;GPC4;APOB;APOC3;APOA2;GPC3;SDC2
APP	GPC1	R-HSA-975634	Retinoid metabolism and transport	0.24315	0.305326	0.0137059	-0.101593	0.488547	0.487039	0.24315	1	12	-0.0424242	16	NA	NA	NA	NA	NA	NA	NA	NA	NA	LRP8;SDC1;SDC4;AGRN;LRP2;APOA4;HSPG2;APOE;APOA1;GPC6;GPC4;APOB;APOC3;APOA2;GPC3;SDC2
APP	LRP1	R-HSA-196854	Metabolism of vitamins and cofactors	0.116672	0.206266	0.0137059	-0.13291	-0.150769	0.199367	0.116672	1	12	0.236364	16	NA	NA	NA	NA	NA	NA	NA	NA	NA	LRP8;SDC1;GPC1;SDC4;AGRN;LRP2;APOA4;HSPG2;APOE;APOA1;GPC6;GPC4;APOB;APOA2;GPC3;SDC2
APP	LRP1	R-HSA-2168880	Scavenging of heme from plasma	0.0597468	0.148127	0.0137059	-0.13291	-0.150769	0.199367	0.0597468	1	2	0.151515	3	NA	NA	NA	NA	NA	NA	NA	NA	NA	ALB;APOA1;HPX
APP	LRP1	R-HSA-2173782	Binding and Uptake of Ligands by Scavenger Receptors	0.0158023	0.0814011	0.0137059	-0.13291	-0.150769	0.199367	0.0158023	1	32	0.769697	43	NA	NA	NA	NA	NA	NA	NA	NA	NA	IGHV4-39;IGLV2-11;IGKV1-17;IGHV4-34;IGLV2-23;IGLV2-8;IGHV3-53;IGLV1-51;IGLV1-44;IGHV2-70;IGLV2-14;IGLV3-19;IGHV3-11;IGLC7;IGLV3-25;ALB;IGLV1-40;APOE;IGHV1-2;IGKV4-1;APOA1;IGHV3-48;IGLV3-27;IGKV3-20;APOB;IGLV3-21;IGKV1-16;IGKV1D-16;IGHV3-30;IGLV7-43;IGHV1-46;IGLV1-47;HPX;IGKV3-11;IGLV6-57;IGLV3-1;IGHV3-7;IGKC;IGKV1-5;IGKV3D-20;IGHV3-13;IGHV2-5;IGHV3-23
APP	LRP1	R-HSA-2187338	Visual phototransduction	0.136989	0.220352	0.0137059	-0.13291	-0.150769	0.199367	0.136989	1	13	0.830303	18	NA	NA	NA	NA	NA	NA	NA	NA	NA	LRP8;PRKCA;SDC1;GPC1;SDC4;AGRN;LRP2;APOA4;PRKCQ;HSPG2;APOE;APOA1;GPC6;GPC4;APOB;APOA2;GPC3;SDC2
APP	LRP1	R-HSA-418594	G alpha (i) signalling events	0.143875	0.225583	0.0137059	-0.13291	-0.150769	0.199367	0.143875	1	79	-0.29697	106	NA	NA	NA	NA	NA	NA	NA	NA	NA	GNB4;PDE4A;PRKACA;PPP3CB;GNG11;CCL19;PRKACB;AKR1B10;CXCL10;CXCR4;GNG2;ITPR2;PPP3R1;DHRS3;GNG12;HCAR2;ANXA1;GNB2;CAMK2D;LRP8;CCR6;CXCL16;CXCL1;GNGT2;GNB3;CXCL6;PRKCA;FPR2;SDC1;RETSAT;POMC;GPC1;PPP3CA;LPAR2;SRC;SDC4;AGRN;RBP2;PPP2CB;LRP2;PPP2R1B;CCR1;GNAI2;SAA1;CCL5;PRKCD;MAPK1;S1PR1;GNG10;PSAP;GNB1;GNG4;PRKAR1A;PRKCQ;APOA4;CCL16;LPAR1;HSPG2;CAMK4;PPP2R5D;C3;CCL20;ITPR1;APOE;CXCL9;CCL21;PF4;C5AR1;A…
APP	LRP1	R-HSA-6806667	Metabolism of fat-soluble vitamins	0.116672	0.206266	0.0137059	-0.13291	-0.150769	0.199367	0.116672	1	12	0.236364	16	NA	NA	NA	NA	NA	NA	NA	NA	NA	LRP8;SDC1;GPC1;SDC4;AGRN;LRP2;APOA4;HSPG2;APOE;APOA1;GPC6;GPC4;APOB;APOA2;GPC3;SDC2
APP	LRP1	R-HSA-975634	Retinoid metabolism and transport	0.116672	0.206266	0.0137059	-0.13291	-0.150769	0.199367	0.116672	1	12	0.236364	16	NA	NA	NA	NA	NA	NA	NA	NA	NA	LRP8;SDC1;GPC1;SDC4;AGRN;LRP2;APOA4;HSPG2;APOE;APOA1;GPC6;GPC4;APOB;APOA2;GPC3;SDC2
APP	NCSTN	R-HSA-1236394	Signaling by ERBB4	0.493071	0.522679	0.0137059	-0.0419164	0.340855	0.514063	0.493071	1	1	-0.10303	2	NA	NA	NA	NA	NA	NA	NA	NA	NA	PSEN2;APH1A
APP	NCSTN	R-HSA-1251985	Nuclear signaling by ERBB4	0.493071	0.522679	0.0137059	-0.0419164	0.340855	0.514063	0.493071	1	1	-0.10303	2	NA	NA	NA	NA	NA	NA	NA	NA	NA	PSEN2;APH1A
APP	NCSTN	R-HSA-1474228	Degradation of the extracellular matrix	0.324487	0.374414	0.0137059	-0.0419164	0.340855	0.514063	0.324487	1	33	0.224242	44	NA	NA	NA	NA	NA	NA	NA	NA	NA	COL5A1;SPP1;MMP1;LAMB1;FBN1;COL11A1;MMP11;MMP10;CDH1;MMP13;ACAN;MMP3;MMP25;MMP9;MMP2;COL5A2;MMP8;DCN;COL17A1;COL7A1;LAMC1;COL15A1;SCUBE3;COL3A1;LAMA3;COL1A2;FBN2;HSPG2;COL5A3;COL16A1;COL14A1;COL9A2;LAMC2;LAMB3;COL1A1;LAMA5;MMP15;FBN3;COL18A1;MMP14;NID1;COL12A1;COL2A1;MMP7
APP	NCSTN	R-HSA-157118	Signaling by NOTCH	0.0183796	0.086062	0.0137059	-0.0419164	0.340855	0.514063	0.0183796	1	31	0.0181818	42	NA	NA	NA	NA	NA	NA	NA	NA	NA	EP300;PSEN2;ST3GAL4;JAG2;TFDP1;E2F3;CUL1;FABP7;NOTCH3;SKP1;CCND1;MYC;PLXND1;NOTCH1;TP53;HES1;ST3GAL6;NUMB;WWC1;ITCH;JAG1;ELF3;NOTCH4;SMAD3;TFDP2;RUNX1;UBA52;POGLUT1;HIF1A;APH1A;ACTA2;FLT4;POFUT1;DTX2;AKT1;PBX1;CREB1;RBX1;DLGAP5;EGFR;GZMB;LFNG
APP	NCSTN	R-HSA-193692	Regulated proteolysis of p75NTR	0.118044	0.207402	0.0137059	-0.0419164	0.340855	0.514063	0.118044	1	4	-0.0787879	6	NA	NA	NA	NA	NA	NA	NA	NA	NA	PSEN2;NFKB1;RELA;TRAF6;APH1A;NGFR
APP	NCSTN	R-HSA-193704	p75 NTR receptor-mediated signalling	0.256759	0.317157	0.0137059	-0.0419164	0.340855	0.514063	0.256759	1	17	-0.0787879	23	NA	NA	NA	NA	NA	NA	NA	NA	NA	SMPD2;PSEN2;CASP3;CASP2;VAV1;NFKB1;IRAK1;BCL2L11;IKBKB;RAC1;VAV3;NFKBIA;BAD;RHOA;VAV2;RELA;TRAF6;UBA52;MAPK8;APH1A;RIPK2;SOS1;NGFR
APP	NCSTN	R-HSA-1980143	Signaling by NOTCH1	0.165631	0.241384	0.0137059	-0.0419164	0.340855	0.514063	0.165631	1	9	0.272727	12	NA	NA	NA	NA	NA	NA	NA	NA	NA	EP300;PSEN2;JAG2;CUL1;MYC;HES1;NOTCH1;JAG1;UBA52;HIF1A;APH1A;DTX2
APP	NCSTN	R-HSA-1980145	Signaling by NOTCH2	0.493071	0.522679	0.0137059	-0.0419164	0.340855	0.514063	0.493071	1	1	-0.10303	2	NA	NA	NA	NA	NA	NA	NA	NA	NA	PSEN2;APH1A
APP	NCSTN	R-HSA-204998	Cell death signalling via NRAGE, NRIF and NADE	0.14536	0.227175	0.0137059	-0.0419164	0.340855	0.514063	0.14536	1	11	0.272727	15	NA	NA	NA	NA	NA	NA	NA	NA	NA	PSEN2;CASP3;CASP2;VAV1;BCL2L11;RAC1;VAV3;BAD;VAV2;TRAF6;UBA52;MAPK8;APH1A;SOS1;NGFR
APP	NCSTN	R-HSA-205043	NRIF signals cell death from the nucleus	0.0641869	0.152716	0.0137059	-0.0419164	0.340855	0.514063	0.0641869	1	4	-0.490909	6	NA	NA	NA	NA	NA	NA	NA	NA	NA	PSEN2;TRAF6;UBA52;MAPK8;APH1A;NGFR
APP	NCSTN	R-HSA-2122948	Activated NOTCH1 Transmits Signal to the Nucleus	0.115278	0.205725	0.0137059	-0.0419164	0.340855	0.514063	0.115278	1	5	0.272727	7	NA	NA	NA	NA	NA	NA	NA	NA	NA	PSEN2;JAG2;NOTCH1;JAG1;UBA52;APH1A;DTX2
APP	NCSTN	R-HSA-2644602	Signaling by NOTCH1 PEST Domain Mutants in Cancer	0.493652	0.522722	0.0137059	-0.0419164	0.340855	0.514063	0.493652	1	7	-0.10303	10	NA	NA	NA	NA	NA	NA	NA	NA	NA	EP300;PSEN2;JAG2;CUL1;MYC;HES1;NOTCH1;JAG1;UBA52;APH1A
APP	NCSTN	R-HSA-2644603	Signaling by NOTCH1 in Cancer	0.493652	0.522722	0.0137059	-0.0419164	0.340855	0.514063	0.493652	1	7	-0.10303	10	NA	NA	NA	NA	NA	NA	NA	NA	NA	EP300;PSEN2;JAG2;CUL1;MYC;HES1;NOTCH1;JAG1;UBA52;APH1A
APP	NCSTN	R-HSA-2644606	Constitutive Signaling by NOTCH1 PEST Domain Mutants	0.493652	0.522722	0.0137059	-0.0419164	0.340855	0.514063	0.493652	1	7	-0.10303	10	NA	NA	NA	NA	NA	NA	NA	NA	NA	EP300;PSEN2;JAG2;CUL1;MYC;HES1;NOTCH1;JAG1;UBA52;APH1A
APP	NCSTN	R-HSA-2682334	EPH-Ephrin signaling	0.0681609	0.157643	0.0137059	-0.0419164	0.340855	0.514063	0.0681609	1	35	-0.50303	47	NA	NA	NA	NA	NA	NA	NA	NA	NA	PSEN2;ACTR2;AP2A1;WASL;GIT1;ARPC5;ACTR3;TIAM1;ROCK2;MMP9;RAC1;ARPC1B;EPHB4;EPHB3;ARPC1A;FYN;ARPC2;PAK1;MYH14;AP2M1;CFL1;LIMK2;VAV3;ARPC3;MYL9;ROCK1;AP2S1;CDC42;EFNB2;RHOA;VAV2;LIMK1;EPHB2;APH1A;AP2A2;AP2B1;EFNB1;ARPC4;PAK2;MYH11;MYL6;MYH10;MYL12A;MYH9;PTK2;CLTA;CLTC
APP	NCSTN	R-HSA-2894858	Signaling by NOTCH1 HD+PEST Domain Mutants in Cancer	0.493652	0.522722	0.0137059	-0.0419164	0.340855	0.514063	0.493652	1	7	-0.10303	10	NA	NA	NA	NA	NA	NA	NA	NA	NA	EP300;PSEN2;JAG2;CUL1;MYC;HES1;NOTCH1;JAG1;UBA52;APH1A
APP	NCSTN	R-HSA-2894862	Constitutive Signaling by NOTCH1 HD+PEST Domain Mutants	0.493652	0.522722	0.0137059	-0.0419164	0.340855	0.514063	0.493652	1	7	-0.10303	10	NA	NA	NA	NA	NA	NA	NA	NA	NA	EP300;PSEN2;JAG2;CUL1;MYC;HES1;NOTCH1;JAG1;UBA52;APH1A
APP	NCSTN	R-HSA-2979096	NOTCH2 Activation and Transmission of Signal to the Nucleus	0.493071	0.522679	0.0137059	-0.0419164	0.340855	0.514063	0.493071	1	1	-0.10303	2	NA	NA	NA	NA	NA	NA	NA	NA	NA	PSEN2;APH1A
APP	NCSTN	R-HSA-3928665	EPH-ephrin mediated repulsion of cells	0.101552	0.195233	0.0137059	-0.0419164	0.340855	0.514063	0.101552	1	15	0.490909	20	NA	NA	NA	NA	NA	NA	NA	NA	NA	PSEN2;AP2A1;TIAM1;MMP9;RAC1;EPHB4;EPHB3;FYN;AP2M1;VAV3;AP2S1;EFNB2;VAV2;EPHB2;APH1A;AP2A2;AP2B1;EFNB1;CLTA;CLTC
APP	NCSTN	R-HSA-73887	Death Receptor Signalling	0.346821	0.394565	0.0137059	-0.0419164	0.340855	0.514063	0.346821	1	33	-0.333333	45	NA	NA	NA	NA	NA	NA	NA	NA	NA	SMPD2;PSEN2;CASP3;BAG4;CASP2;SHARPIN;CYLD;IKBKG;NFKB1;VAV1;IRAK1;BCL2L11;BIRC2;IKBKB;RBCK1;TAB2;TRAF1;RAC1;TRAF2;TNFSF10;TRADD;XIAP;BIRC3;FAS;MAP3K7;TAB3;NFKBIA;VAV3;BAD;CASP8;CASP10;RHOA;VAV2;RELA;TRAF6;FADD;TNFRSF1A;UBA52;MAPK8;APH1A;RIPK1;RIPK2;SOS1;NGFR;TNFRSF10A
APP	NCSTN	R-HSA-9012852	Signaling by NOTCH3	0.118905	0.208152	0.0137059	-0.0419164	0.340855	0.514063	0.118905	1	10	0.272727	14	NA	NA	NA	NA	NA	NA	NA	NA	NA	PSEN2;JAG2;FABP7;NOTCH3;PLXND1;HES1;NOTCH1;WWC1;JAG1;UBA52;APH1A;PBX1;DLGAP5;EGFR
APP	NCSTN	R-HSA-9013507	NOTCH3 Activation and Transmission of Signal to the Nucleus	0.115278	0.205725	0.0137059	-0.0419164	0.340855	0.514063	0.115278	1	5	0.272727	7	NA	NA	NA	NA	NA	NA	NA	NA	NA	PSEN2;JAG2;NOTCH3;JAG1;UBA52;APH1A;EGFR
APP	NCSTN	R-HSA-9013694	Signaling by NOTCH4	0.106337	0.198821	0.0137059	-0.0419164	0.340855	0.514063	0.106337	1	9	0.490909	12	NA	NA	NA	NA	NA	NA	NA	NA	NA	PSEN2;CUL1;SKP1;HES1;NOTCH1;JAG1;NOTCH4;UBA52;APH1A;ACTA2;FLT4;RBX1
APP	NCSTN	R-HSA-9013700	NOTCH4 Activation and Transmission of Signal to the Nucleus	0.288229	0.343559	0.0137059	-0.0419164	0.340855	0.514063	0.288229	1	3	-0.648485	4	NA	NA	NA	NA	NA	NA	NA	NA	NA	PSEN2;JAG1;NOTCH4;APH1A
APP	NCSTN	R-HSA-9017802	Noncanonical activation of NOTCH3	0.448235	0.484278	0.0137059	-0.0419164	0.340855	0.514063	0.448235	1	2	-0.0181818	3	NA	NA	NA	NA	NA	NA	NA	NA	NA	PSEN2;NOTCH3;APH1A
APP	NCSTN	R-HSA-977225	Amyloid fiber formation	0.0933655	0.187312	0.0137059	-0.0419164	0.340855	0.514063	0.0933655	1	3	0.490909	4	NA	NA	NA	NA	NA	NA	NA	NA	NA	CALB1;UBA52;APH1A;SNCA
APP	NGFR	R-HSA-193634	Axonal growth inhibition (RHOA activation)	0.0702055	0.160636	0.0137059	1.10767	0.561026	0.0847467	0.0702055	1	2	-0.29697	3	NA	NA	NA	NA	NA	NA	NA	NA	NA	RTN4;ARHGDIA;RHOA
APP	NGFR	R-HSA-193639	p75NTR signals via NF-kB	0.0329207	0.113648	0.0137059	1.10767	0.561026	0.0847467	0.0329207	1	8	-0.575758	11	NA	NA	NA	NA	NA	NA	NA	NA	NA	PRKCI;IRAK1;NFKB1;IKBKB;NFKBIA;RELA;TRAF6;SQSTM1;UBA52;RIPK2;MYD88
APP	NGFR	R-HSA-193648	NRAGE signals death through JNK	0.0504954	0.137063	0.0137059	1.10767	0.561026	0.0847467	0.0504954	1	7	0.212121	10	NA	NA	NA	NA	NA	NA	NA	NA	NA	AATF;VAV1;BCL2L11;RAC1;MAGED1;VAV3;BAD;VAV2;MAPK8;SOS1
APP	NGFR	R-HSA-193692	Regulated proteolysis of p75NTR	0.016797	0.0829205	0.0137059	1.10767	0.561026	0.0847467	0.016797	1	2	-0.224242	3	NA	NA	NA	NA	NA	NA	NA	NA	NA	NFKB1;RELA;TRAF6
APP	NGFR	R-HSA-193697	p75NTR regulates axonogenesis	0.0702055	0.160636	0.0137059	1.10767	0.561026	0.0847467	0.0702055	1	2	-0.29697	3	NA	NA	NA	NA	NA	NA	NA	NA	NA	RTN4;ARHGDIA;RHOA
APP	NGFR	R-HSA-193704	p75 NTR receptor-mediated signalling	0.0483831	0.134268	0.0137059	1.10767	0.561026	0.0847467	0.0483831	1	21	-0.224242	28	NA	NA	NA	NA	NA	NA	NA	NA	NA	SMPD2;PRKCI;CASP3;CASP2;RTN4;AATF;ARHGDIA;IRAK1;NFKB1;VAV1;BCL2L11;YWHAE;IKBKB;RAC1;MAGED1;VAV3;NFKBIA;BAD;RHOA;VAV2;RELA;TRAF6;SQSTM1;UBA52;MAPK8;RIPK2;MYD88;SOS1
APP	NGFR	R-HSA-204998	Cell death signalling via NRAGE, NRIF and NADE	0.042309	0.126268	0.0137059	1.10767	0.561026	0.0847467	0.042309	1	12	-0.0424242	16	NA	NA	NA	NA	NA	NA	NA	NA	NA	CASP3;CASP2;AATF;VAV1;BCL2L11;YWHAE;RAC1;MAGED1;VAV3;BAD;VAV2;TRAF6;SQSTM1;UBA52;MAPK8;SOS1
APP	NGFR	R-HSA-205025	NADE modulates death signalling	0.0822406	0.174549	0.0137059	1.10767	0.561026	0.0847467	0.0822406	1	2	-0.345455	3	NA	NA	NA	NA	NA	NA	NA	NA	NA	CASP3;CASP2;YWHAE
APP	NGFR	R-HSA-205043	NRIF signals cell death from the nucleus	0.0208389	0.0909027	0.0137059	1.10767	0.561026	0.0847467	0.0208389	1	3	-0.127273	4	NA	NA	NA	NA	NA	NA	NA	NA	NA	TRAF6;SQSTM1;UBA52;MAPK8
APP	NGFR	R-HSA-209543	p75NTR recruits signalling complexes	0.0252631	0.100326	0.0137059	1.10767	0.561026	0.0847467	0.0252631	1	6	-0.127273	8	NA	NA	NA	NA	NA	NA	NA	NA	NA	PRKCI;IRAK1;IKBKB;TRAF6;SQSTM1;UBA52;RIPK2;MYD88
APP	NGFR	R-HSA-209560	NF-kB is activated and signals survival	0.0348935	0.116965	0.0137059	1.10767	0.561026	0.0847467	0.0348935	1	6	-0.0424242	8	NA	NA	NA	NA	NA	NA	NA	NA	NA	IRAK1;NFKB1;IKBKB;NFKBIA;RELA;TRAF6;SQSTM1;UBA52
APP	NGFR	R-HSA-209563	Axonal growth stimulation	0.0459824	0.131686	0.0137059	1.10767	0.561026	0.0847467	0.0459824	1	1	-0.29697	2	NA	NA	NA	NA	NA	NA	NA	NA	NA	ARHGDIA;RHOA
APP	NGFR	R-HSA-73887	Death Receptor Signalling	0.0615368	0.149608	0.0137059	1.10767	0.561026	0.0847467	0.0615368	1	37	-0.29697	50	NA	NA	NA	NA	NA	NA	NA	NA	NA	SMPD2;PRKCI;CASP3;BAG4;CASP2;SHARPIN;RTN4;AATF;CYLD;IKBKG;ARHGDIA;IRAK1;NFKB1;VAV1;BCL2L11;YWHAE;IKBKB;BIRC2;RBCK1;TAB2;TRAF1;RAC1;TRAF2;TNFSF10;MAGED1;TRADD;XIAP;BIRC3;FAS;MAP3K7;TAB3;NFKBIA;VAV3;BAD;CASP8;CASP10;RHOA;VAV2;RELA;TRAF6;SQSTM1;FADD;TNFRSF1A;UBA52;MAPK8;RIPK1;RIPK2;MYD88;SOS1;TNFRSF10A
APP	TNFRSF21	R-HSA-1989781	PPARA activates gene expression	0.0313354	0.11169	0.0137059	0.497866	0.367521	0.0760125	0.0313354	1	28	-0.0787879	38	NA	NA	NA	NA	NA	NA	NA	NA	NA	SMARCD3;CHD9;ME1;TGS1;NCOA1;GRHL1;FHL2;TBL1XR1;CARM1;CREBBP;ACADM;MED1;TBL1X;HMGCS2;ABCA1;HMGCS1;PLIN2;PEX11A;RGL1;CPT1A;NCOA2;TXNRD1;GLIPR1;APOA1;ALAS1;CLOCK;FDFT1;APOA2;ANGPTL4;RXRA;AGT;SLC27A1;ACSL1;CD36;ARNTL;HELZ2;FADS1;CPT2
APP	TNFRSF21	R-HSA-400206	Regulation of lipid metabolism by PPARalpha	0.0313354	0.11169	0.0137059	0.497866	0.367521	0.0760125	0.0313354	1	28	-0.0787879	38	NA	NA	NA	NA	NA	NA	NA	NA	NA	SMARCD3;CHD9;ME1;TGS1;NCOA1;GRHL1;FHL2;TBL1XR1;CARM1;CREBBP;ACADM;MED1;TBL1X;HMGCS2;ABCA1;HMGCS1;PLIN2;PEX11A;RGL1;CPT1A;NCOA2;TXNRD1;GLIPR1;APOA1;ALAS1;CLOCK;FDFT1;APOA2;ANGPTL4;RXRA;AGT;SLC27A1;ACSL1;CD36;ARNTL;HELZ2;FADS1;CPT2
BGN	LY96	R-HSA-109581	Apoptosis	0.0295309	0.108956	0.0418051	-0.380154	-0.126154	0.179445	0.0295309	1	54	0.284848	73	NA	NA	NA	NA	NA	NA	NA	NA	NA	YWHAZ;YWHAH;LMNB1;BCL2L1;DSG2;APC;CASP3;CD14;MAPK3;CDH1;CASP7;ACIN1;DFFA;BCL2L11;HMGB1;DFFB;CTNNB1;BIRC2;TJP2;YWHAE;FNTA;BCL2;CASP6;SFN;TRAF2;YWHAB;TP53;PKP1;PRKCD;MAPK1;TRADD;PRKCQ;DBNL;DSG3;DSG1;FAS;SATB1;TICAM1;STK24;BAX;YWHAQ;CASP9;PLEC;ROCK1;BAD;CASP8;VIM;APAF1;FADD;STK26;BBC3;DSP;UBA52;MAPK8;RIPK1;BMX;TJP1;BMF;YWHAG;BCAP31;PAK2;DNM1L;SPTAN1;OCLN;ADD1;AKT1;PMAIP1;GSN;DYNLL1;PTK2;UNC5B;DYNLL2…
BGN	LY96	R-HSA-1236974	ER-Phagosome pathway	0.0468457	0.132433	0.0418051	-0.380154	-0.126154	0.179445	0.0468457	1	8	0.163636	11	NA	NA	NA	NA	NA	NA	NA	NA	NA	BTK;CD14;IKBKG;IKBKB;SNAP23;VAMP3;VAMP8;UBA52;MYD88;TAP2;TAP1
BGN	LY96	R-HSA-1236975	Antigen processing-Cross presentation	0.00744218	0.0627259	0.0418051	-0.380154	-0.126154	0.179445	0.00744218	1	13	0.442424	18	NA	NA	NA	NA	NA	NA	NA	NA	NA	HLA-E;BTK;CD14;IKBKG;LNPEP;IKBKB;SNAP23;FCGR1A;VAMP3;VAMP8;UBA52;HLA-C;MYD88;HLA-A;HLA-F;TAP2;TAP1;HLA-B
BGN	LY96	R-HSA-140534	Caspase activation via Death Receptors in the presence of ligand	0.0892783	0.183605	0.0418051	-0.380154	-0.126154	0.179445	0.0892783	1	5	0.0787879	7	NA	NA	NA	NA	NA	NA	NA	NA	NA	CD14;TRAF2;TRADD;TICAM1;CASP8;FADD;RIPK1
BGN	LY96	R-HSA-166016	Toll Like Receptor 4 (TLR4) Cascade	0.0817879	0.174111	0.0418051	-0.380154	-0.126154	0.179445	0.0817879	1	54	0.2	73	NA	NA	NA	NA	NA	NA	NA	NA	NA	IRAK4;TBK1;BTK;ELK1;MAPK7;MAP2K3;MAP2K6;MAPKAPK2;CUL1;ATF1;CD14;MAPK3;MAP2K4;MAP2K1;IKBKG;IRAK1;NFKB1;ATF2;TAB2;IKBKB;IRF3;HMGB1;FOS;BIRC2;TRAF3;RIPK3;NFKBIB;MEF2C;PPP2CB;MEF2A;MAPK11;PLCG2;TLR2;MAPK1;RPS6KA2;NOD1;BIRC3;MAP3K7;TAB3;TICAM1;IKBKE;PELI1;MAPK10;NFKBIA;BTRC;CASP8;MAP2K7;RPS6KA5;PPP2R1A;TRAF6;RELA;MAPK14;FADD;MAPKAPK3;MAP3K8;MAPK9;UBA52;TLR1;TANK;MAPK8;RIPK1;IRF7;RIPK2;JUN;RPS6KA3;MYD8…
BGN	LY96	R-HSA-166058	MyD88:MAL(TIRAP) cascade initiated on plasma membrane	0.0765354	0.167863	0.0418051	-0.380154	-0.126154	0.179445	0.0765354	1	42	0.236364	57	NA	NA	NA	NA	NA	NA	NA	NA	NA	IRAK4;BTK;ELK1;MAPK7;MAP2K3;MAP2K6;MAPKAPK2;CUL1;ATF1;CD14;MAPK3;MAP2K4;MAP2K1;IKBKG;IRAK1;NFKB1;ATF2;TAB2;IKBKB;HMGB1;FOS;NFKBIB;MEF2C;MEF2A;MAPK11;TLR2;MAPK1;RPS6KA2;NOD1;MAP3K7;TAB3;PELI1;MAPK10;NFKBIA;BTRC;MAP2K7;RPS6KA5;TRAF6;RELA;MAPK14;MAPKAPK3;MAP3K8;MAPK9;UBA52;TLR1;MAPK8;RIPK2;JUN;RPS6KA3;MYD88;CD36;NFKB2;TNIP2;PELI2;RPS6KA1;CREB1;S100B
BGN	LY96	R-HSA-166166	MyD88-independent TLR4 cascade	0.0941715	0.188071	0.0418051	-0.380154	-0.126154	0.179445	0.0941715	1	48	-0.0545455	64	NA	NA	NA	NA	NA	NA	NA	NA	NA	TBK1;ELK1;MAPK7;MAP2K3;MAP2K6;MAPKAPK2;CUL1;ATF1;CD14;MAPK3;MAP2K4;MAP2K1;IKBKG;IRAK1;NFKB1;ATF2;TAB2;IKBKB;IRF3;HMGB1;FOS;BIRC2;TRAF3;RIPK3;NFKBIB;MEF2C;PPP2CB;MEF2A;MAPK11;MAPK1;RPS6KA2;NOD1;BIRC3;MAP3K7;TAB3;TICAM1;IKBKE;MAPK10;NFKBIA;BTRC;CASP8;MAP2K7;RPS6KA5;PPP2R1A;TRAF6;RELA;MAPK14;FADD;MAPKAPK3;MAP3K8;MAPK9;UBA52;TANK;MAPK8;RIPK1;IRF7;RIPK2;JUN;RPS6KA3;NFKB2;TNIP2;RPS6KA1;CREB1;S100B
BGN	LY96	R-HSA-168138	Toll Like Receptor 9 (TLR9) Cascade	0.0765354	0.167863	0.0418051	-0.380154	-0.126154	0.179445	0.0765354	1	42	0.2	57	NA	NA	NA	NA	NA	NA	NA	NA	NA	IRAK4;ELK1;MAPK7;MAP2K3;MAP2K6;MAPKAPK2;CUL1;ATF1;CD14;MAPK3;MAP2K4;MAP2K1;IKBKG;TLR8;IRAK1;NFKB1;ATF2;TAB2;IKBKB;HMGB1;FOS;TLR7;NFKBIB;MEF2C;MEF2A;MAPK11;MAPK1;RPS6KA2;NOD1;MAP3K7;TAB3;TICAM1;PELI1;MAPK10;NFKBIA;BTRC;MAP2K7;RPS6KA5;TRAF6;RELA;MAPK14;MAPKAPK3;MAP3K8;MAPK9;UBA52;MAPK8;IRF7;RIPK2;JUN;RPS6KA3;MYD88;NFKB2;TNIP2;PELI2;RPS6KA1;CREB1;S100B
BGN	LY96	R-HSA-168179	Toll Like Receptor TLR1:TLR2 Cascade	0.0765354	0.167863	0.0418051	-0.380154	-0.126154	0.179445	0.0765354	1	42	0.236364	57	NA	NA	NA	NA	NA	NA	NA	NA	NA	IRAK4;BTK;ELK1;MAPK7;MAP2K3;MAP2K6;MAPKAPK2;CUL1;ATF1;CD14;MAPK3;MAP2K4;MAP2K1;IKBKG;IRAK1;NFKB1;ATF2;TAB2;IKBKB;HMGB1;FOS;NFKBIB;MEF2C;MEF2A;MAPK11;TLR2;MAPK1;RPS6KA2;NOD1;MAP3K7;TAB3;PELI1;MAPK10;NFKBIA;BTRC;MAP2K7;RPS6KA5;TRAF6;RELA;MAPK14;MAPKAPK3;MAP3K8;MAPK9;UBA52;TLR1;MAPK8;RIPK2;JUN;RPS6KA3;MYD88;CD36;NFKB2;TNIP2;PELI2;RPS6KA1;CREB1;S100B
BGN	LY96	R-HSA-168181	Toll Like Receptor 7/8 (TLR7/8) Cascade	0.0765354	0.167863	0.0418051	-0.380154	-0.126154	0.179445	0.0765354	1	42	0.2	57	NA	NA	NA	NA	NA	NA	NA	NA	NA	IRAK4;ELK1;MAPK7;MAP2K3;MAP2K6;MAPKAPK2;CUL1;ATF1;CD14;MAPK3;MAP2K4;MAP2K1;IKBKG;TLR8;IRAK1;NFKB1;ATF2;TAB2;IKBKB;HMGB1;FOS;TLR7;NFKBIB;MEF2C;MEF2A;MAPK11;MAPK1;RPS6KA2;NOD1;MAP3K7;TAB3;TICAM1;PELI1;MAPK10;NFKBIA;BTRC;MAP2K7;RPS6KA5;TRAF6;RELA;MAPK14;MAPKAPK3;MAP3K8;MAPK9;UBA52;MAPK8;IRF7;RIPK2;JUN;RPS6KA3;MYD88;NFKB2;TNIP2;PELI2;RPS6KA1;CREB1;S100B
BGN	LY96	R-HSA-168188	Toll Like Receptor TLR6:TLR2 Cascade	0.0765354	0.167863	0.0418051	-0.380154	-0.126154	0.179445	0.0765354	1	42	0.236364	57	NA	NA	NA	NA	NA	NA	NA	NA	NA	IRAK4;BTK;ELK1;MAPK7;MAP2K3;MAP2K6;MAPKAPK2;CUL1;ATF1;CD14;MAPK3;MAP2K4;MAP2K1;IKBKG;IRAK1;NFKB1;ATF2;TAB2;IKBKB;HMGB1;FOS;NFKBIB;MEF2C;MEF2A;MAPK11;TLR2;MAPK1;RPS6KA2;NOD1;MAP3K7;TAB3;PELI1;MAPK10;NFKBIA;BTRC;MAP2K7;RPS6KA5;TRAF6;RELA;MAPK14;MAPKAPK3;MAP3K8;MAPK9;UBA52;TLR1;MAPK8;RIPK2;JUN;RPS6KA3;MYD88;CD36;NFKB2;TNIP2;PELI2;RPS6KA1;CREB1;S100B
BGN	LY96	R-HSA-168898	Toll-like Receptor Cascades	0.0652071	0.154081	0.0418051	-0.380154	-0.126154	0.179445	0.0652071	1	63	-0.0545455	84	NA	NA	NA	NA	NA	NA	NA	NA	NA	IRAK4;TBK1;BTK;ELK1;MAPK7;MAP2K3;MAP2K6;MAPKAPK2;CUL1;ATF1;S100A1;CD14;MAPK3;MAP2K4;MAP2K1;IKBKG;TLR8;IRAK1;NFKB1;ATF2;S100A8;TAB2;IKBKB;IRF3;HMGB1;FOS;BIRC2;TRAF3;RIPK3;S100A9;TLR3;TLR7;NFKBIB;MEF2C;PPP2CB;MEF2A;MAPK11;PLCG2;TLR2;MAPK1;RPS6KA2;NOD1;BIRC3;MAP3K7;TAB3;TICAM1;IKBKE;PELI1;PIK3R4;MAPK10;NFKBIA;BTRC;CASP8;MAP2K7;RPS6KA5;PPP2R1A;TRAF6;RELA;MAPK14;FADD;MAPKAPK3;MAP3K8;FGB;MAPK9;UBA52;TL…
BGN	LY96	R-HSA-181438	Toll Like Receptor 2 (TLR2) Cascade	0.0765354	0.167863	0.0418051	-0.380154	-0.126154	0.179445	0.0765354	1	42	0.236364	57	NA	NA	NA	NA	NA	NA	NA	NA	NA	IRAK4;BTK;ELK1;MAPK7;MAP2K3;MAP2K6;MAPKAPK2;CUL1;ATF1;CD14;MAPK3;MAP2K4;MAP2K1;IKBKG;IRAK1;NFKB1;ATF2;TAB2;IKBKB;HMGB1;FOS;NFKBIB;MEF2C;MEF2A;MAPK11;TLR2;MAPK1;RPS6KA2;NOD1;MAP3K7;TAB3;PELI1;MAPK10;NFKBIA;BTRC;MAP2K7;RPS6KA5;TRAF6;RELA;MAPK14;MAPKAPK3;MAP3K8;MAPK9;UBA52;TLR1;MAPK8;RIPK2;JUN;RPS6KA3;MYD88;CD36;NFKB2;TNIP2;PELI2;RPS6KA1;CREB1;S100B
BGN	LY96	R-HSA-2562578	TRIF-mediated programmed cell death	0.0680788	0.157558	0.0418051	-0.380154	-0.126154	0.179445	0.0680788	1	4	0.0787879	6	NA	NA	NA	NA	NA	NA	NA	NA	NA	CD14;RIPK3;TICAM1;CASP8;FADD;RIPK1
BGN	LY96	R-HSA-5260271	Diseases of Immune System	0.146526	0.227746	0.0418051	-0.380154	-0.126154	0.179445	0.146526	1	9	-0.236364	12	NA	NA	NA	NA	NA	NA	NA	NA	NA	IRAK4;BTK;CD14;IKBKG;NFKB1;IKBKB;TRAF3;TICAM1;NFKBIA;RELA;MYD88;NFKB2
BGN	LY96	R-HSA-5357769	Caspase activation via extrinsic apoptotic signalling pathway	0.0892783	0.183605	0.0418051	-0.380154	-0.126154	0.179445	0.0892783	1	5	0.0787879	7	NA	NA	NA	NA	NA	NA	NA	NA	NA	CD14;TRAF2;TRADD;TICAM1;CASP8;FADD;RIPK1
BGN	LY96	R-HSA-5357801	Programmed Cell Death	0.0356736	0.117517	0.0418051	-0.380154	-0.126154	0.179445	0.0356736	1	56	0.284848	75	NA	NA	NA	NA	NA	NA	NA	NA	NA	YWHAZ;YWHAH;LMNB1;BCL2L1;DSG2;APC;CASP3;CD14;MAPK3;CDH1;CASP7;ACIN1;DFFA;BCL2L11;HMGB1;DFFB;CTNNB1;BIRC2;TJP2;YWHAE;RIPK3;FNTA;BCL2;CASP6;SFN;TRAF2;YWHAB;TP53;PKP1;PRKCD;MAPK1;TRADD;PRKCQ;DBNL;DSG3;DSG1;FAS;BIRC3;SATB1;TICAM1;STK24;BAX;YWHAQ;CASP9;PLEC;ROCK1;BAD;CASP8;VIM;APAF1;FADD;STK26;BBC3;DSP;UBA52;MAPK8;RIPK1;BMX;TJP1;BMF;YWHAG;BCAP31;PAK2;DNM1L;SPTAN1;OCLN;ADD1;AKT1;PMAIP1;GSN;DYNLL1;PTK2;…
BGN	LY96	R-HSA-5602358	Diseases associated with the TLR signaling cascade	0.146526	0.227746	0.0418051	-0.380154	-0.126154	0.179445	0.146526	1	9	-0.236364	12	NA	NA	NA	NA	NA	NA	NA	NA	NA	IRAK4;BTK;CD14;IKBKG;NFKB1;IKBKB;TRAF3;TICAM1;NFKBIA;RELA;MYD88;NFKB2
BGN	LY96	R-HSA-5602498	MyD88 deficiency (TLR2/4)	0.163445	0.240371	0.0418051	-0.380154	-0.126154	0.179445	0.163445	1	2	0.10303	3	NA	NA	NA	NA	NA	NA	NA	NA	NA	BTK;CD14;MYD88
BGN	LY96	R-HSA-5603041	IRAK4 deficiency (TLR2/4)	0.175587	0.250141	0.0418051	-0.380154	-0.126154	0.179445	0.175587	1	3	0.10303	4	NA	NA	NA	NA	NA	NA	NA	NA	NA	IRAK4;BTK;CD14;MYD88
BGN	LY96	R-HSA-5686938	Regulation of TLR by endogenous ligand	0.0534929	0.140013	0.0418051	-0.380154	-0.126154	0.179445	0.0534929	1	6	-0.0545455	8	NA	NA	NA	NA	NA	NA	NA	NA	NA	S100A1;CD14;S100A8;HMGB1;S100A9;FGB;FGG;FGA
BGN	LY96	R-HSA-936964	Activation of IRF3/IRF7 mediated by TBK1/IKK epsilon	0.140489	0.223387	0.0418051	-0.380154	-0.126154	0.179445	0.140489	1	6	0.248485	8	NA	NA	NA	NA	NA	NA	NA	NA	NA	TBK1;CD14;IRF3;TRAF3;TICAM1;IKBKE;TANK;IRF7
BGN	LY96	R-HSA-937041	IKK complex recruitment mediated by RIP1	0.0738846	0.165377	0.0418051	-0.380154	-0.126154	0.179445	0.0738846	1	6	-0.442424	8	NA	NA	NA	NA	NA	NA	NA	NA	NA	CD14;IKBKG;IKBKB;RIPK3;TICAM1;TRAF6;UBA52;RIPK1
BGN	LY96	R-HSA-937061	TRIF(TICAM1)-mediated TLR4 signaling	0.0941715	0.188071	0.0418051	-0.380154	-0.126154	0.179445	0.0941715	1	48	-0.0545455	64	NA	NA	NA	NA	NA	NA	NA	NA	NA	TBK1;ELK1;MAPK7;MAP2K3;MAP2K6;MAPKAPK2;CUL1;ATF1;CD14;MAPK3;MAP2K4;MAP2K1;IKBKG;IRAK1;NFKB1;ATF2;TAB2;IKBKB;IRF3;HMGB1;FOS;BIRC2;TRAF3;RIPK3;NFKBIB;MEF2C;PPP2CB;MEF2A;MAPK11;MAPK1;RPS6KA2;NOD1;BIRC3;MAP3K7;TAB3;TICAM1;IKBKE;MAPK10;NFKBIA;BTRC;CASP8;MAP2K7;RPS6KA5;PPP2R1A;TRAF6;RELA;MAPK14;FADD;MAPKAPK3;MAP3K8;MAPK9;UBA52;TANK;MAPK8;RIPK1;IRF7;RIPK2;JUN;RPS6KA3;NFKB2;TNIP2;RPS6KA1;CREB1;S100B
BGN	LY96	R-HSA-937072	TRAF6-mediated induction of TAK1 complex within TLR4 complex	0.123282	0.211684	0.0418051	-0.380154	-0.126154	0.179445	0.123282	1	5	0.0424242	7	NA	NA	NA	NA	NA	NA	NA	NA	NA	CD14;TAB2;MAP3K7;TAB3;TICAM1;TRAF6;UBA52
BGN	LY96	R-HSA-975138	TRAF6 mediated induction of NFkB and MAP kinases upon TLR7/8 or 9 activation	0.0923048	0.186051	0.0418051	-0.380154	-0.126154	0.179445	0.0923048	1	42	0.2	56	NA	NA	NA	NA	NA	NA	NA	NA	NA	IRAK4;ELK1;MAPK7;MAP2K3;MAP2K6;MAPKAPK2;CUL1;ATF1;CD14;MAPK3;MAP2K4;MAP2K1;IKBKG;TLR8;IRAK1;NFKB1;ATF2;TAB2;IKBKB;HMGB1;FOS;TLR7;NFKBIB;MEF2C;MEF2A;MAPK11;MAPK1;RPS6KA2;NOD1;MAP3K7;TAB3;TICAM1;PELI1;MAPK10;NFKBIA;BTRC;MAP2K7;RPS6KA5;TRAF6;RELA;MAPK14;MAPKAPK3;MAP3K8;MAPK9;UBA52;MAPK8;RIPK2;JUN;RPS6KA3;MYD88;NFKB2;TNIP2;PELI2;RPS6KA1;CREB1;S100B
BGN	LY96	R-HSA-975155	MyD88 dependent cascade initiated on endosome	0.0765354	0.167863	0.0418051	-0.380154	-0.126154	0.179445	0.0765354	1	42	0.2	57	NA	NA	NA	NA	NA	NA	NA	NA	NA	IRAK4;ELK1;MAPK7;MAP2K3;MAP2K6;MAPKAPK2;CUL1;ATF1;CD14;MAPK3;MAP2K4;MAP2K1;IKBKG;TLR8;IRAK1;NFKB1;ATF2;TAB2;IKBKB;HMGB1;FOS;TLR7;NFKBIB;MEF2C;MEF2A;MAPK11;MAPK1;RPS6KA2;NOD1;MAP3K7;TAB3;TICAM1;PELI1;MAPK10;NFKBIA;BTRC;MAP2K7;RPS6KA5;TRAF6;RELA;MAPK14;MAPKAPK3;MAP3K8;MAPK9;UBA52;MAPK8;IRF7;RIPK2;JUN;RPS6KA3;MYD88;NFKB2;TNIP2;PELI2;RPS6KA1;CREB1;S100B
BGN	LY96	R-HSA-975163	IRAK2 mediated activation of TAK1 complex upon TLR7/8 or 9 stimulation	0.123282	0.211684	0.0418051	-0.380154	-0.126154	0.179445	0.123282	1	5	0.0424242	7	NA	NA	NA	NA	NA	NA	NA	NA	NA	CD14;TAB2;MAP3K7;TAB3;TICAM1;TRAF6;UBA52
BGN	TLR1	R-HSA-1236974	ER-Phagosome pathway	0.0511897	0.137711	0.0418051	0.0757573	-0.137094	0.196283	0.0511897	1	9	0.2	12	NA	NA	NA	NA	NA	NA	NA	NA	NA	BTK;CD14;IKBKB;SNAP23;TLR2;VAMP3;VAMP8;UBA52;LY96;MYD88;TAP2;TAP1
BGN	TLR1	R-HSA-1236975	Antigen processing-Cross presentation	0.0104364	0.0697023	0.0418051	0.0757573	-0.137094	0.196283	0.0104364	1	14	0.515152	19	NA	NA	NA	NA	NA	NA	NA	NA	NA	HLA-E;BTK;CD14;LNPEP;IKBKB;SNAP23;FCGR1A;TLR2;VAMP3;VAMP8;UBA52;LY96;HLA-C;MYD88;HLA-A;HLA-F;TAP2;TAP1;HLA-B
BGN	TLR1	R-HSA-166016	Toll Like Receptor 4 (TLR4) Cascade	0.0993281	0.19334	0.0418051	0.0757573	-0.137094	0.196283	0.0993281	1	53	0.369697	71	NA	NA	NA	NA	NA	NA	NA	NA	NA	IRAK4;BTK;TBK1;ELK1;MAPK7;MAP2K3;MAP2K6;MAPKAPK2;CUL1;ATF1;CD14;MAPK3;MAP2K4;MAP2K1;IKBKG;IRAK1;NFKB1;ATF2;IKBKB;TAB2;IRF3;FOS;BIRC2;NFKBIB;TRAF3;RIPK3;MEF2C;PPP2CB;MEF2A;TLR2;MAPK11;PLCG2;MAPK1;RPS6KA2;NOD1;BIRC3;MAP3K7;PELI1;TAB3;TICAM1;IKBKE;MAPK10;NFKBIA;BTRC;MAP2K7;RPS6KA5;CASP8;PPP2R1A;TRAF6;RELA;MAPK14;MAPKAPK3;MAP3K8;MAPK9;UBA52;MAPK8;LY96;TANK;RIPK1;RIPK2;IRF7;JUN;RPS6KA3;MYD88;CD36;NFKB…
BGN	TLR1	R-HSA-166058	MyD88:MAL(TIRAP) cascade initiated on plasma membrane	0.0716171	0.162178	0.0418051	0.0757573	-0.137094	0.196283	0.0716171	1	42	0.0909091	56	NA	NA	NA	NA	NA	NA	NA	NA	NA	IRAK4;BTK;ELK1;MAPK7;MAP2K3;MAP2K6;MAPKAPK2;CUL1;ATF1;CD14;MAPK3;MAP2K4;MAP2K1;IKBKG;IRAK1;NFKB1;ATF2;IKBKB;TAB2;FOS;NFKBIB;MEF2C;MEF2A;TLR2;MAPK11;MAPK1;RPS6KA2;NOD1;MAP3K7;PELI1;TAB3;MAPK10;NFKBIA;BTRC;MAP2K7;RPS6KA5;TRAF6;RELA;MAPK14;MAPKAPK3;MAP3K8;MAPK9;UBA52;MAPK8;LY96;RIPK2;JUN;RPS6KA3;MYD88;CD36;NFKB2;TNIP2;PELI2;RPS6KA1;CREB1;S100B
BGN	TLR1	R-HSA-168179	Toll Like Receptor TLR1:TLR2 Cascade	0.0716171	0.162178	0.0418051	0.0757573	-0.137094	0.196283	0.0716171	1	42	0.0909091	56	NA	NA	NA	NA	NA	NA	NA	NA	NA	IRAK4;BTK;ELK1;MAPK7;MAP2K3;MAP2K6;MAPKAPK2;CUL1;ATF1;CD14;MAPK3;MAP2K4;MAP2K1;IKBKG;IRAK1;NFKB1;ATF2;IKBKB;TAB2;FOS;NFKBIB;MEF2C;MEF2A;TLR2;MAPK11;MAPK1;RPS6KA2;NOD1;MAP3K7;PELI1;TAB3;MAPK10;NFKBIA;BTRC;MAP2K7;RPS6KA5;TRAF6;RELA;MAPK14;MAPKAPK3;MAP3K8;MAPK9;UBA52;MAPK8;LY96;RIPK2;JUN;RPS6KA3;MYD88;CD36;NFKB2;TNIP2;PELI2;RPS6KA1;CREB1;S100B
BGN	TLR1	R-HSA-168188	Toll Like Receptor TLR6:TLR2 Cascade	0.0716171	0.162178	0.0418051	0.0757573	-0.137094	0.196283	0.0716171	1	42	0.0909091	56	NA	NA	NA	NA	NA	NA	NA	NA	NA	IRAK4;BTK;ELK1;MAPK7;MAP2K3;MAP2K6;MAPKAPK2;CUL1;ATF1;CD14;MAPK3;MAP2K4;MAP2K1;IKBKG;IRAK1;NFKB1;ATF2;IKBKB;TAB2;FOS;NFKBIB;MEF2C;MEF2A;TLR2;MAPK11;MAPK1;RPS6KA2;NOD1;MAP3K7;PELI1;TAB3;MAPK10;NFKBIA;BTRC;MAP2K7;RPS6KA5;TRAF6;RELA;MAPK14;MAPKAPK3;MAP3K8;MAPK9;UBA52;MAPK8;LY96;RIPK2;JUN;RPS6KA3;MYD88;CD36;NFKB2;TNIP2;PELI2;RPS6KA1;CREB1;S100B
BGN	TLR1	R-HSA-168898	Toll-like Receptor Cascades	0.105666	0.19818	0.0418051	0.0757573	-0.137094	0.196283	0.105666	1	57	0.369697	76	NA	NA	NA	NA	NA	NA	NA	NA	NA	IRAK4;BTK;TBK1;ELK1;MAPK7;MAP2K3;MAP2K6;MAPKAPK2;CUL1;ATF1;CD14;MAPK3;MAP2K4;MAP2K1;IKBKG;TLR8;IRAK1;NFKB1;ATF2;IKBKB;TAB2;IRF3;FOS;BIRC2;TLR3;TLR7;NFKBIB;TRAF3;RIPK3;MEF2C;PPP2CB;MEF2A;TLR2;MAPK11;PLCG2;MAPK1;RPS6KA2;NOD1;BIRC3;MAP3K7;PELI1;TAB3;TICAM1;IKBKE;PIK3R4;MAPK10;NFKBIA;BTRC;MAP2K7;RPS6KA5;CASP8;PPP2R1A;TRAF6;RELA;MAPK14;MAPKAPK3;MAP3K8;MAPK9;UBA52;PIK3C3;MAPK8;LY96;TANK;RIPK1;RIPK2;IRF…
BGN	TLR1	R-HSA-181438	Toll Like Receptor 2 (TLR2) Cascade	0.0716171	0.162178	0.0418051	0.0757573	-0.137094	0.196283	0.0716171	1	42	0.0909091	56	NA	NA	NA	NA	NA	NA	NA	NA	NA	IRAK4;BTK;ELK1;MAPK7;MAP2K3;MAP2K6;MAPKAPK2;CUL1;ATF1;CD14;MAPK3;MAP2K4;MAP2K1;IKBKG;IRAK1;NFKB1;ATF2;IKBKB;TAB2;FOS;NFKBIB;MEF2C;MEF2A;TLR2;MAPK11;MAPK1;RPS6KA2;NOD1;MAP3K7;PELI1;TAB3;MAPK10;NFKBIA;BTRC;MAP2K7;RPS6KA5;TRAF6;RELA;MAPK14;MAPKAPK3;MAP3K8;MAPK9;UBA52;MAPK8;LY96;RIPK2;JUN;RPS6KA3;MYD88;CD36;NFKB2;TNIP2;PELI2;RPS6KA1;CREB1;S100B
BGN	TLR1	R-HSA-5260271	Diseases of Immune System	0.160274	0.237587	0.0418051	0.0757573	-0.137094	0.196283	0.160274	1	9	-0.115152	12	NA	NA	NA	NA	NA	NA	NA	NA	NA	IRAK4;BTK;CD14;IKBKG;NFKB1;IKBKB;TRAF3;TLR2;NFKBIA;RELA;MYD88;NFKB2
BGN	TLR1	R-HSA-5602358	Diseases associated with the TLR signaling cascade	0.160274	0.237587	0.0418051	0.0757573	-0.137094	0.196283	0.160274	1	9	-0.115152	12	NA	NA	NA	NA	NA	NA	NA	NA	NA	IRAK4;BTK;CD14;IKBKG;NFKB1;IKBKB;TRAF3;TLR2;NFKBIA;RELA;MYD88;NFKB2
BGN	TLR1	R-HSA-5602498	MyD88 deficiency (TLR2/4)	0.157981	0.236288	0.0418051	0.0757573	-0.137094	0.196283	0.157981	1	3	0.50303	4	NA	NA	NA	NA	NA	NA	NA	NA	NA	BTK;CD14;TLR2;MYD88
BGN	TLR1	R-HSA-5603041	IRAK4 deficiency (TLR2/4)	0.187173	0.260609	0.0418051	0.0757573	-0.137094	0.196283	0.187173	1	3	0.272727	5	NA	NA	NA	NA	NA	NA	NA	NA	NA	IRAK4;BTK;CD14;TLR2;MYD88
BGN	TLR1	R-HSA-5686938	Regulation of TLR by endogenous ligand	0.130675	0.216836	0.0418051	0.0757573	-0.137094	0.196283	0.130675	1	1	0.272727	2	NA	NA	NA	NA	NA	NA	NA	NA	NA	CD14;TLR2
BGN	TLR2	R-HSA-1236974	ER-Phagosome pathway	0.0655266	0.154385	0.0418051	0.127549	-0.300513	0.478522	0.0655266	1	9	0.163636	13	NA	NA	NA	NA	NA	NA	NA	NA	NA	BTK;CD14;IKBKB;SNAP23;VAMP3;VAMP8;TLR1;UBA52;LY96;MYD88;CD36;TAP2;TAP1
BGN	TLR2	R-HSA-1236975	Antigen processing-Cross presentation	0.0207936	0.0908568	0.0418051	0.127549	-0.300513	0.478522	0.0207936	1	15	0.29697	20	NA	NA	NA	NA	NA	NA	NA	NA	NA	HLA-E;BTK;CD14;LNPEP;IKBKB;SNAP23;FCGR1A;VAMP3;VAMP8;TLR1;UBA52;LY96;HLA-C;MYD88;HLA-A;CD36;HLA-F;TAP2;TAP1;HLA-B
BGN	TLR2	R-HSA-166016	Toll Like Receptor 4 (TLR4) Cascade	0.162384	0.239906	0.0418051	0.127549	-0.300513	0.478522	0.162384	1	53	0.50303	71	NA	NA	NA	NA	NA	NA	NA	NA	NA	IRAK4;BTK;TBK1;ELK1;MAPK7;MAP2K3;MAP2K6;MAPKAPK2;CUL1;ATF1;CD14;MAPK3;MAP2K4;MAP2K1;IKBKG;IRAK1;NFKB1;ATF2;IKBKB;TAB2;IRF3;FOS;BIRC2;NFKBIB;TRAF3;RIPK3;MEF2C;PPP2CB;MEF2A;MAPK11;PLCG2;MAPK1;RPS6KA2;NOD1;BIRC3;MAP3K7;PELI1;TAB3;TICAM1;IKBKE;MAPK10;NFKBIA;BTRC;MAP2K7;RPS6KA5;CASP8;PPP2R1A;TRAF6;RELA;MAPK14;MAPKAPK3;MAP3K8;TLR1;MAPK9;UBA52;MAPK8;LY96;TANK;RIPK1;RIPK2;IRF7;JUN;RPS6KA3;MYD88;CD36;NFKB…
BGN	TLR2	R-HSA-166058	MyD88:MAL(TIRAP) cascade initiated on plasma membrane	0.174597	0.248976	0.0418051	0.127549	-0.300513	0.478522	0.174597	1	42	0.333333	56	NA	NA	NA	NA	NA	NA	NA	NA	NA	IRAK4;BTK;ELK1;MAPK7;MAP2K3;MAP2K6;MAPKAPK2;CUL1;ATF1;CD14;MAPK3;MAP2K4;MAP2K1;IKBKG;IRAK1;NFKB1;ATF2;IKBKB;TAB2;FOS;NFKBIB;MEF2C;MEF2A;MAPK11;MAPK1;RPS6KA2;NOD1;MAP3K7;PELI1;TAB3;MAPK10;NFKBIA;BTRC;MAP2K7;RPS6KA5;TRAF6;RELA;MAPK14;MAPKAPK3;MAP3K8;TLR1;MAPK9;UBA52;MAPK8;LY96;RIPK2;JUN;RPS6KA3;MYD88;CD36;NFKB2;TNIP2;PELI2;RPS6KA1;CREB1;S100B
BGN	TLR2	R-HSA-168179	Toll Like Receptor TLR1:TLR2 Cascade	0.174597	0.248976	0.0418051	0.127549	-0.300513	0.478522	0.174597	1	42	0.333333	56	NA	NA	NA	NA	NA	NA	NA	NA	NA	IRAK4;BTK;ELK1;MAPK7;MAP2K3;MAP2K6;MAPKAPK2;CUL1;ATF1;CD14;MAPK3;MAP2K4;MAP2K1;IKBKG;IRAK1;NFKB1;ATF2;IKBKB;TAB2;FOS;NFKBIB;MEF2C;MEF2A;MAPK11;MAPK1;RPS6KA2;NOD1;MAP3K7;PELI1;TAB3;MAPK10;NFKBIA;BTRC;MAP2K7;RPS6KA5;TRAF6;RELA;MAPK14;MAPKAPK3;MAP3K8;TLR1;MAPK9;UBA52;MAPK8;LY96;RIPK2;JUN;RPS6KA3;MYD88;CD36;NFKB2;TNIP2;PELI2;RPS6KA1;CREB1;S100B
BGN	TLR2	R-HSA-168188	Toll Like Receptor TLR6:TLR2 Cascade	0.174597	0.248976	0.0418051	0.127549	-0.300513	0.478522	0.174597	1	42	0.333333	56	NA	NA	NA	NA	NA	NA	NA	NA	NA	IRAK4;BTK;ELK1;MAPK7;MAP2K3;MAP2K6;MAPKAPK2;CUL1;ATF1;CD14;MAPK3;MAP2K4;MAP2K1;IKBKG;IRAK1;NFKB1;ATF2;IKBKB;TAB2;FOS;NFKBIB;MEF2C;MEF2A;MAPK11;MAPK1;RPS6KA2;NOD1;MAP3K7;PELI1;TAB3;MAPK10;NFKBIA;BTRC;MAP2K7;RPS6KA5;TRAF6;RELA;MAPK14;MAPKAPK3;MAP3K8;TLR1;MAPK9;UBA52;MAPK8;LY96;RIPK2;JUN;RPS6KA3;MYD88;CD36;NFKB2;TNIP2;PELI2;RPS6KA1;CREB1;S100B
BGN	TLR2	R-HSA-168898	Toll-like Receptor Cascades	0.174297	0.248976	0.0418051	0.127549	-0.300513	0.478522	0.174297	1	57	0.50303	76	NA	NA	NA	NA	NA	NA	NA	NA	NA	IRAK4;BTK;TBK1;ELK1;MAPK7;MAP2K3;MAP2K6;MAPKAPK2;CUL1;ATF1;CD14;MAPK3;MAP2K4;MAP2K1;IKBKG;TLR8;IRAK1;NFKB1;ATF2;IKBKB;TAB2;IRF3;FOS;BIRC2;TLR3;TLR7;NFKBIB;TRAF3;RIPK3;MEF2C;PPP2CB;MEF2A;MAPK11;PLCG2;MAPK1;RPS6KA2;NOD1;BIRC3;MAP3K7;PELI1;TAB3;TICAM1;IKBKE;PIK3R4;MAPK10;NFKBIA;BTRC;MAP2K7;RPS6KA5;CASP8;PPP2R1A;TRAF6;RELA;MAPK14;MAPKAPK3;MAP3K8;TLR1;MAPK9;UBA52;PIK3C3;MAPK8;LY96;TANK;RIPK1;RIPK2;IRF…
BGN	TLR2	R-HSA-181438	Toll Like Receptor 2 (TLR2) Cascade	0.174597	0.248976	0.0418051	0.127549	-0.300513	0.478522	0.174597	1	42	0.333333	56	NA	NA	NA	NA	NA	NA	NA	NA	NA	IRAK4;BTK;ELK1;MAPK7;MAP2K3;MAP2K6;MAPKAPK2;CUL1;ATF1;CD14;MAPK3;MAP2K4;MAP2K1;IKBKG;IRAK1;NFKB1;ATF2;IKBKB;TAB2;FOS;NFKBIB;MEF2C;MEF2A;MAPK11;MAPK1;RPS6KA2;NOD1;MAP3K7;PELI1;TAB3;MAPK10;NFKBIA;BTRC;MAP2K7;RPS6KA5;TRAF6;RELA;MAPK14;MAPKAPK3;MAP3K8;TLR1;MAPK9;UBA52;MAPK8;LY96;RIPK2;JUN;RPS6KA3;MYD88;CD36;NFKB2;TNIP2;PELI2;RPS6KA1;CREB1;S100B
BGN	TLR2	R-HSA-5260271	Diseases of Immune System	0.145142	0.226907	0.0418051	0.127549	-0.300513	0.478522	0.145142	1	9	0.224242	13	NA	NA	NA	NA	NA	NA	NA	NA	NA	IRAK4;BTK;CD14;IKBKG;NFKB1;IKBKB;TRAF3;NFKBIA;RELA;TLR1;MYD88;CD36;NFKB2
BGN	TLR2	R-HSA-5602358	Diseases associated with the TLR signaling cascade	0.145142	0.226907	0.0418051	0.127549	-0.300513	0.478522	0.145142	1	9	0.224242	13	NA	NA	NA	NA	NA	NA	NA	NA	NA	IRAK4;BTK;CD14;IKBKG;NFKB1;IKBKB;TRAF3;NFKBIA;RELA;TLR1;MYD88;CD36;NFKB2
BGN	TLR2	R-HSA-5602498	MyD88 deficiency (TLR2/4)	0.0448915	0.129574	0.0418051	0.127549	-0.300513	0.478522	0.0448915	1	3	0.50303	5	NA	NA	NA	NA	NA	NA	NA	NA	NA	BTK;CD14;TLR1;MYD88;CD36
BGN	TLR2	R-HSA-5603041	IRAK4 deficiency (TLR2/4)	0.0740697	0.165437	0.0418051	0.127549	-0.300513	0.478522	0.0740697	1	4	0.50303	6	NA	NA	NA	NA	NA	NA	NA	NA	NA	IRAK4;BTK;CD14;TLR1;MYD88;CD36
BGN	TLR2	R-HSA-5686938	Regulation of TLR by endogenous ligand	0.0697529	0.159827	0.0418051	0.127549	-0.300513	0.478522	0.0697529	1	2	0.50303	3	NA	NA	NA	NA	NA	NA	NA	NA	NA	CD14;TLR1;CD36
BMP2	BMPR2	R-HSA-201451	Signaling by BMP	0.112249	0.203581	0.00113104	0.0679859	-0.00239316	0.775995	0.112249	1	3	-0.212121	5	NA	NA	NA	NA	NA	NA	NA	NA	NA	SMURF1;ZFYVE16;SMAD5;SMAD1;SMURF2
BMP2	BMPR2	R-HSA-9006936	Signaling by TGF-beta family members	0.173696	0.248571	0.00113104	0.0679859	-0.00239316	0.775995	0.173696	1	15	0.2	21	NA	NA	NA	NA	NA	NA	NA	NA	NA	SERPINE1;TGFBR1;SMAD4;ACVR1B;MYC;SMAD2;CDKN2B;TGFBR2;TGFB1;SMURF1;ZFYVE16;SMAD3;RHOA;SMAD5;UBA52;PPP1CB;RBL1;UBE2M;SMAD1;SMURF2;JUNB
BTLA	CD79A	R-HSA-5690714	CD22 mediated BCR regulation	0.0499982	0.136388	0.0761925	-0.180483	0.865299	0.630795	0.0499982	1	32	0.806061	43	NA	NA	NA	NA	NA	NA	NA	NA	NA	IGHV4-39;IGKV1-17;IGLV2-11;PTPN6;IGHV4-34;IGHD;IGLV2-23;IGHV3-53;IGLV2-8;IGLV1-44;IGLV1-51;IGHV2-70;IGLV2-14;LYN;IGLV3-19;CD22;IGLC7;IGHV3-11;IGLV3-25;IGLV1-40;IGKV4-1;IGHV1-2;IGHV3-48;IGLV3-27;IGKV3-20;IGLV3-21;IGKV1D-16;IGKV1-16;IGHM;IGHV3-30;IGLV7-43;IGLV1-47;IGHV1-46;IGLV6-57;IGKV3-11;IGHV3-7;IGLV3-1;IGKC;IGKV1-5;IGKV3D-20;IGHV3-13;IGHV2-5;IGHV3-23
BTLA	CD79A	R-HSA-983695	Antigen activates B Cell Receptor (BCR) leading to generation of second messengers	0.0583841	0.147085	0.0761925	-0.180483	0.865299	0.630795	0.0583841	1	42	0.418182	57	NA	NA	NA	NA	NA	NA	NA	NA	NA	IGHV4-39;IGKV1-17;IGLV2-11;BTK;PTPN6;IGHV4-34;ITPR2;IGHD;SH3KBP1;IGLV2-23;BLNK;IGHV3-53;IGLV2-8;IGLV1-44;IGLV1-51;VAV1;IGHV2-70;IGLV2-14;LYN;IGLV3-19;PLCG2;CD22;DAPP1;FYN;IGLC7;IGHV3-11;IGLV3-25;IGLV1-40;IGKV4-1;IGHV1-2;NCK1;ITPR1;IGHV3-48;IGLV3-27;IGKV3-20;STIM1;IGLV3-21;IGKV1D-16;IGKV1-16;IGHM;IGHV3-30;IGLV7-43;SYK;IGLV1-47;IGHV1-46;IGLV6-57;IGKV3-11;SOS1;IGHV3-7;IGLV3-1;IGKC;IGKV1-5;IGKV3D-20;…
BTLA	TNFRSF14	R-HSA-388841	Costimulation by the CD28 family	0.455226	0.491393	0.0761925	0.0873619	0.68547	0.660827	0.455226	1	31	-0.0787879	42	0	0	0	NA	NA	NA	NA	NA	NA	CD3E;PTPN6;AKT3;CD4;HLA-DQA1;PPP2R5B;LCK;CD3D;HLA-DRB5;CD3G;HLA-DPB1;GRAP2;TRAC;VAV1;PPP2CB;RAC1;LYN;PPP2R5C;PPP2R1B;CD28;FYN;HLA-DPA1;PAK1;PDPK1;HLA-DRB1;PPP2R5D;HLA-DRA;HLA-DQB2;CDC42;PPP2R1A;MLST8;AKT2;MAP3K8;CSK;PTPN11;PAK2;MTOR;HLA-DQB1;PPP2R5A;PPP2R5E;AKT1;CD86
CALR	HLA-F	R-HSA-1236974	ER-Phagosome pathway	0.0203218	0.0893604	0.0145424	0.751848	0.566496	0.0779222	0.0203218	1	9	0.563636	12	NA	NA	NA	NA	NA	NA	NA	NA	NA	BTK;CD14;IKBKB;SNAP23;PDIA3;VAMP3;VAMP8;UBA52;LY96;TAP2;TAP1;TAPBP
CALR	HLA-F	R-HSA-1236975	Antigen processing-Cross presentation	0.00729712	0.0619231	0.0145424	0.751848	0.566496	0.0779222	0.00729712	1	13	0.50303	18	NA	NA	NA	NA	NA	NA	NA	NA	NA	HLA-E;BTK;CD14;LNPEP;IKBKB;SNAP23;PDIA3;FCGR1A;VAMP3;VAMP8;UBA52;LY96;HLA-C;HLA-A;TAP2;TAP1;HLA-B;TAPBP
CALR	HLA-F	R-HSA-1236977	Endosomal/Vacuolar pathway	0.00352846	0.0550561	0.0145424	0.751848	0.566496	0.0779222	0.00352846	1	3	0.50303	5	NA	NA	NA	NA	NA	NA	NA	NA	NA	HLA-E;LNPEP;HLA-C;HLA-A;HLA-B
CALR	HLA-F	R-HSA-198933	Immunoregulatory interactions between a Lymphoid and a non-Lymphoid cell	0.00995464	0.0697023	0.0145424	0.751848	0.566496	0.0779222	0.00995464	1	38	0.551515	51	NA	NA	NA	NA	NA	NA	NA	NA	NA	CD3E;CD8A;IGHV4-39;IGKV1-17;IGLV2-11;CD3D;IGHV4-34;CD3G;IGLV2-23;TRAC;IGLV2-8;IGHV3-53;IGLV1-44;IGLV1-51;IGHV2-70;IGLV2-14;LILRB1;FCGR1A;LILRB3;IGLV3-19;LILRB5;LILRA2;IGHV3-11;IGLC7;IGLV3-25;IGLV1-40;IGHV1-2;IGKV4-1;IGHV3-48;IGLV3-27;FCGR3A;LILRB4;IGKV3-20;IGLV3-21;IGKV1D-16;IGKV1-16;IGLV7-43;IGHV3-30;IGLV1-47;IGHV1-46;IGKV3-11;IGLV6-57;LILRB2;IGHV3-7;IGKC;IGLV3-1;IGKV1-5;IGKV3D-20;IGHV3-13;IGHV2…
CALR	HLA-F	R-HSA-877300	Interferon gamma signaling	0.0554542	0.143214	0.0145424	0.751848	0.566496	0.0779222	0.0554542	1	12	0.527273	17	NA	NA	NA	NA	NA	NA	NA	NA	NA	JAK1;JAK2;HLA-DQA1;HLA-DRB5;HLA-DPB1;IRF3;FCGR1A;HLA-DPA1;PRKCD;HLA-DRB1;IRF9;HLA-DRA;HLA-DQB2;PTPN11;IRF7;IFNGR1;HLA-DQB1
CALR	HLA-F	R-HSA-909733	Interferon alpha/beta signaling	0.0203218	0.0893604	0.0145424	0.751848	0.566496	0.0779222	0.0203218	1	9	0.236364	12	NA	NA	NA	NA	NA	NA	NA	NA	NA	JAK1;RNASEL;IFNAR1;IRF3;IFIT1;IRF9;MX1;MX2;STAT2;PTPN11;IRF7;TYK2
CALR	HLA-F	R-HSA-913531	Interferon Signaling	0.0192856	0.0874357	0.0145424	0.751848	0.566496	0.0779222	0.0192856	1	33	0.236364	44	NA	NA	NA	NA	NA	NA	NA	NA	NA	KPNA1;KPNA4;JAK1;JAK2;RNASEL;HLA-DQA1;HLA-DRB5;KPNA3;IFNAR1;HLA-DPB1;RANBP2;MAPK3;IRF3;FCGR1A;SEC13;HLA-DPA1;EIF4E;PRKCD;FLNA;DDX58;PLCG1;HLA-DRB1;PML;ISG15;IFIT1;IRF9;HLA-DRA;MX1;KPNB1;HLA-DQB2;MX2;UBA52;STAT2;SP100;PTPN11;IRF7;KPNA2;TYK2;IFNGR1;HLA-DQB1;PIN1;KPNA5;STAT1;EIF2AK2
CALR	HLA-F	R-HSA-983170	Antigen Presentation: Folding, assembly and peptide loading of class I MHC	0.00130665	0.0550561	0.0145424	0.751848	0.566496	0.0779222	0.00130665	1	15	-0.00606061	20	NA	NA	NA	NA	NA	NA	NA	NA	NA	HLA-E;SEC24D;HSPA5;SEC23A;SEC24B;SEC31A;SEC24C;PDIA3;SEC13;SEC24A;HLA-C;ERAP1;HLA-A;SAR1B;ERAP2;TAP2;TAP1;CANX;HLA-B;TAPBP
CALR	ITGA2B	R-HSA-114608	Platelet degranulation	0.0358746	0.117517	0.0145424	-0.210437	0.133675	0.163622	0.0358746	1	11	0.50303	15	NA	NA	NA	NA	NA	NA	NA	NA	NA	THBS1;FN1;ITGB3;F13A1;VCL;TTN;VEGFA;F5;TLN1;FGB;FGG;FGA;VWF;ACTN2;F8
CALR	ITGA2B	R-HSA-216083	Integrin cell surface interactions	0.0340119	0.11545	0.0145424	-0.210437	0.133675	0.163622	0.0340119	1	8	0.50303	11	NA	NA	NA	NA	NA	NA	NA	NA	NA	THBS1;ITGA4;FN1;ITGAL;ITGB3;KDR;FGB;FGG;FGA;VWF;VTN
CALR	ITGA2B	R-HSA-3000178	ECM proteoglycans	0.0674226	0.156564	0.0145424	-0.210437	0.133675	0.163622	0.0674226	1	3	0.151515	4	NA	NA	NA	NA	NA	NA	NA	NA	NA	FN1;ITGB3;ITGB5;VTN
CALR	ITGA2B	R-HSA-354192	Integrin signaling	0.0261398	0.102089	0.0145424	-0.210437	0.133675	0.163622	0.0261398	1	15	0.50303	21	NA	NA	NA	NA	NA	NA	NA	NA	NA	APBB1IP;FN1;ITGB3;SRC;SHC1;RAP1B;CRK;BCAR1;PDPK1;RASGRP1;RAP1A;TLN1;FGB;CSK;FGG;SYK;FGA;SOS1;VWF;AKT1;PTK2
CALR	ITGA2B	R-HSA-354194	GRB2:SOS provides linkage to MAPK signaling for Integrins	0.0224056	0.0943101	0.0145424	-0.210437	0.133675	0.163622	0.0224056	1	9	0.50303	13	NA	NA	NA	NA	NA	NA	NA	NA	NA	APBB1IP;FN1;ITGB3;SRC;RAP1B;RAP1A;TLN1;FGB;FGG;FGA;SOS1;VWF;PTK2
CALR	ITGA2B	R-HSA-372708	p130Cas linkage to MAPK signaling for integrins	0.0378464	0.120516	0.0145424	-0.210437	0.133675	0.163622	0.0378464	1	10	0.648485	14	NA	NA	NA	NA	NA	NA	NA	NA	NA	APBB1IP;FN1;ITGB3;SRC;RAP1B;CRK;BCAR1;RAP1A;TLN1;FGB;FGG;FGA;VWF;PTK2
CALR	ITGA2B	R-HSA-373760	L1CAM interactions	0.0115353	0.0719023	0.0145424	-0.210437	0.133675	0.163622	0.0115353	1	18	-0.0787879	25	NA	NA	NA	NA	NA	NA	NA	NA	NA	AP2A1;DPYSL2;MAPK3;MAP2K1;DNM2;ITGB3;RAC1;MAPK1;PAK1;RPS6KA2;AP2M1;ITGA1;RPS6KA5;AP2S1;VAV2;SH3GL2;AP2A2;AP2B1;RPS6KA3;MAP2K2;RPS6KA1;L1CAM;CLTA;CLTC;EGFR
CALR	ITGA2B	R-HSA-445144	Signal transduction by L1	0.136791	0.220352	0.0145424	-0.210437	0.133675	0.163622	0.136791	1	6	-0.321212	9	NA	NA	NA	NA	NA	NA	NA	NA	NA	MAPK3;MAP2K1;ITGB3;RAC1;MAPK1;PAK1;VAV2;MAP2K2;L1CAM
CALR	ITGA2B	R-HSA-5673001	RAF/MAP kinase cascade	0.0556225	0.143261	0.0145424	-0.210437	0.133675	0.163622	0.0556225	1	59	-0.260606	79	NA	NA	NA	NA	NA	NA	NA	NA	NA	APBB1IP;SPTBN4;JAK1;JAK2;CNKSR1;PPP2R5B;ARRB2;MAPK3;MAP2K1;FN1;NF1;CAMK2D;RASGRP4;NRG1;DLG2;ARRB1;DLG1;ITGB3;SRC;SHC1;PPP2CB;YWHAB;RAP1B;MARK3;PPP2R5C;PPP2R1B;MET;SPTBN2;SPTA1;VCL;FYN;KSR2;RAF1;MAPK1;ARAF;DLG3;FGF1;ERBB2;FGF2;SPRED1;IRS2;NRAS;RASGRP1;PPP2R5D;CUL3;TGFA;SPTB;RAP1A;FRS2;IQGAP1;IL2RG;PPP2R1A;JAK3;IRS1;BRAP;NCAM1;PPP5C;TLN1;BRAF;FGB;CSK;UBA52;CAMK2G;FGG;FGA;PTPRA;SPTBN1;SOS1;MAP2K2;PP…
CALR	ITGA2B	R-HSA-5674135	MAP2K and MAPK activation	0.0404816	0.123408	0.0145424	-0.210437	0.133675	0.163622	0.0404816	1	21	-0.224242	29	NA	NA	NA	NA	NA	NA	NA	NA	NA	APBB1IP;CNKSR1;ARRB2;MAPK3;MAP2K1;FN1;ARRB1;ITGB3;SRC;YWHAB;RAP1B;MARK3;VCL;KSR2;RAF1;MAPK1;ARAF;NRAS;RAP1A;IQGAP1;TLN1;BRAF;FGB;CSK;FGG;FGA;MAP2K2;KSR1;VWF
CALR	ITGA2B	R-HSA-5683057	MAPK family signaling cascades	0.0522073	0.139279	0.0145424	-0.210437	0.133675	0.163622	0.0522073	1	76	0.648485	102	NA	NA	NA	NA	NA	NA	NA	NA	NA	APBB1IP;SPTBN4;JAK1;JAK2;CNKSR1;XPO1;PPP2R5B;ARRB2;CDC42EP5;MAPK3;MAP2K1;FN1;NF1;CAMK2D;MAPKAPK5;FOXO3;RASGRP4;NRG1;DLG2;ARRB1;DLG1;MYC;ITGB3;SRC;SHC1;RAC1;PPP2CB;IL3RA;YWHAB;RAP1B;MARK3;PPP2R5C;PPP2R1B;MET;SPTBN2;SPTA1;VCL;FYN;KSR2;CDC42EP2;CSF2RA;RAF1;MAPK1;ARAF;PAK1;DLG3;CDC42EP3;FGF1;ERBB2;GFRA1;FGF2;SPRED1;IRS2;DNAJB1;NRAS;RASGRP1;PPP2R5D;CUL3;TGFA;SPTB;CCND3;RAP1A;FRS2;IQGAP1;CDC42;IL2RG;HS…
CALR	ITGA2B	R-HSA-5684996	MAPK1/MAPK3 signaling	0.0518944	0.138912	0.0145424	-0.210437	0.133675	0.163622	0.0518944	1	61	-0.2	82	NA	NA	NA	NA	NA	NA	NA	NA	NA	APBB1IP;SPTBN4;JAK1;JAK2;CNKSR1;PPP2R5B;ARRB2;MAPK3;MAP2K1;FN1;NF1;CAMK2D;RASGRP4;NRG1;DLG2;ARRB1;DLG1;ITGB3;SRC;SHC1;PPP2CB;YWHAB;RAP1B;MARK3;PPP2R5C;PPP2R1B;MET;SPTBN2;SPTA1;VCL;FYN;KSR2;RAF1;MAPK1;ARAF;DLG3;FGF1;ERBB2;FGF2;SPRED1;IRS2;NRAS;RASGRP1;PPP2R5D;CUL3;TGFA;SPTB;RAP1A;FRS2;IQGAP1;IL2RG;PPP2R1A;JAK3;IRS1;BRAP;NCAM1;PPP5C;TLN1;BRAF;FGB;CSK;UBA52;CAMK2G;FGG;PTPN11;FGA;CDK1;PTPRA;SPTBN1;SO…
CALR	ITGA2B	R-HSA-6802946	Signaling by moderate kinase activity BRAF mutants	0.0586219	0.147195	0.0145424	-0.210437	0.133675	0.163622	0.0586219	1	24	-0.224242	32	NA	NA	NA	NA	NA	NA	NA	NA	NA	APBB1IP;KRAS;CNKSR1;JAK2;ARRB2;MAPK3;MAP2K1;FN1;ARRB1;ITGB3;SRC;YWHAB;RAP1B;MARK3;VCL;KSR2;RAF1;MAPK1;ARAF;NRAS;RAP1A;IQGAP1;BRAP;TLN1;BRAF;FGB;CSK;FGG;FGA;MAP2K2;KSR1;VWF
CALR	ITGA2B	R-HSA-6802948	Signaling by high-kinase activity BRAF mutants	0.0404816	0.123408	0.0145424	-0.210437	0.133675	0.163622	0.0404816	1	21	-0.224242	29	NA	NA	NA	NA	NA	NA	NA	NA	NA	APBB1IP;CNKSR1;ARRB2;MAPK3;MAP2K1;FN1;ARRB1;ITGB3;SRC;YWHAB;RAP1B;MARK3;VCL;KSR2;RAF1;MAPK1;ARAF;NRAS;RAP1A;IQGAP1;TLN1;BRAF;FGB;CSK;FGG;FGA;MAP2K2;KSR1;VWF
CALR	ITGA2B	R-HSA-6802949	Signaling by RAS mutants	0.0586219	0.147195	0.0145424	-0.210437	0.133675	0.163622	0.0586219	1	24	-0.224242	32	NA	NA	NA	NA	NA	NA	NA	NA	NA	APBB1IP;KRAS;CNKSR1;JAK2;ARRB2;MAPK3;MAP2K1;FN1;ARRB1;ITGB3;SRC;YWHAB;RAP1B;MARK3;VCL;KSR2;RAF1;MAPK1;ARAF;NRAS;RAP1A;IQGAP1;BRAP;TLN1;BRAF;FGB;CSK;FGG;FGA;MAP2K2;KSR1;VWF
CALR	ITGA2B	R-HSA-6802952	Signaling by BRAF and RAF fusions	0.0822131	0.174549	0.0145424	-0.210437	0.133675	0.163622	0.0822131	1	36	0.29697	48	NA	NA	NA	NA	NA	NA	NA	NA	NA	APBB1IP;CNKSR1;JAK2;QKI;FXR1;ARRB2;ESRP1;MAPK3;MAP2K1;FN1;AKAP9;BCL2L11;ARRB1;ITGB3;SRC;AP3B1;YWHAB;RAP1B;MARK3;PAPSS1;CLCN6;VCL;KSR2;RAF1;TRAK1;MAPK1;ARAF;SND1;FAM114A2;NRAS;TRIM24;ATG7;RAP1A;IQGAP1;MPRIP;AGK;TLN1;BRAF;FGB;CSK;FGG;LMNA;FGA;MAP2K2;AGTRAP;KSR1;VWF;ZC3HAV1
CALR	ITGA2B	R-HSA-6802955	Paradoxical activation of RAF signaling by kinase inactive BRAF	0.0586219	0.147195	0.0145424	-0.210437	0.133675	0.163622	0.0586219	1	24	-0.224242	32	NA	NA	NA	NA	NA	NA	NA	NA	NA	APBB1IP;KRAS;CNKSR1;JAK2;ARRB2;MAPK3;MAP2K1;FN1;ARRB1;ITGB3;SRC;YWHAB;RAP1B;MARK3;VCL;KSR2;RAF1;MAPK1;ARAF;NRAS;RAP1A;IQGAP1;BRAP;TLN1;BRAF;FGB;CSK;FGG;FGA;MAP2K2;KSR1;VWF
CALR	ITGA2B	R-HSA-6802957	Oncogenic MAPK signaling	0.11881	0.208144	0.0145424	-0.210437	0.133675	0.163622	0.11881	1	37	-0.163636	50	NA	NA	NA	NA	NA	NA	NA	NA	NA	APBB1IP;KRAS;CNKSR1;JAK2;QKI;FXR1;ARRB2;ESRP1;MAPK3;MAP2K1;FN1;AKAP9;BCL2L11;ARRB1;ITGB3;SRC;AP3B1;YWHAB;RAP1B;MARK3;PAPSS1;CLCN6;VCL;KSR2;RAF1;TRAK1;MAPK1;ARAF;SND1;FAM114A2;NRAS;TRIM24;ATG7;RAP1A;IQGAP1;MPRIP;BRAP;AGK;TLN1;BRAF;FGB;CSK;FGG;LMNA;FGA;MAP2K2;AGTRAP;KSR1;VWF;ZC3HAV1
CALR	ITGA2B	R-HSA-76005	Response to elevated platelet cytosolic Ca2+	0.0367835	0.118773	0.0145424	-0.210437	0.133675	0.163622	0.0367835	1	14	0.50303	19	NA	NA	NA	NA	NA	NA	NA	NA	NA	STXBP3;THBS1;FN1;PRKCA;PRKCB;ITGB3;F13A1;VCL;TTN;VEGFA;F5;TLN1;FGB;FGG;FGA;VWF;STX4;ACTN2;F8
CALR	ITGA2B	R-HSA-76009	Platelet Aggregation (Plug Formation)	0.0387833	0.121883	0.0145424	-0.210437	0.133675	0.163622	0.0387833	1	18	-0.2	25	NA	NA	NA	NA	NA	NA	NA	NA	NA	APBB1IP;GP5;GP1BB;FN1;GP9;ITGB3;SRC;SHC1;RAP1B;CRK;BCAR1;PDPK1;RASGRP1;RAP1A;GP1BA;TLN1;FGB;CSK;FGG;SYK;FGA;SOS1;VWF;AKT1;PTK2
CALR	ITGA2B	R-HSA-8878171	Transcriptional regulation by RUNX1	0.0547811	0.142844	0.0145424	-0.210437	0.133675	0.163622	0.0547811	1	38	-0.478788	51	NA	NA	NA	NA	NA	NA	NA	NA	NA	PRMT1;EP300;WDR5;CBX4;DPY30;ASH2L;YAP1;GPAM;KMT2A;THBS1;AXIN1;LMO2;SERPINB13;CCND1;LGALS3;PRKCB;KMT2D;SRC;LDB1;SETD1B;TNFRSF18;SETD1A;RBBP5;TCF12;PRKCQ;ITCH;PML;CCND3;SIN3A;MYL9;GP1BA;PF4;TP73;KMT2E;KMT2C;KMT2B;RUNX1;CBFB;UBA52;HDAC1;PTPN11;KAT2B;TJP1;TCF3;LIFR;CLDN5;CR1;OCLN;PRMT6;CDK6;SIN3B
CALR	ITGA2B	R-HSA-8936459	RUNX1 regulates genes involved in megakaryocyte differentiation and platelet function	0.0871503	0.180766	0.0145424	-0.210437	0.133675	0.163622	0.0871503	1	18	-0.284848	25	NA	NA	NA	NA	NA	NA	NA	NA	NA	PRMT1;EP300;WDR5;DPY30;ASH2L;KMT2A;THBS1;KMT2D;SETD1B;SETD1A;RBBP5;PRKCQ;SIN3A;MYL9;GP1BA;PF4;KMT2E;KMT2C;KMT2B;RUNX1;CBFB;HDAC1;KAT2B;PRMT6;SIN3B
CALR	ITGA2B	R-HSA-9607240	FLT3 Signaling	0.0556518	0.143261	0.0145424	-0.210437	0.133675	0.163622	0.0556518	1	65	-0.2	87	NA	NA	NA	NA	NA	NA	NA	NA	NA	APBB1IP;SPTBN4;JAK1;JAK2;CNKSR1;PPP2R5B;ARRB2;MAPK3;MAP2K1;FN1;NF1;CAMK2D;RASGRP4;NRG1;DLG2;ARRB1;DLG1;ITGB3;SRC;SHC1;PPP2CB;YWHAB;RAP1B;MARK3;PPP2R5C;PPP2R1B;MET;SPTBN2;SPTA1;VCL;FYN;KSR2;RAF1;MAPK1;ARAF;DLG3;FGF1;STAT5A;ERBB2;PDPK1;FGF2;SPRED1;IRS2;NRAS;RASGRP1;PPP2R5D;CUL3;TGFA;SPTB;RAP1A;FRS2;IQGAP1;IL2RG;PPP2R1A;JAK3;IRS1;BRAP;NCAM1;GAB2;AKT2;PPP5C;TLN1;BRAF;FGB;CSK;UBA52;CAMK2G;FGG;PTPN11;F…
CALR	ITGA2B	R-HSA-9649948	Signaling downstream of RAS mutants	0.0586219	0.147195	0.0145424	-0.210437	0.133675	0.163622	0.0586219	1	24	-0.224242	32	NA	NA	NA	NA	NA	NA	NA	NA	NA	APBB1IP;KRAS;CNKSR1;JAK2;ARRB2;MAPK3;MAP2K1;FN1;ARRB1;ITGB3;SRC;YWHAB;RAP1B;MARK3;VCL;KSR2;RAF1;MAPK1;ARAF;NRAS;RAP1A;IQGAP1;BRAP;TLN1;BRAF;FGB;CSK;FGG;FGA;MAP2K2;KSR1;VWF
CALR	ITGA3	R-HSA-202733	Cell surface interactions at the vascular wall	0.0292337	0.108772	0.0145424	0.087712	0.247863	0.558673	0.0292337	1	50	-0.69697	67	NA	NA	NA	NA	NA	NA	NA	NA	NA	IGHV4-39;IGLV2-11;IGKV1-17;LCK;IGHV4-34;ITGA4;IGLV2-23;FN1;IGLV2-8;IGHV3-53;IGLV1-51;IGLV1-44;ATP1B3;ATP1B1;SLC3A2;INPP5D;ITGAL;IGHV2-70;SHC1;LYN;IGLV2-14;ITGB3;PECAM1;ITGB1;FYN;PROCR;IGLV3-19;PLCG1;IGHV3-11;IGLC7;NRAS;IGLV3-25;GP6;IGLV1-40;ITGA5;IGKV4-1;IGHV1-2;IGHV3-48;IGLV3-27;IGKV3-20;IGLV3-21;APOB;SLC7A7;IGHM;IGKV1-16;IGKV1D-16;PTPN11;IGHV3-30;IGLV7-43;IGHV1-46;IGLV1-47;ATP1B2;SOS1;IGLV6-57;…
CALR	ITGA3	R-HSA-210991	Basigin interactions	0.0925499	0.186294	0.0145424	0.087712	0.247863	0.558673	0.0925499	1	6	0.284848	8	NA	NA	NA	NA	NA	NA	NA	NA	NA	ATP1B3;ATP1B1;SLC3A2;ITGB1;SLC7A7;ATP1B2;BSG;SLC7A6
CALR	ITGA3	R-HSA-216083	Integrin cell surface interactions	0.525869	0.553082	0.0145424	0.087712	0.247863	0.558673	0.525869	1	6	0.806061	8	NA	NA	NA	NA	NA	NA	NA	NA	NA	THBS1;ITGA4;ITGAL;AGRN;KDR;ITGB1;COL18A1;BSG
CALR	ITGA3	R-HSA-3000157	Laminin interactions	0.164211	0.240767	0.0145424	0.087712	0.247863	0.558673	0.164211	1	6	0.127273	9	NA	NA	NA	NA	NA	NA	NA	NA	NA	LAMA4;LAMC3;LAMC1;ITGB1;LAMA1;LAMB2;LAMA5;COL18A1;LAMA2
CALR	ITGA3	R-HSA-6806834	Signaling by MET	0.181398	0.255033	0.0145424	0.087712	0.247863	0.558673	0.181398	1	26	0.309091	35	NA	NA	NA	NA	NA	NA	NA	NA	NA	SH3GL3;LAMA4;SH3KBP1;FN1;STAM2;STAM;CRKL;CBL;RAC1;SRC;LAMC3;MET;RAP1B;PIK3R1;LAMC1;ITGB1;EPS15;SH3GL1;HGS;STAT3;NRAS;LRIG1;LAMA1;RAP1A;LAMB2;LAMA5;UBA52;SH3GL2;PTPN11;SOS1;RANBP9;GAB1;LAMA2;PTK2;HGF
CALR	ITGA3	R-HSA-8874081	MET activates PTK2 signaling	0.145846	0.227585	0.0145424	0.087712	0.247863	0.558673	0.145846	1	8	0.309091	11	NA	NA	NA	NA	NA	NA	NA	NA	NA	LAMA4;LAMC3;MET;LAMC1;ITGB1;LAMA1;LAMB2;LAMA5;LAMA2;PTK2;HGF
CALR	ITGA3	R-HSA-8875878	MET promotes cell motility	0.245595	0.307518	0.0145424	0.087712	0.247863	0.558673	0.245595	1	12	0.127273	17	NA	NA	NA	NA	NA	NA	NA	NA	NA	LAMA4;CRKL;RAC1;SRC;LAMC3;MET;RAP1B;LAMC1;ITGB1;LAMA1;RAP1A;LAMB2;LAMA5;GAB1;LAMA2;PTK2;HGF
CALR	ITGAV	R-HSA-1566948	Elastic fibre formation	0.699136	0.710147	0.0145424	-0.0542138	0.316923	0.768259	0.699136	1	9	-0.29697	12	NA	NA	NA	NA	NA	NA	NA	NA	NA	ITGB8;FBN1;MFAP2;MFAP5;ITGB3;TGFB3;ITGB1;ITGB6;FBN2;ITGB5;FBN3;VTN
CALR	ITGAV	R-HSA-194138	Signaling by VEGF	0.753165	0.760873	0.0145424	-0.0542138	0.316923	0.768259	0.753165	1	46	0.0787879	62	NA	NA	NA	NA	NA	NA	NA	NA	NA	CTNND1;NCKAP1L;PRKCZ;AKT3;CYFIP2;ABI1;NCKAP1;ITPR2;MAPKAPK2;PXN;PTK2B;CYFIP1;PRKCA;CTNNA1;VAV1;ROCK2;PRKCB;CTNNB1;RASA1;KDR;ITGB3;ABI2;RAC1;NCF1;SPHK1;FYN;WASF2;MAPK11;AXL;NCF2;CDH5;PRKCD;PAK1;NCF4;SHB;PLCG1;BCAR1;PDPK1;WASF1;NRAS;JUP;VAV3;NCK1;WASF3;ITPR1;ROCK1;CDC42;RHOA;VAV2;MLST8;AKT2;MAPK14;MAPKAPK3;HSP90AA1;BRK1;PAK2;MTOR;NCK2;AKT1;BAIAP2;PTK2;ITPR3
CALR	ITGAV	R-HSA-202733	Cell surface interactions at the vascular wall	0.0843969	0.1778	0.0145424	-0.0542138	0.316923	0.768259	0.0843969	1	50	0.454545	67	NA	NA	NA	NA	NA	NA	NA	NA	NA	IGHV4-39;IGLV2-11;IGKV1-17;LCK;IGHV4-34;ITGA4;IGLV2-23;FN1;IGLV2-8;IGHV3-53;SDC1;IGLV1-51;IGLV1-44;ATP1B3;ATP1B1;SLC3A2;INPP5D;ITGAL;IGHV2-70;ITGB3;SHC1;LYN;IGLV2-14;PECAM1;ITGB1;FYN;PROCR;IGLV3-19;PLCG1;IGHV3-11;IGLC7;NRAS;IGLV3-25;GP6;IGLV1-40;ITGA5;IGKV4-1;IGHV1-2;IGHV3-48;IGLV3-27;IGKV3-20;IGLV3-21;APOB;SLC7A7;IGHM;IGKV1-16;IGKV1D-16;PTPN11;IGHV3-30;IGLV7-43;IGHV1-46;IGLV1-47;ATP1B2;SOS1;IGLV…
CALR	ITGAV	R-HSA-210990	PECAM1 interactions	0.723149	0.732845	0.0145424	-0.0542138	0.316923	0.768259	0.723149	1	6	0.418182	8	NA	NA	NA	NA	NA	NA	NA	NA	NA	LCK;INPP5D;ITGB3;LYN;PECAM1;FYN;PLCG1;PTPN11
CALR	ITGAV	R-HSA-2129379	Molecules associated with elastic fibres	0.701157	0.711305	0.0145424	-0.0542138	0.316923	0.768259	0.701157	1	6	0.830303	8	NA	NA	NA	NA	NA	NA	NA	NA	NA	ITGB8;FBN1;ITGB3;TGFB3;ITGB1;ITGB6;ITGB5;VTN
CALR	ITGAV	R-HSA-216083	Integrin cell surface interactions	0.763527	0.769733	0.0145424	-0.0542138	0.316923	0.768259	0.763527	1	12	0.272727	17	NA	NA	NA	NA	NA	NA	NA	NA	NA	ITGB8;SPP1;COMP;FBN1;COL4A2;ITGA4;ITGAL;KDR;ITGB3;COL4A4;AGRN;PECAM1;ITGB1;ITGB6;ITGB5;COL18A1;VTN
CALR	ITGAV	R-HSA-3000157	Laminin interactions	0.615817	0.632908	0.0145424	-0.0542138	0.316923	0.768259	0.615817	1	4	0.236364	6	NA	NA	NA	NA	NA	NA	NA	NA	NA	COL4A2;COL4A4;LAMC1;ITGB1;LAMA1;COL18A1
CALR	ITGAV	R-HSA-3000170	Syndecan interactions	0.506228	0.534401	0.0145424	-0.0542138	0.316923	0.768259	0.506228	1	3	0.236364	5	NA	NA	NA	NA	NA	NA	NA	NA	NA	SDC1;ITGB3;ITGB1;ITGB5;VTN
CALR	ITGAV	R-HSA-3000171	Non-integrin membrane-ECM interactions	0.664124	0.678001	0.0145424	-0.0542138	0.316923	0.768259	0.664124	1	8	0.29697	11	NA	NA	NA	NA	NA	NA	NA	NA	NA	COL4A2;SDC1;ITGB3;COL4A4;AGRN;LAMC1;ITGB1;FGF2;LAMA1;ITGB5;VTN
CALR	ITGAV	R-HSA-3000178	ECM proteoglycans	0.741432	0.749489	0.0145424	-0.0542138	0.316923	0.768259	0.741432	1	9	0.830303	12	NA	NA	NA	NA	NA	NA	NA	NA	NA	COMP;COL4A2;ITGB3;COL4A4;AGRN;TGFB3;LAMC1;ITGB1;ITGB6;LAMA1;ITGB5;VTN
CALR	ITGAV	R-HSA-373760	L1CAM interactions	0.120861	0.210139	0.0145424	-0.0542138	0.316923	0.768259	0.120861	1	20	0.224242	27	NA	NA	NA	NA	NA	NA	NA	NA	NA	AP2A1;DPYSL2;MAPK3;MAP2K1;DNM2;ITGB3;RAC1;LAMC1;ITGB1;PAK1;MAPK1;RPS6KA2;AP2M1;ITGA1;LAMA1;RPS6KA5;AP2S1;VAV2;SH3GL2;AP2A2;AP2B1;RPS6KA3;MAP2K2;RPS6KA1;CLTA;CLTC;EGFR
CALR	ITGAV	R-HSA-4420097	VEGFA-VEGFR2 Pathway	0.753165	0.760873	0.0145424	-0.0542138	0.316923	0.768259	0.753165	1	46	0.0787879	62	NA	NA	NA	NA	NA	NA	NA	NA	NA	CTNND1;NCKAP1L;PRKCZ;AKT3;CYFIP2;ABI1;NCKAP1;ITPR2;MAPKAPK2;PXN;PTK2B;CYFIP1;PRKCA;CTNNA1;VAV1;ROCK2;PRKCB;CTNNB1;RASA1;KDR;ITGB3;ABI2;RAC1;NCF1;SPHK1;FYN;WASF2;MAPK11;AXL;NCF2;CDH5;PRKCD;PAK1;NCF4;SHB;PLCG1;BCAR1;PDPK1;WASF1;NRAS;JUP;VAV3;NCK1;WASF3;ITPR1;ROCK1;CDC42;RHOA;VAV2;MLST8;AKT2;MAPK14;MAPKAPK3;HSP90AA1;BRK1;PAK2;MTOR;NCK2;AKT1;BAIAP2;PTK2;ITPR3
CALR	ITGAV	R-HSA-445144	Signal transduction by L1	0.642278	0.657224	0.0145424	-0.0542138	0.316923	0.768259	0.642278	1	6	0.6	9	NA	NA	NA	NA	NA	NA	NA	NA	NA	MAPK3;MAP2K1;ITGB3;RAC1;ITGB1;PAK1;MAPK1;VAV2;MAP2K2
CALR	LRP1	R-HSA-196854	Metabolism of vitamins and cofactors	0.149982	0.229504	0.0145424	-0.13291	0.431795	0.256286	0.149982	1	12	0.236364	16	NA	NA	NA	NA	NA	NA	NA	NA	NA	LRP8;SDC1;GPC1;SDC4;AGRN;LRP2;APOA4;HSPG2;APOE;APOA1;GPC6;GPC4;APOB;APOA2;GPC3;SDC2
CALR	LRP1	R-HSA-2168880	Scavenging of heme from plasma	0.0768045	0.168025	0.0145424	-0.13291	0.431795	0.256286	0.0768045	1	2	0.151515	3	NA	NA	NA	NA	NA	NA	NA	NA	NA	ALB;APOA1;HPX
CALR	LRP1	R-HSA-2173782	Binding and Uptake of Ligands by Scavenger Receptors	0.0203138	0.0893604	0.0145424	-0.13291	0.431795	0.256286	0.0203138	1	32	0.769697	43	NA	NA	NA	NA	NA	NA	NA	NA	NA	IGHV4-39;IGLV2-11;IGKV1-17;IGHV4-34;IGLV2-23;IGLV2-8;IGHV3-53;IGLV1-51;IGLV1-44;IGHV2-70;IGLV2-14;IGLV3-19;IGHV3-11;IGLC7;IGLV3-25;ALB;IGLV1-40;APOE;IGHV1-2;IGKV4-1;APOA1;IGHV3-48;IGLV3-27;IGKV3-20;APOB;IGLV3-21;IGKV1-16;IGKV1D-16;IGHV3-30;IGLV7-43;IGHV1-46;IGLV1-47;HPX;IGKV3-11;IGLV6-57;IGLV3-1;IGHV3-7;IGKC;IGKV1-5;IGKV3D-20;IGHV3-13;IGHV2-5;IGHV3-23
CALR	LRP1	R-HSA-2187338	Visual phototransduction	0.176099	0.250574	0.0145424	-0.13291	0.431795	0.256286	0.176099	1	13	0.830303	18	NA	NA	NA	NA	NA	NA	NA	NA	NA	LRP8;PRKCA;SDC1;GPC1;SDC4;AGRN;LRP2;APOA4;PRKCQ;HSPG2;APOE;APOA1;GPC6;GPC4;APOB;APOA2;GPC3;SDC2
CALR	LRP1	R-HSA-418594	G alpha (i) signalling events	0.184951	0.257812	0.0145424	-0.13291	0.431795	0.256286	0.184951	1	79	-0.29697	106	NA	NA	NA	NA	NA	NA	NA	NA	NA	GNB4;PDE4A;PRKACA;PPP3CB;GNG11;CCL19;PRKACB;AKR1B10;CXCL10;CXCR4;GNG2;ITPR2;PPP3R1;DHRS3;GNG12;HCAR2;ANXA1;GNB2;CAMK2D;LRP8;CCR6;CXCL16;CXCL1;GNGT2;GNB3;CXCL6;PRKCA;FPR2;SDC1;RETSAT;POMC;GPC1;PPP3CA;LPAR2;SRC;SDC4;AGRN;RBP2;PPP2CB;LRP2;PPP2R1B;CCR1;GNAI2;SAA1;CCL5;PRKCD;MAPK1;S1PR1;GNG10;PSAP;GNB1;GNG4;PRKAR1A;PRKCQ;APOA4;CCL16;LPAR1;HSPG2;CAMK4;PPP2R5D;C3;CCL20;ITPR1;APOE;CXCL9;CCL21;PF4;C5AR1;A…
CALR	LRP1	R-HSA-6806667	Metabolism of fat-soluble vitamins	0.149982	0.229504	0.0145424	-0.13291	0.431795	0.256286	0.149982	1	12	0.236364	16	NA	NA	NA	NA	NA	NA	NA	NA	NA	LRP8;SDC1;GPC1;SDC4;AGRN;LRP2;APOA4;HSPG2;APOE;APOA1;GPC6;GPC4;APOB;APOA2;GPC3;SDC2
CALR	LRP1	R-HSA-975634	Retinoid metabolism and transport	0.149982	0.229504	0.0145424	-0.13291	0.431795	0.256286	0.149982	1	12	0.236364	16	NA	NA	NA	NA	NA	NA	NA	NA	NA	LRP8;SDC1;GPC1;SDC4;AGRN;LRP2;APOA4;HSPG2;APOE;APOA1;GPC6;GPC4;APOB;APOA2;GPC3;SDC2
CALR	SCARF1	R-HSA-2173782	Binding and Uptake of Ligands by Scavenger Receptors	0.032263	0.112681	0.0145424	-0.0109334	0.312137	0.592004	0.032263	1	33	-0.0909091	45	NA	NA	NA	NA	NA	NA	NA	NA	NA	IGHV4-39;IGLV2-11;IGKV1-17;IGHV4-34;IGLV2-23;IGLV2-8;IGHV3-53;IGLV1-51;IGLV1-44;IGHV2-70;HYOU1;IGLV2-14;IGLV3-19;IGHV3-11;IGLC7;IGLV3-25;ALB;IGLV1-40;APOE;IGHV1-2;IGKV4-1;APOA1;IGHV3-48;IGLV3-27;IGKV3-20;APOB;IGLV3-21;HSP90AA1;IGKV1-16;IGKV1D-16;IGHV3-30;IGLV7-43;IGHV1-46;IGLV1-47;IGKV3-11;IGLV6-57;IGLV3-1;IGHV3-7;IGKC;HSPH1;IGKV1-5;IGKV3D-20;IGHV3-13;IGHV2-5;IGHV3-23
CALR	SCARF1	R-HSA-3000484	Scavenging by Class F Receptors	0.167505	0.243383	0.0145424	-0.0109334	0.312137	0.592004	0.167505	1	3	-0.0666667	4	NA	NA	NA	NA	NA	NA	NA	NA	NA	HYOU1;APOB;HSP90AA1;HSPH1
CAMP	EGFR	R-HSA-1227986	Signaling by ERBB2	0.0120308	0.0727415	0.115162	0.55888	0.248547	0.0153649	0.0120308	1	19	-0.00606061	26	NA	NA	NA	NA	NA	NA	NA	NA	NA	AKT3;PTK6;PRKCE;MEMO1;PTPN18;NRG1;PRKCA;PIK3CA;MATK;SHC1;SRC;PIK3R1;DIAPH1;FYN;PRKCD;ERBB2;PLCG1;NRAS;ERBIN;RHOA;AKT2;USP8;SOS1;AKT1;GAB1;CDC37
CAMP	EGFR	R-HSA-1227990	Signaling by ERBB2 in Cancer	0.011335	0.0711123	0.115162	0.55888	0.248547	0.0153649	0.011335	1	7	-0.0787879	10	NA	NA	NA	NA	NA	NA	NA	NA	NA	NRG1;PIK3CA;SHC1;PIK3R1;ERBB2;PLCG1;NRAS;SOS1;GAB1;CDC37
CAMP	EGFR	R-HSA-1236382	Constitutive Signaling by Ligand-Responsive EGFR Cancer Variants	0.0098754	0.0696316	0.115162	0.55888	0.248547	0.0153649	0.0098754	1	6	-0.0787879	9	NA	NA	NA	NA	NA	NA	NA	NA	NA	CBL;PIK3CA;SHC1;PIK3R1;PLCG1;NRAS;SOS1;GAB1;CDC37
CAMP	EGFR	R-HSA-1236394	Signaling by ERBB4	0.0131294	0.0757842	0.115162	0.55888	0.248547	0.0153649	0.0131294	1	7	-0.709091	10	NA	NA	NA	NA	NA	NA	NA	NA	NA	YAP1;NRG1;PIK3CA;SHC1;SRC;PIK3R1;STAT5A;ITCH;NRAS;SOS1
CAMP	EGFR	R-HSA-1250196	SHC1 events in ERBB2 signaling	0.0134686	0.0765544	0.115162	0.55888	0.248547	0.0153649	0.0134686	1	6	0.151515	8	NA	NA	NA	NA	NA	NA	NA	NA	NA	PRKCE;NRG1;PRKCA;SHC1;PRKCD;ERBB2;NRAS;SOS1
CAMP	EGFR	R-HSA-1251932	PLCG1 events in ERBB2 signaling	0.00410593	0.0550561	0.115162	0.55888	0.248547	0.0153649	0.00410593	1	1	0.151515	2	NA	NA	NA	NA	NA	NA	NA	NA	NA	ERBB2;PLCG1
CAMP	EGFR	R-HSA-157118	Signaling by NOTCH	0.000609266	0.0550561	0.115162	0.55888	0.248547	0.0153649	0.000609266	1	28	-0.781818	38	NA	NA	NA	NA	NA	NA	NA	NA	NA	EP300;ST3GAL4;JAG2;TFDP1;E2F3;CUL1;FABP7;NOTCH3;SKP1;CCND1;MYC;PLXND1;NOTCH1;TP53;HES1;ST3GAL6;NUMB;WWC1;ITCH;JAG1;ELF3;NOTCH4;SMAD3;TFDP2;RUNX1;POGLUT1;HIF1A;ACTA2;FLT4;POFUT1;DTX2;AKT1;PBX1;CREB1;RBX1;DLGAP5;GZMB;LFNG
CAMP	EGFR	R-HSA-1643713	Signaling by EGFR in Cancer	0.011335	0.0711123	0.115162	0.55888	0.248547	0.0153649	0.011335	1	7	-0.0787879	10	NA	NA	NA	NA	NA	NA	NA	NA	NA	CBL;PIK3CA;SHC1;PIK3R1;PLCG1;TGFA;NRAS;SOS1;GAB1;CDC37
CAMP	EGFR	R-HSA-177929	Signaling by EGFR	0.0140163	0.0782048	0.115162	0.55888	0.248547	0.0153649	0.0140163	1	21	-0.527273	28	NA	NA	NA	NA	NA	NA	NA	NA	NA	SH3GL3;PAG1;EPS15L1;STAM;SPRY1;STAM2;SH3KBP1;PXN;CBL;PIK3CA;SHC1;ARHGEF7;SRC;PIK3R1;EPS15;HGS;SH3GL1;PLCG1;TGFA;NRAS;EPN1;CDC42;SH3GL2;CSK;PTPN11;SOS1;SPRY2;GAB1
CAMP	EGFR	R-HSA-179812	GRB2 events in EGFR signaling	0.00657459	0.0606111	0.115162	0.55888	0.248547	0.0153649	0.00657459	1	2	-0.0787879	3	NA	NA	NA	NA	NA	NA	NA	NA	NA	TGFA;NRAS;SOS1
CAMP	EGFR	R-HSA-180292	GAB1 signalosome	0.0098754	0.0696316	0.115162	0.55888	0.248547	0.0153649	0.0098754	1	6	0.381818	9	NA	NA	NA	NA	NA	NA	NA	NA	NA	PAG1;PXN;PIK3CA;SRC;PIK3R1;TGFA;CSK;PTPN11;GAB1
CAMP	EGFR	R-HSA-180336	SHC1 events in EGFR signaling	0.00940218	0.0689066	0.115162	0.55888	0.248547	0.0153649	0.00940218	1	3	-0.0787879	4	NA	NA	NA	NA	NA	NA	NA	NA	NA	SHC1;TGFA;NRAS;SOS1
CAMP	EGFR	R-HSA-182971	EGFR downregulation	0.014088	0.0782308	0.115162	0.55888	0.248547	0.0153649	0.014088	1	12	0.381818	16	NA	NA	NA	NA	NA	NA	NA	NA	NA	SH3GL3;EPS15L1;STAM;SPRY1;STAM2;SH3KBP1;CBL;ARHGEF7;EPS15;HGS;SH3GL1;TGFA;EPN1;CDC42;SH3GL2;SPRY2
CAMP	EGFR	R-HSA-1963640	GRB2 events in ERBB2 signaling	0.00940218	0.0689066	0.115162	0.55888	0.248547	0.0153649	0.00940218	1	3	-0.0787879	4	NA	NA	NA	NA	NA	NA	NA	NA	NA	NRG1;ERBB2;NRAS;SOS1
CAMP	EGFR	R-HSA-1963642	PI3K events in ERBB2 signaling	0.0110789	0.0710735	0.115162	0.55888	0.248547	0.0153649	0.0110789	1	3	-0.6	5	NA	NA	NA	NA	NA	NA	NA	NA	NA	NRG1;PIK3CA;PIK3R1;ERBB2;GAB1
CAMP	EGFR	R-HSA-199418	Negative regulation of the PI3K/AKT network	0.00924943	0.0689066	0.115162	0.55888	0.248547	0.0153649	0.00924943	1	40	-0.115152	54	NA	NA	NA	NA	NA	NA	NA	NA	NA	IRAK4;AKT3;PIP5K1A;PDGFRB;LCK;PPP2R5B;PIP5K1C;MAPK3;PIK3AP1;NRG1;PIK3CD;TRAT1;RHOG;PIK3CA;VAV1;IRAK1;RAC1;SRC;PPP2CB;PIK3R1;PPP2R5C;MET;PDGFRA;PPP2R1B;FYN;CD28;MAPK1;ERBB2;FGF2;RAC2;IRS2;TGFA;PPP2R5D;KIT;PIK3CB;PTEN;FRS2;PPP2R1A;IRS1;AKT2;TRAF6;CD19;PIP4K2C;PIP4K2B;PTPN11;PIP4K2A;MYD88;IL33;PPP2R5A;PPP2R5E;AKT1;CD86;GAB1;HGF
CAMP	EGFR	R-HSA-212718	EGFR interacts with phospholipase C-gamma	0.00410593	0.0550561	0.115162	0.55888	0.248547	0.0153649	0.00410593	1	1	-0.272727	2	NA	NA	NA	NA	NA	NA	NA	NA	NA	PLCG1;TGFA
CAMP	EGFR	R-HSA-2179392	EGFR Transactivation by Gastrin	0.00940218	0.0689066	0.115162	0.55888	0.248547	0.0153649	0.00940218	1	3	-0.0787879	4	NA	NA	NA	NA	NA	NA	NA	NA	NA	MMP3;PRKCA;NRAS;SOS1
CAMP	EGFR	R-HSA-2219528	PI3K/AKT Signaling in Cancer	0.00891423	0.0689066	0.115162	0.55888	0.248547	0.0153649	0.00891423	1	29	-0.115152	39	NA	NA	NA	NA	NA	NA	NA	NA	NA	AKT3;LCK;AKT1S1;NR4A1;FOXO3;NRG1;GSK3B;RHOG;PIK3CA;VAV1;GSK3A;RAC1;SRC;PIK3R1;MET;FYN;CD28;ERBB2;PDPK1;FGF2;IRS2;RAC2;TGFA;CASP9;FRS2;BAD;TSC2;MLST8;AKT2;CDKN1B;PTPN11;MTOR;CDKN1A;RPS6KB2;AKT1;CD86;CREB1;GAB1;FOXO1
CAMP	EGFR	R-HSA-2219530	Constitutive Signaling by Aberrant PI3K in Cancer	0.0147006	0.0797258	0.115162	0.55888	0.248547	0.0153649	0.0147006	1	14	-0.321212	19	NA	NA	NA	NA	NA	NA	NA	NA	NA	LCK;NRG1;RHOG;PIK3CA;VAV1;RAC1;SRC;PIK3R1;MET;FYN;CD28;ERBB2;FGF2;RAC2;TGFA;FRS2;PTPN11;CD86;GAB1
CAMP	EGFR	R-HSA-373760	L1CAM interactions	0.00169725	0.0550561	0.115162	0.55888	0.248547	0.0153649	0.00169725	1	18	-0.442424	25	NA	NA	NA	NA	NA	NA	NA	NA	NA	DNM1;AP2A1;DPYSL2;MAPK3;MAP2K1;DNM2;RAC1;PAK1;MAPK1;RPS6KA2;AP2M1;ITGA1;AP2S1;RPS6KA5;VAV2;DNM3;SH3GL2;AP2A2;AP2B1;RPS6KA3;MAP2K2;HSPA8;RPS6KA1;CLTA;CLTC
CAMP	EGFR	R-HSA-416476	G alpha (q) signalling events	0.0100529	0.0697023	0.115162	0.55888	0.248547	0.0153649	0.0100529	1	39	-0.29697	52	NA	NA	NA	NA	NA	NA	NA	NA	NA	DGKA;GNB4;BTK;GNG11;DGKD;ITPR2;PRKCE;F2R;GNG2;ANXA1;DGKQ;MAPK3;GNB2;GNG12;MGLL;PRKCA;GNGT2;GNB3;MMP3;PIK3CA;PIK3R1;DAGLA;PRKCD;MAPK1;RPS6KA2;GNG10;GNB1;GNG4;PRKCQ;GNA14;GNA11;RASGRP1;PRKCH;NRAS;DGKE;ITPR1;DGKH;GRK2;GNB5;GNG7;GNA15;TRPC6;RPS6KA3;SOS1;DGKG;GNAQ;DGKZ;DAGLB;RPS6KA1;CREB1;GNG5;ITPR3
CAMP	EGFR	R-HSA-445144	Signal transduction by L1	0.013039	0.0756231	0.115162	0.55888	0.248547	0.0153649	0.013039	1	5	0.163636	7	NA	NA	NA	NA	NA	NA	NA	NA	NA	MAPK3;MAP2K1;RAC1;PAK1;MAPK1;VAV2;MAP2K2
CAMP	EGFR	R-HSA-5637810	Constitutive Signaling by EGFRvIII	0.0098754	0.0696316	0.115162	0.55888	0.248547	0.0153649	0.0098754	1	6	-0.0787879	9	NA	NA	NA	NA	NA	NA	NA	NA	NA	CBL;PIK3CA;SHC1;PIK3R1;PLCG1;NRAS;SOS1;GAB1;CDC37
CAMP	EGFR	R-HSA-5637812	Signaling by EGFRvIII in Cancer	0.0098754	0.0696316	0.115162	0.55888	0.248547	0.0153649	0.0098754	1	6	-0.0787879	9	NA	NA	NA	NA	NA	NA	NA	NA	NA	CBL;PIK3CA;SHC1;PIK3R1;PLCG1;NRAS;SOS1;GAB1;CDC37
CAMP	EGFR	R-HSA-5637815	Signaling by Ligand-Responsive EGFR Variants in Cancer	0.0098754	0.0696316	0.115162	0.55888	0.248547	0.0153649	0.0098754	1	6	-0.0787879	9	NA	NA	NA	NA	NA	NA	NA	NA	NA	CBL;PIK3CA;SHC1;PIK3R1;PLCG1;NRAS;SOS1;GAB1;CDC37
CAMP	EGFR	R-HSA-5673001	RAF/MAP kinase cascade	0.00450867	0.0550561	0.115162	0.55888	0.248547	0.0153649	0.00450867	1	57	-0.0909091	77	NA	NA	NA	NA	NA	NA	NA	NA	NA	APBB1IP;SPTBN4;JAK1;JAK2;CNKSR1;PPP2R5B;ARRB2;NF1;MAPK3;MAP2K1;CAMK2D;FN1;NRG1;RASGRP4;DLG2;ARRB1;DLG1;SHC1;SRC;PPP2CB;ITGB3;YWHAB;PPP2R5C;MARK3;PPP2R1B;RAP1B;MET;SPTBN2;SPTA1;FYN;VCL;KSR2;RAF1;MAPK1;ARAF;DLG3;ERBB2;FGF2;SPRED1;IRS2;TGFA;NRAS;RASGRP1;PPP2R5D;CUL3;SPTB;RAP1A;FRS2;IQGAP1;IL2RG;PPP2R1A;JAK3;IRS1;BRAP;NCAM1;PPP5C;BRAF;TLN1;CAMK2G;CSK;FGB;FGG;FGA;ITGA2B;PTPRA;SPTBN1;SOS1;MAP2K2;PPP2R5…
CAMP	EGFR	R-HSA-5683057	MAPK family signaling cascades	0.00554843	0.0582164	0.115162	0.55888	0.248547	0.0153649	0.00554843	1	75	-0.0666667	100	NA	NA	NA	NA	NA	NA	NA	NA	NA	APBB1IP;SPTBN4;JAK1;JAK2;CNKSR1;XPO1;PPP2R5B;ARRB2;CDC42EP5;NF1;MAPK3;MAP2K1;CAMK2D;FN1;MAPKAPK5;FOXO3;NRG1;RASGRP4;DLG2;ARRB1;DLG1;MYC;SHC1;RAC1;SRC;PPP2CB;ITGB3;IL3RA;YWHAB;PPP2R5C;MARK3;PPP2R1B;RAP1B;MET;SPTBN2;SPTA1;FYN;VCL;KSR2;CDC42EP2;CSF2RA;RAF1;MAPK1;ARAF;PAK1;DLG3;CDC42EP3;ERBB2;GFRA1;FGF2;SPRED1;IRS2;DNAJB1;TGFA;NRAS;RASGRP1;PPP2R5D;CUL3;SPTB;CCND3;RAP1A;FRS2;CDC42;IQGAP1;IL2RG;HSPB1;P…
CAMP	EGFR	R-HSA-5684996	MAPK1/MAPK3 signaling	0.00559038	0.0584032	0.115162	0.55888	0.248547	0.0153649	0.00559038	1	60	-0.6	80	NA	NA	NA	NA	NA	NA	NA	NA	NA	APBB1IP;SPTBN4;JAK1;JAK2;CNKSR1;PPP2R5B;ARRB2;NF1;MAPK3;MAP2K1;CAMK2D;FN1;NRG1;RASGRP4;DLG2;ARRB1;DLG1;SHC1;SRC;PPP2CB;ITGB3;YWHAB;PPP2R5C;MARK3;PPP2R1B;RAP1B;MET;SPTBN2;SPTA1;FYN;VCL;KSR2;RAF1;MAPK1;ARAF;DLG3;ERBB2;FGF2;SPRED1;IRS2;TGFA;NRAS;RASGRP1;PPP2R5D;CUL3;SPTB;RAP1A;FRS2;IQGAP1;IL2RG;PPP2R1A;JAK3;IRS1;BRAP;NCAM1;PPP5C;BRAF;TLN1;CAMK2G;CSK;FGB;PTPN11;FGG;CDK1;FGA;ITGA2B;PTPRA;SPTBN1;SOS1;M…
CAMP	EGFR	R-HSA-6785631	ERBB2 Regulates Cell Motility	0.0101244	0.0697023	0.115162	0.55888	0.248547	0.0153649	0.0101244	1	3	0.127273	5	NA	NA	NA	NA	NA	NA	NA	NA	NA	MEMO1;NRG1;DIAPH1;ERBB2;RHOA
CAMP	EGFR	R-HSA-6811558	PI5P, PP2A and IER3 Regulate PI3K/AKT Signaling	0.00955792	0.0691472	0.115162	0.55888	0.248547	0.0153649	0.00955792	1	38	-0.236364	51	NA	NA	NA	NA	NA	NA	NA	NA	NA	IRAK4;PIP5K1A;PDGFRB;LCK;PPP2R5B;PIP5K1C;MAPK3;PIK3AP1;NRG1;PIK3CD;TRAT1;RHOG;PIK3CA;VAV1;IRAK1;RAC1;SRC;PPP2CB;PIK3R1;PPP2R5C;MET;PDGFRA;PPP2R1B;FYN;CD28;MAPK1;ERBB2;FGF2;RAC2;IRS2;TGFA;PPP2R5D;KIT;PIK3CB;FRS2;PPP2R1A;IRS1;TRAF6;CD19;PIP4K2C;PIP4K2B;PTPN11;PIP4K2A;MYD88;IL33;PPP2R5A;PPP2R5E;AKT1;CD86;GAB1;HGF
CAMP	EGFR	R-HSA-881907	Gastrin-CREB signalling pathway via PKC and MAPK	0.00104671	0.0550561	0.115162	0.55888	0.248547	0.0153649	0.00104671	1	7	-0.430303	10	NA	NA	NA	NA	NA	NA	NA	NA	NA	MAPK3;MMP3;PRKCA;RPS6KA2;MAPK1;NRAS;RPS6KA3;SOS1;RPS6KA1;CREB1
CAMP	EGFR	R-HSA-8847993	ERBB2 Activates PTK6 Signaling	0.0133974	0.0763289	0.115162	0.55888	0.248547	0.0153649	0.0133974	1	2	0.369697	3	NA	NA	NA	NA	NA	NA	NA	NA	NA	PTK6;NRG1;ERBB2
CAMP	EGFR	R-HSA-8848021	Signaling by PTK6	0.0097229	0.0696316	0.115162	0.55888	0.248547	0.0153649	0.0097229	1	20	-0.648485	27	NA	NA	NA	NA	NA	NA	NA	NA	NA	KHDRBS1;PTK6;PXN;NRG1;GPNMB;CBL;CCND1;SFPQ;RASA1;CDK2;RAC1;DOK1;ERBB2;STAT3;BCAR1;LRRK2;NRAS;ARHGAP35;RHOA;ARAP1;STAP2;CDKN1B;KHDRBS2;HIF1A;AKT1;CDK4;KHDRBS3
CAMP	EGFR	R-HSA-8856825	Cargo recognition for clathrin-mediated endocytosis	0.0147027	0.0797258	0.115162	0.55888	0.248547	0.0153649	0.0147027	1	45	0.163636	60	NA	NA	NA	NA	NA	NA	NA	NA	NA	REPS1;NECAP1;SGIP1;ITSN2;SH3GL3;AP2A1;CD4;EPS15L1;ARRB2;CD3D;PICALM;CD3G;SCARB2;STAM;STAM2;SH3KBP1;TFRC;CFTR;CLTCL1;CBL;TGOLN2;FCHO1;ARRB1;STON1;SYT1;EPN2;AAK1;STON2;LRP2;LDLR;NECAP2;EPS15;FCHO2;HGS;SH3GL1;WNT5A;VAMP3;DVL2;AP2M1;VAMP8;TGFA;LDLRAP1;EPN1;IL7R;AP2S1;DAB2;APOB;SH3GL2;IGF2R;CLTB;AP2A2;VAMP4;AP2B1;VAMP7;ITSN1;M6PR;CLTA;CLTC;REPS2;ADRB2
CAMP	EGFR	R-HSA-8856828	Clathrin-mediated endocytosis	0.00490459	0.055073	0.115162	0.55888	0.248547	0.0153649	0.00490459	1	79	-0.0424242	106	NA	NA	NA	NA	NA	NA	NA	NA	NA	PACSIN1;REPS1;FNBP1;DNM1;NECAP1;SNX9;SGIP1;ITSN2;SH3GL3;ACTR2;AP2A1;CTTN;CD4;TRIP10;EPS15L1;GAK;WASL;ARRB2;CD3D;PIP5K1C;PICALM;ARPC5;CD3G;SCARB2;STAM;STAM2;SYNJ1;SH3KBP1;ACTR3;CFTR;TFRC;FNBP1L;GAPVD1;CLTCL1;CBL;TGOLN2;AGFG1;PACSIN2;HIP1R;FCHO1;HIP1;ARRB1;STON1;SYT1;EPN2;DNM2;AAK1;SYNJ2;ARPC1A;STON2;LRP2;LDLR;NECAP2;EPS15;ARPC2;FCHO2;HGS;SH3GL1;WNT5A;VAMP3;DVL2;AP2M1;VAMP8;TGFA;LDLRAP1;COPS7B;SNX1…
CAMP	EGFR	R-HSA-8857538	PTK6 promotes HIF1A stabilization	0.010184	0.0697023	0.115162	0.55888	0.248547	0.0153649	0.010184	1	3	-0.030303	4	NA	NA	NA	NA	NA	NA	NA	NA	NA	PTK6;GPNMB;LRRK2;HIF1A
CAMP	EGFR	R-HSA-8863795	Downregulation of ERBB2 signaling	0.00480328	0.0550561	0.115162	0.55888	0.248547	0.0153649	0.00480328	1	7	-0.115152	10	NA	NA	NA	NA	NA	NA	NA	NA	NA	AKT3;PTPN18;NRG1;MATK;ERBB2;ERBIN;AKT2;USP8;AKT1;CDC37
CAMP	EGFR	R-HSA-8864260	Transcriptional regulation by the AP-2 (TFAP2) family of transcription factors	0.011335	0.0711123	0.115162	0.55888	0.248547	0.0153649	0.011335	1	7	-0.575758	10	NA	NA	NA	NA	NA	NA	NA	NA	NA	TFAP2C;MYC;MYBL2;HSPD1;ERBB2;TGFA;KIT;APOE;NOP2;CDKN1A
CAMP	EGFR	R-HSA-8866910	TFAP2 (AP-2) family regulates transcription of growth factors and their receptors	0.00940218	0.0689066	0.115162	0.55888	0.248547	0.0153649	0.00940218	1	3	0.381818	4	NA	NA	NA	NA	NA	NA	NA	NA	NA	TFAP2C;ERBB2;TGFA;KIT
CAMP	EGFR	R-HSA-8939211	ESR-mediated signaling	0.0139584	0.0782048	0.115162	0.55888	0.248547	0.0153649	0.0139584	1	55	0.0909091	74	NA	NA	NA	NA	NA	NA	NA	NA	NA	EP300;CHD1;GNB4;PRKCZ;STAG2;AKT3;GNG11;ELK1;POLR2I;GNG2;GPAM;POLR2H;GNB2;GNG12;FOXO3;KDM4B;MAPK3;AXIN1;CCND1;GNGT2;GNB3;POLR2D;NOS3;PIK3CA;ATF2;MYC;MMP9;FOS;POLR2E;MMP2;SRC;POLR2F;SPHK1;BCL2;PIK3R1;POLR2A;POLR2B;MAPK1;GNG10;GNB1;GNG4;PPID;FKBP5;PTGES3;POLR2G;PDPK1;TGFA;NRAS;POLR2K;KAT5;CAV1;TBP;POLR2L;GREB1;HSPB1;POLR2C;AKT2;GNB5;PPP5C;GNG7;CDKN1B;RUNX1;CBFB;TFF3;FKBP4;HDAC1;JUN;KPNA2;HSP90AB1;AK…
CAMP	EGFR	R-HSA-9006927	Signaling by Non-Receptor Tyrosine Kinases	0.0097229	0.0696316	0.115162	0.55888	0.248547	0.0153649	0.0097229	1	20	-0.648485	27	NA	NA	NA	NA	NA	NA	NA	NA	NA	KHDRBS1;PTK6;PXN;NRG1;GPNMB;CBL;CCND1;SFPQ;RASA1;CDK2;RAC1;DOK1;ERBB2;STAT3;BCAR1;LRRK2;NRAS;ARHGAP35;RHOA;ARAP1;STAP2;CDKN1B;KHDRBS2;HIF1A;AKT1;CDK4;KHDRBS3
CAMP	EGFR	R-HSA-9006931	Signaling by Nuclear Receptors	0.0108739	0.0704732	0.115162	0.55888	0.248547	0.0153649	0.0108739	1	73	-0.115152	98	NA	NA	NA	NA	NA	NA	NA	NA	NA	EP300;FABP6;CHD1;GNB4;PRKCZ;STAG2;AKT3;GNG11;CRABP1;ELK1;POLR2I;GNG2;DHRS3;GPAM;PDHX;POLR2H;GNB2;GNG12;FOXO3;KDM4B;MAPK3;ADH1A;AXIN1;CCND1;GNGT2;GNB3;POLR2D;NOS3;PIK3CA;ATF2;MYC;PLIN1;FABP5;MMP9;FOS;POLR2E;MMP2;SRC;CRABP2;POLR2F;SPHK1;BCL2;PIK3R1;POLR2A;ABCA1;POLR2B;MAPK1;GNG10;GNB1;GNG4;DLAT;ALDH1A2;PPID;FKBP5;PTGES3;POLR2G;DHRS9;PDPK1;CPT1A;TGFA;NRAS;POLR2K;KAT5;CAV1;SDR16C5;TBP;PDHB;POLR2L;GRE…
CAMP	EGFR	R-HSA-9009391	Extra-nuclear estrogen signaling	0.0151431	0.0803175	0.115162	0.55888	0.248547	0.0153649	0.0151431	1	26	-0.0787879	35	NA	NA	NA	NA	NA	NA	NA	NA	NA	GNB4;PRKCZ;AKT3;GNG11;ELK1;GNG2;GNB2;GNG12;FOXO3;MAPK3;CCND1;GNGT2;GNB3;NOS3;PIK3CA;FOS;SRC;SPHK1;PIK3R1;MAPK1;GNG10;GNB1;GNG4;PDPK1;TGFA;NRAS;CAV1;AKT2;GNB5;GNG7;CDKN1B;AKT1;CREB1;GNG5;PTK2
CAMP	EGFR	R-HSA-9012852	Signaling by NOTCH3	0.0122957	0.0737357	0.115162	0.55888	0.248547	0.0153649	0.0122957	1	7	-0.527273	10	NA	NA	NA	NA	NA	NA	NA	NA	NA	JAG2;FABP7;NOTCH3;PLXND1;HES1;NOTCH1;WWC1;JAG1;PBX1;DLGAP5
CAMP	EGFR	R-HSA-9013507	NOTCH3 Activation and Transmission of Signal to the Nucleus	0.0133974	0.0763289	0.115162	0.55888	0.248547	0.0153649	0.0133974	1	2	-0.00606061	3	NA	NA	NA	NA	NA	NA	NA	NA	NA	JAG2;NOTCH3;JAG1
CAMP	EGFR	R-HSA-9607240	FLT3 Signaling	0.00522599	0.056049	0.115162	0.55888	0.248547	0.0153649	0.00522599	1	65	-0.0666667	87	NA	NA	NA	NA	NA	NA	NA	NA	NA	APBB1IP;SPTBN4;JAK1;JAK2;CNKSR1;PPP2R5B;ARRB2;NF1;MAPK3;MAP2K1;CAMK2D;FN1;NRG1;RASGRP4;DLG2;PIK3CA;ARRB1;DLG1;SHC1;SRC;PPP2CB;ITGB3;PIK3R1;YWHAB;PPP2R5C;MARK3;PPP2R1B;RAP1B;MET;SPTBN2;SPTA1;FYN;VCL;KSR2;RAF1;MAPK1;ARAF;DLG3;ERBB2;STAT5A;PDPK1;FGF2;SPRED1;IRS2;TGFA;NRAS;RASGRP1;PPP2R5D;CUL3;SPTB;RAP1A;FRS2;IQGAP1;IL2RG;PPP2R1A;JAK3;IRS1;BRAP;NCAM1;GAB2;AKT2;PPP5C;BRAF;TLN1;CAMK2G;CSK;FGB;PTPN11;FG…
CAMP	EGFR	R-HSA-9634638	Estrogen-dependent nuclear events downstream of ESR-membrane signaling	0.00480328	0.0550561	0.115162	0.55888	0.248547	0.0153649	0.00480328	1	7	-0.115152	10	NA	NA	NA	NA	NA	NA	NA	NA	NA	AKT3;ELK1;FOXO3;CCND1;FOS;TGFA;AKT2;CDKN1B;AKT1;CREB1
CAMP	EGFR	R-HSA-9664565	Signaling by ERBB2 KD Mutants	0.011335	0.0711123	0.115162	0.55888	0.248547	0.0153649	0.011335	1	7	-0.0787879	10	NA	NA	NA	NA	NA	NA	NA	NA	NA	NRG1;PIK3CA;SHC1;PIK3R1;ERBB2;PLCG1;NRAS;SOS1;GAB1;CDC37
CAMP	EGFR	R-HSA-9665348	Signaling by ERBB2 ECD mutants	0.0098754	0.0696316	0.115162	0.55888	0.248547	0.0153649	0.0098754	1	6	-0.0787879	9	NA	NA	NA	NA	NA	NA	NA	NA	NA	PIK3CA;SHC1;PIK3R1;ERBB2;PLCG1;NRAS;SOS1;GAB1;CDC37
CAMP	EGFR	R-HSA-9665686	Signaling by ERBB2 TMD/JMD mutants	0.010556	0.0698484	0.115162	0.55888	0.248547	0.0153649	0.010556	1	5	-0.0787879	7	NA	NA	NA	NA	NA	NA	NA	NA	NA	NRG1;SHC1;ERBB2;PLCG1;NRAS;SOS1;CDC37
CAMP	FPR2	R-HSA-373076	Class A/1 (Rhodopsin-like receptors)	0.380544	0.423342	0.115162	-0.0497172	0.479658	0.571601	0.380544	1	1	0.284848	2	NA	NA	NA	NA	NA	NA	NA	NA	NA	ANXA1;SAA1
CAMP	FPR2	R-HSA-375276	Peptide ligand-binding receptors	0.380544	0.423342	0.115162	-0.0497172	0.479658	0.571601	0.380544	1	1	0.284848	2	NA	NA	NA	NA	NA	NA	NA	NA	NA	ANXA1;SAA1
CAMP	FPR2	R-HSA-416476	G alpha (q) signalling events	0.290743	0.346044	0.115162	-0.0497172	0.479658	0.571601	0.290743	1	39	-0.030303	52	NA	NA	NA	NA	NA	NA	NA	NA	NA	DGKA;GNB4;BTK;GNG11;GNG2;DGKD;ITPR2;PRKCE;F2R;GNB2;GNG12;ANXA1;DGKQ;MAPK3;GNB3;GNGT2;MGLL;PRKCA;MMP3;DAGLA;SAA1;PRKCD;MAPK1;RPS6KA2;GNG4;GNG10;GNB1;GNA14;GNA11;PRKCQ;RASGRP1;PRKCH;NRAS;DGKE;ITPR1;DGKH;GRK2;GNB5;GNG7;GNA15;TRPC6;RPS6KA3;GNAQ;DGKG;SOS1;DGKZ;DAGLB;RPS6KA1;CREB1;GNG5;EGFR;ITPR3
CAMP	FPR2	R-HSA-418594	G alpha (i) signalling events	0.412501	0.451725	0.115162	-0.0497172	0.479658	0.571601	0.412501	1	79	0.175758	106	NA	NA	NA	NA	NA	NA	NA	NA	NA	GNB4;PDE4A;PRKACA;PPP3CB;GNG11;CCL19;PRKACB;GNG2;AKR1B10;CXCL10;CXCR4;ITPR2;PPP3R1;DHRS3;GNB2;GNG12;ANXA1;HCAR2;CAMK2D;LRP8;GNB3;GNGT2;CCR6;CXCL16;CXCL1;CXCL6;PRKCA;SDC1;RETSAT;POMC;GPC1;PPP3CA;LPAR2;SRC;SDC4;AGRN;RBP2;PPP2CB;LRP2;PPP2R1B;CCR1;SAA1;GNAI2;CCL5;PRKCD;MAPK1;GNG4;GNG10;GNB1;S1PR1;PSAP;PRKAR1A;PRKCQ;APOA4;CCL16;LPAR1;HSPG2;CAMK4;PPP2R5D;C3;CCL20;ITPR1;APOE;CXCL9;CCL21;PF4;C5AR1;APOA1;…
CAMP	FPR2	R-HSA-444473	Formyl peptide receptors bind formyl peptides and many other ligands	0.380544	0.423342	0.115162	-0.0497172	0.479658	0.571601	0.380544	1	1	0.284848	2	NA	NA	NA	NA	NA	NA	NA	NA	NA	ANXA1;SAA1
CAMP	FPR2	R-HSA-500792	GPCR ligand binding	0.551395	0.575054	0.115162	-0.0497172	0.479658	0.571601	0.551395	1	13	0.0909091	18	NA	NA	NA	NA	NA	NA	NA	NA	NA	GNB4;GNG11;GNG2;F2R;GNB2;GNG12;ANXA1;GNB3;GNGT2;FZD1;SAA1;GNG4;GNG10;GNB1;GNB5;GNG7;NTS;GNG5
CAMP	IGF1R	R-HSA-2404192	Signaling by Type 1 Insulin-like Growth Factor 1 Receptor (IGF1R)	0.128337	0.215713	0.115162	-0.123354	-0.0974359	0.72802	0.128337	1	10	0.321212	14	NA	NA	NA	NA	NA	NA	NA	NA	NA	FGF1;IRS2;PDPK1;FGF2;NRAS;FRS2;IRS1;GAB2;AKT2;PTPN11;SOS1;IGF1;PDE3B;GAB1
CAMP	IGF1R	R-HSA-2428924	IGF1R signaling cascade	0.128337	0.215713	0.115162	-0.123354	-0.0974359	0.72802	0.128337	1	10	0.321212	14	NA	NA	NA	NA	NA	NA	NA	NA	NA	FGF1;IRS2;PDPK1;FGF2;NRAS;FRS2;IRS1;GAB2;AKT2;PTPN11;SOS1;IGF1;PDE3B;GAB1
CAMP	IGF1R	R-HSA-2428928	IRS-related events triggered by IGF1R	0.128337	0.215713	0.115162	-0.123354	-0.0974359	0.72802	0.128337	1	10	0.321212	14	NA	NA	NA	NA	NA	NA	NA	NA	NA	FGF1;IRS2;PDPK1;FGF2;NRAS;FRS2;IRS1;GAB2;AKT2;PTPN11;SOS1;IGF1;PDE3B;GAB1
CAMP	P2RX7	R-HSA-418346	Platelet homeostasis	0.277259	0.333607	0.115162	0.184678	-0.122735	0.455099	0.277259	1	35	0.0545455	47	NA	NA	NA	NA	NA	NA	NA	NA	NA	ATP2A3;PAFAH2;GNB4;GUCY1A1;GNG11;PPP2R5B;ITPR2;GNG2;P2RX4;ATP2A2;GNB2;GNG12;LRP8;GNGT2;GNB3;PPP2CB;ORAI2;P2RX1;PPP2R5C;PECAM1;SRI;ATP2B1;PDE2A;GNG4;GNB1;GNG10;SLC8A1;GUCY1B1;ITPR1;PLA2G4A;STIM1;PPP2R1A;GNB5;ATP2B4;KCNMA1;MAPK14;APOB;GNG7;GUCY1A2;TRPC6;PDE1A;PDE1B;PRKG2;ORAI1;PDE5A;GNG5;ITPR3
CAMP	P2RX7	R-HSA-418360	Platelet calcium homeostasis	0.245108	0.307068	0.115162	0.184678	-0.122735	0.455099	0.245108	1	9	-0.418182	12	NA	NA	NA	NA	NA	NA	NA	NA	NA	ATP2A3;P2RX4;ATP2A2;ORAI2;P2RX1;SRI;ATP2B1;SLC8A1;STIM1;ATP2B4;TRPC6;ORAI1
CCL19	CCRL2	R-HSA-500792	GPCR ligand binding	0.615897	0.632908	0.357524	-0.0334707	0.04	0.72802	0.615897	1	3	0.393939	4	0	0	0	NA	NA	NA	NA	NA	NA	F2R;ANXA1;FZD1;NTS
CCL5	CCR1	R-HSA-418594	G alpha (i) signalling events	0.233282	0.296398	0.181585	0.184885	0.461197	0.323259	0.233282	1	79	0.50303	106	NA	NA	NA	NA	NA	NA	NA	NA	NA	GNB4;PDE4A;PRKACA;PPP3CB;GNG11;CCL19;PRKACB;GNG2;AKR1B10;CXCL10;CXCR4;ITPR2;PPP3R1;DHRS3;GNB2;GNG12;HCAR2;ANXA1;CAMK2D;LRP8;GNB3;GNGT2;CCR6;CXCL16;CXCL1;CXCL6;PRKCA;FPR2;SDC1;RETSAT;APP;POMC;GPC1;PPP3CA;LPAR2;SRC;SDC4;AGRN;RBP2;PPP2CB;LRP2;PPP2R1B;GNAI2;SAA1;PRKCD;MAPK1;GNG4;GNG10;GNB1;S1PR1;PSAP;PRKAR1A;PRKCQ;APOA4;CCL16;LPAR1;HSPG2;CAMK4;PPP2R5D;C3;CCL20;ITPR1;APOE;CXCL9;CCL21;PF4;C5AR1;APOA1;G…
CCL5	CCR1	R-HSA-500792	GPCR ligand binding	0.311831	0.364155	0.181585	0.184885	0.461197	0.323259	0.311831	1	13	-0.333333	18	NA	NA	NA	NA	NA	NA	NA	NA	NA	GNB4;GNG11;GNG2;F2R;GNB2;GNG12;ANXA1;GNB3;GNGT2;FZD1;GNG4;GNG10;GNB1;CCL16;GNB5;GNG7;NTS;GNG5
CCL5	SDC1	R-HSA-1630316	Glycosaminoglycan metabolism	0.211026	0.2795	0.181585	-0.108471	-0.0523077	0.406011	0.211026	1	45	0.0909091	60	NA	NA	NA	NA	NA	NA	NA	NA	NA	HYAL1;SLC35B3;HS2ST1;ARSB;B4GALT3;ST3GAL4;B4GALT1;FMOD;OGN;CHST7;B4GALT7;CHSY1;CHST14;BGN;IDS;CSGALNACT2;CHPF2;GLB1;ACAN;GPC1;PRELP;SGSH;DCN;SDC4;AGRN;OMD;GLB1L;ST3GAL6;PAPSS2;PAPSS1;CSPG4;CHST12;VCAN;NDST1;B4GALT4;EXT1;HSPG2;CHST15;ST3GAL1;HGSNAT;GUSB;GPC6;GPC4;LUM;HS6ST2;CHST3;CHST11;HS6ST1;HEXA;B4GAT1;HEXB;B3GALT6;IDUA;GPC3;B4GALT5;SDC2;UST;GNS;SLC35B2;NAGLU
CCL5	SDC1	R-HSA-1638091	Heparan sulfate/heparin (HS-GAG) metabolism	0.319228	0.370023	0.181585	-0.108471	-0.0523077	0.406011	0.319228	1	17	-0.709091	23	NA	NA	NA	NA	NA	NA	NA	NA	NA	B4GALT7;BGN;IDS;GLB1;GPC1;SGSH;SDC4;AGRN;DCN;GLB1L;CSPG4;VCAN;HSPG2;EXT1;HGSNAT;GUSB;GPC6;GPC4;B3GALT6;IDUA;GPC3;SDC2;NAGLU
CCL5	SDC1	R-HSA-1793185	Chondroitin sulfate/dermatan sulfate metabolism	0.347669	0.394847	0.181585	-0.108471	-0.0523077	0.406011	0.347669	1	12	-0.563636	17	NA	NA	NA	NA	NA	NA	NA	NA	NA	B4GALT7;CHSY1;BGN;CSGALNACT2;CHPF2;GPC1;DCN;AGRN;SDC4;CSPG4;VCAN;HSPG2;GPC6;GPC4;B3GALT6;GPC3;SDC2
CCL5	SDC1	R-HSA-196854	Metabolism of vitamins and cofactors	0.202697	0.27212	0.181585	-0.108471	-0.0523077	0.406011	0.202697	1	12	0.248485	16	NA	NA	NA	NA	NA	NA	NA	NA	NA	LRP8;GPC1;SDC4;AGRN;LRP2;APOA4;HSPG2;APOE;APOA1;GPC6;GPC4;APOB;APOC3;APOA2;GPC3;SDC2
CCL5	SDC1	R-HSA-1971475	A tetrasaccharide linker sequence is required for GAG synthesis	0.250558	0.311875	0.181585	-0.108471	-0.0523077	0.406011	0.250558	1	10	-0.709091	14	NA	NA	NA	NA	NA	NA	NA	NA	NA	B4GALT7;BGN;GPC1;AGRN;DCN;SDC4;CSPG4;VCAN;HSPG2;GPC6;GPC4;B3GALT6;GPC3;SDC2
CCL5	SDC1	R-HSA-2022928	HS-GAG biosynthesis	0.19245	0.264454	0.181585	-0.108471	-0.0523077	0.406011	0.19245	1	6	0.272727	8	NA	NA	NA	NA	NA	NA	NA	NA	NA	GPC1;SDC4;AGRN;HSPG2;GPC6;GPC4;GPC3;SDC2
CCL5	SDC1	R-HSA-2024096	HS-GAG degradation	0.237603	0.300703	0.181585	-0.108471	-0.0523077	0.406011	0.237603	1	12	0.272727	16	NA	NA	NA	NA	NA	NA	NA	NA	NA	IDS;GLB1;GPC1;SGSH;AGRN;SDC4;GLB1L;HSPG2;HGSNAT;GUSB;GPC6;GPC4;IDUA;GPC3;SDC2;NAGLU
CCL5	SDC1	R-HSA-202733	Cell surface interactions at the vascular wall	0.0497991	0.136179	0.181585	-0.108471	-0.0523077	0.406011	0.0497991	1	51	0.00606061	68	NA	NA	NA	NA	NA	NA	NA	NA	NA	IGHV4-39;IGLV2-11;IGKV1-17;ITGA6;LCK;IGHV4-34;ITGAV;ITGA4;IGLV2-23;FN1;IGLV2-8;IGHV3-53;IGLV1-51;IGLV1-44;ATP1B3;ATP1B1;SLC3A2;INPP5D;ITGAL;IGHV2-70;ITGB3;SHC1;LYN;IGLV2-14;PECAM1;ITGB1;FYN;PROCR;IGLV3-19;PLCG1;IGHV3-11;IGLC7;NRAS;IGLV3-25;GP6;IGLV1-40;ITGA5;IGKV4-1;IGHV1-2;IGHV3-48;IGLV3-27;IGKV3-20;APOB;IGLV3-21;SLC7A7;IGHM;IGKV1-16;IGKV1D-16;PTPN11;IGHV3-30;IGLV7-43;IGHV1-46;IGLV1-47;ATP1B2;SO…
CCL5	SDC1	R-HSA-2187338	Visual phototransduction	0.204462	0.273818	0.181585	-0.108471	-0.0523077	0.406011	0.204462	1	13	0.272727	18	NA	NA	NA	NA	NA	NA	NA	NA	NA	LRP8;PRKCA;GPC1;SDC4;AGRN;LRP2;APOA4;PRKCQ;HSPG2;APOE;APOA1;GPC6;GPC4;APOB;APOC3;APOA2;GPC3;SDC2
CCL5	SDC1	R-HSA-3000170	Syndecan interactions	0.379412	0.422666	0.181585	-0.108471	-0.0523077	0.406011	0.379412	1	7	0.187879	10	NA	NA	NA	NA	NA	NA	NA	NA	NA	ITGB4;ITGA6;ITGA2;THBS1;ITGAV;ITGB3;ITGB1;FGF2;ITGB5;VTN
CCL5	SDC1	R-HSA-3000171	Non-integrin membrane-ECM interactions	0.379412	0.422666	0.181585	-0.108471	-0.0523077	0.406011	0.379412	1	7	0.187879	10	NA	NA	NA	NA	NA	NA	NA	NA	NA	ITGB4;ITGA6;ITGA2;THBS1;ITGAV;ITGB3;ITGB1;FGF2;ITGB5;VTN
CCL5	SDC1	R-HSA-3560782	Diseases associated with glycosaminoglycan metabolism	0.368007	0.412335	0.181585	-0.108471	-0.0523077	0.406011	0.368007	1	15	-0.563636	21	NA	NA	NA	NA	NA	NA	NA	NA	NA	FMOD;OGN;CHSY1;BGN;ACAN;GPC1;PRELP;DCN;AGRN;SDC4;OMD;CSPG4;VCAN;EXT1;HSPG2;GPC6;GPC4;LUM;B3GALT6;GPC3;SDC2
CCL5	SDC1	R-HSA-3560783	Defective B4GALT7 causes EDS, progeroid type	0.279216	0.335378	0.181585	-0.108471	-0.0523077	0.406011	0.279216	1	9	-0.709091	12	NA	NA	NA	NA	NA	NA	NA	NA	NA	BGN;GPC1;SDC4;AGRN;DCN;CSPG4;VCAN;HSPG2;GPC6;GPC4;GPC3;SDC2
CCL5	SDC1	R-HSA-3560801	Defective B3GAT3 causes JDSSDHD	0.279216	0.335378	0.181585	-0.108471	-0.0523077	0.406011	0.279216	1	9	-0.709091	12	NA	NA	NA	NA	NA	NA	NA	NA	NA	BGN;GPC1;AGRN;DCN;SDC4;CSPG4;VCAN;HSPG2;GPC6;GPC4;GPC3;SDC2
CCL5	SDC1	R-HSA-3656237	Defective EXT2 causes exostoses 2	0.19245	0.264454	0.181585	-0.108471	-0.0523077	0.406011	0.19245	1	6	0.272727	8	NA	NA	NA	NA	NA	NA	NA	NA	NA	GPC1;SDC4;AGRN;HSPG2;GPC6;GPC4;GPC3;SDC2
CCL5	SDC1	R-HSA-3656253	Defective EXT1 causes exostoses 1, TRPS2 and CHDS	0.19245	0.264454	0.181585	-0.108471	-0.0523077	0.406011	0.19245	1	6	0.272727	8	NA	NA	NA	NA	NA	NA	NA	NA	NA	GPC1;SDC4;AGRN;HSPG2;GPC6;GPC4;GPC3;SDC2
CCL5	SDC1	R-HSA-3781865	Diseases of glycosylation	0.268106	0.327156	0.181585	-0.108471	-0.0523077	0.406011	0.268106	1	63	0.236364	85	NA	NA	NA	NA	NA	NA	NA	NA	NA	ADAMTS4;ADAMTSL1;ADAMTS8;THSD1;THSD4;GNE;B4GALT1;ADAMTSL4;ADAMTS7;FMOD;OGN;B4GALT7;THBS1;CHSY1;ALG1;BGN;DPAGT1;ADAMTS15;GLB1;ACAN;MUC16;NOTCH3;B3GLCT;ADAMTS5;GPC1;MUC13;PRELP;DCN;AGRN;SDC4;ALG3;MUC5B;OMD;ALG13;NEU1;NOTCH1;CSPG4;ADAMTS13;MUC1;VCAN;ALG6;PGM1;ALG12;CTSA;EXT1;ALG11;MPDU1;HSPG2;CFP;ADAMTSL2;ADAMTS1;NOTCH4;ALG8;GALE;POMT1;GPC6;SPON2;ALG2;MGAT2;GPC4;THBS2;SPON1;MUC5AC;SEMA5A;LUM;ADAMTS2…
CCL5	SDC1	R-HSA-418594	G alpha (i) signalling events	0.293002	0.348304	0.181585	-0.108471	-0.0523077	0.406011	0.293002	1	79	0.0787879	106	NA	NA	NA	NA	NA	NA	NA	NA	NA	GNB4;PDE4A;PRKACA;PPP3CB;GNG11;CCL19;PRKACB;AKR1B10;CXCL10;CXCR4;GNG2;ITPR2;PPP3R1;DHRS3;GNG12;HCAR2;ANXA1;GNB2;CAMK2D;LRP8;CCR6;CXCL16;CXCL1;GNGT2;GNB3;CXCL6;PRKCA;FPR2;RETSAT;APP;POMC;GPC1;PPP3CA;LPAR2;SRC;SDC4;AGRN;RBP2;PPP2CB;LRP2;PPP2R1B;CCR1;GNAI2;SAA1;PRKCD;MAPK1;S1PR1;GNG10;PSAP;GNB1;GNG4;PRKAR1A;APOA4;PRKCQ;CCL16;LPAR1;HSPG2;CAMK4;PPP2R5D;C3;CCL20;APOE;ITPR1;APOA1;CXCL9;CCL21;PF4;C5AR1;G…
CCL5	SDC1	R-HSA-4420332	Defective B3GALT6 causes EDSP2 and SEMDJL1	0.279216	0.335378	0.181585	-0.108471	-0.0523077	0.406011	0.279216	1	9	-0.709091	12	NA	NA	NA	NA	NA	NA	NA	NA	NA	BGN;GPC1;DCN;AGRN;SDC4;CSPG4;VCAN;HSPG2;GPC6;GPC4;GPC3;SDC2
CCL5	SDC1	R-HSA-5668914	Diseases of metabolism	0.0337441	0.114863	0.181585	-0.108471	-0.0523077	0.406011	0.0337441	1	81	0.0181818	108	NA	NA	NA	NA	NA	NA	NA	NA	NA	HYAL1;ADAMTS4;ADAMTSL1;ADAMTS8;THSD1;THSD4;PC;GNE;ARSB;B4GALT1;ADAMTSL4;ADAMTS7;FMOD;OGN;B4GALT7;THBS1;CHSY1;ALG1;BGN;DPAGT1;IDS;ADAMTS15;ACACA;GLB1;HLCS;ACAN;MUC16;NOTCH3;B3GLCT;ADAMTS5;GPC1;MUC13;PRELP;SGSH;DCN;AGRN;SDC4;ALG3;MUC5B;OMD;ALG13;PAPSS2;NEU1;NOTCH1;CSPG4;ADAMTS13;MUC1;VCAN;ALG6;PGM1;ALG12;CTSA;GYS1;EXT1;ALG11;MPDU1;HSPG2;CFP;ADAMTSL2;HGSNAT;ADAMTS1;NOTCH4;RPIA;ALG8;GUSB;GALE;POMT1;G…
CCL5	SDC1	R-HSA-6806667	Metabolism of fat-soluble vitamins	0.202697	0.27212	0.181585	-0.108471	-0.0523077	0.406011	0.202697	1	12	0.248485	16	NA	NA	NA	NA	NA	NA	NA	NA	NA	LRP8;GPC1;SDC4;AGRN;LRP2;APOA4;HSPG2;APOE;APOA1;GPC6;GPC4;APOB;APOC3;APOA2;GPC3;SDC2
CCL5	SDC1	R-HSA-975634	Retinoid metabolism and transport	0.202697	0.27212	0.181585	-0.108471	-0.0523077	0.406011	0.202697	1	12	0.248485	16	NA	NA	NA	NA	NA	NA	NA	NA	NA	LRP8;GPC1;SDC4;AGRN;LRP2;APOA4;HSPG2;APOE;APOA1;GPC6;GPC4;APOB;APOC3;APOA2;GPC3;SDC2
CCL5	SDC4	R-HSA-1630316	Glycosaminoglycan metabolism	0.189048	0.261558	0.181585	0.205899	0.0632479	0.363726	0.189048	1	45	-0.212121	60	NA	NA	NA	NA	NA	NA	NA	NA	NA	HYAL1;SLC35B3;HS2ST1;ARSB;B4GALT3;ST3GAL4;B4GALT1;FMOD;OGN;CHST7;B4GALT7;CHSY1;CHST14;BGN;IDS;CSGALNACT2;CHPF2;GLB1;ACAN;SDC1;GPC1;PRELP;SGSH;DCN;AGRN;OMD;GLB1L;ST3GAL6;PAPSS2;PAPSS1;CSPG4;CHST12;VCAN;NDST1;B4GALT4;EXT1;HSPG2;CHST15;ST3GAL1;HGSNAT;GUSB;GPC6;GPC4;LUM;HS6ST2;CHST3;CHST11;HS6ST1;HEXA;B4GAT1;HEXB;B3GALT6;IDUA;GPC3;B4GALT5;SDC2;UST;GNS;SLC35B2;NAGLU
CCL5	SDC4	R-HSA-1638091	Heparan sulfate/heparin (HS-GAG) metabolism	0.285981	0.3413	0.181585	0.205899	0.0632479	0.363726	0.285981	1	17	-0.866667	23	NA	NA	NA	NA	NA	NA	NA	NA	NA	B4GALT7;BGN;IDS;GLB1;SDC1;GPC1;SGSH;AGRN;DCN;GLB1L;CSPG4;VCAN;HSPG2;EXT1;HGSNAT;GUSB;GPC6;GPC4;B3GALT6;IDUA;GPC3;SDC2;NAGLU
CCL5	SDC4	R-HSA-1793185	Chondroitin sulfate/dermatan sulfate metabolism	0.31146	0.363846	0.181585	0.205899	0.0632479	0.363726	0.31146	1	12	-0.818182	17	NA	NA	NA	NA	NA	NA	NA	NA	NA	B4GALT7;CHSY1;BGN;CSGALNACT2;CHPF2;SDC1;GPC1;DCN;AGRN;CSPG4;VCAN;HSPG2;GPC6;GPC4;B3GALT6;GPC3;SDC2
CCL5	SDC4	R-HSA-196854	Metabolism of vitamins and cofactors	0.181587	0.255033	0.181585	0.205899	0.0632479	0.363726	0.181587	1	12	0.490909	16	NA	NA	NA	NA	NA	NA	NA	NA	NA	LRP8;SDC1;GPC1;AGRN;LRP2;APOA4;HSPG2;APOE;APOA1;GPC6;GPC4;APOB;APOC3;APOA2;GPC3;SDC2
CCL5	SDC4	R-HSA-1971475	A tetrasaccharide linker sequence is required for GAG synthesis	0.224463	0.289231	0.181585	0.205899	0.0632479	0.363726	0.224463	1	10	-0.866667	14	NA	NA	NA	NA	NA	NA	NA	NA	NA	B4GALT7;BGN;SDC1;GPC1;AGRN;DCN;CSPG4;VCAN;HSPG2;GPC6;GPC4;B3GALT6;GPC3;SDC2
CCL5	SDC4	R-HSA-2022928	HS-GAG biosynthesis	0.172406	0.247164	0.181585	0.205899	0.0632479	0.363726	0.172406	1	6	0.0787879	8	NA	NA	NA	NA	NA	NA	NA	NA	NA	SDC1;GPC1;AGRN;HSPG2;GPC6;GPC4;GPC3;SDC2
CCL5	SDC4	R-HSA-2024096	HS-GAG degradation	0.212857	0.280317	0.181585	0.205899	0.0632479	0.363726	0.212857	1	12	0.0787879	16	NA	NA	NA	NA	NA	NA	NA	NA	NA	IDS;GLB1;SDC1;GPC1;SGSH;AGRN;GLB1L;HSPG2;HGSNAT;GUSB;GPC6;GPC4;IDUA;GPC3;SDC2;NAGLU
CCL5	SDC4	R-HSA-202733	Cell surface interactions at the vascular wall	0.039957	0.122933	0.181585	0.205899	0.0632479	0.363726	0.039957	1	50	-0.0666667	67	NA	NA	NA	NA	NA	NA	NA	NA	NA	IGHV4-39;IGLV2-11;IGKV1-17;LCK;IGHV4-34;ITGA4;IGLV2-23;FN1;IGLV2-8;IGHV3-53;IGLV1-51;IGLV1-44;ATP1B3;ATP1B1;SLC3A2;INPP5D;ITGAL;IGHV2-70;SHC1;LYN;IGLV2-14;ITGB3;PECAM1;FYN;PROCR;IGLV3-19;ITGB1;PLCG1;IGHV3-11;IGLC7;TGFB1;NRAS;IGLV3-25;GP6;IGLV1-40;ITGA5;IGKV4-1;IGHV1-2;IGHV3-48;IGLV3-27;IGKV3-20;APOB;IGLV3-21;SLC7A7;IGHM;IGKV1-16;IGKV1D-16;PTPN11;IGHV3-30;IGLV7-43;IGHV1-46;IGLV1-47;ATP1B2;SOS1;IGL…
CCL5	SDC4	R-HSA-2187338	Visual phototransduction	0.183168	0.255842	0.181585	0.205899	0.0632479	0.363726	0.183168	1	13	0.0787879	18	NA	NA	NA	NA	NA	NA	NA	NA	NA	LRP8;PRKCA;SDC1;GPC1;AGRN;LRP2;APOA4;PRKCQ;HSPG2;APOE;APOA1;GPC6;GPC4;APOB;APOC3;APOA2;GPC3;SDC2
CCL5	SDC4	R-HSA-3000170	Syndecan interactions	0.170818	0.246284	0.181585	0.205899	0.0632479	0.363726	0.170818	1	3	-0.515152	5	NA	NA	NA	NA	NA	NA	NA	NA	NA	ACTN1;PRKCA;FGF2;TGFB1;VTN
CCL5	SDC4	R-HSA-3000171	Non-integrin membrane-ECM interactions	0.170818	0.246284	0.181585	0.205899	0.0632479	0.363726	0.170818	1	3	-0.515152	5	NA	NA	NA	NA	NA	NA	NA	NA	NA	ACTN1;PRKCA;FGF2;TGFB1;VTN
CCL5	SDC4	R-HSA-3560782	Diseases associated with glycosaminoglycan metabolism	0.32968	0.37923	0.181585	0.205899	0.0632479	0.363726	0.32968	1	15	-0.818182	21	NA	NA	NA	NA	NA	NA	NA	NA	NA	FMOD;OGN;CHSY1;BGN;ACAN;SDC1;GPC1;PRELP;DCN;AGRN;OMD;CSPG4;VCAN;EXT1;HSPG2;GPC6;GPC4;LUM;B3GALT6;GPC3;SDC2
CCL5	SDC4	R-HSA-3560783	Defective B4GALT7 causes EDS, progeroid type	0.250136	0.311591	0.181585	0.205899	0.0632479	0.363726	0.250136	1	9	-0.866667	12	NA	NA	NA	NA	NA	NA	NA	NA	NA	BGN;SDC1;GPC1;AGRN;DCN;CSPG4;VCAN;HSPG2;GPC6;GPC4;GPC3;SDC2
CCL5	SDC4	R-HSA-3560801	Defective B3GAT3 causes JDSSDHD	0.250136	0.311591	0.181585	0.205899	0.0632479	0.363726	0.250136	1	9	-0.866667	12	NA	NA	NA	NA	NA	NA	NA	NA	NA	BGN;SDC1;GPC1;AGRN;DCN;CSPG4;VCAN;HSPG2;GPC6;GPC4;GPC3;SDC2
CCL5	SDC4	R-HSA-3656237	Defective EXT2 causes exostoses 2	0.172406	0.247164	0.181585	0.205899	0.0632479	0.363726	0.172406	1	6	0.0787879	8	NA	NA	NA	NA	NA	NA	NA	NA	NA	SDC1;GPC1;AGRN;HSPG2;GPC6;GPC4;GPC3;SDC2
CCL5	SDC4	R-HSA-3656253	Defective EXT1 causes exostoses 1, TRPS2 and CHDS	0.172406	0.247164	0.181585	0.205899	0.0632479	0.363726	0.172406	1	6	0.0787879	8	NA	NA	NA	NA	NA	NA	NA	NA	NA	SDC1;GPC1;AGRN;HSPG2;GPC6;GPC4;GPC3;SDC2
CCL5	SDC4	R-HSA-3781865	Diseases of glycosylation	0.240184	0.302701	0.181585	0.205899	0.0632479	0.363726	0.240184	1	63	0.187879	85	NA	NA	NA	NA	NA	NA	NA	NA	NA	ADAMTS4;ADAMTSL1;ADAMTS8;THSD1;THSD4;GNE;B4GALT1;ADAMTSL4;ADAMTS7;FMOD;OGN;B4GALT7;CHSY1;ALG1;THBS1;BGN;DPAGT1;ADAMTS15;GLB1;ACAN;MUC16;NOTCH3;B3GLCT;SDC1;ADAMTS5;GPC1;MUC13;PRELP;DCN;AGRN;ALG3;MUC5B;OMD;ALG13;NEU1;NOTCH1;CSPG4;ADAMTS13;MUC1;VCAN;ALG6;PGM1;ALG12;CTSA;EXT1;ALG11;MPDU1;HSPG2;CFP;ADAMTSL2;ADAMTS1;NOTCH4;ALG8;GALE;POMT1;GPC6;SPON2;ALG2;MGAT2;GPC4;THBS2;SPON1;MUC5AC;SEMA5A;LUM;ADAMTS2…
CCL5	SDC4	R-HSA-418594	G alpha (i) signalling events	0.262486	0.322327	0.181585	0.205899	0.0632479	0.363726	0.262486	1	79	-0.10303	106	NA	NA	NA	NA	NA	NA	NA	NA	NA	GNB4;PDE4A;PRKACA;PPP3CB;GNG11;CCL19;PRKACB;AKR1B10;CXCL10;CXCR4;GNG2;ITPR2;PPP3R1;DHRS3;GNG12;HCAR2;ANXA1;GNB2;CAMK2D;LRP8;PRKCA;CCR6;CXCL16;CXCL1;GNGT2;GNB3;CXCL6;FPR2;SDC1;RETSAT;APP;POMC;GPC1;PPP3CA;LPAR2;SRC;AGRN;RBP2;PPP2CB;LRP2;PPP2R1B;CCR1;GNAI2;SAA1;PRKCD;MAPK1;S1PR1;GNG10;PSAP;GNB1;GNG4;PRKAR1A;APOA4;PRKCQ;CCL16;LPAR1;HSPG2;CAMK4;PPP2R5D;C3;CCL20;APOE;ITPR1;APOA1;CXCL9;CCL21;PF4;C5AR1;G…
CCL5	SDC4	R-HSA-4420332	Defective B3GALT6 causes EDSP2 and SEMDJL1	0.250136	0.311591	0.181585	0.205899	0.0632479	0.363726	0.250136	1	9	-0.866667	12	NA	NA	NA	NA	NA	NA	NA	NA	NA	BGN;SDC1;GPC1;DCN;AGRN;CSPG4;VCAN;HSPG2;GPC6;GPC4;GPC3;SDC2
CCL5	SDC4	R-HSA-5668914	Diseases of metabolism	0.0302297	0.110149	0.181585	0.205899	0.0632479	0.363726	0.0302297	1	81	0.115152	108	NA	NA	NA	NA	NA	NA	NA	NA	NA	HYAL1;ADAMTS4;ADAMTSL1;ADAMTS8;THSD1;THSD4;PC;GNE;ARSB;B4GALT1;ADAMTSL4;ADAMTS7;FMOD;OGN;B4GALT7;CHSY1;ALG1;THBS1;BGN;DPAGT1;IDS;ADAMTS15;ACACA;GLB1;HLCS;ACAN;MUC16;NOTCH3;B3GLCT;SDC1;ADAMTS5;GPC1;MUC13;PRELP;SGSH;DCN;AGRN;ALG3;MUC5B;OMD;ALG13;PAPSS2;NEU1;NOTCH1;CSPG4;ADAMTS13;MUC1;VCAN;ALG6;PGM1;ALG12;CTSA;GYS1;EXT1;ALG11;MPDU1;HSPG2;CFP;ADAMTSL2;HGSNAT;ADAMTS1;NOTCH4;RPIA;ALG8;GUSB;GALE;POMT1;G…
CCL5	SDC4	R-HSA-6806667	Metabolism of fat-soluble vitamins	0.181587	0.255033	0.181585	0.205899	0.0632479	0.363726	0.181587	1	12	0.490909	16	NA	NA	NA	NA	NA	NA	NA	NA	NA	LRP8;SDC1;GPC1;AGRN;LRP2;APOA4;HSPG2;APOE;APOA1;GPC6;GPC4;APOB;APOC3;APOA2;GPC3;SDC2
CCL5	SDC4	R-HSA-975634	Retinoid metabolism and transport	0.181587	0.255033	0.181585	0.205899	0.0632479	0.363726	0.181587	1	12	0.490909	16	NA	NA	NA	NA	NA	NA	NA	NA	NA	LRP8;SDC1;GPC1;AGRN;LRP2;APOA4;HSPG2;APOE;APOA1;GPC6;GPC4;APOB;APOC3;APOA2;GPC3;SDC2
CD14	ITGA4	R-HSA-198933	Immunoregulatory interactions between a Lymphoid and a non-Lymphoid cell	0.439091	0.475781	0.158047	-0.0258016	0.496752	0.69873	0.439091	1	2	-0.321212	3	NA	NA	NA	NA	NA	NA	NA	NA	NA	ITGAL;ITGB1;ITGB7
CD14	ITGA4	R-HSA-202733	Cell surface interactions at the vascular wall	0.0767588	0.168025	0.158047	-0.0258016	0.496752	0.69873	0.0767588	1	50	0.624242	67	NA	NA	NA	NA	NA	NA	NA	NA	NA	IGHV4-39;IGLV2-11;IGKV1-17;LCK;IGHV4-34;IGLV2-23;FN1;IGLV2-8;IGHV3-53;IGLV1-51;IGLV1-44;ATP1B3;ATP1B1;SLC3A2;ITGAL;INPP5D;IGHV2-70;SHC1;LYN;IGLV2-14;ITGB3;JAM3;PECAM1;ITGB1;FYN;PROCR;IGLV3-19;PLCG1;IGHV3-11;IGLC7;NRAS;IGLV3-25;JAM2;GP6;IGLV1-40;ITGA5;IGKV4-1;IGHV1-2;IGHV3-48;IGLV3-27;IGKV3-20;IGLV3-21;APOB;SLC7A7;IGHM;IGKV1-16;IGKV1D-16;PTPN11;IGHV3-30;IGLV7-43;IGHV1-46;IGLV1-47;ATP1B2;SOS1;IGLV6…
CD14	ITGA4	R-HSA-216083	Integrin cell surface interactions	0.657703	0.672297	0.158047	-0.0258016	0.496752	0.69873	0.657703	1	6	-0.321212	8	NA	NA	NA	NA	NA	NA	NA	NA	NA	SPP1;THBS1;ITGAL;KDR;JAM3;ITGB1;JAM2;ITGB7
CD14	ITGA4	R-HSA-8878159	Transcriptional regulation by RUNX3	0.430121	0.468053	0.158047	-0.0258016	0.496752	0.69873	0.430121	1	22	-0.50303	30	NA	NA	NA	NA	NA	NA	NA	NA	NA	EP300;RUNX3;SPP1;KRAS;LEF1;YAP1;FOXO3;CCND1;BCL2L11;TCF7L2;ITGAL;MYC;CTNNB1;SRC;HES1;NOTCH1;TP53;ZFHX3;JAG1;TEAD1;BRD2;SMAD3;TEAD3;SMURF1;CBFB;UBA52;RUNX1;SMURF2;TEAD4;CDKN1A
CD14	ITGA4	R-HSA-8949275	RUNX3 Regulates Immune Response and Cell Migration	0.639122	0.654133	0.158047	-0.0258016	0.496752	0.69873	0.639122	1	3	0.757576	4	NA	NA	NA	NA	NA	NA	NA	NA	NA	RUNX3;SPP1;ITGAL;CBFB
CD14	ITGB1	R-HSA-1500931	Cell-Cell communication	0.124797	0.21255	0.158047	0.0523848	0.113162	0.478522	0.124797	1	9	0.539394	12	NA	NA	NA	NA	NA	NA	NA	NA	NA	ITGA6;WASL;ILK;PXN;PTK2B;FYN;NCK1;TYROBP;PTPN11;SIRPA;CD47;PTK2
CD14	ITGB1	R-HSA-1566948	Elastic fibre formation	0.359404	0.404758	0.158047	0.0523848	0.113162	0.478522	0.359404	1	8	0.212121	11	NA	NA	NA	NA	NA	NA	NA	NA	NA	FBN1;ITGAV;MFAP2;FN1;MFAP5;TGFB3;FBN2;ITGA5;FBN3;ITGA8;VTN
CD14	ITGB1	R-HSA-1566977	Fibronectin matrix formation	0.318576	0.369405	0.158047	0.0523848	0.113162	0.478522	0.318576	1	1	-0.224242	2	NA	NA	NA	NA	NA	NA	NA	NA	NA	FN1;ITGA5
CD14	ITGB1	R-HSA-198933	Immunoregulatory interactions between a Lymphoid and a non-Lymphoid cell	0.350922	0.397426	0.158047	0.0523848	0.113162	0.478522	0.350922	1	1	-0.321212	2	NA	NA	NA	NA	NA	NA	NA	NA	NA	ITGA4;ITGAL
CD14	ITGB1	R-HSA-202733	Cell surface interactions at the vascular wall	0.043625	0.127548	0.158047	0.0523848	0.113162	0.478522	0.043625	1	55	-0.0909091	74	NA	NA	NA	NA	NA	NA	NA	NA	NA	IGHV4-39;IGLV2-11;IGKV1-17;ITGA6;LCK;IGHV4-34;ITGA4;ITGAV;FN1;IGLV2-23;IGLV2-8;IGHV3-53;SDC1;IGLV1-51;IGLV1-44;ATP1B3;ATP1B1;SLC3A2;INPP5D;ITGAL;IGHV2-70;SHC1;LYN;IGLV2-14;ITGB3;JAM3;ITGA3;ITGAX;PECAM1;FYN;PROCR;IGLV3-19;PLCG1;IGHV3-11;IGLC7;NRAS;IGLV3-25;JAM2;ITGA5;GP6;IGLV1-40;IGKV4-1;IGHV1-2;IGHV3-48;IGLV3-27;IGKV3-20;IGLV3-21;APOB;SLC7A7;IGHM;IGKV1-16;IGKV1D-16;PTPN11;IGHV3-30;IGLV7-43;IGHV1-…
CD14	ITGB1	R-HSA-210991	Basigin interactions	0.0439914	0.127835	0.158047	0.0523848	0.113162	0.478522	0.0439914	1	7	-0.030303	10	NA	NA	NA	NA	NA	NA	NA	NA	NA	ITGA6;ATP1B3;ATP1B1;SLC3A2;ITGA3;SLC7A7;ATP1B2;BSG;L1CAM;SLC7A6
CD14	ITGB1	R-HSA-2129379	Molecules associated with elastic fibres	0.345039	0.393158	0.158047	0.0523848	0.113162	0.478522	0.345039	1	3	-0.406061	5	NA	NA	NA	NA	NA	NA	NA	NA	NA	ITGAV;FN1;TGFB3;ITGA8;VTN
CD14	ITGB1	R-HSA-216083	Integrin cell surface interactions	0.438594	0.475561	0.158047	0.0523848	0.113162	0.478522	0.438594	1	19	-0.151515	26	NA	NA	NA	NA	NA	NA	NA	NA	NA	SPP1;COMP;ITGA6;ITGA2;THBS1;ITGA4;ITGAV;FN1;ITGA11;ITGA7;ITGAL;AGRN;KDR;JAM3;ITGA3;ITGAX;ITGA1;HSPG2;JAM2;ITGA5;LUM;COL18A1;ITGA8;ITGA9;BSG;VTN
CD14	ITGB1	R-HSA-3000157	Laminin interactions	0.396233	0.436678	0.158047	0.0523848	0.113162	0.478522	0.396233	1	11	-0.212121	15	NA	NA	NA	NA	NA	NA	NA	NA	NA	LAMA4;ITGA6;ITGA2;ITGAV;ITGA7;LAMC3;ITGA3;LAMC1;ITGA1;HSPG2;LAMA1;LAMB2;LAMA5;COL18A1;LAMA2
CD14	ITGB1	R-HSA-3000170	Syndecan interactions	0.476999	0.508876	0.158047	0.0523848	0.113162	0.478522	0.476999	1	5	-0.224242	7	NA	NA	NA	NA	NA	NA	NA	NA	NA	ITGA6;ITGA2;THBS1;ITGAV;FN1;SDC1;VTN
CD14	ITGB1	R-HSA-3000171	Non-integrin membrane-ECM interactions	0.409761	0.449232	0.158047	0.0523848	0.113162	0.478522	0.409761	1	12	-0.284848	17	NA	NA	NA	NA	NA	NA	NA	NA	NA	LAMA4;ITGA6;ITGA2;THBS1;ITGAV;FN1;SDC1;AGRN;LAMC3;LAMC1;FGF2;HSPG2;LAMA1;LAMB2;LAMA5;VTN;LAMA2
CD14	ITGB1	R-HSA-3000178	ECM proteoglycans	0.207496	0.275654	0.158047	0.0523848	0.113162	0.478522	0.207496	1	15	-0.248485	20	NA	NA	NA	NA	NA	NA	NA	NA	NA	COMP;LAMA4;ITGA2;ITGAV;FN1;ITGA7;AGRN;TGFB3;ITGAX;LAMC1;HSPG2;LAMA1;ITGB5;LAMB2;LUM;LAMA5;ITGA8;ITGA9;VTN;LAMA2
CD14	ITGB1	R-HSA-373755	Semaphorin interactions	0.26963	0.32818	0.158047	0.0523848	0.113162	0.478522	0.26963	1	26	-0.406061	35	NA	NA	NA	NA	NA	NA	NA	NA	NA	PLXNB1;DPYSL2;CRMP1;PLXNA2;ROCK2;DPYSL4;RAC1;CDK5;MET;FYN;PAK1;ERBB2;PLXNA1;SEMA7A;ITGA1;MYH14;LIMK2;RHOB;CFL1;MYL9;RHOC;ROCK1;TYROBP;LIMK1;RHOA;DPYSL3;HSP90AA1;NRP1;TREM2;RRAS;PAK2;MYH11;MYL6;MYH10;MYH9
CD14	ITGB1	R-HSA-373760	L1CAM interactions	0.0465174	0.132092	0.158047	0.0523848	0.113162	0.478522	0.0465174	1	23	-0.2	31	NA	NA	NA	NA	NA	NA	NA	NA	NA	AP2A1;ITGA2;DPYSL2;ITGAV;MAPK3;MAP2K1;DNM2;RAC1;LAMC1;PAK1;MAPK1;RPS6KA2;ITGA1;AP2M1;LAMA1;ITGA5;RPS6KA5;AP2S1;VAV2;SH3GL2;AP2A2;CHL1;AP2B1;RPS6KA3;MAP2K2;ITGA9;RPS6KA1;L1CAM;CLTA;CLTC;EGFR
CD14	ITGB1	R-HSA-416700	Other semaphorin interactions	0.112001	0.203237	0.158047	0.0523848	0.113162	0.478522	0.112001	1	1	0.00606061	2	NA	NA	NA	NA	NA	NA	NA	NA	NA	SEMA7A;ITGA1
CD14	ITGB1	R-HSA-445144	Signal transduction by L1	0.22025	0.285301	0.158047	0.0523848	0.113162	0.478522	0.22025	1	8	0.381818	11	NA	NA	NA	NA	NA	NA	NA	NA	NA	ITGAV;MAPK3;MAP2K1;RAC1;PAK1;MAPK1;ITGA5;VAV2;MAP2K2;ITGA9;L1CAM
CD14	ITGB1	R-HSA-446728	Cell junction organization	0.385132	0.426484	0.158047	0.0523848	0.113162	0.478522	0.385132	1	1	0.175758	2	NA	NA	NA	NA	NA	NA	NA	NA	NA	ITGA6;ILK
CD14	ITGB1	R-HSA-447041	CHL1 interactions	0.227633	0.291654	0.158047	0.0523848	0.113162	0.478522	0.227633	1	2	-0.0909091	3	NA	NA	NA	NA	NA	NA	NA	NA	NA	ITGA2;ITGA1;CHL1
CD14	ITGB1	R-HSA-5663220	RHO GTPases Activate Formins	0.112001	0.203237	0.158047	0.0523848	0.113162	0.478522	0.112001	1	1	-0.0666667	2	NA	NA	NA	NA	NA	NA	NA	NA	NA	SRF;SCAI
CD14	ITGB1	R-HSA-6785807	Interleukin-4 and Interleukin-13 signaling	0.248714	0.31062	0.158047	0.0523848	0.113162	0.478522	0.248714	1	45	0.248485	60	NA	NA	NA	NA	NA	NA	NA	NA	NA	JAK1;BCL2L1;ALOX15;JAK2;MMP1;POU2F1;FN1;FOXO3;IGHE;CCND1;MMP3;TNFRSF1B;MCL1;POMC;MMP9;FOS;MMP2;MYC;HSP90B1;ALOX5;LCN2;BCL2;ITGAX;TP53;PIK3R1;MUC1;BCL6;SAA1;STAT3;IRF4;S1PR1;FGF2;IGHG4;CEBPD;IGHG1;IL6R;NOS2;VIM;PTGS2;SOX2;ICAM1;IL2RG;JAK3;TIMP1;HSP90AA1;LAMA5;LBP;HIF1A;NDN;ZEB1;TYK2;CDKN1A;BIRC5;AKT1;STAT1;JUNB;STAT6;FSCN1;HGF;FOXO1
CD14	ITGB1	R-HSA-6806834	Signaling by MET	0.300417	0.354713	0.158047	0.0523848	0.113162	0.478522	0.300417	1	27	-0.0424242	37	NA	NA	NA	NA	NA	NA	NA	NA	NA	SH3GL3;LAMA4;ITGA2;TNS4;FN1;SH3KBP1;STAM2;STAM;CRKL;CBL;RAC1;SRC;MET;LAMC3;ITGA3;RAP1B;PIK3R1;LAMC1;EPS15;SH3GL1;HGS;STAT3;NRAS;LRIG1;LAMA1;RAP1A;LAMB2;LAMA5;UBA52;SH3GL2;PTPN11;SOS1;RANBP9;GAB1;LAMA2;PTK2;HGF
CD14	ITGB1	R-HSA-75892	Platelet Adhesion to exposed collagen	0.385132	0.426484	0.158047	0.0523848	0.113162	0.478522	0.385132	1	1	0.345455	2	NA	NA	NA	NA	NA	NA	NA	NA	NA	ITGA2;ITGA1
CD14	ITGB1	R-HSA-8874081	MET activates PTK2 signaling	0.180173	0.254158	0.158047	0.0523848	0.113162	0.478522	0.180173	1	9	-0.0424242	13	NA	NA	NA	NA	NA	NA	NA	NA	NA	LAMA4;ITGA2;FN1;MET;LAMC3;ITGA3;LAMC1;LAMA1;LAMB2;LAMA5;LAMA2;PTK2;HGF
CD14	ITGB1	R-HSA-8875513	MET interacts with TNS proteins	0.325589	0.375417	0.158047	0.0523848	0.113162	0.478522	0.325589	1	2	0.709091	3	NA	NA	NA	NA	NA	NA	NA	NA	NA	TNS4;MET;HGF
CD14	ITGB1	R-HSA-8875878	MET promotes cell motility	0.297598	0.352642	0.158047	0.0523848	0.113162	0.478522	0.297598	1	15	-0.0424242	20	NA	NA	NA	NA	NA	NA	NA	NA	NA	LAMA4;ITGA2;TNS4;FN1;CRKL;RAC1;SRC;MET;LAMC3;ITGA3;RAP1B;LAMC1;LAMA1;RAP1A;LAMB2;LAMA5;GAB1;LAMA2;PTK2;HGF
CD14	ITGB2	R-HSA-166016	Toll Like Receptor 4 (TLR4) Cascade	0.266863	0.326293	0.158047	0.138392	0.597265	0.731997	0.266863	1	54	0.672727	72	NA	NA	NA	NA	NA	NA	NA	NA	NA	IRAK4;BTK;TBK1;ELK1;MAPK7;MAP2K3;MAP2K6;ITGAM;MAPKAPK2;CUL1;ATF1;MAPK3;MAP2K4;MAP2K1;IKBKG;IRAK1;NFKB1;ATF2;IKBKB;TAB2;IRF3;FOS;BIRC2;NFKBIB;TRAF3;RIPK3;MEF2C;PPP2CB;MEF2A;MAPK11;PLCG2;TLR2;MAPK1;RPS6KA2;NOD1;BIRC3;MAP3K7;PELI1;TAB3;TICAM1;IKBKE;MAPK10;NFKBIA;BTRC;MAP2K7;RPS6KA5;CASP8;PPP2R1A;TRAF6;RELA;MAPK14;MAPKAPK3;MAP3K8;MAPK9;UBA52;TLR1;MAPK8;LY96;TANK;RIPK1;RIPK2;IRF7;JUN;RPS6KA3;MYD88;CD3…
CD14	ITGB2	R-HSA-168898	Toll-like Receptor Cascades	0.26633	0.325724	0.158047	0.138392	0.597265	0.731997	0.26633	1	60	0.0424242	80	NA	NA	NA	NA	NA	NA	NA	NA	NA	IRAK4;BTK;TBK1;ELK1;MAPK7;MAP2K3;MAP2K6;ITGAM;MAPKAPK2;CUL1;ATF1;MAPK3;MAP2K4;MAP2K1;IKBKG;TLR8;IRAK1;NFKB1;ATF2;IKBKB;TAB2;IRF3;FOS;BIRC2;TLR3;TLR7;NFKBIB;TRAF3;RIPK3;MEF2C;PPP2CB;MEF2A;MAPK11;PLCG2;TLR2;MAPK1;RPS6KA2;NOD1;BIRC3;MAP3K7;PELI1;TAB3;TICAM1;IKBKE;PIK3R4;MAPK10;NFKBIA;BTRC;MAP2K7;RPS6KA5;CASP8;PPP2R1A;TRAF6;RELA;MAPK14;MAPKAPK3;MAP3K8;FGB;MAPK9;UBA52;TLR1;PIK3C3;FGG;MAPK8;LY96;TANK;F…
CD14	ITGB2	R-HSA-198933	Immunoregulatory interactions between a Lymphoid and a non-Lymphoid cell	0.589159	0.607366	0.158047	0.138392	0.597265	0.731997	0.589159	1	3	0.890909	4	NA	NA	NA	NA	NA	NA	NA	NA	NA	ITGA4;ITGAL;ICAM3;ICAM2
CD14	ITGB2	R-HSA-202733	Cell surface interactions at the vascular wall	0.0691627	0.158775	0.158047	0.138392	0.597265	0.731997	0.0691627	1	52	0.321212	70	NA	NA	NA	NA	NA	NA	NA	NA	NA	IGHV4-39;IGLV2-11;IGKV1-17;LCK;IGHV4-34;ITGAM;ITGA4;IGLV2-23;FN1;IGLV2-8;IGHV3-53;IGLV1-51;IGLV1-44;ATP1B3;ATP1B1;SLC3A2;ITGAL;INPP5D;IGHV2-70;SHC1;LYN;IGLV2-14;ITGB3;JAM3;ITGAX;PECAM1;FYN;PROCR;IGLV3-19;ITGB1;PLCG1;IGHV3-11;IGLC7;NRAS;IGLV3-25;F11R;GP6;IGLV1-40;ITGA5;IGKV4-1;IGHV1-2;IGHV3-48;IGLV3-27;IGKV3-20;IGLV3-21;APOB;SLC7A7;IGHM;IGKV1-16;IGKV1D-16;PTPN11;IGHV3-30;IGLV7-43;IGHV1-46;IGLV1-47…
CD14	ITGB2	R-HSA-216083	Integrin cell surface interactions	0.553263	0.576256	0.158047	0.138392	0.597265	0.731997	0.553263	1	9	0.6	12	NA	NA	NA	NA	NA	NA	NA	NA	NA	ITGAM;ITGA4;ITGAL;KDR;JAM3;ITGAX;ICAM3;F11R;ICAM2;FGB;FGG;FGA
CD14	ITGB2	R-HSA-6785807	Interleukin-4 and Interleukin-13 signaling	0.572837	0.593068	0.158047	0.138392	0.597265	0.731997	0.572837	1	44	-0.139394	59	NA	NA	NA	NA	NA	NA	NA	NA	NA	JAK1;BCL2L1;ALOX15;JAK2;MMP1;ITGAM;POU2F1;FOXO3;IGHE;CCND1;MMP3;TNFRSF1B;MCL1;POMC;FOS;MMP2;MYC;HSP90B1;ALOX5;LCN2;BCL2;ITGAX;TP53;PIK3R1;MUC1;BCL6;VEGFA;SAA1;STAT3;IRF4;S1PR1;FGF2;IGHG4;CEBPD;TGFB1;IGHG1;IL6R;NOS2;VIM;PTGS2;SOX2;IL2RG;JAK3;TIMP1;HSP90AA1;LBP;HIF1A;NDN;ZEB1;TYK2;CDKN1A;BIRC5;AKT1;STAT1;JUNB;STAT6;FSCN1;HGF;FOXO1
CD14	RIPK1	R-HSA-109581	Apoptosis	0.0330097	0.113648	0.158047	0.172359	0.170598	0.163624	0.0330097	1	53	-0.0181818	71	NA	NA	NA	NA	NA	NA	NA	NA	NA	YWHAZ;YWHAH;LMNB1;BCL2L1;DSG2;APC;CASP3;MAPK3;CDH1;CASP7;ACIN1;DFFA;BCL2L11;BIRC2;DFFB;CTNNB1;TJP2;YWHAE;FNTA;BCL2;TRAF2;CASP6;SFN;YWHAB;TP53;TRADD;PKP1;PRKCD;MAPK1;XIAP;PRKCQ;DBNL;DSG3;DSG1;FAS;SATB1;TICAM1;STK24;BAX;YWHAQ;CASP9;PLEC;ROCK1;BAD;CASP8;VIM;APAF1;FADD;STK26;BBC3;DSP;LY96;MAPK8;BMX;TJP1;BMF;YWHAG;BCAP31;PAK2;DNM1L;SPTAN1;OCLN;ADD1;AKT1;PMAIP1;GSN;DYNLL1;PTK2;UNC5B;DYNLL2;TNFRSF10A
CD14	RIPK1	R-HSA-140534	Caspase activation via Death Receptors in the presence of ligand	0.0620764	0.149608	0.158047	0.172359	0.170598	0.163624	0.0620764	1	4	0.393939	6	NA	NA	NA	NA	NA	NA	NA	NA	NA	TRAF2;TRADD;TICAM1;CASP8;FADD;LY96
CD14	RIPK1	R-HSA-1606322	ZBP1(DAI) mediated induction of type I IFNs	0.160119	0.237503	0.158047	0.172359	0.170598	0.163624	0.160119	1	9	0.0424242	13	NA	NA	NA	NA	NA	NA	NA	NA	NA	TBK1;IKBKG;NFKB1;IKBKB;IRF3;RIPK3;TLR3;NFKBIB;ZBP1;TICAM1;NFKBIA;RELA;NFKB2
CD14	RIPK1	R-HSA-166016	Toll Like Receptor 4 (TLR4) Cascade	0.0781632	0.169861	0.158047	0.172359	0.170598	0.163624	0.0781632	1	52	0.612121	70	NA	NA	NA	NA	NA	NA	NA	NA	NA	IRAK4;BTK;TBK1;ELK1;MAPK7;MAP2K3;MAP2K6;MAPKAPK2;CUL1;ATF1;MAPK3;MAP2K4;MAP2K1;IKBKG;IRAK1;NFKB1;ATF2;TAB2;BIRC2;IKBKB;IRF3;FOS;RIPK3;NFKBIB;TRAF3;MEF2C;PPP2CB;MEF2A;MAPK11;PLCG2;TLR2;MAPK1;RPS6KA2;NOD1;BIRC3;TAB3;TICAM1;MAP3K7;PELI1;IKBKE;MAPK10;NFKBIA;BTRC;CASP8;MAP2K7;RPS6KA5;PPP2R1A;TRAF6;RELA;MAPK14;FADD;MAPKAPK3;MAP3K8;MAPK9;TLR1;LY96;MAPK8;TANK;RIPK2;IRF7;JUN;RPS6KA3;MYD88;CD36;NFKB2;TNIP2…
CD14	RIPK1	R-HSA-166166	MyD88-independent TLR4 cascade	0.0975205	0.191284	0.158047	0.172359	0.170598	0.163624	0.0975205	1	45	0.442424	61	NA	NA	NA	NA	NA	NA	NA	NA	NA	TBK1;ELK1;MAPK7;MAP2K3;MAP2K6;MAPKAPK2;CUL1;ATF1;MAPK3;MAP2K4;MAP2K1;IKBKG;IRAK1;NFKB1;ATF2;TAB2;BIRC2;IKBKB;IRF3;FOS;RIPK3;NFKBIB;TRAF3;MEF2C;PPP2CB;MEF2A;MAPK11;MAPK1;RPS6KA2;NOD1;BIRC3;TAB3;TICAM1;MAP3K7;IKBKE;MAPK10;NFKBIA;BTRC;CASP8;MAP2K7;RPS6KA5;PPP2R1A;TRAF6;RELA;MAPK14;FADD;MAPKAPK3;MAP3K8;MAPK9;LY96;MAPK8;TANK;RIPK2;IRF7;JUN;RPS6KA3;NFKB2;TNIP2;RPS6KA1;CREB1;S100B
CD14	RIPK1	R-HSA-168164	Toll Like Receptor 3 (TLR3) Cascade	0.0953715	0.189606	0.158047	0.172359	0.170598	0.163624	0.0953715	1	42	0.248485	57	NA	NA	NA	NA	NA	NA	NA	NA	NA	TBK1;ELK1;MAPK7;MAP2K3;MAP2K6;MAPKAPK2;CUL1;ATF1;MAPK3;MAP2K4;MAP2K1;IKBKG;IRAK1;NFKB1;ATF2;TAB2;BIRC2;IKBKB;IRF3;FOS;RIPK3;TLR3;NFKBIB;TRAF3;MEF2C;MEF2A;MAPK11;MAPK1;RPS6KA2;NOD1;BIRC3;TAB3;TICAM1;MAP3K7;MAPK10;NFKBIA;BTRC;CASP8;MAP2K7;RPS6KA5;TRAF6;RELA;MAPK14;FADD;MAPKAPK3;MAP3K8;MAPK9;MAPK8;RIPK2;IRF7;JUN;RPS6KA3;NFKB2;TNIP2;RPS6KA1;CREB1;S100B
CD14	RIPK1	R-HSA-168898	Toll-like Receptor Cascades	0.0836303	0.176801	0.158047	0.172359	0.170598	0.163624	0.0836303	1	56	0.612121	75	NA	NA	NA	NA	NA	NA	NA	NA	NA	IRAK4;BTK;TBK1;ELK1;MAPK7;MAP2K3;MAP2K6;MAPKAPK2;CUL1;ATF1;MAPK3;MAP2K4;MAP2K1;IKBKG;TLR8;IRAK1;NFKB1;ATF2;TAB2;BIRC2;IKBKB;IRF3;FOS;RIPK3;TLR3;TLR7;NFKBIB;TRAF3;MEF2C;PPP2CB;MEF2A;MAPK11;PLCG2;TLR2;MAPK1;RPS6KA2;NOD1;BIRC3;TAB3;TICAM1;MAP3K7;PELI1;IKBKE;PIK3R4;MAPK10;NFKBIA;BTRC;CASP8;MAP2K7;RPS6KA5;PPP2R1A;TRAF6;RELA;MAPK14;FADD;MAPKAPK3;MAP3K8;MAPK9;TLR1;PIK3C3;LY96;MAPK8;TANK;RIPK2;IRF7;JUN;R…
CD14	RIPK1	R-HSA-168927	TICAM1, RIP1-mediated IKK complex recruitment	0.136324	0.220167	0.158047	0.172359	0.170598	0.163624	0.136324	1	6	0.151515	8	NA	NA	NA	NA	NA	NA	NA	NA	NA	IKBKG;BIRC2;IKBKB;RIPK3;TLR3;BIRC3;TICAM1;TRAF6
CD14	RIPK1	R-HSA-168928	DDX58/IFIH1-mediated induction of interferon-alpha/beta	0.0604882	0.149001	0.158047	0.172359	0.170598	0.163624	0.0604882	1	19	-0.636364	26	NA	NA	NA	NA	NA	NA	NA	NA	NA	TBK1;IKBKG;CYLD;NFKB1;IKBKB;IRF3;TRAF3;NFKBIB;TRIM25;TRAF2;RNF135;DDX58;ISG15;NFKBIA;CASP10;CASP8;RELA;TRAF6;FADD;IRF7;TNFAIP3;NFKB2;PIN1;TAX1BP1;MAVS;IFIH1
CD14	RIPK1	R-HSA-1810476	RIP-mediated NFkB activation via ZBP1	0.132882	0.217868	0.158047	0.172359	0.170598	0.163624	0.132882	1	8	-0.0909091	11	NA	NA	NA	NA	NA	NA	NA	NA	NA	IKBKG;NFKB1;IKBKB;RIPK3;TLR3;NFKBIB;ZBP1;TICAM1;NFKBIA;RELA;NFKB2
CD14	RIPK1	R-HSA-1834949	Cytosolic sensors of pathogen-associated DNA	0.153261	0.232116	0.158047	0.172359	0.170598	0.163624	0.153261	1	20	-0.551515	27	NA	NA	NA	NA	NA	NA	NA	NA	NA	EP300;TBK1;PRKDC;POLR2H;IKBKG;NFKB1;IKBKB;IRF3;POLR2E;RIPK3;TLR3;NFKBIB;XRCC6;POLR2F;ZBP1;TICAM1;POLR2K;LRRFIP1;NFKBIA;XRCC5;POLR2L;RELA;MRE11;DDX41;IRF7;NFKB2;STAT6
CD14	RIPK1	R-HSA-2562578	TRIF-mediated programmed cell death	0.0418448	0.125795	0.158047	0.172359	0.170598	0.163624	0.0418448	1	3	0.393939	5	NA	NA	NA	NA	NA	NA	NA	NA	NA	RIPK3;TICAM1;CASP8;FADD;LY96
CD14	RIPK1	R-HSA-2672351	Stimuli-sensing channels	0.159926	0.237503	0.158047	0.172359	0.170598	0.163624	0.159926	1	14	-0.0787879	19	NA	NA	NA	NA	NA	NA	NA	NA	NA	ANO6;MCOLN1;ANO8;CLCA2;TRPM2;TRPV4;CLCA4;TRPC4AP;ANO1;ANO10;RIPK3;CLCN6;SRI;TRPM4;TRPV2;TRPM7;ANO5;TRPC6;TTYH3
CD14	RIPK1	R-HSA-3371378	Regulation by c-FLIP	0.0752828	0.166961	0.158047	0.172359	0.170598	0.163624	0.0752828	1	3	0.393939	4	NA	NA	NA	NA	NA	NA	NA	NA	NA	TRAF2;TRADD;CASP8;FADD
CD14	RIPK1	R-HSA-5213460	RIPK1-mediated regulated necrosis	0.136324	0.220167	0.158047	0.172359	0.170598	0.163624	0.136324	1	6	0.151515	8	NA	NA	NA	NA	NA	NA	NA	NA	NA	BIRC2;RIPK3;TRAF2;TRADD;XIAP;BIRC3;CASP8;FADD
CD14	RIPK1	R-HSA-5218859	Regulated Necrosis	0.136324	0.220167	0.158047	0.172359	0.170598	0.163624	0.136324	1	6	0.151515	8	NA	NA	NA	NA	NA	NA	NA	NA	NA	BIRC2;RIPK3;TRAF2;TRADD;XIAP;BIRC3;CASP8;FADD
CD14	RIPK1	R-HSA-5218900	CASP8 activity is inhibited	0.0752828	0.166961	0.158047	0.172359	0.170598	0.163624	0.0752828	1	3	0.393939	4	NA	NA	NA	NA	NA	NA	NA	NA	NA	TRAF2;TRADD;CASP8;FADD
CD14	RIPK1	R-HSA-5357769	Caspase activation via extrinsic apoptotic signalling pathway	0.0620764	0.149608	0.158047	0.172359	0.170598	0.163624	0.0620764	1	4	0.393939	6	NA	NA	NA	NA	NA	NA	NA	NA	NA	TRAF2;TRADD;TICAM1;CASP8;FADD;LY96
CD14	RIPK1	R-HSA-5357786	TNFR1-induced proapoptotic signaling	0.0441647	0.128149	0.158047	0.172359	0.170598	0.163624	0.0441647	1	5	-0.636364	7	NA	NA	NA	NA	NA	NA	NA	NA	NA	CYLD;TRAF2;TRADD;CASP8;FADD;TNFRSF1A;TNFAIP3
CD14	RIPK1	R-HSA-5357801	Programmed Cell Death	0.0269272	0.104031	0.158047	0.172359	0.170598	0.163624	0.0269272	1	54	-0.0666667	73	NA	NA	NA	NA	NA	NA	NA	NA	NA	YWHAZ;YWHAH;LMNB1;BCL2L1;DSG2;APC;CASP3;MAPK3;CDH1;CASP7;ACIN1;DFFA;BCL2L11;BIRC2;DFFB;CTNNB1;TJP2;YWHAE;RIPK3;FNTA;BCL2;TRAF2;CASP6;SFN;YWHAB;TP53;TRADD;PKP1;PRKCD;MAPK1;XIAP;BIRC3;PRKCQ;DBNL;DSG3;DSG1;FAS;SATB1;TICAM1;STK24;BAX;YWHAQ;CASP9;PLEC;ROCK1;BAD;CASP8;VIM;APAF1;FADD;STK26;BBC3;DSP;LY96;MAPK8;BMX;TJP1;BMF;YWHAG;BCAP31;PAK2;DNM1L;SPTAN1;OCLN;ADD1;AKT1;PMAIP1;GSN;DYNLL1;PTK2;UNC5B;DYNLL2;…
CD14	RIPK1	R-HSA-5357905	Regulation of TNFR1 signaling	0.151256	0.231009	0.158047	0.172359	0.170598	0.163624	0.151256	1	11	0.151515	15	NA	NA	NA	NA	NA	NA	NA	NA	NA	SHARPIN;IKBKG;CYLD;TRAF1;RBCK1;BIRC2;IKBKB;TRAF2;TRADD;XIAP;BIRC3;CASP8;TNFRSF1A;TNFAIP3;TAX1BP1
CD14	RIPK1	R-HSA-5357956	TNFR1-induced NFkappaB signaling pathway	0.155361	0.233888	0.158047	0.172359	0.170598	0.163624	0.155361	1	12	0.151515	16	NA	NA	NA	NA	NA	NA	NA	NA	NA	SHARPIN;IKBKG;CYLD;TRAF1;TAB2;RBCK1;BIRC2;IKBKB;TRAF2;TRADD;XIAP;BIRC3;TAB3;MAP3K7;TNFRSF1A;TNFAIP3
CD14	RIPK1	R-HSA-5675482	Regulation of necroptotic cell death	0.122063	0.211344	0.158047	0.172359	0.170598	0.163624	0.122063	1	5	0.151515	7	NA	NA	NA	NA	NA	NA	NA	NA	NA	BIRC2;TRAF2;TRADD;XIAP;BIRC3;CASP8;FADD
CD14	RIPK1	R-HSA-5689880	Ub-specific processing proteases	0.0992315	0.193238	0.158047	0.172359	0.170598	0.163624	0.115209	0.861317	29	-0.381818	39	60	0	60	LMNA_208;FLNA_367;LMNA_515;LMNA_90;FLNA_2000;PCNA_164;LMNA_270;LMNA_144;LMNA_260;PCNA_77;FLNA_916;FLNA_299;FLNA_982;LMNA_78;LMNA_265;LMNA_32;FLNA_58;PITPNA_208;LMNA_108;LMNA_180;FLNA_906;PITPNA_185;FLNA_2473;LMNA_378;FLNA_2361;PCNA_248;LMNA_97;FLNA_2621;FLNA_42;LMNA_201;LMNA_420;FLNA_338;PITPNA_152;LMNA_597;FLNA_1019;FLNA_1801;LMNA_457;LMNA_486;FLNA_508;LMNA_181;LMNA_233;FLNA_2569;FLNA_781;PITPNA…	-0.00140707141298921;0.0025226691467733;0.00208133888149436;-0.0120365165883733;-0.00316513567823853;0.0068228833924301;-0.00369616768860688;0.00584224615265549;-0.00311561243493881;0.00969740696125151;-0.00492347441955543;0.000717722653829062;-0.00258431852053908;-0.000411434234471493;-0.00426672952801736;0.00305824218722527;-0.000846573818692482;-0.00489915092321302;0.00116293228002171;-0.00592…	NA	NA	LMNA_208;FLNA_367;LMNA_515;LMNA_90;FLNA_2000;PCNA_164;LMNA_270;LMNA_144;LMNA_260;PCNA_77;FLNA_916;FLNA_299;FLNA_982;LMNA_78;LMNA_265;LMNA_32;FLNA_58;PITPNA_208;LMNA_108;LMNA_180;FLNA_906;PITPNA_185;FLNA_2473;LMNA_378;FLNA_2361;PCNA_248;LMNA_97;FLNA_2621;FLNA_42;LMNA_201;LMNA_420;FLNA_338;PITPNA_152;LMNA_597;FLNA_1019;FLNA_1801;LMNA_457;LMNA_486;FLNA_508;LMNA_181;LMNA_233;FLNA_2569;FLNA_781;PITPNA…	-0.00140707141298921;0.0025226691467733;0.00208133888149436;-0.0120365165883733;-0.00316513567823853;0.0068228833924301;-0.00369616768860688;0.00584224615265549;-0.00311561243493881;0.00969740696125151;-0.00492347441955543;0.000717722653829062;-0.00258431852053908;-0.000411434234471493;-0.00426672952801736;0.00305824218722527;-0.000846573818692482;-0.00489915092321302;0.00116293228002171;-0.00592…	DDB2;CCP110;SNX3;TGFBR1;SMAD4;ARRB2;AXIN1;CFTR;STAM2;IKBKG;CYLD;BECN1;ARRB1;BIRC2;KEAP1;SMAD2;MYC;TRAF2;TP53;HGS;DDX58;TNKS2;BIRC3;USP10;MAP3K7;TNKS;NFKBIA;PTEN;SMAD3;MDM4;RNF146;SKP2;SMURF2;SMAD1;CCNA2;RNF123;IFIH1;ADRB2;CDC20
CD14	RIPK1	R-HSA-5689896	Ovarian tumor domain proteases	0.0199492	0.0887714	0.158047	0.172359	0.170598	0.163624	0.0199492	1	11	0.236364	15	NA	NA	NA	NA	NA	NA	NA	NA	NA	VCPIP1;IKBKG;TRAF3;TRIM25;RNF135;DDX58;NOD1;PTEN;RHOA;TRAF6;RIPK2;TNFAIP3;TNIP2;MAVS;IFIH1
CD14	RIPK1	R-HSA-69416	Dimerization of procaspase-8	0.0752828	0.166961	0.158047	0.172359	0.170598	0.163624	0.0752828	1	3	0.393939	4	NA	NA	NA	NA	NA	NA	NA	NA	NA	TRAF2;TRADD;CASP8;FADD
CD14	RIPK1	R-HSA-73887	Death Receptor Signalling	0.123441	0.211684	0.158047	0.172359	0.170598	0.163624	0.123441	1	33	0.563636	44	NA	NA	NA	NA	NA	NA	NA	NA	NA	SMPD2;CASP3;BAG4;CASP2;SHARPIN;IKBKG;CYLD;NFKB1;VAV1;IRAK1;BCL2L11;TRAF1;TAB2;RBCK1;BIRC2;IKBKB;RAC1;TRAF2;CFLAR;TNFSF10;TRADD;XIAP;BIRC3;FAS;TAB3;MAP3K7;NFKBIA;VAV3;BAD;CASP10;CASP8;RHOA;VAV2;RELA;TRAF6;FADD;TNFRSF1A;MAPK8;RIPK2;TNFAIP3;SOS1;NGFR;TAX1BP1;TNFRSF10A
CD14	RIPK1	R-HSA-75893	TNF signaling	0.151273	0.231009	0.158047	0.172359	0.170598	0.163624	0.151273	1	14	0.224242	19	NA	NA	NA	NA	NA	NA	NA	NA	NA	SHARPIN;IKBKG;CYLD;TRAF1;TAB2;RBCK1;BIRC2;IKBKB;TRAF2;TRADD;XIAP;BIRC3;TAB3;MAP3K7;CASP8;FADD;TNFRSF1A;TNFAIP3;TAX1BP1
CD14	RIPK1	R-HSA-9013957	TLR3-mediated TICAM1-dependent programmed cell death	0.06711	0.155913	0.158047	0.172359	0.170598	0.163624	0.06711	1	3	-0.0909091	5	NA	NA	NA	NA	NA	NA	NA	NA	NA	RIPK3;TLR3;TICAM1;CASP8;FADD
CD14	RIPK1	R-HSA-933543	NF-kB activation through FADD/RIP-1 pathway mediated by caspase-8 and -10	0.0853088	0.17874	0.158047	0.172359	0.170598	0.163624	0.0853088	1	7	0.393939	10	NA	NA	NA	NA	NA	NA	NA	NA	NA	IKBKG;IKBKB;TRIM25;RNF135;DDX58;CASP10;CASP8;FADD;MAVS;IFIH1
CD14	RIPK1	R-HSA-937041	IKK complex recruitment mediated by RIP1	0.128102	0.215713	0.158047	0.172359	0.170598	0.163624	0.128102	1	6	-0.0909091	8	NA	NA	NA	NA	NA	NA	NA	NA	NA	IKBKG;BIRC2;IKBKB;RIPK3;BIRC3;TICAM1;TRAF6;LY96
CD14	RIPK1	R-HSA-937061	TRIF(TICAM1)-mediated TLR4 signaling	0.0975205	0.191284	0.158047	0.172359	0.170598	0.163624	0.0975205	1	45	0.442424	61	NA	NA	NA	NA	NA	NA	NA	NA	NA	TBK1;ELK1;MAPK7;MAP2K3;MAP2K6;MAPKAPK2;CUL1;ATF1;MAPK3;MAP2K4;MAP2K1;IKBKG;IRAK1;NFKB1;ATF2;TAB2;BIRC2;IKBKB;IRF3;FOS;RIPK3;NFKBIB;TRAF3;MEF2C;PPP2CB;MEF2A;MAPK11;MAPK1;RPS6KA2;NOD1;BIRC3;TAB3;TICAM1;MAP3K7;IKBKE;MAPK10;NFKBIA;BTRC;CASP8;MAP2K7;RPS6KA5;PPP2R1A;TRAF6;RELA;MAPK14;FADD;MAPKAPK3;MAP3K8;MAPK9;LY96;MAPK8;TANK;RIPK2;IRF7;JUN;RPS6KA3;NFKB2;TNIP2;RPS6KA1;CREB1;S100B
CD14	RIPK1	R-HSA-983712	Ion channel transport	0.13824	0.221486	0.158047	0.172359	0.170598	0.163624	0.13824	1	25	-0.527273	34	NA	NA	NA	NA	NA	NA	NA	NA	NA	ATP2A3;ANO6;MCOLN1;ANO8;CLCA2;ATP2A2;TRPM2;TRPV4;CAMK2D;ATP2C1;CLCA4;TRPC4AP;ANO1;ATP1B1;ATP1B3;ANO10;RIPK3;CLCN6;SRI;ATP2B1;RAF1;ATP2C2;TRPM4;TRPV2;PDZD11;ATP1A1;TRPM7;ATP2B4;CAMK2G;ANO5;FXYD1;TRPC6;ATP1B2;TTYH3
CD22	PTPRC	R-HSA-202403	TCR signaling	0.565424	0.586522	0.00380272	-0.0270021	0.734017	0.586471	0.565424	1	33	-0.139394	44	NA	NA	NA	NA	NA	NA	NA	NA	NA	CD3E;CARD11;CD4;HLA-DQA1;HLA-DRB5;LCK;CD3D;CUL1;CD3G;HLA-DPB1;GRAP2;IKBKG;SKP1;MALT1;TRAC;ZAP70;NFKB1;IKBKB;TAB2;INPP5D;BCL10;HLA-DPA1;PLCG2;WAS;PAK1;PLCG1;PRKCQ;PDPK1;HLA-DRB1;MAP3K7;NFKBIA;PTEN;BTRC;HLA-DRA;NCK1;HLA-DQB2;ITK;TRAF6;RELA;UBA52;RIPK2;LCP2;PAK2;HLA-DQB1
CD22	PTPRC	R-HSA-202427	Phosphorylation of CD3 and TCR zeta chains	0.573199	0.593167	0.00380272	-0.0270021	0.734017	0.586471	0.573199	1	10	0.612121	14	NA	NA	NA	NA	NA	NA	NA	NA	NA	CD3E;CD4;HLA-DQA1;HLA-DRB5;LCK;CD3D;CD3G;HLA-DPB1;TRAC;HLA-DPA1;HLA-DRB1;HLA-DRA;HLA-DQB2;HLA-DQB1
CD22	PTPRC	R-HSA-373755	Semaphorin interactions	0.305674	0.358609	0.00380272	-0.0270021	0.734017	0.586471	0.305674	1	25	0.2	34	NA	NA	NA	NA	NA	NA	NA	NA	NA	PLXNB1;SEMA4D;DPYSL2;CRMP1;PLXNA2;ROCK2;DPYSL4;RAC1;CDK5;MET;FYN;PAK1;ERBB2;PLXNA1;MYH14;LIMK2;RHOB;CFL1;MYL9;RHOC;ROCK1;TYROBP;LIMK1;RHOA;DPYSL3;HSP90AA1;NRP1;TREM2;RRAS;PAK2;MYH11;MYL6;MYH10;MYH9
CD86	CD28	R-HSA-162909	Host Interactions of HIV factors	0.0285582	0.107882	0.26894	0.20898	0.636923	0.0401289	0.0285582	1	12	-0.29697	17	NA	NA	NA	NA	NA	NA	NA	NA	NA	CD4;LCK;ELOB;SLC25A5;SLC25A6;SKP1;CUL5;RAC1;FYN;ELOC;AP2M1;BTRC;UBA52;PAK2;ATP6V1H;RBX1;SLC25A4
CD86	CD28	R-HSA-164938	Nef-mediates down modulation of cell surface receptors by recruiting them to clathrin adapters	0.0389422	0.122235	0.26894	0.20898	0.636923	0.0401289	0.0389422	1	2	0.854545	3	NA	NA	NA	NA	NA	NA	NA	NA	NA	CD4;LCK;AP2M1
CD86	CD28	R-HSA-164952	The role of Nef in HIV-1 replication and disease pathogenesis	0.0321663	0.112664	0.26894	0.20898	0.636923	0.0401289	0.0321663	1	4	0.587879	6	NA	NA	NA	NA	NA	NA	NA	NA	NA	CD4;LCK;RAC1;FYN;AP2M1;PAK2
CD86	CD28	R-HSA-199418	Negative regulation of the PI3K/AKT network	0.0241569	0.098605	0.26894	0.20898	0.636923	0.0401289	0.0241569	1	40	-0.260606	54	NA	NA	NA	NA	NA	NA	NA	NA	NA	IRAK4;AKT3;PIP5K1A;PDGFRB;LCK;PPP2R5B;PIP5K1C;MAPK3;PIK3AP1;PIK3CD;NRG1;TRAT1;RHOG;VAV1;PIK3CA;IRAK1;RAC1;SRC;PPP2CB;PIK3R1;PPP2R5C;MET;PDGFRA;PPP2R1B;FYN;MAPK1;FGF1;ERBB2;FGF2;RAC2;IRS2;TGFA;PPP2R5D;KIT;PIK3CB;PTEN;FRS2;PPP2R1A;IRS1;AKT2;TRAF6;CD19;PIP4K2C;PIP4K2B;PTPN11;PIP4K2A;MYD88;IL33;PPP2R5A;PPP2R5E;AKT1;GAB1;EGFR;HGF
CD86	CD28	R-HSA-2219528	PI3K/AKT Signaling in Cancer	0.0232815	0.0970797	0.26894	0.20898	0.636923	0.0401289	0.0232815	1	29	-0.260606	39	NA	NA	NA	NA	NA	NA	NA	NA	NA	AKT3;LCK;AKT1S1;NR4A1;FOXO3;GSK3B;RHOG;NRG1;VAV1;PIK3CA;GSK3A;RAC1;SRC;PIK3R1;MET;FYN;FGF1;ERBB2;PDPK1;FGF2;IRS2;RAC2;TGFA;CASP9;FRS2;BAD;TSC2;MLST8;AKT2;CDKN1B;PTPN11;MTOR;CDKN1A;RPS6KB2;AKT1;CREB1;GAB1;EGFR;FOXO1
CD86	CD28	R-HSA-2219530	Constitutive Signaling by Aberrant PI3K in Cancer	0.0383939	0.121302	0.26894	0.20898	0.636923	0.0401289	0.0383939	1	14	0.721212	19	NA	NA	NA	NA	NA	NA	NA	NA	NA	LCK;RHOG;NRG1;VAV1;PIK3CA;RAC1;SRC;PIK3R1;MET;FYN;FGF1;ERBB2;FGF2;RAC2;TGFA;FRS2;PTPN11;GAB1;EGFR
CD86	CD28	R-HSA-388841	Costimulation by the CD28 family	0.0261831	0.102135	0.26894	0.20898	0.636923	0.0401289	0.0261831	1	30	-0.224242	41	NA	NA	NA	NA	NA	NA	NA	NA	NA	CD3E;AKT3;CD4;HLA-DQA1;LCK;PPP2R5B;CD3D;HLA-DRB5;CD3G;HLA-DPB1;GRAP2;TRAC;VAV1;PIK3CA;PPP2CB;RAC1;LYN;PIK3R1;PPP2R5C;PPP2R1B;FYN;HLA-DPA1;PAK1;PDPK1;HLA-DRB1;PPP2R5D;HLA-DRA;HLA-DQB2;CDC42;PPP2R1A;MLST8;AKT2;MAP3K8;CSK;PTPN11;PAK2;MTOR;HLA-DQB1;PPP2R5A;PPP2R5E;AKT1
CD86	CD28	R-HSA-389356	CD28 co-stimulation	0.0176409	0.084761	0.26894	0.20898	0.636923	0.0401289	0.0176409	1	12	0.175758	17	NA	NA	NA	NA	NA	NA	NA	NA	NA	AKT3;LCK;GRAP2;VAV1;PIK3CA;RAC1;PIK3R1;FYN;PAK1;PDPK1;CDC42;MLST8;AKT2;MAP3K8;PAK2;MTOR;AKT1
CD86	CD28	R-HSA-389357	CD28 dependent PI3K/Akt signaling	0.0155885	0.0809898	0.26894	0.20898	0.636923	0.0401289	0.0155885	1	8	-0.260606	11	NA	NA	NA	NA	NA	NA	NA	NA	NA	AKT3;LCK;PIK3CA;PIK3R1;FYN;PDPK1;MLST8;AKT2;MAP3K8;MTOR;AKT1
CD86	CD28	R-HSA-389359	CD28 dependent Vav1 pathway	0.0340542	0.115512	0.26894	0.20898	0.636923	0.0401289	0.0340542	1	5	-0.0909091	7	NA	NA	NA	NA	NA	NA	NA	NA	NA	LCK;VAV1;RAC1;FYN;PAK1;CDC42;PAK2
CD86	CD28	R-HSA-6811558	PI5P, PP2A and IER3 Regulate PI3K/AKT Signaling	0.0249626	0.100071	0.26894	0.20898	0.636923	0.0401289	0.0249626	1	38	-0.030303	51	NA	NA	NA	NA	NA	NA	NA	NA	NA	IRAK4;PIP5K1A;PDGFRB;LCK;PPP2R5B;PIP5K1C;MAPK3;PIK3AP1;PIK3CD;NRG1;TRAT1;RHOG;VAV1;PIK3CA;IRAK1;RAC1;SRC;PPP2CB;PIK3R1;PPP2R5C;MET;PDGFRA;PPP2R1B;FYN;MAPK1;FGF1;ERBB2;FGF2;RAC2;IRS2;TGFA;PPP2R5D;KIT;PIK3CB;FRS2;PPP2R1A;IRS1;TRAF6;CD19;PIP4K2C;PIP4K2B;PTPN11;PIP4K2A;MYD88;IL33;PPP2R5A;PPP2R5E;AKT1;GAB1;EGFR;HGF
CEACAM5	CD8A	R-HSA-198933	Immunoregulatory interactions between a Lymphoid and a non-Lymphoid cell	0.0492072	0.135467	0.600762	-0.164887	-0.352479	0.959165	0.0492072	1	36	0.00606061	49	0	0	0	NA	NA	NA	NA	NA	NA	HLA-E;CD3E;IGHV4-39;IGKV1-17;IGLV2-11;CD3D;IGHV4-34;CD3G;IGLV2-23;TRAC;IGLV2-8;IGHV3-53;IGLV1-44;IGLV1-51;IGHV2-70;IGLV2-14;FCGR1A;IGLV3-19;IGHV3-11;IGLC7;IGLV3-25;IGLV1-40;IGHV1-2;IGKV4-1;IGHV3-48;IGLV3-27;FCGR3A;IGKV3-20;IGLV3-21;IGKV1D-16;IGKV1-16;IGLV7-43;IGHV3-30;HLA-C;IGLV1-47;IGHV1-46;IGKV3-11;IGLV6-57;HLA-A;IGHV3-7;IGKC;IGLV3-1;IGKV1-5;HLA-F;IGKV3D-20;IGHV3-13;IGHV2-5;IGHV3-23;HLA-B
CEACAM5	CEACAM1	R-HSA-1566977	Fibronectin matrix formation	0.383262	0.425387	0.600762	-0.110062	0.472821	0.609888	0.383262	1	2	0.260606	3	NA	NA	NA	NA	NA	NA	NA	NA	NA	FN1;ITGB1;ITGA5
CEACAM5	CEACAM1	R-HSA-202733	Cell surface interactions at the vascular wall	0.0597121	0.148127	0.600762	-0.110062	0.472821	0.609888	0.0597121	1	49	0.0787879	66	NA	NA	NA	NA	NA	NA	NA	NA	NA	IGHV4-39;IGLV2-11;IGKV1-17;LCK;IGHV4-34;ITGA4;IGLV2-23;FN1;IGLV2-8;IGHV3-53;IGLV1-51;IGLV1-44;ATP1B3;ATP1B1;SLC3A2;INPP5D;ITGAL;IGHV2-70;SHC1;LYN;IGLV2-14;ITGB3;PECAM1;FYN;PROCR;IGLV3-19;ITGB1;PLCG1;IGHV3-11;IGLC7;NRAS;IGLV3-25;GP6;IGLV1-40;ITGA5;IGKV4-1;IGHV1-2;IGHV3-48;IGLV3-27;IGKV3-20;IGLV3-21;APOB;SLC7A7;IGHM;IGKV1-16;IGKV1D-16;PTPN11;IGHV3-30;IGLV7-43;IGHV1-46;IGLV1-47;ATP1B2;SOS1;IGLV6-57;…
CEL	CXCR4	R-HSA-162587	HIV Life Cycle	0.754883	0.76229	0.186449	-0.0804217	-0.323761	0.804836	0.754883	1	43	0.0787879	58	NA	NA	NA	NA	NA	NA	NA	NA	NA	KPNA1;CHMP2B;CD4;XPO1;CHMP4A;POLR2I;GTF2A2;POLR2H;GTF2E1;RANBP2;NCBP1;CTDP1;POLR2D;TAF11;CCNH;TCEA1;CDK9;POLR2E;BANF1;POLR2F;GTF2H5;CCNT2;POLR2A;CHMP3;NELFE;RAN;POLR2B;TAF5;CHMP6;CHMP4B;POLR2G;GTF2F2;GTF2H3;CCNT1;TAF9;CDK7;GTF2A1;CHMP4C;POLR2K;GTF2F1;MNAT1;POLR2L;TBP;POLR2C;ELL;NCBP2;GTF2H1;TAF6;GTF2E2;CHMP2A;UBA52;ERCC2;CCNK;ERCC3;GTF2B;PSIP1;GTF2H4;HMGA1
CEL	CXCR4	R-HSA-418594	G alpha (i) signalling events	0.596614	0.614528	0.186449	-0.0804217	-0.323761	0.804836	0.596614	1	80	0.272727	107	NA	NA	NA	NA	NA	NA	NA	NA	NA	GNB4;PDE4A;PRKACA;PPP3CB;GNG11;CCL19;PRKACB;GNG2;AKR1B10;CXCL10;ITPR2;PPP3R1;DHRS3;GNB2;GNG12;HCAR2;ANXA1;CAMK2D;LRP8;GNGT2;GNB3;CCR6;CXCL16;CXCL1;CXCL6;PRKCA;FPR2;SDC1;RETSAT;APP;POMC;GPC1;PPP3CA;LPAR2;SRC;SDC4;AGRN;RBP2;PPP2CB;LRP2;PPP2R1B;CCR1;GNAI2;SAA1;CCL5;PRKCD;MAPK1;GNG4;GNB1;GNG10;S1PR1;PSAP;PRKAR1A;PRKCQ;APOA4;CCL16;LPAR1;HSPG2;CAMK4;PPP2R5D;C3;CCL20;ITPR1;APOE;CXCL9;CCL21;PF4;C5AR1;APO…
CEL	CXCR4	R-HSA-500792	GPCR ligand binding	0.776385	0.78123	0.186449	-0.0804217	-0.323761	0.804836	0.776385	1	13	-0.175758	18	NA	NA	NA	NA	NA	NA	NA	NA	NA	GNB4;GNG11;GNG2;F2R;GNB2;GNG12;ANXA1;GNGT2;GNB3;FZD1;GNG4;GNB1;GNG10;GNB5;CXCL12;GNG7;NTS;GNG5
CGN	F11R	R-HSA-1500931	Cell-Cell communication	0.303217	0.356221	0.0122322	-0.421007	-0.459829	0.343483	0.303217	1	3	-0.321212	4	NA	NA	NA	NA	NA	NA	NA	NA	NA	PARD3;PRKCI;PARD6B;PARD6G
CGN	F11R	R-HSA-170834	Signaling by TGF-beta Receptor Complex	0.213616	0.280548	0.0122322	-0.421007	-0.459829	0.343483	0.213616	1	15	0.6	20	NA	NA	NA	NA	NA	NA	NA	NA	NA	PARD3;PRKCZ;TGFBR1;SERPINE1;SMAD4;ARHGEF18;MYC;SMAD2;FKBP1A;TGFBR2;CDKN2B;TGFB1;RHOA;SMURF1;SMAD3;UBA52;PPP1CB;RBL1;UBE2M;JUNB
CGN	F11R	R-HSA-202733	Cell surface interactions at the vascular wall	0.0421297	0.126102	0.0122322	-0.421007	-0.459829	0.343483	0.0421297	1	51	-0.139394	68	NA	NA	NA	NA	NA	NA	NA	NA	NA	IGHV4-39;IGLV2-11;IGKV1-17;ITGB2;LCK;IGHV4-34;ITGA4;IGLV2-23;FN1;IGLV2-8;IGHV3-53;IGLV1-51;IGLV1-44;ATP1B3;ATP1B1;SLC3A2;ITGAL;INPP5D;IGHV2-70;SHC1;LYN;IGLV2-14;ITGB3;PECAM1;FYN;PROCR;IGLV3-19;ITGB1;PLCG1;IGHV3-11;IGLC7;TGFB1;NRAS;IGLV3-25;GP6;IGLV1-40;ITGA5;IGKV4-1;IGHV1-2;IGHV3-48;IGLV3-27;IGKV3-20;IGLV3-21;APOB;SLC7A7;IGHM;IGKV1-16;IGKV1D-16;PTPN11;IGHV3-30;IGLV7-43;IGHV1-46;IGLV1-47;ATP1B2;SO…
CGN	F11R	R-HSA-216083	Integrin cell surface interactions	0.31418	0.366544	0.0122322	-0.421007	-0.459829	0.343483	0.31418	1	3	-0.515152	4	NA	NA	NA	NA	NA	NA	NA	NA	NA	ITGB2;ITGA4;ITGAL;KDR
CGN	F11R	R-HSA-2173791	TGF-beta receptor signaling in EMT (epithelial to mesenchymal transition)	0.253395	0.314435	0.0122322	-0.421007	-0.459829	0.343483	0.253395	1	7	-0.878788	10	NA	NA	NA	NA	NA	NA	NA	NA	NA	PARD3;PRKCZ;TGFBR1;ARHGEF18;FKBP1A;TGFBR2;TGFB1;RHOA;SMURF1;UBA52
CGN	F11R	R-HSA-420029	Tight junction interactions	0.303217	0.356221	0.0122322	-0.421007	-0.459829	0.343483	0.303217	1	3	-0.321212	4	NA	NA	NA	NA	NA	NA	NA	NA	NA	PARD3;PRKCI;PARD6B;PARD6G
CGN	F11R	R-HSA-421270	Cell-cell junction organization	0.303217	0.356221	0.0122322	-0.421007	-0.459829	0.343483	0.303217	1	3	-0.321212	4	NA	NA	NA	NA	NA	NA	NA	NA	NA	PARD3;PRKCI;PARD6B;PARD6G
CGN	F11R	R-HSA-446728	Cell junction organization	0.303217	0.356221	0.0122322	-0.421007	-0.459829	0.343483	0.303217	1	3	-0.321212	4	NA	NA	NA	NA	NA	NA	NA	NA	NA	PARD3;PRKCI;PARD6B;PARD6G
CGN	F11R	R-HSA-9006936	Signaling by TGF-beta family members	0.171559	0.246539	0.0122322	-0.421007	-0.459829	0.343483	0.171559	1	17	0.369697	23	NA	NA	NA	NA	NA	NA	NA	NA	NA	PARD3;PRKCZ;TGFBR1;SERPINE1;SMAD4;ARHGEF18;ACVR1B;MYC;SMAD2;FKBP1A;TGFBR2;CDKN2B;TGFB1;RHOA;SMURF1;SMAD3;SMAD5;UBA52;PPP1CB;RBL1;UBE2M;SMAD1;JUNB
CGN	OCLN	R-HSA-109581	Apoptosis	0.0142974	0.0788559	0.0122322	-0.334232	0.641709	0.0708701	0.0142974	1	53	-0.527273	71	NA	NA	NA	NA	NA	NA	NA	NA	NA	YWHAZ;YWHAH;LMNB1;BCL2L1;DSG2;APC;CASP3;CD14;MAPK3;CDH1;CASP7;ACIN1;DFFA;BCL2L11;DFFB;CTNNB1;BIRC2;TJP2;YWHAE;FNTA;BCL2;CASP6;SFN;TRAF2;YWHAB;TP53;PKP1;PRKCD;MAPK1;TRADD;PRKCQ;DBNL;DSG3;DSG1;FAS;SATB1;STK24;BAX;YWHAQ;TICAM1;CASP9;PLEC;ROCK1;BAD;VIM;CASP8;APAF1;STK26;BBC3;DSP;UBA52;LY96;MAPK8;BMX;TJP1;RIPK1;BMF;YWHAG;BCAP31;PAK2;DNM1L;SPTAN1;ADD1;AKT1;PMAIP1;GSN;DYNLL1;PTK2;UNC5B;DYNLL2;TNFRSF10A
CGN	OCLN	R-HSA-111465	Apoptotic cleavage of cellular proteins	0.0243445	0.0987588	0.0122322	-0.334232	0.641709	0.0708701	0.0243445	1	21	-0.260606	29	NA	NA	NA	NA	NA	NA	NA	NA	NA	LMNB1;DSG2;APC;CDH1;ACIN1;CTNNB1;BIRC2;TJP2;FNTA;PKP1;PRKCD;PRKCQ;DBNL;DSG3;DSG1;SATB1;STK24;PLEC;ROCK1;VIM;STK26;DSP;BMX;TJP1;BCAP31;SPTAN1;ADD1;GSN;PTK2
CGN	OCLN	R-HSA-351906	Apoptotic cleavage of cell adhesion proteins	0.050543	0.137067	0.0122322	-0.334232	0.641709	0.0708701	0.050543	1	6	0.0666667	9	NA	NA	NA	NA	NA	NA	NA	NA	NA	DSG2;CDH1;CTNNB1;TJP2;PKP1;DSG3;DSG1;DSP;TJP1
CGN	OCLN	R-HSA-5357801	Programmed Cell Death	0.0116629	0.072048	0.0122322	-0.334232	0.641709	0.0708701	0.0116629	1	54	-0.490909	73	NA	NA	NA	NA	NA	NA	NA	NA	NA	YWHAZ;YWHAH;LMNB1;BCL2L1;DSG2;APC;CASP3;CD14;MAPK3;CDH1;CASP7;ACIN1;DFFA;BCL2L11;DFFB;CTNNB1;BIRC2;TJP2;YWHAE;FNTA;RIPK3;BCL2;CASP6;SFN;TRAF2;YWHAB;TP53;PKP1;PRKCD;MAPK1;TRADD;PRKCQ;DBNL;DSG3;DSG1;FAS;BIRC3;SATB1;STK24;BAX;YWHAQ;TICAM1;CASP9;PLEC;ROCK1;BAD;VIM;CASP8;APAF1;STK26;BBC3;DSP;UBA52;LY96;MAPK8;BMX;TJP1;RIPK1;BMF;YWHAG;BCAP31;PAK2;DNM1L;SPTAN1;ADD1;AKT1;PMAIP1;GSN;DYNLL1;PTK2;UNC5B;DYNLL…
CGN	OCLN	R-HSA-75153	Apoptotic execution phase	0.0181261	0.0853961	0.0122322	-0.334232	0.641709	0.0708701	0.0181261	1	24	-0.0787879	33	NA	NA	NA	NA	NA	NA	NA	NA	NA	LMNB1;DSG2;APC;CDH1;ACIN1;DFFA;DFFB;CTNNB1;BIRC2;TJP2;FNTA;PKP1;PRKCD;PRKCQ;DBNL;DSG3;DSG1;SATB1;STK24;PLEC;ROCK1;VIM;STK26;DSP;BMX;TJP1;BCAP31;PAK2;DNM1L;SPTAN1;ADD1;GSN;PTK2
CGN	OCLN	R-HSA-8878171	Transcriptional regulation by RUNX1	0.0122371	0.0737123	0.0122322	-0.334232	0.641709	0.0708701	0.0122371	1	27	0.672727	37	NA	NA	NA	NA	NA	NA	NA	NA	NA	EP300;CBX4;YAP1;GPAM;AXIN1;LMO2;SERPINB13;CCND1;LGALS3;PRKCB;LDB1;SRC;TNFRSF18;TCF12;PRKCQ;ITCH;PML;CCND3;MYL9;SIN3A;GP1BA;PF4;TP73;RUNX1;CBFB;UBA52;PTPN11;HDAC1;TJP1;ITGA2B;TCF3;LIFR;CLDN5;CR1;CDK6;PRMT6;SIN3B
CGN	OCLN	R-HSA-8935964	RUNX1 regulates expression of components of tight junctions	0.0128716	0.0751932	0.0122322	-0.334232	0.641709	0.0708701	0.0128716	1	3	0.842424	4	NA	NA	NA	NA	NA	NA	NA	NA	NA	RUNX1;CBFB;TJP1;CLDN5
CGN	TGFBR1	R-HSA-170834	Signaling by TGF-beta Receptor Complex	0.121158	0.210487	0.0122322	-0.00883284	-0.551453	0.731997	0.121158	1	18	0.0181818	25	NA	NA	NA	NA	NA	NA	NA	NA	NA	UCHL5;PARD3;PRKCZ;NEDD4L;SERPINE1;SMAD4;ARHGEF18;SMAD2;MYC;FKBP1A;TGFBR2;CDKN2B;F11R;PPP1CC;SMAD3;SMURF1;RHOA;PPP1CB;RBL1;UBE2M;USP15;SMURF2;STRAP;JUNB;PPP1CA
CGN	TGFBR1	R-HSA-2173788	Downregulation of TGF-beta receptor signaling	0.0670253	0.155913	0.0122322	-0.00883284	-0.551453	0.731997	0.0670253	1	9	0.0666667	12	NA	NA	NA	NA	NA	NA	NA	NA	NA	UCHL5;NEDD4L;SMAD2;TGFBR2;PPP1CC;SMAD3;SMURF1;PPP1CB;USP15;SMURF2;STRAP;PPP1CA
CGN	TGFBR1	R-HSA-2173789	TGF-beta receptor signaling activates SMADs	0.0640223	0.15255	0.0122322	-0.00883284	-0.551453	0.731997	0.0640223	1	11	0.430303	15	NA	NA	NA	NA	NA	NA	NA	NA	NA	UCHL5;NEDD4L;SMAD4;SMAD2;FKBP1A;TGFBR2;PPP1CC;SMAD3;SMURF1;PPP1CB;UBE2M;USP15;SMURF2;STRAP;PPP1CA
CGN	TGFBR1	R-HSA-2173791	TGF-beta receptor signaling in EMT (epithelial to mesenchymal transition)	0.532057	0.55753	0.0122322	-0.00883284	-0.551453	0.731997	0.532057	1	6	0.454545	8	NA	NA	NA	NA	NA	NA	NA	NA	NA	PARD3;PRKCZ;ARHGEF18;FKBP1A;TGFBR2;F11R;SMURF1;RHOA
CGN	TGFBR1	R-HSA-3304349	Loss of Function of SMAD2/3 in Cancer	0.485172	0.516002	0.0122322	-0.00883284	-0.551453	0.731997	0.485172	1	3	-0.0787879	4	NA	NA	NA	NA	NA	NA	NA	NA	NA	SMAD4;SMAD2;TGFBR2;SMAD3
CGN	TGFBR1	R-HSA-3304351	Signaling by TGF-beta Receptor Complex in Cancer	0.482334	0.514001	0.0122322	-0.00883284	-0.551453	0.731997	0.482334	1	3	0.0666667	5	NA	NA	NA	NA	NA	NA	NA	NA	NA	SMAD4;SMAD2;FKBP1A;TGFBR2;SMAD3
CGN	TGFBR1	R-HSA-3304356	SMAD2/3 Phosphorylation Motif Mutants in Cancer	0.348211	0.395096	0.0122322	-0.00883284	-0.551453	0.731997	0.348211	1	2	-0.0787879	3	NA	NA	NA	NA	NA	NA	NA	NA	NA	SMAD2;TGFBR2;SMAD3
CGN	TGFBR1	R-HSA-3656532	TGFBR1 KD Mutants in Cancer	0.348211	0.395096	0.0122322	-0.00883284	-0.551453	0.731997	0.348211	1	2	-0.0787879	3	NA	NA	NA	NA	NA	NA	NA	NA	NA	SMAD2;TGFBR2;SMAD3
CGN	TGFBR1	R-HSA-3656534	Loss of Function of TGFBR1 in Cancer	0.485172	0.516002	0.0122322	-0.00883284	-0.551453	0.731997	0.485172	1	3	-0.0787879	4	NA	NA	NA	NA	NA	NA	NA	NA	NA	SMAD2;FKBP1A;TGFBR2;SMAD3
CGN	TGFBR1	R-HSA-3656535	TGFBR1 LBD Mutants in Cancer	0.251769	0.313061	0.0122322	-0.00883284	-0.551453	0.731997	0.251769	1	1	0.0666667	2	NA	NA	NA	NA	NA	NA	NA	NA	NA	FKBP1A;TGFBR2
CGN	TGFBR1	R-HSA-5689603	UCH proteinases	0.343772	0.392083	0.0122322	-0.00883284	-0.551453	0.731997	0.343772	1	3	-0.0787879	5	NA	NA	NA	NA	NA	NA	NA	NA	NA	UCHL5;HCFC1;TGFBR2;USP15;BARD1
CGN	TGFBR1	R-HSA-5689880	Ub-specific processing proteases	0.206886	0.275625	0.0122322	-0.00883284	-0.551453	0.731997	0.240197	0.861317	29	0.381818	39	60	0	60	LMNA_208;FLNA_367;LMNA_515;LMNA_90;FLNA_2000;PCNA_164;LMNA_270;LMNA_144;LMNA_260;PCNA_77;FLNA_916;FLNA_299;FLNA_982;LMNA_78;LMNA_265;LMNA_32;FLNA_58;PITPNA_208;LMNA_108;LMNA_180;FLNA_906;PITPNA_185;FLNA_2473;LMNA_378;FLNA_2361;PCNA_248;LMNA_97;FLNA_2621;FLNA_42;LMNA_201;LMNA_420;FLNA_338;PITPNA_152;LMNA_597;FLNA_1019;FLNA_1801;LMNA_457;LMNA_486;FLNA_508;LMNA_181;LMNA_233;FLNA_2569;FLNA_781;PITPNA…	-0.00140707141298921;0.0025226691467733;0.00208133888149436;-0.0120365165883733;-0.00316513567823853;0.0068228833924301;-0.00369616768860688;0.00584224615265549;-0.00311561243493881;0.00969740696125151;-0.00492347441955543;0.000717722653829062;-0.00258431852053908;-0.000411434234471493;-0.00426672952801736;0.00305824218722527;-0.000846573818692482;-0.00489915092321302;0.00116293228002171;-0.00592…	NA	NA	LMNA_208;FLNA_367;LMNA_515;LMNA_90;FLNA_2000;PCNA_164;LMNA_270;LMNA_144;LMNA_260;PCNA_77;FLNA_916;FLNA_299;FLNA_982;LMNA_78;LMNA_265;LMNA_32;FLNA_58;PITPNA_208;LMNA_108;LMNA_180;FLNA_906;PITPNA_185;FLNA_2473;LMNA_378;FLNA_2361;PCNA_248;LMNA_97;FLNA_2621;FLNA_42;LMNA_201;LMNA_420;FLNA_338;PITPNA_152;LMNA_597;FLNA_1019;FLNA_1801;LMNA_457;LMNA_486;FLNA_508;LMNA_181;LMNA_233;FLNA_2569;FLNA_781;PITPNA…	-0.00140707141298921;0.0025226691467733;0.00208133888149436;-0.0120365165883733;-0.00316513567823853;0.0068228833924301;-0.00369616768860688;0.00584224615265549;-0.00311561243493881;0.00969740696125151;-0.00492347441955543;0.000717722653829062;-0.00258431852053908;-0.000411434234471493;-0.00426672952801736;0.00305824218722527;-0.000846573818692482;-0.00489915092321302;0.00116293228002171;-0.00592…	DDB2;CCP110;SNX3;SMAD4;ARRB2;AXIN1;CFTR;STAM2;CYLD;IKBKG;BECN1;ARRB1;SMAD2;BIRC2;KEAP1;MYC;TRAF2;TP53;HGS;TNKS2;DDX58;BIRC3;USP10;MAP3K7;TNKS;NFKBIA;PTEN;SMAD3;MDM4;RNF146;SKP2;RIPK1;USP15;SMURF2;SMAD1;CCNA2;RNF123;ADRB2;CDC20
CGN	TGFBR1	R-HSA-9006936	Signaling by TGF-beta family members	0.134496	0.219117	0.0122322	-0.00883284	-0.551453	0.731997	0.134496	1	21	0.418182	28	NA	NA	NA	NA	NA	NA	NA	NA	NA	UCHL5;PARD3;PRKCZ;NEDD4L;SERPINE1;SMAD4;ARHGEF18;ACVR1B;SMAD2;MYC;FKBP1A;TGFBR2;CDKN2B;F11R;PPP1CC;SMAD3;SMURF1;RHOA;SMAD5;PPP1CB;RBL1;UBE2M;USP15;SMURF2;SMAD1;STRAP;JUNB;PPP1CA
CGN	TGFBR2	R-HSA-170834	Signaling by TGF-beta Receptor Complex	0.0653371	0.154215	0.0122322	-0.163152	0.04	0.394745	0.0653371	1	18	-0.260606	25	NA	NA	NA	NA	NA	NA	NA	NA	NA	UCHL5;PARD3;PRKCZ;TGFBR1;NEDD4L;SERPINE1;SMAD4;ARHGEF18;CBL;SMAD2;MYC;CDKN2B;F11R;PPP1CC;SMAD3;SMURF1;RHOA;PPP1CB;RBL1;UBE2M;USP15;SMURF2;STRAP;JUNB;PPP1CA
CGN	TGFBR2	R-HSA-2173788	Downregulation of TGF-beta receptor signaling	0.0361448	0.117608	0.0122322	-0.163152	0.04	0.394745	0.0361448	1	9	-0.0787879	12	NA	NA	NA	NA	NA	NA	NA	NA	NA	UCHL5;TGFBR1;NEDD4L;SMAD2;PPP1CC;SMAD3;SMURF1;PPP1CB;USP15;SMURF2;STRAP;PPP1CA
CGN	TGFBR2	R-HSA-2173789	TGF-beta receptor signaling activates SMADs	0.0345254	0.116457	0.0122322	-0.163152	0.04	0.394745	0.0345254	1	11	-0.527273	15	NA	NA	NA	NA	NA	NA	NA	NA	NA	UCHL5;TGFBR1;NEDD4L;SMAD4;CBL;SMAD2;PPP1CC;SMAD3;SMURF1;PPP1CB;UBE2M;USP15;SMURF2;STRAP;PPP1CA
CGN	TGFBR2	R-HSA-2173791	TGF-beta receptor signaling in EMT (epithelial to mesenchymal transition)	0.24667	0.308704	0.0122322	-0.163152	0.04	0.394745	0.24667	1	5	-0.612121	7	NA	NA	NA	NA	NA	NA	NA	NA	NA	PARD3;PRKCZ;TGFBR1;ARHGEF18;F11R;SMURF1;RHOA
CGN	TGFBR2	R-HSA-3304349	Loss of Function of SMAD2/3 in Cancer	0.361069	0.405783	0.0122322	-0.163152	0.04	0.394745	0.361069	1	3	-0.345455	4	NA	NA	NA	NA	NA	NA	NA	NA	NA	TGFBR1;SMAD4;SMAD2;SMAD3
CGN	TGFBR2	R-HSA-3304351	Signaling by TGF-beta Receptor Complex in Cancer	0.361069	0.405783	0.0122322	-0.163152	0.04	0.394745	0.361069	1	3	-0.345455	4	NA	NA	NA	NA	NA	NA	NA	NA	NA	TGFBR1;SMAD4;SMAD2;SMAD3
CGN	TGFBR2	R-HSA-3304356	SMAD2/3 Phosphorylation Motif Mutants in Cancer	0.308424	0.361135	0.0122322	-0.163152	0.04	0.394745	0.308424	1	2	-0.345455	3	NA	NA	NA	NA	NA	NA	NA	NA	NA	TGFBR1;SMAD2;SMAD3
CGN	TGFBR2	R-HSA-3656532	TGFBR1 KD Mutants in Cancer	0.308424	0.361135	0.0122322	-0.163152	0.04	0.394745	0.308424	1	2	-0.345455	3	NA	NA	NA	NA	NA	NA	NA	NA	NA	TGFBR1;SMAD2;SMAD3
CGN	TGFBR2	R-HSA-3656534	Loss of Function of TGFBR1 in Cancer	0.308424	0.361135	0.0122322	-0.163152	0.04	0.394745	0.308424	1	2	-0.345455	3	NA	NA	NA	NA	NA	NA	NA	NA	NA	TGFBR1;SMAD2;SMAD3
CGN	TGFBR2	R-HSA-5689603	UCH proteinases	0.391083	0.431888	0.0122322	-0.163152	0.04	0.394745	0.391083	1	3	-0.0787879	5	NA	NA	NA	NA	NA	NA	NA	NA	NA	UCHL5;HCFC1;TGFBR1;USP15;BARD1
CGN	TGFBR2	R-HSA-9006936	Signaling by TGF-beta family members	0.07253	0.164015	0.0122322	-0.163152	0.04	0.394745	0.07253	1	21	-0.69697	28	NA	NA	NA	NA	NA	NA	NA	NA	NA	UCHL5;PARD3;PRKCZ;TGFBR1;NEDD4L;SERPINE1;SMAD4;ARHGEF18;CBL;ACVR1B;SMAD2;MYC;CDKN2B;F11R;PPP1CC;SMAD3;SMURF1;RHOA;SMAD5;PPP1CB;RBL1;UBE2M;USP15;SMURF2;SMAD1;STRAP;JUNB;PPP1CA
CHAD	ITGA2	R-HSA-216083	Integrin cell surface interactions	0.424729	0.46281	0.165944	0.056578	-0.204103	0.660827	0.424729	1	6	-0.781818	9	NA	NA	NA	NA	NA	NA	NA	NA	NA	ITGA4;ITGAL;AGRN;KDR;ITGB1;HSPG2;COL16A1;COL9A2;LUM
CHAD	ITGA2	R-HSA-3000157	Laminin interactions	0.44198	0.478482	0.165944	0.056578	-0.204103	0.660827	0.44198	1	7	0.0787879	10	NA	NA	NA	NA	NA	NA	NA	NA	NA	LAMA4;LAMC3;LAMC1;ITGB1;LAMA3;HSPG2;LAMA1;LAMB2;LAMA5;LAMA2
CHAD	ITGA2	R-HSA-3000170	Syndecan interactions	0.358556	0.404085	0.165944	0.056578	-0.204103	0.660827	0.358556	1	1	0.430303	2	NA	NA	NA	NA	NA	NA	NA	NA	NA	SDC1;ITGB1
CHAD	ITGA2	R-HSA-3000171	Non-integrin membrane-ECM interactions	0.51278	0.540139	0.165944	0.056578	-0.204103	0.660827	0.51278	1	9	-0.781818	13	NA	NA	NA	NA	NA	NA	NA	NA	NA	LAMA4;SDC1;AGRN;LAMC3;LAMC1;ITGB1;LAMA3;FGF2;HSPG2;LAMA1;LAMB2;LAMA5;LAMA2
CHAD	ITGA2	R-HSA-3000178	ECM proteoglycans	0.30139	0.355306	0.165944	0.056578	-0.204103	0.660827	0.30139	1	9	-0.187879	13	NA	NA	NA	NA	NA	NA	NA	NA	NA	LAMA4;AGRN;LAMC1;ITGB1;LAMA3;HSPG2;LAMA1;COL9A2;ITGB5;LAMB2;LUM;LAMA5;LAMA2
CHAD	ITGA2	R-HSA-373760	L1CAM interactions	0.0813646	0.173911	0.165944	0.056578	-0.204103	0.660827	0.0813646	1	21	-0.187879	28	NA	NA	NA	NA	NA	NA	NA	NA	NA	AP2A1;DPYSL2;MAPK3;MAP2K1;DNM2;RAC1;LAMC1;ITGB1;PAK1;MAPK1;RPS6KA2;AP2M1;ITGA1;LAMA1;RPS6KA5;AP2S1;VAV2;SH3GL2;AP2A2;CHL1;AP2B1;RPS6KA3;MAP2K2;RPS6KA1;L1CAM;CLTA;CLTC;EGFR
CHAD	ITGA2	R-HSA-447041	CHL1 interactions	0.22729	0.291654	0.165944	0.056578	-0.204103	0.660827	0.22729	1	1	0.345455	2	NA	NA	NA	NA	NA	NA	NA	NA	NA	ITGB1;CHL1
CHAD	ITGA2	R-HSA-6806834	Signaling by MET	0.238227	0.301177	0.165944	0.056578	-0.204103	0.660827	0.238227	1	27	0.0545455	36	NA	NA	NA	NA	NA	NA	NA	NA	NA	SH3GL3;LAMA4;SH3KBP1;FN1;STAM2;STAM;CRKL;CBL;RAC1;SRC;LAMC3;MET;RAP1B;PIK3R1;LAMC1;ITGB1;EPS15;SH3GL1;HGS;LAMA3;STAT3;NRAS;LRIG1;LAMA1;RAP1A;LAMB2;LAMA5;UBA52;SH3GL2;PTPN11;SOS1;RANBP9;GAB1;LAMA2;PTK2;HGF
CHAD	ITGA2	R-HSA-8874081	MET activates PTK2 signaling	0.212918	0.280317	0.165944	0.056578	-0.204103	0.660827	0.212918	1	9	0.0545455	12	NA	NA	NA	NA	NA	NA	NA	NA	NA	LAMA4;LAMC3;MET;LAMC1;ITGB1;LAMA3;LAMA1;LAMB2;LAMA5;LAMA2;PTK2;HGF
CHAD	ITGA2	R-HSA-8875878	MET promotes cell motility	0.332784	0.382164	0.165944	0.056578	-0.204103	0.660827	0.332784	1	13	-0.6	18	NA	NA	NA	NA	NA	NA	NA	NA	NA	LAMA4;CRKL;RAC1;SRC;LAMC3;MET;RAP1B;LAMC1;ITGB1;LAMA3;LAMA1;RAP1A;LAMB2;LAMA5;GAB1;LAMA2;PTK2;HGF
CHAD	ITGB1	R-HSA-1500931	Cell-Cell communication	0.112663	0.203596	0.165944	0.0523848	-0.416752	0.431997	0.112663	1	9	0.539394	12	NA	NA	NA	NA	NA	NA	NA	NA	NA	ITGA6;WASL;ILK;PXN;PTK2B;FYN;NCK1;TYROBP;PTPN11;SIRPA;CD47;PTK2
CHAD	ITGB1	R-HSA-1566948	Elastic fibre formation	0.32446	0.374414	0.165944	0.0523848	-0.416752	0.431997	0.32446	1	8	0.212121	11	NA	NA	NA	NA	NA	NA	NA	NA	NA	FBN1;ITGAV;MFAP2;FN1;MFAP5;TGFB3;FBN2;ITGA5;FBN3;ITGA8;VTN
CHAD	ITGB1	R-HSA-1566977	Fibronectin matrix formation	0.287602	0.342897	0.165944	0.0523848	-0.416752	0.431997	0.287602	1	1	-0.224242	2	NA	NA	NA	NA	NA	NA	NA	NA	NA	FN1;ITGA5
CHAD	ITGB1	R-HSA-198933	Immunoregulatory interactions between a Lymphoid and a non-Lymphoid cell	0.316803	0.368359	0.165944	0.0523848	-0.416752	0.431997	0.316803	1	1	-0.321212	2	NA	NA	NA	NA	NA	NA	NA	NA	NA	ITGA4;ITGAL
CHAD	ITGB1	R-HSA-202733	Cell surface interactions at the vascular wall	0.0393835	0.122428	0.165944	0.0523848	-0.416752	0.431997	0.0393835	1	55	-0.0909091	74	NA	NA	NA	NA	NA	NA	NA	NA	NA	IGHV4-39;IGLV2-11;IGKV1-17;ITGA6;LCK;IGHV4-34;ITGA4;ITGAV;FN1;IGLV2-23;IGLV2-8;IGHV3-53;SDC1;IGLV1-51;IGLV1-44;ATP1B3;ATP1B1;SLC3A2;INPP5D;ITGAL;IGHV2-70;SHC1;LYN;IGLV2-14;ITGB3;JAM3;ITGA3;ITGAX;PECAM1;FYN;PROCR;IGLV3-19;PLCG1;IGHV3-11;IGLC7;NRAS;IGLV3-25;JAM2;ITGA5;GP6;IGLV1-40;IGKV4-1;IGHV1-2;IGHV3-48;IGLV3-27;IGKV3-20;IGLV3-21;APOB;SLC7A7;IGHM;IGKV1-16;IGKV1D-16;PTPN11;IGHV3-30;IGLV7-43;IGHV1-…
CHAD	ITGB1	R-HSA-210991	Basigin interactions	0.0397143	0.122825	0.165944	0.0523848	-0.416752	0.431997	0.0397143	1	7	-0.030303	10	NA	NA	NA	NA	NA	NA	NA	NA	NA	ITGA6;ATP1B3;ATP1B1;SLC3A2;ITGA3;SLC7A7;ATP1B2;BSG;L1CAM;SLC7A6
CHAD	ITGB1	R-HSA-2129379	Molecules associated with elastic fibres	0.311492	0.363846	0.165944	0.0523848	-0.416752	0.431997	0.311492	1	3	-0.406061	5	NA	NA	NA	NA	NA	NA	NA	NA	NA	ITGAV;FN1;TGFB3;ITGA8;VTN
CHAD	ITGB1	R-HSA-216083	Integrin cell surface interactions	0.395951	0.436665	0.165944	0.0523848	-0.416752	0.431997	0.395951	1	19	-0.151515	26	NA	NA	NA	NA	NA	NA	NA	NA	NA	SPP1;COMP;ITGA6;ITGA2;THBS1;ITGA4;ITGAV;FN1;ITGA11;ITGA7;ITGAL;AGRN;KDR;JAM3;ITGA3;ITGAX;ITGA1;HSPG2;JAM2;ITGA5;LUM;COL18A1;ITGA8;ITGA9;BSG;VTN
CHAD	ITGB1	R-HSA-3000157	Laminin interactions	0.357709	0.403413	0.165944	0.0523848	-0.416752	0.431997	0.357709	1	11	-0.212121	15	NA	NA	NA	NA	NA	NA	NA	NA	NA	LAMA4;ITGA6;ITGA2;ITGAV;ITGA7;LAMC3;ITGA3;LAMC1;ITGA1;HSPG2;LAMA1;LAMB2;LAMA5;COL18A1;LAMA2
CHAD	ITGB1	R-HSA-3000170	Syndecan interactions	0.430622	0.468387	0.165944	0.0523848	-0.416752	0.431997	0.430622	1	5	-0.224242	7	NA	NA	NA	NA	NA	NA	NA	NA	NA	ITGA6;ITGA2;THBS1;ITGAV;FN1;SDC1;VTN
CHAD	ITGB1	R-HSA-3000171	Non-integrin membrane-ECM interactions	0.369921	0.414	0.165944	0.0523848	-0.416752	0.431997	0.369921	1	12	-0.284848	17	NA	NA	NA	NA	NA	NA	NA	NA	NA	LAMA4;ITGA6;ITGA2;THBS1;ITGAV;FN1;SDC1;AGRN;LAMC3;LAMC1;FGF2;HSPG2;LAMA1;LAMB2;LAMA5;VTN;LAMA2
CHAD	ITGB1	R-HSA-3000178	ECM proteoglycans	0.187322	0.260613	0.165944	0.0523848	-0.416752	0.431997	0.187322	1	15	-0.248485	20	NA	NA	NA	NA	NA	NA	NA	NA	NA	COMP;LAMA4;ITGA2;ITGAV;FN1;ITGA7;AGRN;TGFB3;ITGAX;LAMC1;HSPG2;LAMA1;ITGB5;LAMB2;LUM;LAMA5;ITGA8;ITGA9;VTN;LAMA2
CHAD	ITGB1	R-HSA-373755	Semaphorin interactions	0.243414	0.3055	0.165944	0.0523848	-0.416752	0.431997	0.243414	1	26	-0.406061	35	NA	NA	NA	NA	NA	NA	NA	NA	NA	PLXNB1;DPYSL2;CRMP1;PLXNA2;ROCK2;DPYSL4;RAC1;CDK5;MET;FYN;PAK1;ERBB2;PLXNA1;SEMA7A;ITGA1;MYH14;LIMK2;RHOB;CFL1;MYL9;RHOC;ROCK1;TYROBP;LIMK1;RHOA;DPYSL3;HSP90AA1;NRP1;TREM2;RRAS;PAK2;MYH11;MYL6;MYH10;MYH9
CHAD	ITGB1	R-HSA-373760	L1CAM interactions	0.0419947	0.125893	0.165944	0.0523848	-0.416752	0.431997	0.0419947	1	23	-0.2	31	NA	NA	NA	NA	NA	NA	NA	NA	NA	AP2A1;ITGA2;DPYSL2;ITGAV;MAPK3;MAP2K1;DNM2;RAC1;LAMC1;PAK1;MAPK1;RPS6KA2;ITGA1;AP2M1;LAMA1;ITGA5;RPS6KA5;AP2S1;VAV2;SH3GL2;AP2A2;CHL1;AP2B1;RPS6KA3;MAP2K2;ITGA9;RPS6KA1;L1CAM;CLTA;CLTC;EGFR
CHAD	ITGB1	R-HSA-416700	Other semaphorin interactions	0.101112	0.195085	0.165944	0.0523848	-0.416752	0.431997	0.101112	1	1	0.00606061	2	NA	NA	NA	NA	NA	NA	NA	NA	NA	SEMA7A;ITGA1
CHAD	ITGB1	R-HSA-445144	Signal transduction by L1	0.198836	0.269298	0.165944	0.0523848	-0.416752	0.431997	0.198836	1	8	0.381818	11	NA	NA	NA	NA	NA	NA	NA	NA	NA	ITGAV;MAPK3;MAP2K1;RAC1;PAK1;MAPK1;ITGA5;VAV2;MAP2K2;ITGA9;L1CAM
CHAD	ITGB1	R-HSA-446728	Cell junction organization	0.347687	0.394847	0.165944	0.0523848	-0.416752	0.431997	0.347687	1	1	0.175758	2	NA	NA	NA	NA	NA	NA	NA	NA	NA	ITGA6;ILK
CHAD	ITGB1	R-HSA-447041	CHL1 interactions	0.205501	0.274209	0.165944	0.0523848	-0.416752	0.431997	0.205501	1	2	-0.0909091	3	NA	NA	NA	NA	NA	NA	NA	NA	NA	ITGA2;ITGA1;CHL1
CHAD	ITGB1	R-HSA-5663220	RHO GTPases Activate Formins	0.101112	0.195085	0.165944	0.0523848	-0.416752	0.431997	0.101112	1	1	-0.0666667	2	NA	NA	NA	NA	NA	NA	NA	NA	NA	SRF;SCAI
CHAD	ITGB1	R-HSA-6785807	Interleukin-4 and Interleukin-13 signaling	0.224532	0.289231	0.165944	0.0523848	-0.416752	0.431997	0.224532	1	45	0.248485	60	NA	NA	NA	NA	NA	NA	NA	NA	NA	JAK1;BCL2L1;ALOX15;JAK2;MMP1;POU2F1;FN1;FOXO3;IGHE;CCND1;MMP3;TNFRSF1B;MCL1;POMC;MMP9;FOS;MMP2;MYC;HSP90B1;ALOX5;LCN2;BCL2;ITGAX;TP53;PIK3R1;MUC1;BCL6;SAA1;STAT3;IRF4;S1PR1;FGF2;IGHG4;CEBPD;IGHG1;IL6R;NOS2;VIM;PTGS2;SOX2;ICAM1;IL2RG;JAK3;TIMP1;HSP90AA1;LAMA5;LBP;HIF1A;NDN;ZEB1;TYK2;CDKN1A;BIRC5;AKT1;STAT1;JUNB;STAT6;FSCN1;HGF;FOXO1
CHAD	ITGB1	R-HSA-6806834	Signaling by MET	0.271208	0.329359	0.165944	0.0523848	-0.416752	0.431997	0.271208	1	27	-0.0424242	37	NA	NA	NA	NA	NA	NA	NA	NA	NA	SH3GL3;LAMA4;ITGA2;TNS4;FN1;SH3KBP1;STAM2;STAM;CRKL;CBL;RAC1;SRC;MET;LAMC3;ITGA3;RAP1B;PIK3R1;LAMC1;EPS15;SH3GL1;HGS;STAT3;NRAS;LRIG1;LAMA1;RAP1A;LAMB2;LAMA5;UBA52;SH3GL2;PTPN11;SOS1;RANBP9;GAB1;LAMA2;PTK2;HGF
CHAD	ITGB1	R-HSA-75892	Platelet Adhesion to exposed collagen	0.347687	0.394847	0.165944	0.0523848	-0.416752	0.431997	0.347687	1	1	0.345455	2	NA	NA	NA	NA	NA	NA	NA	NA	NA	ITGA2;ITGA1
CHAD	ITGB1	R-HSA-8874081	MET activates PTK2 signaling	0.162656	0.239919	0.165944	0.0523848	-0.416752	0.431997	0.162656	1	9	-0.0424242	13	NA	NA	NA	NA	NA	NA	NA	NA	NA	LAMA4;ITGA2;FN1;MET;LAMC3;ITGA3;LAMC1;LAMA1;LAMB2;LAMA5;LAMA2;PTK2;HGF
CHAD	ITGB1	R-HSA-8875513	MET interacts with TNS proteins	0.293933	0.349154	0.165944	0.0523848	-0.416752	0.431997	0.293933	1	2	0.709091	3	NA	NA	NA	NA	NA	NA	NA	NA	NA	TNS4;MET;HGF
CHAD	ITGB1	R-HSA-8875878	MET promotes cell motility	0.268664	0.327337	0.165944	0.0523848	-0.416752	0.431997	0.268664	1	15	-0.0424242	20	NA	NA	NA	NA	NA	NA	NA	NA	NA	LAMA4;ITGA2;TNS4;FN1;CRKL;RAC1;SRC;MET;LAMC3;ITGA3;RAP1B;LAMC1;LAMA1;RAP1A;LAMB2;LAMA5;GAB1;LAMA2;PTK2;HGF
COL11A1	ITGA2	R-HSA-216083	Integrin cell surface interactions	0.470471	0.503578	0.247695	0.056578	-0.0912821	0.731997	0.470471	1	6	-0.781818	9	NA	NA	NA	NA	NA	NA	NA	NA	NA	ITGA4;ITGAL;AGRN;KDR;ITGB1;HSPG2;COL16A1;COL9A2;LUM
COL11A1	ITGA2	R-HSA-3000157	Laminin interactions	0.48958	0.520446	0.247695	0.056578	-0.0912821	0.731997	0.48958	1	7	0.0787879	10	NA	NA	NA	NA	NA	NA	NA	NA	NA	LAMA4;LAMC3;LAMC1;ITGB1;LAMA3;HSPG2;LAMA1;LAMB2;LAMA5;LAMA2
COL11A1	ITGA2	R-HSA-3000170	Syndecan interactions	0.397172	0.437413	0.247695	0.056578	-0.0912821	0.731997	0.397172	1	1	0.430303	2	NA	NA	NA	NA	NA	NA	NA	NA	NA	SDC1;ITGB1
COL11A1	ITGA2	R-HSA-3000171	Non-integrin membrane-ECM interactions	0.568005	0.588822	0.247695	0.056578	-0.0912821	0.731997	0.568005	1	9	-0.781818	13	NA	NA	NA	NA	NA	NA	NA	NA	NA	LAMA4;SDC1;AGRN;LAMC3;LAMC1;ITGB1;LAMA3;FGF2;HSPG2;LAMA1;LAMB2;LAMA5;LAMA2
COL11A1	ITGA2	R-HSA-3000178	ECM proteoglycans	0.333849	0.383205	0.247695	0.056578	-0.0912821	0.731997	0.333849	1	9	-0.187879	13	NA	NA	NA	NA	NA	NA	NA	NA	NA	LAMA4;AGRN;LAMC1;ITGB1;LAMA3;HSPG2;LAMA1;COL9A2;ITGB5;LAMB2;LUM;LAMA5;LAMA2
COL11A1	ITGA2	R-HSA-373760	L1CAM interactions	0.0901274	0.184645	0.247695	0.056578	-0.0912821	0.731997	0.0901274	1	21	-0.187879	28	NA	NA	NA	NA	NA	NA	NA	NA	NA	AP2A1;DPYSL2;MAPK3;MAP2K1;DNM2;RAC1;LAMC1;ITGB1;PAK1;MAPK1;RPS6KA2;AP2M1;ITGA1;LAMA1;RPS6KA5;AP2S1;VAV2;SH3GL2;AP2A2;CHL1;AP2B1;RPS6KA3;MAP2K2;RPS6KA1;L1CAM;CLTA;CLTC;EGFR
COL11A1	ITGA2	R-HSA-447041	CHL1 interactions	0.251769	0.313061	0.247695	0.056578	-0.0912821	0.731997	0.251769	1	1	0.345455	2	NA	NA	NA	NA	NA	NA	NA	NA	NA	ITGB1;CHL1
COL11A1	ITGA2	R-HSA-6806834	Signaling by MET	0.263883	0.323714	0.247695	0.056578	-0.0912821	0.731997	0.263883	1	27	0.0545455	36	NA	NA	NA	NA	NA	NA	NA	NA	NA	SH3GL3;LAMA4;SH3KBP1;FN1;STAM2;STAM;CRKL;CBL;RAC1;SRC;LAMC3;MET;RAP1B;PIK3R1;LAMC1;ITGB1;EPS15;SH3GL1;HGS;LAMA3;STAT3;NRAS;LRIG1;LAMA1;RAP1A;LAMB2;LAMA5;UBA52;SH3GL2;PTPN11;SOS1;RANBP9;GAB1;LAMA2;PTK2;HGF
COL11A1	ITGA2	R-HSA-8874081	MET activates PTK2 signaling	0.235849	0.299018	0.247695	0.056578	-0.0912821	0.731997	0.235849	1	9	0.0545455	12	NA	NA	NA	NA	NA	NA	NA	NA	NA	LAMA4;LAMC3;MET;LAMC1;ITGB1;LAMA3;LAMA1;LAMB2;LAMA5;LAMA2;PTK2;HGF
COL11A1	ITGA2	R-HSA-8875878	MET promotes cell motility	0.368624	0.412739	0.247695	0.056578	-0.0912821	0.731997	0.368624	1	13	-0.6	18	NA	NA	NA	NA	NA	NA	NA	NA	NA	LAMA4;CRKL;RAC1;SRC;LAMC3;MET;RAP1B;LAMC1;ITGB1;LAMA3;LAMA1;RAP1A;LAMB2;LAMA5;GAB1;LAMA2;PTK2;HGF
COL11A1	ITGB1	R-HSA-1500931	Cell-Cell communication	0.124797	0.21255	0.247695	0.0523848	0.0304274	0.478522	0.124797	1	9	0.539394	12	NA	NA	NA	NA	NA	NA	NA	NA	NA	ITGA6;WASL;ILK;PXN;PTK2B;FYN;NCK1;TYROBP;PTPN11;SIRPA;CD47;PTK2
COL11A1	ITGB1	R-HSA-1566948	Elastic fibre formation	0.359404	0.404758	0.247695	0.0523848	0.0304274	0.478522	0.359404	1	8	0.212121	11	NA	NA	NA	NA	NA	NA	NA	NA	NA	FBN1;ITGAV;MFAP2;FN1;MFAP5;TGFB3;FBN2;ITGA5;FBN3;ITGA8;VTN
COL11A1	ITGB1	R-HSA-1566977	Fibronectin matrix formation	0.318576	0.369405	0.247695	0.0523848	0.0304274	0.478522	0.318576	1	1	-0.224242	2	NA	NA	NA	NA	NA	NA	NA	NA	NA	FN1;ITGA5
COL11A1	ITGB1	R-HSA-198933	Immunoregulatory interactions between a Lymphoid and a non-Lymphoid cell	0.350922	0.397426	0.247695	0.0523848	0.0304274	0.478522	0.350922	1	1	-0.321212	2	NA	NA	NA	NA	NA	NA	NA	NA	NA	ITGA4;ITGAL
COL11A1	ITGB1	R-HSA-202733	Cell surface interactions at the vascular wall	0.043625	0.127548	0.247695	0.0523848	0.0304274	0.478522	0.043625	1	55	-0.0909091	74	NA	NA	NA	NA	NA	NA	NA	NA	NA	IGHV4-39;IGLV2-11;IGKV1-17;ITGA6;LCK;IGHV4-34;ITGA4;ITGAV;FN1;IGLV2-23;IGLV2-8;IGHV3-53;SDC1;IGLV1-51;IGLV1-44;ATP1B3;ATP1B1;SLC3A2;INPP5D;ITGAL;IGHV2-70;SHC1;LYN;IGLV2-14;ITGB3;JAM3;ITGA3;ITGAX;PECAM1;FYN;PROCR;IGLV3-19;PLCG1;IGHV3-11;IGLC7;NRAS;IGLV3-25;JAM2;ITGA5;GP6;IGLV1-40;IGKV4-1;IGHV1-2;IGHV3-48;IGLV3-27;IGKV3-20;IGLV3-21;APOB;SLC7A7;IGHM;IGKV1-16;IGKV1D-16;PTPN11;IGHV3-30;IGLV7-43;IGHV1-…
COL11A1	ITGB1	R-HSA-210991	Basigin interactions	0.0439914	0.127835	0.247695	0.0523848	0.0304274	0.478522	0.0439914	1	7	-0.030303	10	NA	NA	NA	NA	NA	NA	NA	NA	NA	ITGA6;ATP1B3;ATP1B1;SLC3A2;ITGA3;SLC7A7;ATP1B2;BSG;L1CAM;SLC7A6
COL11A1	ITGB1	R-HSA-2129379	Molecules associated with elastic fibres	0.345039	0.393158	0.247695	0.0523848	0.0304274	0.478522	0.345039	1	3	-0.406061	5	NA	NA	NA	NA	NA	NA	NA	NA	NA	ITGAV;FN1;TGFB3;ITGA8;VTN
COL11A1	ITGB1	R-HSA-216083	Integrin cell surface interactions	0.438594	0.475561	0.247695	0.0523848	0.0304274	0.478522	0.438594	1	19	-0.151515	26	NA	NA	NA	NA	NA	NA	NA	NA	NA	SPP1;COMP;ITGA6;ITGA2;THBS1;ITGA4;ITGAV;FN1;ITGA11;ITGA7;ITGAL;AGRN;KDR;JAM3;ITGA3;ITGAX;ITGA1;HSPG2;JAM2;ITGA5;LUM;COL18A1;ITGA8;ITGA9;BSG;VTN
COL11A1	ITGB1	R-HSA-3000157	Laminin interactions	0.396233	0.436678	0.247695	0.0523848	0.0304274	0.478522	0.396233	1	11	-0.212121	15	NA	NA	NA	NA	NA	NA	NA	NA	NA	LAMA4;ITGA6;ITGA2;ITGAV;ITGA7;LAMC3;ITGA3;LAMC1;ITGA1;HSPG2;LAMA1;LAMB2;LAMA5;COL18A1;LAMA2
COL11A1	ITGB1	R-HSA-3000170	Syndecan interactions	0.476999	0.508876	0.247695	0.0523848	0.0304274	0.478522	0.476999	1	5	-0.224242	7	NA	NA	NA	NA	NA	NA	NA	NA	NA	ITGA6;ITGA2;THBS1;ITGAV;FN1;SDC1;VTN
COL11A1	ITGB1	R-HSA-3000171	Non-integrin membrane-ECM interactions	0.409761	0.449232	0.247695	0.0523848	0.0304274	0.478522	0.409761	1	12	-0.284848	17	NA	NA	NA	NA	NA	NA	NA	NA	NA	LAMA4;ITGA6;ITGA2;THBS1;ITGAV;FN1;SDC1;AGRN;LAMC3;LAMC1;FGF2;HSPG2;LAMA1;LAMB2;LAMA5;VTN;LAMA2
COL11A1	ITGB1	R-HSA-3000178	ECM proteoglycans	0.207496	0.275654	0.247695	0.0523848	0.0304274	0.478522	0.207496	1	15	-0.248485	20	NA	NA	NA	NA	NA	NA	NA	NA	NA	COMP;LAMA4;ITGA2;ITGAV;FN1;ITGA7;AGRN;TGFB3;ITGAX;LAMC1;HSPG2;LAMA1;ITGB5;LAMB2;LUM;LAMA5;ITGA8;ITGA9;VTN;LAMA2
COL11A1	ITGB1	R-HSA-373755	Semaphorin interactions	0.26963	0.32818	0.247695	0.0523848	0.0304274	0.478522	0.26963	1	26	-0.406061	35	NA	NA	NA	NA	NA	NA	NA	NA	NA	PLXNB1;DPYSL2;CRMP1;PLXNA2;ROCK2;DPYSL4;RAC1;CDK5;MET;FYN;PAK1;ERBB2;PLXNA1;SEMA7A;ITGA1;MYH14;LIMK2;RHOB;CFL1;MYL9;RHOC;ROCK1;TYROBP;LIMK1;RHOA;DPYSL3;HSP90AA1;NRP1;TREM2;RRAS;PAK2;MYH11;MYL6;MYH10;MYH9
COL11A1	ITGB1	R-HSA-373760	L1CAM interactions	0.0465174	0.132092	0.247695	0.0523848	0.0304274	0.478522	0.0465174	1	23	-0.2	31	NA	NA	NA	NA	NA	NA	NA	NA	NA	AP2A1;ITGA2;DPYSL2;ITGAV;MAPK3;MAP2K1;DNM2;RAC1;LAMC1;PAK1;MAPK1;RPS6KA2;ITGA1;AP2M1;LAMA1;ITGA5;RPS6KA5;AP2S1;VAV2;SH3GL2;AP2A2;CHL1;AP2B1;RPS6KA3;MAP2K2;ITGA9;RPS6KA1;L1CAM;CLTA;CLTC;EGFR
COL11A1	ITGB1	R-HSA-416700	Other semaphorin interactions	0.112001	0.203237	0.247695	0.0523848	0.0304274	0.478522	0.112001	1	1	0.00606061	2	NA	NA	NA	NA	NA	NA	NA	NA	NA	SEMA7A;ITGA1
COL11A1	ITGB1	R-HSA-445144	Signal transduction by L1	0.22025	0.285301	0.247695	0.0523848	0.0304274	0.478522	0.22025	1	8	0.381818	11	NA	NA	NA	NA	NA	NA	NA	NA	NA	ITGAV;MAPK3;MAP2K1;RAC1;PAK1;MAPK1;ITGA5;VAV2;MAP2K2;ITGA9;L1CAM
COL11A1	ITGB1	R-HSA-446728	Cell junction organization	0.385132	0.426484	0.247695	0.0523848	0.0304274	0.478522	0.385132	1	1	0.175758	2	NA	NA	NA	NA	NA	NA	NA	NA	NA	ITGA6;ILK
COL11A1	ITGB1	R-HSA-447041	CHL1 interactions	0.227633	0.291654	0.247695	0.0523848	0.0304274	0.478522	0.227633	1	2	-0.0909091	3	NA	NA	NA	NA	NA	NA	NA	NA	NA	ITGA2;ITGA1;CHL1
COL11A1	ITGB1	R-HSA-5663220	RHO GTPases Activate Formins	0.112001	0.203237	0.247695	0.0523848	0.0304274	0.478522	0.112001	1	1	-0.0666667	2	NA	NA	NA	NA	NA	NA	NA	NA	NA	SRF;SCAI
COL11A1	ITGB1	R-HSA-6785807	Interleukin-4 and Interleukin-13 signaling	0.248714	0.31062	0.247695	0.0523848	0.0304274	0.478522	0.248714	1	45	0.248485	60	NA	NA	NA	NA	NA	NA	NA	NA	NA	JAK1;BCL2L1;ALOX15;JAK2;MMP1;POU2F1;FN1;FOXO3;IGHE;CCND1;MMP3;TNFRSF1B;MCL1;POMC;MMP9;FOS;MMP2;MYC;HSP90B1;ALOX5;LCN2;BCL2;ITGAX;TP53;PIK3R1;MUC1;BCL6;SAA1;STAT3;IRF4;S1PR1;FGF2;IGHG4;CEBPD;IGHG1;IL6R;NOS2;VIM;PTGS2;SOX2;ICAM1;IL2RG;JAK3;TIMP1;HSP90AA1;LAMA5;LBP;HIF1A;NDN;ZEB1;TYK2;CDKN1A;BIRC5;AKT1;STAT1;JUNB;STAT6;FSCN1;HGF;FOXO1
COL11A1	ITGB1	R-HSA-6806834	Signaling by MET	0.300417	0.354713	0.247695	0.0523848	0.0304274	0.478522	0.300417	1	27	-0.0424242	37	NA	NA	NA	NA	NA	NA	NA	NA	NA	SH3GL3;LAMA4;ITGA2;TNS4;FN1;SH3KBP1;STAM2;STAM;CRKL;CBL;RAC1;SRC;MET;LAMC3;ITGA3;RAP1B;PIK3R1;LAMC1;EPS15;SH3GL1;HGS;STAT3;NRAS;LRIG1;LAMA1;RAP1A;LAMB2;LAMA5;UBA52;SH3GL2;PTPN11;SOS1;RANBP9;GAB1;LAMA2;PTK2;HGF
COL11A1	ITGB1	R-HSA-75892	Platelet Adhesion to exposed collagen	0.385132	0.426484	0.247695	0.0523848	0.0304274	0.478522	0.385132	1	1	0.345455	2	NA	NA	NA	NA	NA	NA	NA	NA	NA	ITGA2;ITGA1
COL11A1	ITGB1	R-HSA-8874081	MET activates PTK2 signaling	0.180173	0.254158	0.247695	0.0523848	0.0304274	0.478522	0.180173	1	9	-0.0424242	13	NA	NA	NA	NA	NA	NA	NA	NA	NA	LAMA4;ITGA2;FN1;MET;LAMC3;ITGA3;LAMC1;LAMA1;LAMB2;LAMA5;LAMA2;PTK2;HGF
COL11A1	ITGB1	R-HSA-8875513	MET interacts with TNS proteins	0.325589	0.375417	0.247695	0.0523848	0.0304274	0.478522	0.325589	1	2	0.709091	3	NA	NA	NA	NA	NA	NA	NA	NA	NA	TNS4;MET;HGF
COL11A1	ITGB1	R-HSA-8875878	MET promotes cell motility	0.297598	0.352642	0.247695	0.0523848	0.0304274	0.478522	0.297598	1	15	-0.0424242	20	NA	NA	NA	NA	NA	NA	NA	NA	NA	LAMA4;ITGA2;TNS4;FN1;CRKL;RAC1;SRC;MET;LAMC3;ITGA3;RAP1B;LAMC1;LAMA1;RAP1A;LAMB2;LAMA5;GAB1;LAMA2;PTK2;HGF
COL16A1	ITGB1	R-HSA-1500931	Cell-Cell communication	0.0555249	0.143214	0.0673909	0.0523848	0.275897	0.212906	0.0555249	1	9	0.539394	12	NA	NA	NA	NA	NA	NA	NA	NA	NA	ITGA6;WASL;ILK;PXN;PTK2B;FYN;NCK1;TYROBP;PTPN11;SIRPA;CD47;PTK2
COL16A1	ITGB1	R-HSA-1566948	Elastic fibre formation	0.159907	0.237503	0.0673909	0.0523848	0.275897	0.212906	0.159907	1	8	0.212121	11	NA	NA	NA	NA	NA	NA	NA	NA	NA	FBN1;ITGAV;MFAP2;FN1;MFAP5;TGFB3;FBN2;ITGA5;FBN3;ITGA8;VTN
COL16A1	ITGB1	R-HSA-1566977	Fibronectin matrix formation	0.141742	0.224421	0.0673909	0.0523848	0.275897	0.212906	0.141742	1	1	-0.224242	2	NA	NA	NA	NA	NA	NA	NA	NA	NA	FN1;ITGA5
COL16A1	ITGB1	R-HSA-198933	Immunoregulatory interactions between a Lymphoid and a non-Lymphoid cell	0.156133	0.234539	0.0673909	0.0523848	0.275897	0.212906	0.156133	1	1	-0.321212	2	NA	NA	NA	NA	NA	NA	NA	NA	NA	ITGA4;ITGAL
COL16A1	ITGB1	R-HSA-202733	Cell surface interactions at the vascular wall	0.0194098	0.0878252	0.0673909	0.0523848	0.275897	0.212906	0.0194098	1	55	-0.0909091	74	NA	NA	NA	NA	NA	NA	NA	NA	NA	IGHV4-39;IGLV2-11;IGKV1-17;ITGA6;LCK;IGHV4-34;ITGA4;ITGAV;FN1;IGLV2-23;IGLV2-8;IGHV3-53;SDC1;IGLV1-51;IGLV1-44;ATP1B3;ATP1B1;SLC3A2;INPP5D;ITGAL;IGHV2-70;SHC1;LYN;IGLV2-14;ITGB3;JAM3;ITGA3;ITGAX;PECAM1;FYN;PROCR;IGLV3-19;PLCG1;IGHV3-11;IGLC7;NRAS;IGLV3-25;JAM2;ITGA5;GP6;IGLV1-40;IGKV4-1;IGHV1-2;IGHV3-48;IGLV3-27;IGKV3-20;IGLV3-21;APOB;SLC7A7;IGHM;IGKV1-16;IGKV1D-16;PTPN11;IGHV3-30;IGLV7-43;IGHV1-…
COL16A1	ITGB1	R-HSA-210991	Basigin interactions	0.0195728	0.0879867	0.0673909	0.0523848	0.275897	0.212906	0.0195728	1	7	-0.030303	10	NA	NA	NA	NA	NA	NA	NA	NA	NA	ITGA6;ATP1B3;ATP1B1;SLC3A2;ITGA3;SLC7A7;ATP1B2;BSG;L1CAM;SLC7A6
COL16A1	ITGB1	R-HSA-2129379	Molecules associated with elastic fibres	0.153516	0.232116	0.0673909	0.0523848	0.275897	0.212906	0.153516	1	3	-0.406061	5	NA	NA	NA	NA	NA	NA	NA	NA	NA	ITGAV;FN1;TGFB3;ITGA8;VTN
COL16A1	ITGB1	R-HSA-216083	Integrin cell surface interactions	0.195141	0.266411	0.0673909	0.0523848	0.275897	0.212906	0.195141	1	19	-0.151515	26	NA	NA	NA	NA	NA	NA	NA	NA	NA	SPP1;COMP;ITGA6;ITGA2;THBS1;ITGA4;ITGAV;FN1;ITGA11;ITGA7;ITGAL;AGRN;KDR;JAM3;ITGA3;ITGAX;ITGA1;HSPG2;JAM2;ITGA5;LUM;COL18A1;ITGA8;ITGA9;BSG;VTN
COL16A1	ITGB1	R-HSA-3000157	Laminin interactions	0.176294	0.250582	0.0673909	0.0523848	0.275897	0.212906	0.176294	1	11	-0.212121	15	NA	NA	NA	NA	NA	NA	NA	NA	NA	LAMA4;ITGA6;ITGA2;ITGAV;ITGA7;LAMC3;ITGA3;LAMC1;ITGA1;HSPG2;LAMA1;LAMB2;LAMA5;COL18A1;LAMA2
COL16A1	ITGB1	R-HSA-3000170	Syndecan interactions	0.212228	0.279899	0.0673909	0.0523848	0.275897	0.212906	0.212228	1	5	-0.224242	7	NA	NA	NA	NA	NA	NA	NA	NA	NA	ITGA6;ITGA2;THBS1;ITGAV;FN1;SDC1;VTN
COL16A1	ITGB1	R-HSA-3000171	Non-integrin membrane-ECM interactions	0.182312	0.255419	0.0673909	0.0523848	0.275897	0.212906	0.182312	1	12	-0.284848	17	NA	NA	NA	NA	NA	NA	NA	NA	NA	LAMA4;ITGA6;ITGA2;THBS1;ITGAV;FN1;SDC1;AGRN;LAMC3;LAMC1;FGF2;HSPG2;LAMA1;LAMB2;LAMA5;VTN;LAMA2
COL16A1	ITGB1	R-HSA-3000178	ECM proteoglycans	0.0923198	0.186051	0.0673909	0.0523848	0.275897	0.212906	0.0923198	1	15	-0.248485	20	NA	NA	NA	NA	NA	NA	NA	NA	NA	COMP;LAMA4;ITGA2;ITGAV;FN1;ITGA7;AGRN;TGFB3;ITGAX;LAMC1;HSPG2;LAMA1;ITGB5;LAMB2;LUM;LAMA5;ITGA8;ITGA9;VTN;LAMA2
COL16A1	ITGB1	R-HSA-373755	Semaphorin interactions	0.119965	0.209408	0.0673909	0.0523848	0.275897	0.212906	0.119965	1	26	-0.406061	35	NA	NA	NA	NA	NA	NA	NA	NA	NA	PLXNB1;DPYSL2;CRMP1;PLXNA2;ROCK2;DPYSL4;RAC1;CDK5;MET;FYN;PAK1;ERBB2;PLXNA1;SEMA7A;ITGA1;MYH14;LIMK2;RHOB;CFL1;MYL9;RHOC;ROCK1;TYROBP;LIMK1;RHOA;DPYSL3;HSP90AA1;NRP1;TREM2;RRAS;PAK2;MYH11;MYL6;MYH10;MYH9
COL16A1	ITGB1	R-HSA-373760	L1CAM interactions	0.0206967	0.0907331	0.0673909	0.0523848	0.275897	0.212906	0.0206967	1	23	-0.2	31	NA	NA	NA	NA	NA	NA	NA	NA	NA	AP2A1;ITGA2;DPYSL2;ITGAV;MAPK3;MAP2K1;DNM2;RAC1;LAMC1;PAK1;MAPK1;RPS6KA2;ITGA1;AP2M1;LAMA1;ITGA5;RPS6KA5;AP2S1;VAV2;SH3GL2;AP2A2;CHL1;AP2B1;RPS6KA3;MAP2K2;ITGA9;RPS6KA1;L1CAM;CLTA;CLTC;EGFR
COL16A1	ITGB1	R-HSA-416700	Other semaphorin interactions	0.049832	0.136179	0.0673909	0.0523848	0.275897	0.212906	0.049832	1	1	0.00606061	2	NA	NA	NA	NA	NA	NA	NA	NA	NA	SEMA7A;ITGA1
COL16A1	ITGB1	R-HSA-445144	Signal transduction by L1	0.0979945	0.191747	0.0673909	0.0523848	0.275897	0.212906	0.0979945	1	8	0.381818	11	NA	NA	NA	NA	NA	NA	NA	NA	NA	ITGAV;MAPK3;MAP2K1;RAC1;PAK1;MAPK1;ITGA5;VAV2;MAP2K2;ITGA9;L1CAM
COL16A1	ITGB1	R-HSA-446728	Cell junction organization	0.171354	0.246539	0.0673909	0.0523848	0.275897	0.212906	0.171354	1	1	0.175758	2	NA	NA	NA	NA	NA	NA	NA	NA	NA	ITGA6;ILK
COL16A1	ITGB1	R-HSA-447041	CHL1 interactions	0.101279	0.195095	0.0673909	0.0523848	0.275897	0.212906	0.101279	1	2	-0.0909091	3	NA	NA	NA	NA	NA	NA	NA	NA	NA	ITGA2;ITGA1;CHL1
COL16A1	ITGB1	R-HSA-5663220	RHO GTPases Activate Formins	0.049832	0.136179	0.0673909	0.0523848	0.275897	0.212906	0.049832	1	1	-0.0666667	2	NA	NA	NA	NA	NA	NA	NA	NA	NA	SRF;SCAI
COL16A1	ITGB1	R-HSA-6785807	Interleukin-4 and Interleukin-13 signaling	0.110659	0.202488	0.0673909	0.0523848	0.275897	0.212906	0.110659	1	45	0.248485	60	NA	NA	NA	NA	NA	NA	NA	NA	NA	JAK1;BCL2L1;ALOX15;JAK2;MMP1;POU2F1;FN1;FOXO3;IGHE;CCND1;MMP3;TNFRSF1B;MCL1;POMC;MMP9;FOS;MMP2;MYC;HSP90B1;ALOX5;LCN2;BCL2;ITGAX;TP53;PIK3R1;MUC1;BCL6;SAA1;STAT3;IRF4;S1PR1;FGF2;IGHG4;CEBPD;IGHG1;IL6R;NOS2;VIM;PTGS2;SOX2;ICAM1;IL2RG;JAK3;TIMP1;HSP90AA1;LAMA5;LBP;HIF1A;NDN;ZEB1;TYK2;CDKN1A;BIRC5;AKT1;STAT1;JUNB;STAT6;FSCN1;HGF;FOXO1
COL16A1	ITGB1	R-HSA-6806834	Signaling by MET	0.133663	0.218699	0.0673909	0.0523848	0.275897	0.212906	0.133663	1	27	-0.0424242	37	NA	NA	NA	NA	NA	NA	NA	NA	NA	SH3GL3;LAMA4;ITGA2;TNS4;FN1;SH3KBP1;STAM2;STAM;CRKL;CBL;RAC1;SRC;MET;LAMC3;ITGA3;RAP1B;PIK3R1;LAMC1;EPS15;SH3GL1;HGS;STAT3;NRAS;LRIG1;LAMA1;RAP1A;LAMB2;LAMA5;UBA52;SH3GL2;PTPN11;SOS1;RANBP9;GAB1;LAMA2;PTK2;HGF
COL16A1	ITGB1	R-HSA-75892	Platelet Adhesion to exposed collagen	0.171354	0.246539	0.0673909	0.0523848	0.275897	0.212906	0.171354	1	1	0.345455	2	NA	NA	NA	NA	NA	NA	NA	NA	NA	ITGA2;ITGA1
COL16A1	ITGB1	R-HSA-8874081	MET activates PTK2 signaling	0.0801633	0.172257	0.0673909	0.0523848	0.275897	0.212906	0.0801633	1	9	-0.0424242	13	NA	NA	NA	NA	NA	NA	NA	NA	NA	LAMA4;ITGA2;FN1;MET;LAMC3;ITGA3;LAMC1;LAMA1;LAMB2;LAMA5;LAMA2;PTK2;HGF
COL16A1	ITGB1	R-HSA-8875513	MET interacts with TNS proteins	0.144862	0.226617	0.0673909	0.0523848	0.275897	0.212906	0.144862	1	2	0.709091	3	NA	NA	NA	NA	NA	NA	NA	NA	NA	TNS4;MET;HGF
COL16A1	ITGB1	R-HSA-8875878	MET promotes cell motility	0.132408	0.217558	0.0673909	0.0523848	0.275897	0.212906	0.132408	1	15	-0.0424242	20	NA	NA	NA	NA	NA	NA	NA	NA	NA	LAMA4;ITGA2;TNS4;FN1;CRKL;RAC1;SRC;MET;LAMC3;ITGA3;RAP1B;LAMC1;LAMA1;RAP1A;LAMB2;LAMA5;GAB1;LAMA2;PTK2;HGF
COL1A1	CD36	R-HSA-114608	Platelet degranulation	0.00564855	0.058455	0.227724	-0.0951459	0.208205	0.0318741	0.00564855	1	1	0.309091	2	NA	NA	NA	NA	NA	NA	NA	NA	NA	ALB;APOA1
COL1A1	CD36	R-HSA-1236974	ER-Phagosome pathway	0.00831264	0.0667911	0.227724	-0.0951459	0.208205	0.0318741	0.00831264	1	9	0.0181818	12	NA	NA	NA	NA	NA	NA	NA	NA	NA	BTK;CD14;IKBKB;SNAP23;TLR2;VAMP3;VAMP8;UBA52;LY96;MYD88;TAP2;TAP1
COL1A1	CD36	R-HSA-1236975	Antigen processing-Cross presentation	0.00169476	0.0550561	0.227724	-0.0951459	0.208205	0.0318741	0.00169476	1	14	-0.466667	19	NA	NA	NA	NA	NA	NA	NA	NA	NA	HLA-E;BTK;CD14;LNPEP;IKBKB;SNAP23;FCGR1A;TLR2;VAMP3;VAMP8;UBA52;LY96;HLA-C;MYD88;HLA-A;HLA-F;TAP2;TAP1;HLA-B
COL1A1	CD36	R-HSA-166016	Toll Like Receptor 4 (TLR4) Cascade	0.0161298	0.0818921	0.227724	-0.0951459	0.208205	0.0318741	0.0161298	1	53	0.357576	71	NA	NA	NA	NA	NA	NA	NA	NA	NA	IRAK4;BTK;TBK1;ELK1;MAPK7;MAP2K3;MAP2K6;MAPKAPK2;CUL1;ATF1;CD14;MAPK3;MAP2K4;MAP2K1;IKBKG;IRAK1;NFKB1;ATF2;IKBKB;TAB2;IRF3;FOS;BIRC2;NFKBIB;TRAF3;RIPK3;MEF2C;PPP2CB;MEF2A;TLR2;MAPK11;PLCG2;MAPK1;RPS6KA2;NOD1;BIRC3;MAP3K7;PELI1;TAB3;TICAM1;IKBKE;MAPK10;NFKBIA;BTRC;MAP2K7;RPS6KA5;CASP8;PPP2R1A;TRAF6;RELA;MAPK14;MAPKAPK3;MAP3K8;MAPK9;UBA52;TLR1;MAPK8;LY96;TANK;RIPK1;RIPK2;IRF7;JUN;RPS6KA3;MYD88;NFKB…
COL1A1	CD36	R-HSA-166058	MyD88:MAL(TIRAP) cascade initiated on plasma membrane	0.0116298	0.0720274	0.227724	-0.0951459	0.208205	0.0318741	0.0116298	1	42	0.345455	56	NA	NA	NA	NA	NA	NA	NA	NA	NA	IRAK4;BTK;ELK1;MAPK7;MAP2K3;MAP2K6;MAPKAPK2;CUL1;ATF1;CD14;MAPK3;MAP2K4;MAP2K1;IKBKG;IRAK1;NFKB1;ATF2;IKBKB;TAB2;FOS;NFKBIB;MEF2C;MEF2A;TLR2;MAPK11;MAPK1;RPS6KA2;NOD1;MAP3K7;PELI1;TAB3;MAPK10;NFKBIA;BTRC;MAP2K7;RPS6KA5;TRAF6;RELA;MAPK14;MAPKAPK3;MAP3K8;MAPK9;UBA52;TLR1;MAPK8;LY96;RIPK2;JUN;RPS6KA3;MYD88;NFKB2;TNIP2;PELI2;RPS6KA1;CREB1;S100B
COL1A1	CD36	R-HSA-168179	Toll Like Receptor TLR1:TLR2 Cascade	0.0116298	0.0720274	0.227724	-0.0951459	0.208205	0.0318741	0.0116298	1	42	0.345455	56	NA	NA	NA	NA	NA	NA	NA	NA	NA	IRAK4;BTK;ELK1;MAPK7;MAP2K3;MAP2K6;MAPKAPK2;CUL1;ATF1;CD14;MAPK3;MAP2K4;MAP2K1;IKBKG;IRAK1;NFKB1;ATF2;IKBKB;TAB2;FOS;NFKBIB;MEF2C;MEF2A;TLR2;MAPK11;MAPK1;RPS6KA2;NOD1;MAP3K7;PELI1;TAB3;MAPK10;NFKBIA;BTRC;MAP2K7;RPS6KA5;TRAF6;RELA;MAPK14;MAPKAPK3;MAP3K8;MAPK9;UBA52;TLR1;MAPK8;LY96;RIPK2;JUN;RPS6KA3;MYD88;NFKB2;TNIP2;PELI2;RPS6KA1;CREB1;S100B
COL1A1	CD36	R-HSA-168188	Toll Like Receptor TLR6:TLR2 Cascade	0.0116298	0.0720274	0.227724	-0.0951459	0.208205	0.0318741	0.0116298	1	42	0.345455	56	NA	NA	NA	NA	NA	NA	NA	NA	NA	IRAK4;BTK;ELK1;MAPK7;MAP2K3;MAP2K6;MAPKAPK2;CUL1;ATF1;CD14;MAPK3;MAP2K4;MAP2K1;IKBKG;IRAK1;NFKB1;ATF2;IKBKB;TAB2;FOS;NFKBIB;MEF2C;MEF2A;TLR2;MAPK11;MAPK1;RPS6KA2;NOD1;MAP3K7;PELI1;TAB3;MAPK10;NFKBIA;BTRC;MAP2K7;RPS6KA5;TRAF6;RELA;MAPK14;MAPKAPK3;MAP3K8;MAPK9;UBA52;TLR1;MAPK8;LY96;RIPK2;JUN;RPS6KA3;MYD88;NFKB2;TNIP2;PELI2;RPS6KA1;CREB1;S100B
COL1A1	CD36	R-HSA-168898	Toll-like Receptor Cascades	0.0147273	0.0797258	0.227724	-0.0951459	0.208205	0.0318741	0.0147273	1	57	-0.612121	77	NA	NA	NA	NA	NA	NA	NA	NA	NA	IRAK4;BTK;TBK1;ELK1;MAPK7;MAP2K3;MAP2K6;MAPKAPK2;CUL1;ATF1;CD14;MAPK3;MAP2K4;MAP2K1;IKBKG;TLR8;IRAK1;NFKB1;ATF2;IKBKB;TAB2;IRF3;FOS;BIRC2;TLR3;TLR7;NFKBIB;TRAF3;RIPK3;MEF2C;PPP2CB;MEF2A;TLR2;MAPK11;PLCG2;MAPK1;RPS6KA2;NOD1;BIRC3;MAP3K7;PELI1;TAB3;TICAM1;IKBKE;PIK3R4;MAPK10;NFKBIA;BTRC;MAP2K7;RPS6KA5;CASP8;PPP2R1A;TRAF6;APOB;RELA;MAPK14;MAPKAPK3;MAP3K8;MAPK9;UBA52;TLR1;PIK3C3;MAPK8;LY96;TANK;RIPK1…
COL1A1	CD36	R-HSA-181438	Toll Like Receptor 2 (TLR2) Cascade	0.0116298	0.0720274	0.227724	-0.0951459	0.208205	0.0318741	0.0116298	1	42	0.345455	56	NA	NA	NA	NA	NA	NA	NA	NA	NA	IRAK4;BTK;ELK1;MAPK7;MAP2K3;MAP2K6;MAPKAPK2;CUL1;ATF1;CD14;MAPK3;MAP2K4;MAP2K1;IKBKG;IRAK1;NFKB1;ATF2;IKBKB;TAB2;FOS;NFKBIB;MEF2C;MEF2A;TLR2;MAPK11;MAPK1;RPS6KA2;NOD1;MAP3K7;PELI1;TAB3;MAPK10;NFKBIA;BTRC;MAP2K7;RPS6KA5;TRAF6;RELA;MAPK14;MAPKAPK3;MAP3K8;MAPK9;UBA52;TLR1;MAPK8;LY96;RIPK2;JUN;RPS6KA3;MYD88;NFKB2;TNIP2;PELI2;RPS6KA1;CREB1;S100B
COL1A1	CD36	R-HSA-1989781	PPARA activates gene expression	0.021507	0.0927177	0.227724	-0.0951459	0.208205	0.0318741	0.021507	1	53	-0.515152	71	NA	NA	NA	NA	NA	NA	NA	NA	NA	MED21;EP300;SMARCD3;CHD9;MED30;ME1;TGS1;NCOA1;GRHL1;CDK19;FHL2;TBL1XR1;THRAP3;CARM1;CREBBP;CCNC;MED22;ACADM;MED4;MED1;MED6;NCOA3;TBL1X;MED7;MED9;MED24;MED14;HMGCS2;MED16;ABCA1;HMGCS1;PLIN2;PEX11A;MED25;CDK8;RGL1;CPT1A;MED23;MED31;MED13;NCOA2;APOA1;TXNRD1;GLIPR1;ALAS1;CLOCK;MED17;FDFT1;MED10;MED13L;MED20;MED29;MED11;MED18;APOA2;MED12;ANGPTL4;MED8;MED28;RXRA;AGT;SLC27A1;ACSL1;MED19;TNFRSF21;MED27;M…
COL1A1	CD36	R-HSA-2173782	Binding and Uptake of Ligands by Scavenger Receptors	0.00216682	0.0550561	0.227724	-0.0951459	0.208205	0.0318741	0.00216682	1	31	-0.030303	42	NA	NA	NA	NA	NA	NA	NA	NA	NA	IGHV4-39;IGLV2-11;IGKV1-17;IGHV4-34;IGLV2-23;IGLV2-8;IGHV3-53;IGLV1-51;IGLV1-44;IGHV2-70;IGLV2-14;IGLV3-19;IGHV3-11;IGLC7;IGLV3-25;ALB;IGLV1-40;APOE;IGHV1-2;IGKV4-1;APOA1;IGHV3-48;IGLV3-27;IGKV3-20;APOB;IGLV3-21;IGKV1-16;IGKV1D-16;IGHV3-30;IGLV7-43;IGHV1-46;IGLV1-47;IGKV3-11;IGLV6-57;IGLV3-1;IGHV3-7;IGKC;IGKV1-5;IGKV3D-20;IGHV3-13;IGHV2-5;IGHV3-23
COL1A1	CD36	R-HSA-3000471	Scavenging by Class B Receptors	0.00420068	0.0550561	0.227724	-0.0951459	0.208205	0.0318741	0.00420068	1	1	0.393939	2	NA	NA	NA	NA	NA	NA	NA	NA	NA	APOA1;APOB
COL1A1	CD36	R-HSA-381340	Transcriptional regulation of white adipocyte differentiation	0.0191877	0.0872282	0.227724	-0.0951459	0.208205	0.0318741	0.0191877	1	40	-0.672727	54	NA	NA	NA	NA	NA	NA	NA	NA	NA	MED21;EP300;SMARCD3;CHD9;MED30;TGS1;NCOA1;CDK19;TBL1XR1;THRAP3;CARM1;CREBBP;CCNC;MED22;MED4;CEBPA;LPL;MED1;MED6;PLIN1;NCOA3;TBL1X;MED7;FABP4;MED9;MED24;MED14;MED16;MED25;CDK8;MED23;KLF5;MED31;MED13;NCOA2;MED17;MED10;MED13L;MED20;MED29;MED11;RELA;MED18;MED12;ANGPTL4;MED8;MED28;RXRA;CEBPB;ADIPOQ;MED19;MED27;MED15;HELZ2
COL1A1	CD36	R-HSA-400206	Regulation of lipid metabolism by PPARalpha	0.021507	0.0927177	0.227724	-0.0951459	0.208205	0.0318741	0.021507	1	53	-0.515152	71	NA	NA	NA	NA	NA	NA	NA	NA	NA	MED21;EP300;SMARCD3;CHD9;MED30;ME1;TGS1;NCOA1;GRHL1;CDK19;FHL2;TBL1XR1;THRAP3;CARM1;CREBBP;CCNC;MED22;ACADM;MED4;MED1;MED6;NCOA3;TBL1X;MED7;MED9;MED24;MED14;HMGCS2;MED16;ABCA1;HMGCS1;PLIN2;PEX11A;MED25;CDK8;RGL1;CPT1A;MED23;MED31;MED13;NCOA2;APOA1;TXNRD1;GLIPR1;ALAS1;CLOCK;MED17;FDFT1;MED10;MED13L;MED20;MED29;MED11;MED18;APOA2;MED12;ANGPTL4;MED8;MED28;RXRA;AGT;SLC27A1;ACSL1;MED19;TNFRSF21;MED27;M…
COL1A1	CD36	R-HSA-5260271	Diseases of Immune System	0.0260268	0.101971	0.227724	-0.0951459	0.208205	0.0318741	0.0260268	1	9	0.29697	12	NA	NA	NA	NA	NA	NA	NA	NA	NA	IRAK4;BTK;CD14;IKBKG;NFKB1;IKBKB;TRAF3;TLR2;NFKBIA;RELA;MYD88;NFKB2
COL1A1	CD36	R-HSA-5602358	Diseases associated with the TLR signaling cascade	0.0260268	0.101971	0.227724	-0.0951459	0.208205	0.0318741	0.0260268	1	9	0.29697	12	NA	NA	NA	NA	NA	NA	NA	NA	NA	IRAK4;BTK;CD14;IKBKG;NFKB1;IKBKB;TRAF3;TLR2;NFKBIA;RELA;MYD88;NFKB2
COL1A1	CD36	R-HSA-5602498	MyD88 deficiency (TLR2/4)	0.0256544	0.101322	0.227724	-0.0951459	0.208205	0.0318741	0.0256544	1	3	-0.0909091	4	NA	NA	NA	NA	NA	NA	NA	NA	NA	BTK;CD14;TLR2;MYD88
COL1A1	CD36	R-HSA-5603041	IRAK4 deficiency (TLR2/4)	0.0303948	0.110365	0.227724	-0.0951459	0.208205	0.0318741	0.0303948	1	3	-0.224242	5	NA	NA	NA	NA	NA	NA	NA	NA	NA	IRAK4;BTK;CD14;TLR2;MYD88
COL1A1	CD36	R-HSA-5686938	Regulation of TLR by endogenous ligand	0.0200301	0.0888045	0.227724	-0.0951459	0.208205	0.0318741	0.0200301	1	2	-0.0909091	3	NA	NA	NA	NA	NA	NA	NA	NA	NA	CD14;TLR2;APOB
COL1A1	CD36	R-HSA-76005	Response to elevated platelet cytosolic Ca2+	0.00564855	0.058455	0.227724	-0.0951459	0.208205	0.0318741	0.00564855	1	1	0.309091	2	NA	NA	NA	NA	NA	NA	NA	NA	NA	ALB;APOA1
COL1A1	CD44	R-HSA-1474228	Degradation of the extracellular matrix	0.0220513	0.0938167	0.227724	0.254998	0.158291	0.0285891	0.0220513	1	30	-0.466667	41	NA	NA	NA	NA	NA	NA	NA	NA	NA	COL5A1;SPP1;MMP1;LAMB1;FBN1;COL11A1;MMP11;MMP10;CDH1;MMP13;ACAN;MMP3;MMP25;MMP2;COL5A2;MMP8;DCN;COL17A1;COL7A1;LAMC1;COL15A1;SCUBE3;COL3A1;LAMA3;COL1A2;FBN2;HSPG2;COL5A3;COL16A1;COL14A1;COL9A2;LAMC2;LAMB3;LAMA5;MMP15;FBN3;COL18A1;MMP14;NID1;COL12A1;COL2A1
COL1A1	CD44	R-HSA-1630316	Glycosaminoglycan metabolism	0.0236837	0.0979964	0.227724	0.254998	0.158291	0.0285891	0.0236837	1	2	0.830303	3	NA	NA	NA	NA	NA	NA	NA	NA	NA	HYAL2;SLC9A1;CHP1
COL1A1	CD44	R-HSA-2142845	Hyaluronan metabolism	0.0236837	0.0979964	0.227724	0.254998	0.158291	0.0285891	0.0236837	1	2	0.830303	3	NA	NA	NA	NA	NA	NA	NA	NA	NA	HYAL2;SLC9A1;CHP1
COL1A1	CD44	R-HSA-216083	Integrin cell surface interactions	0.0261502	0.102089	0.227724	0.254998	0.158291	0.0285891	0.0261502	1	3	0.0666667	4	NA	NA	NA	NA	NA	NA	NA	NA	NA	SPP1;ITGA4;ITGAL;KDR
COL1A1	CD44	R-HSA-2160916	Hyaluronan uptake and degradation	0.0236837	0.0979964	0.227724	0.254998	0.158291	0.0285891	0.0236837	1	2	0.830303	3	NA	NA	NA	NA	NA	NA	NA	NA	NA	HYAL2;SLC9A1;CHP1
COL1A1	FLT4	R-HSA-157118	Signaling by NOTCH	0.00961642	0.0692182	0.227724	-0.385934	-0.112479	0.0434213	0.00961642	1	32	0.187879	43	NA	NA	NA	NA	NA	NA	NA	NA	NA	EP300;ST3GAL4;JAG2;TFDP1;E2F3;CUL1;FABP7;MAML3;MAML1;NOTCH3;SKP1;CCND1;MAML2;MYC;PLXND1;NOTCH1;TP53;HES1;ST3GAL6;NUMB;WWC1;RBPJ;ITCH;JAG1;ELF3;NOTCH4;SMAD3;TFDP2;RUNX1;UBA52;POGLUT1;HIF1A;ACTA2;POFUT1;DTX2;AKT1;PBX1;CREB1;RBX1;DLGAP5;EGFR;GZMB;LFNG
COL1A1	FLT4	R-HSA-194138	Signaling by VEGF	0.0427269	0.126468	0.227724	-0.385934	-0.112479	0.0434213	0.0427269	1	49	0.333333	66	NA	NA	NA	NA	NA	NA	NA	NA	NA	CTNND1;NCKAP1L;PRKCZ;VEGFC;AKT3;CYFIP2;ABI1;NCKAP1;ITPR2;MAPKAPK2;ITGAV;PXN;CYFIP1;PRKCA;CTNNA1;PTK2B;VAV1;ROCK2;PRKCB;CTNNB1;RASA1;ABI2;RAC1;NCF1;KDR;ITGB3;SPHK1;FYN;WASF2;MAPK11;AXL;NCF2;CDH5;PRKCD;PAK1;NCF4;VEGFA;SHB;VEGFD;PLCG1;BCAR1;PDPK1;WASF1;NRAS;JUP;VAV3;NCK1;WASF3;ITPR1;ROCK1;CDC42;RHOA;VAV2;MLST8;AKT2;MAPK14;MAPKAPK3;HSP90AA1;BRK1;PAK2;MTOR;NCK2;AKT1;BAIAP2;PTK2;ITPR3
COL1A1	FLT4	R-HSA-194313	VEGF ligand-receptor interactions	0.0317695	0.112004	0.227724	-0.385934	-0.112479	0.0434213	0.0317695	1	2	-0.0424242	3	NA	NA	NA	NA	NA	NA	NA	NA	NA	VEGFC;KDR;VEGFD
COL1A1	FLT4	R-HSA-195399	VEGF binds to VEGFR leading to receptor dimerization	0.0317695	0.112004	0.227724	-0.385934	-0.112479	0.0434213	0.0317695	1	2	-0.0424242	3	NA	NA	NA	NA	NA	NA	NA	NA	NA	VEGFC;KDR;VEGFD
COL1A1	FLT4	R-HSA-9013694	Signaling by NOTCH4	0.0336935	0.114771	0.227724	-0.385934	-0.112479	0.0434213	0.0336935	1	9	-0.478788	13	NA	NA	NA	NA	NA	NA	NA	NA	NA	CUL1;MAML3;MAML1;SKP1;MAML2;HES1;NOTCH1;RBPJ;JAG1;NOTCH4;UBA52;ACTA2;RBX1
COL1A1	FLT4	R-HSA-9013695	NOTCH4 Intracellular Domain Regulates Transcription	0.0339948	0.11545	0.227724	-0.385934	-0.112479	0.0434213	0.0339948	1	6	0.551515	8	NA	NA	NA	NA	NA	NA	NA	NA	NA	MAML3;MAML1;MAML2;HES1;NOTCH1;RBPJ;NOTCH4;ACTA2
COL1A1	ITGA1	R-HSA-216083	Integrin cell surface interactions	0.0765571	0.167863	0.227724	-0.216459	0.512479	0.126987	0.0765571	1	6	0.539394	8	NA	NA	NA	NA	NA	NA	NA	NA	NA	ITGA4;ITGAL;AGRN;KDR;ITGB1;COL16A1;ITGB5;COL9A2
COL1A1	ITGA1	R-HSA-3000157	Laminin interactions	0.0798001	0.172105	0.227724	-0.216459	0.512479	0.126987	0.0798001	1	2	0.357576	3	NA	NA	NA	NA	NA	NA	NA	NA	NA	ITGB1;LAMC1;LAMA1
COL1A1	ITGA1	R-HSA-373755	Semaphorin interactions	0.0609818	0.149336	0.227724	-0.216459	0.512479	0.126987	0.0609818	1	27	0.224242	36	NA	NA	NA	NA	NA	NA	NA	NA	NA	PLXNB1;DPYSL2;CRMP1;PLXNA2;ROCK2;DPYSL4;RAC1;CDK5;MET;ITGB1;FYN;PAK1;ERBB2;PLXNA1;SEMA7A;MYH14;LIMK2;RHOB;CFL1;MYL9;RHOC;ROCK1;TYROBP;LIMK1;RHOA;DPYSL3;HSP90AA1;TLN1;NRP1;TREM2;RRAS;PAK2;MYH11;MYL6;MYH10;MYH9
COL1A1	ITGA1	R-HSA-373760	L1CAM interactions	0.0131745	0.0759536	0.227724	-0.216459	0.512479	0.126987	0.0131745	1	20	0.612121	27	NA	NA	NA	NA	NA	NA	NA	NA	NA	AP2A1;DPYSL2;MAPK3;MAP2K1;DNM2;RAC1;ITGB1;LAMC1;PAK1;MAPK1;RPS6KA2;AP2M1;LAMA1;RPS6KA5;AP2S1;VAV2;SH3GL2;AP2A2;CHL1;AP2B1;RPS6KA3;MAP2K2;RPS6KA1;L1CAM;CLTA;CLTC;EGFR
COL1A1	ITGA1	R-HSA-397014	Muscle contraction	0.0899458	0.184514	0.227724	-0.216459	0.512479	0.126987	0.0899458	1	57	-0.345455	76	NA	NA	NA	NA	NA	NA	NA	NA	NA	ATP2A3;MYLPF;GUCY1A1;TNNT3;TMOD2;MYL3;TNNI2;ITPR2;ATP2A2;TNNI1;PXN;ANXA6;CAMK2D;ANXA1;MYL1;CACNB3;AKAP9;CACNA2D2;ATP1B3;ATP1B1;SORBS3;CALD1;ACTN3;RANGRF;SORBS1;DES;ORAI2;SCN4B;MYL6B;TPM4;ACTG2;VCL;TPM2;MYL2;SRI;ATP2B1;NEB;TTN;DYSF;SLC8A1;LMOD1;MYLK;GUCY1B1;TPM1;CACNA2D1;MYL9;ITPR1;VIM;MYBPC1;ATP1A1;ITGB5;TPM3;TMOD3;STIM1;ANXA2;TNNC1;ATP2B4;DMD;GUCY1A2;TLN1;CAMK2G;FXYD1;KCNK1;ATP1B2;ACTA2;MYL4;ORA…
COL1A1	ITGA1	R-HSA-416700	Other semaphorin interactions	0.0436768	0.127548	0.227724	-0.216459	0.512479	0.126987	0.0436768	1	1	-0.0909091	2	NA	NA	NA	NA	NA	NA	NA	NA	NA	ITGB1;SEMA7A
COL1A1	ITGA1	R-HSA-445355	Smooth Muscle Contraction	0.0750927	0.166769	0.227724	-0.216459	0.512479	0.126987	0.0750927	1	15	0.163636	21	NA	NA	NA	NA	NA	NA	NA	NA	NA	MYLPF;PXN;SORBS3;CALD1;SORBS1;MYL6B;TPM4;ACTG2;VCL;TPM2;LMOD1;MYLK;TPM1;MYL9;ITGB5;TPM3;TLN1;ACTA2;MYH11;MYL6;MYL12A
COL1A1	ITGA1	R-HSA-447041	CHL1 interactions	0.0436768	0.127548	0.227724	-0.216459	0.512479	0.126987	0.0436768	1	1	-0.0909091	2	NA	NA	NA	NA	NA	NA	NA	NA	NA	ITGB1;CHL1
COL1A1	ITGA11	R-HSA-216083	Integrin cell surface interactions	0.142877	0.225113	0.227724	-0.0746396	0.678632	0.183181	0.142877	1	3	0.236364	5	0	0	0	NA	NA	NA	NA	NA	NA	ITGA4;ITGAL;KDR;ITGB1;COL9A2
COL1A1	ITGA2	R-HSA-216083	Integrin cell surface interactions	0.151347	0.231009	0.227724	0.056578	-0.100855	0.235478	0.151347	1	6	-0.781818	9	NA	NA	NA	NA	NA	NA	NA	NA	NA	ITGA4;ITGAL;AGRN;KDR;ITGB1;HSPG2;COL16A1;COL9A2;LUM
COL1A1	ITGA2	R-HSA-3000157	Laminin interactions	0.157494	0.235925	0.227724	0.056578	-0.100855	0.235478	0.157494	1	7	0.0787879	10	NA	NA	NA	NA	NA	NA	NA	NA	NA	LAMA4;LAMC3;LAMC1;ITGB1;LAMA3;HSPG2;LAMA1;LAMB2;LAMA5;LAMA2
COL1A1	ITGA2	R-HSA-3000170	Syndecan interactions	0.127767	0.215635	0.227724	0.056578	-0.100855	0.235478	0.127767	1	1	0.430303	2	NA	NA	NA	NA	NA	NA	NA	NA	NA	SDC1;ITGB1
COL1A1	ITGA2	R-HSA-3000171	Non-integrin membrane-ECM interactions	0.182723	0.255443	0.227724	0.056578	-0.100855	0.235478	0.182723	1	9	-0.781818	13	NA	NA	NA	NA	NA	NA	NA	NA	NA	LAMA4;SDC1;AGRN;LAMC3;LAMC1;ITGB1;LAMA3;FGF2;HSPG2;LAMA1;LAMB2;LAMA5;LAMA2
COL1A1	ITGA2	R-HSA-3000178	ECM proteoglycans	0.107397	0.199723	0.227724	0.056578	-0.100855	0.235478	0.107397	1	9	-0.187879	13	NA	NA	NA	NA	NA	NA	NA	NA	NA	LAMA4;AGRN;LAMC1;ITGB1;LAMA3;HSPG2;LAMA1;COL9A2;ITGB5;LAMB2;LUM;LAMA5;LAMA2
COL1A1	ITGA2	R-HSA-373760	L1CAM interactions	0.0289934	0.108211	0.227724	0.056578	-0.100855	0.235478	0.0289934	1	21	-0.187879	28	NA	NA	NA	NA	NA	NA	NA	NA	NA	AP2A1;DPYSL2;MAPK3;MAP2K1;DNM2;RAC1;LAMC1;ITGB1;PAK1;MAPK1;RPS6KA2;AP2M1;ITGA1;LAMA1;RPS6KA5;AP2S1;VAV2;SH3GL2;AP2A2;CHL1;AP2B1;RPS6KA3;MAP2K2;RPS6KA1;L1CAM;CLTA;CLTC;EGFR
COL1A1	ITGA2	R-HSA-447041	CHL1 interactions	0.0809923	0.173422	0.227724	0.056578	-0.100855	0.235478	0.0809923	1	1	0.345455	2	NA	NA	NA	NA	NA	NA	NA	NA	NA	ITGB1;CHL1
COL1A1	ITGA2	R-HSA-6806834	Signaling by MET	0.0848894	0.178249	0.227724	0.056578	-0.100855	0.235478	0.0848894	1	27	0.0545455	36	NA	NA	NA	NA	NA	NA	NA	NA	NA	SH3GL3;LAMA4;SH3KBP1;FN1;STAM2;STAM;CRKL;CBL;RAC1;SRC;LAMC3;MET;RAP1B;PIK3R1;LAMC1;ITGB1;EPS15;SH3GL1;HGS;LAMA3;STAT3;NRAS;LRIG1;LAMA1;RAP1A;LAMB2;LAMA5;UBA52;SH3GL2;PTPN11;SOS1;RANBP9;GAB1;LAMA2;PTK2;HGF
COL1A1	ITGA2	R-HSA-8874081	MET activates PTK2 signaling	0.0758709	0.167651	0.227724	0.056578	-0.100855	0.235478	0.0758709	1	9	0.0545455	12	NA	NA	NA	NA	NA	NA	NA	NA	NA	LAMA4;LAMC3;MET;LAMC1;ITGB1;LAMA3;LAMA1;LAMB2;LAMA5;LAMA2;PTK2;HGF
COL1A1	ITGA2	R-HSA-8875878	MET promotes cell motility	0.118584	0.207839	0.227724	0.056578	-0.100855	0.235478	0.118584	1	13	-0.6	18	NA	NA	NA	NA	NA	NA	NA	NA	NA	LAMA4;CRKL;RAC1;SRC;LAMC3;MET;RAP1B;LAMC1;ITGB1;LAMA3;LAMA1;RAP1A;LAMB2;LAMA5;GAB1;LAMA2;PTK2;HGF
COL1A1	ITGA5	R-HSA-1566948	Elastic fibre formation	0.0920607	0.186051	0.227724	-0.0401115	0.353846	0.110496	0.0920607	1	6	0.175758	8	NA	NA	NA	NA	NA	NA	NA	NA	NA	FBN1;MFAP2;FN1;MFAP5;ITGB1;FBN2;TGFB1;FBN3
COL1A1	ITGA5	R-HSA-1566977	Fibronectin matrix formation	0.0735628	0.164962	0.227724	-0.0401115	0.353846	0.110496	0.0735628	1	1	0.309091	2	NA	NA	NA	NA	NA	NA	NA	NA	NA	FN1;ITGB1
COL1A1	ITGA5	R-HSA-202733	Cell surface interactions at the vascular wall	0.00959227	0.0691472	0.227724	-0.0401115	0.353846	0.110496	0.00959227	1	48	-0.127273	65	NA	NA	NA	NA	NA	NA	NA	NA	NA	IGHV4-39;IGLV2-11;IGKV1-17;LCK;IGHV4-34;ITGA4;FN1;IGLV2-23;IGLV2-8;IGHV3-53;IGLV1-51;IGLV1-44;ATP1B3;ATP1B1;SLC3A2;INPP5D;ITGAL;IGHV2-70;SHC1;LYN;IGLV2-14;ITGB3;PECAM1;ITGB1;FYN;PROCR;IGLV3-19;PLCG1;IGHV3-11;IGLC7;NRAS;IGLV3-25;GP6;IGLV1-40;IGKV4-1;IGHV1-2;IGHV3-48;IGLV3-27;IGKV3-20;IGLV3-21;APOB;SLC7A7;IGHM;IGKV1-16;IGKV1D-16;PTPN11;IGHV3-30;IGLV7-43;IGHV1-46;IGLV1-47;ATP1B2;SOS1;IGLV6-57;IGKV3-…
COL1A1	ITGA5	R-HSA-216083	Integrin cell surface interactions	0.105332	0.197646	0.227724	-0.0401115	0.353846	0.110496	0.105332	1	6	0.187879	9	NA	NA	NA	NA	NA	NA	NA	NA	NA	SPP1;COMP;ITGA4;FN1;ITGAL;AGRN;KDR;ITGB1;COL18A1
COL1A1	ITGA5	R-HSA-373760	L1CAM interactions	0.0146346	0.0796033	0.227724	-0.0401115	0.353846	0.110496	0.0146346	1	18	0.0181818	24	NA	NA	NA	NA	NA	NA	NA	NA	NA	AP2A1;DPYSL2;MAPK3;MAP2K1;DNM2;RAC1;ITGB1;PAK1;MAPK1;RPS6KA2;AP2M1;ITGA1;RPS6KA5;AP2S1;VAV2;SH3GL2;AP2A2;AP2B1;RPS6KA3;MAP2K2;RPS6KA1;CLTA;CLTC;EGFR
COL1A1	ITGA5	R-HSA-445144	Signal transduction by L1	0.100845	0.195085	0.227724	-0.0401115	0.353846	0.110496	0.100845	1	6	0.175758	8	NA	NA	NA	NA	NA	NA	NA	NA	NA	MAPK3;MAP2K1;RAC1;ITGB1;PAK1;MAPK1;VAV2;MAP2K2
COL1A1	ITGA5	R-HSA-8878166	Transcriptional regulation by RUNX2	0.0119657	0.0727415	0.227724	-0.0401115	0.353846	0.110496	0.0119657	1	24	-0.406061	33	NA	NA	NA	NA	NA	NA	NA	NA	NA	HIVEP3;AKT3;YAP1;ITGBL1;CUL1;MAPK3;GSK3B;SKP1;CCND1;MMP13;LGALS3;DLX6;HES1;MAPK1;BAX;WWTR1;SMURF1;AKT2;GLI2;CBFB;WWP1;UBA52;RUNX1;CDK1;SKP2;GLI3;SMAD1;CDKN1A;AKT1;RBX1;CDK4;STAT1;RB1
COL1A1	ITGA5	R-HSA-8941332	RUNX2 regulates genes involved in cell migration	0.0963466	0.190178	0.227724	-0.0401115	0.353846	0.110496	0.0963466	1	2	-0.0424242	3	NA	NA	NA	NA	NA	NA	NA	NA	NA	ITGBL1;MMP13;CBFB
COL1A1	ITGAV	R-HSA-1566948	Elastic fibre formation	0.204553	0.273818	0.227724	-0.0542138	0.213675	0.224777	0.204553	1	9	-0.29697	12	NA	NA	NA	NA	NA	NA	NA	NA	NA	ITGB8;FBN1;MFAP2;MFAP5;ITGB3;TGFB3;ITGB1;ITGB6;FBN2;ITGB5;FBN3;VTN
COL1A1	ITGAV	R-HSA-194138	Signaling by VEGF	0.220361	0.285301	0.227724	-0.0542138	0.213675	0.224777	0.220361	1	46	0.0787879	62	NA	NA	NA	NA	NA	NA	NA	NA	NA	CTNND1;NCKAP1L;PRKCZ;AKT3;CYFIP2;ABI1;NCKAP1;ITPR2;MAPKAPK2;PXN;PTK2B;CYFIP1;PRKCA;CTNNA1;VAV1;ROCK2;PRKCB;CTNNB1;RASA1;KDR;ITGB3;ABI2;RAC1;NCF1;SPHK1;FYN;WASF2;MAPK11;AXL;NCF2;CDH5;PRKCD;PAK1;NCF4;SHB;PLCG1;BCAR1;PDPK1;WASF1;NRAS;JUP;VAV3;NCK1;WASF3;ITPR1;ROCK1;CDC42;RHOA;VAV2;MLST8;AKT2;MAPK14;MAPKAPK3;HSP90AA1;BRK1;PAK2;MTOR;NCK2;AKT1;BAIAP2;PTK2;ITPR3
COL1A1	ITGAV	R-HSA-202733	Cell surface interactions at the vascular wall	0.0246928	0.0993669	0.227724	-0.0542138	0.213675	0.224777	0.0246928	1	50	0.454545	67	NA	NA	NA	NA	NA	NA	NA	NA	NA	IGHV4-39;IGLV2-11;IGKV1-17;LCK;IGHV4-34;ITGA4;IGLV2-23;FN1;IGLV2-8;IGHV3-53;SDC1;IGLV1-51;IGLV1-44;ATP1B3;ATP1B1;SLC3A2;INPP5D;ITGAL;IGHV2-70;ITGB3;SHC1;LYN;IGLV2-14;PECAM1;ITGB1;FYN;PROCR;IGLV3-19;PLCG1;IGHV3-11;IGLC7;NRAS;IGLV3-25;GP6;IGLV1-40;ITGA5;IGKV4-1;IGHV1-2;IGHV3-48;IGLV3-27;IGKV3-20;IGLV3-21;APOB;SLC7A7;IGHM;IGKV1-16;IGKV1D-16;PTPN11;IGHV3-30;IGLV7-43;IGHV1-46;IGLV1-47;ATP1B2;SOS1;IGLV…
COL1A1	ITGAV	R-HSA-210990	PECAM1 interactions	0.211578	0.279899	0.227724	-0.0542138	0.213675	0.224777	0.211578	1	6	0.418182	8	NA	NA	NA	NA	NA	NA	NA	NA	NA	LCK;INPP5D;ITGB3;LYN;PECAM1;FYN;PLCG1;PTPN11
COL1A1	ITGAV	R-HSA-2129379	Molecules associated with elastic fibres	0.205144	0.27396	0.227724	-0.0542138	0.213675	0.224777	0.205144	1	6	0.830303	8	NA	NA	NA	NA	NA	NA	NA	NA	NA	ITGB8;FBN1;ITGB3;TGFB3;ITGB1;ITGB6;ITGB5;VTN
COL1A1	ITGAV	R-HSA-216083	Integrin cell surface interactions	0.223392	0.288608	0.227724	-0.0542138	0.213675	0.224777	0.223392	1	12	0.272727	17	NA	NA	NA	NA	NA	NA	NA	NA	NA	ITGB8;SPP1;COMP;FBN1;COL4A2;ITGA4;ITGAL;KDR;ITGB3;COL4A4;AGRN;PECAM1;ITGB1;ITGB6;ITGB5;COL18A1;VTN
COL1A1	ITGAV	R-HSA-3000157	Laminin interactions	0.180175	0.254158	0.227724	-0.0542138	0.213675	0.224777	0.180175	1	4	0.236364	6	NA	NA	NA	NA	NA	NA	NA	NA	NA	COL4A2;COL4A4;LAMC1;ITGB1;LAMA1;COL18A1
COL1A1	ITGAV	R-HSA-3000170	Syndecan interactions	0.148112	0.229375	0.227724	-0.0542138	0.213675	0.224777	0.148112	1	3	0.236364	5	NA	NA	NA	NA	NA	NA	NA	NA	NA	SDC1;ITGB3;ITGB1;ITGB5;VTN
COL1A1	ITGAV	R-HSA-3000171	Non-integrin membrane-ECM interactions	0.194309	0.265651	0.227724	-0.0542138	0.213675	0.224777	0.194309	1	8	0.29697	11	NA	NA	NA	NA	NA	NA	NA	NA	NA	COL4A2;SDC1;ITGB3;COL4A4;AGRN;LAMC1;ITGB1;FGF2;LAMA1;ITGB5;VTN
COL1A1	ITGAV	R-HSA-3000178	ECM proteoglycans	0.216928	0.282977	0.227724	-0.0542138	0.213675	0.224777	0.216928	1	9	0.830303	12	NA	NA	NA	NA	NA	NA	NA	NA	NA	COMP;COL4A2;ITGB3;COL4A4;AGRN;TGFB3;LAMC1;ITGB1;ITGB6;LAMA1;ITGB5;VTN
COL1A1	ITGAV	R-HSA-373760	L1CAM interactions	0.0353615	0.117008	0.227724	-0.0542138	0.213675	0.224777	0.0353615	1	20	0.224242	27	NA	NA	NA	NA	NA	NA	NA	NA	NA	AP2A1;DPYSL2;MAPK3;MAP2K1;DNM2;ITGB3;RAC1;LAMC1;ITGB1;PAK1;MAPK1;RPS6KA2;AP2M1;ITGA1;LAMA1;RPS6KA5;AP2S1;VAV2;SH3GL2;AP2A2;AP2B1;RPS6KA3;MAP2K2;RPS6KA1;CLTA;CLTC;EGFR
COL1A1	ITGAV	R-HSA-4420097	VEGFA-VEGFR2 Pathway	0.220361	0.285301	0.227724	-0.0542138	0.213675	0.224777	0.220361	1	46	0.0787879	62	NA	NA	NA	NA	NA	NA	NA	NA	NA	CTNND1;NCKAP1L;PRKCZ;AKT3;CYFIP2;ABI1;NCKAP1;ITPR2;MAPKAPK2;PXN;PTK2B;CYFIP1;PRKCA;CTNNA1;VAV1;ROCK2;PRKCB;CTNNB1;RASA1;KDR;ITGB3;ABI2;RAC1;NCF1;SPHK1;FYN;WASF2;MAPK11;AXL;NCF2;CDH5;PRKCD;PAK1;NCF4;SHB;PLCG1;BCAR1;PDPK1;WASF1;NRAS;JUP;VAV3;NCK1;WASF3;ITPR1;ROCK1;CDC42;RHOA;VAV2;MLST8;AKT2;MAPK14;MAPKAPK3;HSP90AA1;BRK1;PAK2;MTOR;NCK2;AKT1;BAIAP2;PTK2;ITPR3
COL1A1	ITGAV	R-HSA-445144	Signal transduction by L1	0.187917	0.260991	0.227724	-0.0542138	0.213675	0.224777	0.187917	1	6	0.6	9	NA	NA	NA	NA	NA	NA	NA	NA	NA	MAPK3;MAP2K1;ITGB3;RAC1;ITGB1;PAK1;MAPK1;VAV2;MAP2K2
COL1A1	ITGB1	R-HSA-1500931	Cell-Cell communication	0.0401462	0.122933	0.227724	0.0523848	0.152137	0.153937	0.0401462	1	9	0.539394	12	NA	NA	NA	NA	NA	NA	NA	NA	NA	ITGA6;WASL;ILK;PXN;PTK2B;FYN;NCK1;TYROBP;PTPN11;SIRPA;CD47;PTK2
COL1A1	ITGB1	R-HSA-1566948	Elastic fibre formation	0.115618	0.205847	0.227724	0.0523848	0.152137	0.153937	0.115618	1	8	0.212121	11	NA	NA	NA	NA	NA	NA	NA	NA	NA	FBN1;ITGAV;MFAP2;FN1;MFAP5;TGFB3;FBN2;ITGA5;FBN3;ITGA8;VTN
COL1A1	ITGB1	R-HSA-1566977	Fibronectin matrix formation	0.102484	0.195965	0.227724	0.0523848	0.152137	0.153937	0.102484	1	1	-0.224242	2	NA	NA	NA	NA	NA	NA	NA	NA	NA	FN1;ITGA5
COL1A1	ITGB1	R-HSA-198933	Immunoregulatory interactions between a Lymphoid and a non-Lymphoid cell	0.112889	0.203596	0.227724	0.0523848	0.152137	0.153937	0.112889	1	1	-0.321212	2	NA	NA	NA	NA	NA	NA	NA	NA	NA	ITGA4;ITGAL
COL1A1	ITGB1	R-HSA-202733	Cell surface interactions at the vascular wall	0.0140339	0.0782048	0.227724	0.0523848	0.152137	0.153937	0.0140339	1	55	-0.0909091	74	NA	NA	NA	NA	NA	NA	NA	NA	NA	IGHV4-39;IGLV2-11;IGKV1-17;ITGA6;LCK;IGHV4-34;ITGA4;ITGAV;FN1;IGLV2-23;IGLV2-8;IGHV3-53;SDC1;IGLV1-51;IGLV1-44;ATP1B3;ATP1B1;SLC3A2;INPP5D;ITGAL;IGHV2-70;SHC1;LYN;IGLV2-14;ITGB3;JAM3;ITGA3;ITGAX;PECAM1;FYN;PROCR;IGLV3-19;PLCG1;IGHV3-11;IGLC7;NRAS;IGLV3-25;JAM2;ITGA5;GP6;IGLV1-40;IGKV4-1;IGHV1-2;IGHV3-48;IGLV3-27;IGKV3-20;IGLV3-21;APOB;SLC7A7;IGHM;IGKV1-16;IGKV1D-16;PTPN11;IGHV3-30;IGLV7-43;IGHV1-…
COL1A1	ITGB1	R-HSA-210991	Basigin interactions	0.0141517	0.0782308	0.227724	0.0523848	0.152137	0.153937	0.0141517	1	7	-0.030303	10	NA	NA	NA	NA	NA	NA	NA	NA	NA	ITGA6;ATP1B3;ATP1B1;SLC3A2;ITGA3;SLC7A7;ATP1B2;BSG;L1CAM;SLC7A6
COL1A1	ITGB1	R-HSA-2129379	Molecules associated with elastic fibres	0.110997	0.202544	0.227724	0.0523848	0.152137	0.153937	0.110997	1	3	-0.406061	5	NA	NA	NA	NA	NA	NA	NA	NA	NA	ITGAV;FN1;TGFB3;ITGA8;VTN
COL1A1	ITGB1	R-HSA-216083	Integrin cell surface interactions	0.141093	0.223814	0.227724	0.0523848	0.152137	0.153937	0.141093	1	19	-0.151515	26	NA	NA	NA	NA	NA	NA	NA	NA	NA	SPP1;COMP;ITGA6;ITGA2;THBS1;ITGA4;ITGAV;FN1;ITGA11;ITGA7;ITGAL;AGRN;KDR;JAM3;ITGA3;ITGAX;ITGA1;HSPG2;JAM2;ITGA5;LUM;COL18A1;ITGA8;ITGA9;BSG;VTN
COL1A1	ITGB1	R-HSA-3000157	Laminin interactions	0.127466	0.215577	0.227724	0.0523848	0.152137	0.153937	0.127466	1	11	-0.212121	15	NA	NA	NA	NA	NA	NA	NA	NA	NA	LAMA4;ITGA6;ITGA2;ITGAV;ITGA7;LAMC3;ITGA3;LAMC1;ITGA1;HSPG2;LAMA1;LAMB2;LAMA5;COL18A1;LAMA2
COL1A1	ITGB1	R-HSA-3000170	Syndecan interactions	0.153447	0.232116	0.227724	0.0523848	0.152137	0.153937	0.153447	1	5	-0.224242	7	NA	NA	NA	NA	NA	NA	NA	NA	NA	ITGA6;ITGA2;THBS1;ITGAV;FN1;SDC1;VTN
COL1A1	ITGB1	R-HSA-3000171	Non-integrin membrane-ECM interactions	0.131817	0.217222	0.227724	0.0523848	0.152137	0.153937	0.131817	1	12	-0.284848	17	NA	NA	NA	NA	NA	NA	NA	NA	NA	LAMA4;ITGA6;ITGA2;THBS1;ITGAV;FN1;SDC1;AGRN;LAMC3;LAMC1;FGF2;HSPG2;LAMA1;LAMB2;LAMA5;VTN;LAMA2
COL1A1	ITGB1	R-HSA-3000178	ECM proteoglycans	0.06675	0.155454	0.227724	0.0523848	0.152137	0.153937	0.06675	1	15	-0.248485	20	NA	NA	NA	NA	NA	NA	NA	NA	NA	COMP;LAMA4;ITGA2;ITGAV;FN1;ITGA7;AGRN;TGFB3;ITGAX;LAMC1;HSPG2;LAMA1;ITGB5;LAMB2;LUM;LAMA5;ITGA8;ITGA9;VTN;LAMA2
COL1A1	ITGB1	R-HSA-373755	Semaphorin interactions	0.086738	0.180452	0.227724	0.0523848	0.152137	0.153937	0.086738	1	26	-0.406061	35	NA	NA	NA	NA	NA	NA	NA	NA	NA	PLXNB1;DPYSL2;CRMP1;PLXNA2;ROCK2;DPYSL4;RAC1;CDK5;MET;FYN;PAK1;ERBB2;PLXNA1;SEMA7A;ITGA1;MYH14;LIMK2;RHOB;CFL1;MYL9;RHOC;ROCK1;TYROBP;LIMK1;RHOA;DPYSL3;HSP90AA1;NRP1;TREM2;RRAS;PAK2;MYH11;MYL6;MYH10;MYH9
COL1A1	ITGB1	R-HSA-373760	L1CAM interactions	0.0149643	0.0799806	0.227724	0.0523848	0.152137	0.153937	0.0149643	1	23	-0.2	31	NA	NA	NA	NA	NA	NA	NA	NA	NA	AP2A1;ITGA2;DPYSL2;ITGAV;MAPK3;MAP2K1;DNM2;RAC1;LAMC1;PAK1;MAPK1;RPS6KA2;ITGA1;AP2M1;LAMA1;ITGA5;RPS6KA5;AP2S1;VAV2;SH3GL2;AP2A2;CHL1;AP2B1;RPS6KA3;MAP2K2;ITGA9;RPS6KA1;L1CAM;CLTA;CLTC;EGFR
COL1A1	ITGB1	R-HSA-416700	Other semaphorin interactions	0.0360301	0.117517	0.227724	0.0523848	0.152137	0.153937	0.0360301	1	1	0.00606061	2	NA	NA	NA	NA	NA	NA	NA	NA	NA	SEMA7A;ITGA1
COL1A1	ITGB1	R-HSA-445144	Signal transduction by L1	0.070853	0.16114	0.227724	0.0523848	0.152137	0.153937	0.070853	1	8	0.381818	11	NA	NA	NA	NA	NA	NA	NA	NA	NA	ITGAV;MAPK3;MAP2K1;RAC1;PAK1;MAPK1;ITGA5;VAV2;MAP2K2;ITGA9;L1CAM
COL1A1	ITGB1	R-HSA-446728	Cell junction organization	0.123894	0.211684	0.227724	0.0523848	0.152137	0.153937	0.123894	1	1	0.175758	2	NA	NA	NA	NA	NA	NA	NA	NA	NA	ITGA6;ILK
COL1A1	ITGB1	R-HSA-447041	CHL1 interactions	0.0732279	0.164593	0.227724	0.0523848	0.152137	0.153937	0.0732279	1	2	-0.0909091	3	NA	NA	NA	NA	NA	NA	NA	NA	NA	ITGA2;ITGA1;CHL1
COL1A1	ITGB1	R-HSA-5663220	RHO GTPases Activate Formins	0.0360301	0.117517	0.227724	0.0523848	0.152137	0.153937	0.0360301	1	1	-0.0666667	2	NA	NA	NA	NA	NA	NA	NA	NA	NA	SRF;SCAI
COL1A1	ITGB1	R-HSA-6785807	Interleukin-4 and Interleukin-13 signaling	0.0800096	0.172105	0.227724	0.0523848	0.152137	0.153937	0.0800096	1	45	0.248485	60	NA	NA	NA	NA	NA	NA	NA	NA	NA	JAK1;BCL2L1;ALOX15;JAK2;MMP1;POU2F1;FN1;FOXO3;IGHE;CCND1;MMP3;TNFRSF1B;MCL1;POMC;MMP9;FOS;MMP2;MYC;HSP90B1;ALOX5;LCN2;BCL2;ITGAX;TP53;PIK3R1;MUC1;BCL6;SAA1;STAT3;IRF4;S1PR1;FGF2;IGHG4;CEBPD;IGHG1;IL6R;NOS2;VIM;PTGS2;SOX2;ICAM1;IL2RG;JAK3;TIMP1;HSP90AA1;LAMA5;LBP;HIF1A;NDN;ZEB1;TYK2;CDKN1A;BIRC5;AKT1;STAT1;JUNB;STAT6;FSCN1;HGF;FOXO1
COL1A1	ITGB1	R-HSA-6806834	Signaling by MET	0.0966421	0.190178	0.227724	0.0523848	0.152137	0.153937	0.0966421	1	27	-0.0424242	37	NA	NA	NA	NA	NA	NA	NA	NA	NA	SH3GL3;LAMA4;ITGA2;TNS4;FN1;SH3KBP1;STAM2;STAM;CRKL;CBL;RAC1;SRC;MET;LAMC3;ITGA3;RAP1B;PIK3R1;LAMC1;EPS15;SH3GL1;HGS;STAT3;NRAS;LRIG1;LAMA1;RAP1A;LAMB2;LAMA5;UBA52;SH3GL2;PTPN11;SOS1;RANBP9;GAB1;LAMA2;PTK2;HGF
COL1A1	ITGB1	R-HSA-75892	Platelet Adhesion to exposed collagen	0.123894	0.211684	0.227724	0.0523848	0.152137	0.153937	0.123894	1	1	0.345455	2	NA	NA	NA	NA	NA	NA	NA	NA	NA	ITGA2;ITGA1
COL1A1	ITGB1	R-HSA-8874081	MET activates PTK2 signaling	0.0579605	0.146552	0.227724	0.0523848	0.152137	0.153937	0.0579605	1	9	-0.0424242	13	NA	NA	NA	NA	NA	NA	NA	NA	NA	LAMA4;ITGA2;FN1;MET;LAMC3;ITGA3;LAMC1;LAMA1;LAMB2;LAMA5;LAMA2;PTK2;HGF
COL1A1	ITGB1	R-HSA-8875513	MET interacts with TNS proteins	0.10474	0.197361	0.227724	0.0523848	0.152137	0.153937	0.10474	1	2	0.709091	3	NA	NA	NA	NA	NA	NA	NA	NA	NA	TNS4;MET;HGF
COL1A1	ITGB1	R-HSA-8875878	MET promotes cell motility	0.0957353	0.189749	0.227724	0.0523848	0.152137	0.153937	0.0957353	1	15	-0.0424242	20	NA	NA	NA	NA	NA	NA	NA	NA	NA	LAMA4;ITGA2;TNS4;FN1;CRKL;RAC1;SRC;MET;LAMC3;ITGA3;RAP1B;LAMC1;LAMA1;RAP1A;LAMB2;LAMA5;GAB1;LAMA2;PTK2;HGF
COL3A1	ITGA2	R-HSA-216083	Integrin cell surface interactions	0.31782	0.36899	0.249684	0.056578	0.130256	0.49449	0.31782	1	6	-0.781818	9	NA	NA	NA	NA	NA	NA	NA	NA	NA	ITGA4;ITGAL;AGRN;KDR;ITGB1;HSPG2;COL16A1;COL9A2;LUM
COL3A1	ITGA2	R-HSA-3000157	Laminin interactions	0.330728	0.380255	0.249684	0.056578	0.130256	0.49449	0.330728	1	7	0.0787879	10	NA	NA	NA	NA	NA	NA	NA	NA	NA	LAMA4;LAMC3;LAMC1;ITGB1;LAMA3;HSPG2;LAMA1;LAMB2;LAMA5;LAMA2
COL3A1	ITGA2	R-HSA-3000170	Syndecan interactions	0.268303	0.32731	0.249684	0.056578	0.130256	0.49449	0.268303	1	1	0.430303	2	NA	NA	NA	NA	NA	NA	NA	NA	NA	SDC1;ITGB1
COL3A1	ITGA2	R-HSA-3000171	Non-integrin membrane-ECM interactions	0.383707	0.425784	0.249684	0.056578	0.130256	0.49449	0.383707	1	9	-0.781818	13	NA	NA	NA	NA	NA	NA	NA	NA	NA	LAMA4;SDC1;AGRN;LAMC3;LAMC1;ITGB1;LAMA3;FGF2;HSPG2;LAMA1;LAMB2;LAMA5;LAMA2
COL3A1	ITGA2	R-HSA-3000178	ECM proteoglycans	0.225526	0.289994	0.249684	0.056578	0.130256	0.49449	0.225526	1	9	-0.187879	13	NA	NA	NA	NA	NA	NA	NA	NA	NA	LAMA4;AGRN;LAMC1;ITGB1;LAMA3;HSPG2;LAMA1;COL9A2;ITGB5;LAMB2;LUM;LAMA5;LAMA2
COL3A1	ITGA2	R-HSA-373760	L1CAM interactions	0.0608842	0.149336	0.249684	0.056578	0.130256	0.49449	0.0608842	1	21	-0.187879	28	NA	NA	NA	NA	NA	NA	NA	NA	NA	AP2A1;DPYSL2;MAPK3;MAP2K1;DNM2;RAC1;LAMC1;ITGB1;PAK1;MAPK1;RPS6KA2;AP2M1;ITGA1;LAMA1;RPS6KA5;AP2S1;VAV2;SH3GL2;AP2A2;CHL1;AP2B1;RPS6KA3;MAP2K2;RPS6KA1;L1CAM;CLTA;CLTC;EGFR
COL3A1	ITGA2	R-HSA-447041	CHL1 interactions	0.170079	0.245867	0.249684	0.056578	0.130256	0.49449	0.170079	1	1	0.345455	2	NA	NA	NA	NA	NA	NA	NA	NA	NA	ITGB1;CHL1
COL3A1	ITGA2	R-HSA-6806834	Signaling by MET	0.178262	0.252417	0.249684	0.056578	0.130256	0.49449	0.178262	1	27	0.0545455	36	NA	NA	NA	NA	NA	NA	NA	NA	NA	SH3GL3;LAMA4;SH3KBP1;FN1;STAM2;STAM;CRKL;CBL;RAC1;SRC;LAMC3;MET;RAP1B;PIK3R1;LAMC1;ITGB1;EPS15;SH3GL1;HGS;LAMA3;STAT3;NRAS;LRIG1;LAMA1;RAP1A;LAMB2;LAMA5;UBA52;SH3GL2;PTPN11;SOS1;RANBP9;GAB1;LAMA2;PTK2;HGF
COL3A1	ITGA2	R-HSA-8874081	MET activates PTK2 signaling	0.159324	0.237342	0.249684	0.056578	0.130256	0.49449	0.159324	1	9	0.0545455	12	NA	NA	NA	NA	NA	NA	NA	NA	NA	LAMA4;LAMC3;MET;LAMC1;ITGB1;LAMA3;LAMA1;LAMB2;LAMA5;LAMA2;PTK2;HGF
COL3A1	ITGA2	R-HSA-8875878	MET promotes cell motility	0.249018	0.310648	0.249684	0.056578	0.130256	0.49449	0.249018	1	13	-0.6	18	NA	NA	NA	NA	NA	NA	NA	NA	NA	LAMA4;CRKL;RAC1;SRC;LAMC3;MET;RAP1B;LAMC1;ITGB1;LAMA3;LAMA1;RAP1A;LAMB2;LAMA5;GAB1;LAMA2;PTK2;HGF
COL3A1	ITGB1	R-HSA-1500931	Cell-Cell communication	0.0843045	0.17776	0.249684	0.0523848	0.184957	0.323259	0.0843045	1	9	0.539394	12	NA	NA	NA	NA	NA	NA	NA	NA	NA	ITGA6;WASL;ILK;PXN;PTK2B;FYN;NCK1;TYROBP;PTPN11;SIRPA;CD47;PTK2
COL3A1	ITGB1	R-HSA-1566948	Elastic fibre formation	0.24279	0.305326	0.249684	0.0523848	0.184957	0.323259	0.24279	1	8	0.212121	11	NA	NA	NA	NA	NA	NA	NA	NA	NA	FBN1;ITGAV;MFAP2;FN1;MFAP5;TGFB3;FBN2;ITGA5;FBN3;ITGA8;VTN
COL3A1	ITGB1	R-HSA-1566977	Fibronectin matrix formation	0.215209	0.2818	0.249684	0.0523848	0.184957	0.323259	0.215209	1	1	-0.224242	2	NA	NA	NA	NA	NA	NA	NA	NA	NA	FN1;ITGA5
COL3A1	ITGB1	R-HSA-198933	Immunoregulatory interactions between a Lymphoid and a non-Lymphoid cell	0.23706	0.300172	0.249684	0.0523848	0.184957	0.323259	0.23706	1	1	-0.321212	2	NA	NA	NA	NA	NA	NA	NA	NA	NA	ITGA4;ITGAL
COL3A1	ITGB1	R-HSA-202733	Cell surface interactions at the vascular wall	0.0294702	0.108819	0.249684	0.0523848	0.184957	0.323259	0.0294702	1	55	-0.0909091	74	NA	NA	NA	NA	NA	NA	NA	NA	NA	IGHV4-39;IGLV2-11;IGKV1-17;ITGA6;LCK;IGHV4-34;ITGA4;ITGAV;FN1;IGLV2-23;IGLV2-8;IGHV3-53;SDC1;IGLV1-51;IGLV1-44;ATP1B3;ATP1B1;SLC3A2;INPP5D;ITGAL;IGHV2-70;SHC1;LYN;IGLV2-14;ITGB3;JAM3;ITGA3;ITGAX;PECAM1;FYN;PROCR;IGLV3-19;PLCG1;IGHV3-11;IGLC7;NRAS;IGLV3-25;JAM2;ITGA5;GP6;IGLV1-40;IGKV4-1;IGHV1-2;IGHV3-48;IGLV3-27;IGKV3-20;IGLV3-21;APOB;SLC7A7;IGHM;IGKV1-16;IGKV1D-16;PTPN11;IGHV3-30;IGLV7-43;IGHV1-…
COL3A1	ITGB1	R-HSA-210991	Basigin interactions	0.0297177	0.109135	0.249684	0.0523848	0.184957	0.323259	0.0297177	1	7	-0.030303	10	NA	NA	NA	NA	NA	NA	NA	NA	NA	ITGA6;ATP1B3;ATP1B1;SLC3A2;ITGA3;SLC7A7;ATP1B2;BSG;L1CAM;SLC7A6
COL3A1	ITGB1	R-HSA-2129379	Molecules associated with elastic fibres	0.233086	0.296304	0.249684	0.0523848	0.184957	0.323259	0.233086	1	3	-0.406061	5	NA	NA	NA	NA	NA	NA	NA	NA	NA	ITGAV;FN1;TGFB3;ITGA8;VTN
COL3A1	ITGB1	R-HSA-216083	Integrin cell surface interactions	0.296285	0.35143	0.249684	0.0523848	0.184957	0.323259	0.296285	1	19	-0.151515	26	NA	NA	NA	NA	NA	NA	NA	NA	NA	SPP1;COMP;ITGA6;ITGA2;THBS1;ITGA4;ITGAV;FN1;ITGA11;ITGA7;ITGAL;AGRN;KDR;JAM3;ITGA3;ITGAX;ITGA1;HSPG2;JAM2;ITGA5;LUM;COL18A1;ITGA8;ITGA9;BSG;VTN
COL3A1	ITGB1	R-HSA-3000157	Laminin interactions	0.26767	0.326992	0.249684	0.0523848	0.184957	0.323259	0.26767	1	11	-0.212121	15	NA	NA	NA	NA	NA	NA	NA	NA	NA	LAMA4;ITGA6;ITGA2;ITGAV;ITGA7;LAMC3;ITGA3;LAMC1;ITGA1;HSPG2;LAMA1;LAMB2;LAMA5;COL18A1;LAMA2
COL3A1	ITGB1	R-HSA-3000170	Syndecan interactions	0.32223	0.372609	0.249684	0.0523848	0.184957	0.323259	0.32223	1	5	-0.224242	7	NA	NA	NA	NA	NA	NA	NA	NA	NA	ITGA6;ITGA2;THBS1;ITGAV;FN1;SDC1;VTN
COL3A1	ITGB1	R-HSA-3000171	Non-integrin membrane-ECM interactions	0.276808	0.333164	0.249684	0.0523848	0.184957	0.323259	0.276808	1	12	-0.284848	17	NA	NA	NA	NA	NA	NA	NA	NA	NA	LAMA4;ITGA6;ITGA2;THBS1;ITGAV;FN1;SDC1;AGRN;LAMC3;LAMC1;FGF2;HSPG2;LAMA1;LAMB2;LAMA5;VTN;LAMA2
COL3A1	ITGB1	R-HSA-3000178	ECM proteoglycans	0.140171	0.223028	0.249684	0.0523848	0.184957	0.323259	0.140171	1	15	-0.248485	20	NA	NA	NA	NA	NA	NA	NA	NA	NA	COMP;LAMA4;ITGA2;ITGAV;FN1;ITGA7;AGRN;TGFB3;ITGAX;LAMC1;HSPG2;LAMA1;ITGB5;LAMB2;LUM;LAMA5;ITGA8;ITGA9;VTN;LAMA2
COL3A1	ITGB1	R-HSA-373755	Semaphorin interactions	0.182144	0.255419	0.249684	0.0523848	0.184957	0.323259	0.182144	1	26	-0.406061	35	NA	NA	NA	NA	NA	NA	NA	NA	NA	PLXNB1;DPYSL2;CRMP1;PLXNA2;ROCK2;DPYSL4;RAC1;CDK5;MET;FYN;PAK1;ERBB2;PLXNA1;SEMA7A;ITGA1;MYH14;LIMK2;RHOB;CFL1;MYL9;RHOC;ROCK1;TYROBP;LIMK1;RHOA;DPYSL3;HSP90AA1;NRP1;TREM2;RRAS;PAK2;MYH11;MYL6;MYH10;MYH9
COL3A1	ITGB1	R-HSA-373760	L1CAM interactions	0.0314241	0.11169	0.249684	0.0523848	0.184957	0.323259	0.0314241	1	23	-0.2	31	NA	NA	NA	NA	NA	NA	NA	NA	NA	AP2A1;ITGA2;DPYSL2;ITGAV;MAPK3;MAP2K1;DNM2;RAC1;LAMC1;PAK1;MAPK1;RPS6KA2;ITGA1;AP2M1;LAMA1;ITGA5;RPS6KA5;AP2S1;VAV2;SH3GL2;AP2A2;CHL1;AP2B1;RPS6KA3;MAP2K2;ITGA9;RPS6KA1;L1CAM;CLTA;CLTC;EGFR
COL3A1	ITGB1	R-HSA-416700	Other semaphorin interactions	0.0756608	0.167339	0.249684	0.0523848	0.184957	0.323259	0.0756608	1	1	0.00606061	2	NA	NA	NA	NA	NA	NA	NA	NA	NA	SEMA7A;ITGA1
COL3A1	ITGB1	R-HSA-445144	Signal transduction by L1	0.148787	0.229408	0.249684	0.0523848	0.184957	0.323259	0.148787	1	8	0.381818	11	NA	NA	NA	NA	NA	NA	NA	NA	NA	ITGAV;MAPK3;MAP2K1;RAC1;PAK1;MAPK1;ITGA5;VAV2;MAP2K2;ITGA9;L1CAM
COL3A1	ITGB1	R-HSA-446728	Cell junction organization	0.26017	0.320541	0.249684	0.0523848	0.184957	0.323259	0.26017	1	1	0.175758	2	NA	NA	NA	NA	NA	NA	NA	NA	NA	ITGA6;ILK
COL3A1	ITGB1	R-HSA-447041	CHL1 interactions	0.153774	0.232294	0.249684	0.0523848	0.184957	0.323259	0.153774	1	2	-0.0909091	3	NA	NA	NA	NA	NA	NA	NA	NA	NA	ITGA2;ITGA1;CHL1
COL3A1	ITGB1	R-HSA-5663220	RHO GTPases Activate Formins	0.0756608	0.167339	0.249684	0.0523848	0.184957	0.323259	0.0756608	1	1	-0.0666667	2	NA	NA	NA	NA	NA	NA	NA	NA	NA	SRF;SCAI
COL3A1	ITGB1	R-HSA-6785807	Interleukin-4 and Interleukin-13 signaling	0.168015	0.243831	0.249684	0.0523848	0.184957	0.323259	0.168015	1	45	0.248485	60	NA	NA	NA	NA	NA	NA	NA	NA	NA	JAK1;BCL2L1;ALOX15;JAK2;MMP1;POU2F1;FN1;FOXO3;IGHE;CCND1;MMP3;TNFRSF1B;MCL1;POMC;MMP9;FOS;MMP2;MYC;HSP90B1;ALOX5;LCN2;BCL2;ITGAX;TP53;PIK3R1;MUC1;BCL6;SAA1;STAT3;IRF4;S1PR1;FGF2;IGHG4;CEBPD;IGHG1;IL6R;NOS2;VIM;PTGS2;SOX2;ICAM1;IL2RG;JAK3;TIMP1;HSP90AA1;LAMA5;LBP;HIF1A;NDN;ZEB1;TYK2;CDKN1A;BIRC5;AKT1;STAT1;JUNB;STAT6;FSCN1;HGF;FOXO1
COL3A1	ITGB1	R-HSA-6806834	Signaling by MET	0.202942	0.272297	0.249684	0.0523848	0.184957	0.323259	0.202942	1	27	-0.0424242	37	NA	NA	NA	NA	NA	NA	NA	NA	NA	SH3GL3;LAMA4;ITGA2;TNS4;FN1;SH3KBP1;STAM2;STAM;CRKL;CBL;RAC1;SRC;MET;LAMC3;ITGA3;RAP1B;PIK3R1;LAMC1;EPS15;SH3GL1;HGS;STAT3;NRAS;LRIG1;LAMA1;RAP1A;LAMB2;LAMA5;UBA52;SH3GL2;PTPN11;SOS1;RANBP9;GAB1;LAMA2;PTK2;HGF
COL3A1	ITGB1	R-HSA-75892	Platelet Adhesion to exposed collagen	0.26017	0.320541	0.249684	0.0523848	0.184957	0.323259	0.26017	1	1	0.345455	2	NA	NA	NA	NA	NA	NA	NA	NA	NA	ITGA2;ITGA1
COL3A1	ITGB1	R-HSA-8874081	MET activates PTK2 signaling	0.121713	0.211089	0.249684	0.0523848	0.184957	0.323259	0.121713	1	9	-0.0424242	13	NA	NA	NA	NA	NA	NA	NA	NA	NA	LAMA4;ITGA2;FN1;MET;LAMC3;ITGA3;LAMC1;LAMA1;LAMB2;LAMA5;LAMA2;PTK2;HGF
COL3A1	ITGB1	R-HSA-8875513	MET interacts with TNS proteins	0.219947	0.285301	0.249684	0.0523848	0.184957	0.323259	0.219947	1	2	0.709091	3	NA	NA	NA	NA	NA	NA	NA	NA	NA	TNS4;MET;HGF
COL3A1	ITGB1	R-HSA-8875878	MET promotes cell motility	0.201038	0.271247	0.249684	0.0523848	0.184957	0.323259	0.201038	1	15	-0.0424242	20	NA	NA	NA	NA	NA	NA	NA	NA	NA	LAMA4;ITGA2;TNS4;FN1;CRKL;RAC1;SRC;MET;LAMC3;ITGA3;RAP1B;LAMC1;LAMA1;RAP1A;LAMB2;LAMA5;GAB1;LAMA2;PTK2;HGF
COL4A1	CD47	R-HSA-1500931	Cell-Cell communication	0.081788	0.174111	0.121016	0.250726	0.0652991	0.118929	0.081788	1	9	0.224242	12	NA	NA	NA	NA	NA	NA	NA	NA	NA	PTPN6;WASL;FYB1;SKAP2;PXN;PTK2B;FYN;NCK1;TYROBP;PTPN11;SIRPA;PTK2
COL4A1	CD47	R-HSA-202733	Cell surface interactions at the vascular wall	0.00707107	0.0612731	0.121016	0.250726	0.0652991	0.118929	0.00707107	1	51	-0.454545	68	NA	NA	NA	NA	NA	NA	NA	NA	NA	IGHV4-39;IGLV2-11;IGKV1-17;PTPN6;LCK;IGHV4-34;ITGA4;IGLV2-23;FN1;IGLV2-8;IGHV3-53;IGLV1-51;IGLV1-44;ATP1B3;ATP1B1;SLC3A2;INPP5D;ITGAL;IGHV2-70;SHC1;LYN;IGLV2-14;ITGB3;PECAM1;FYN;PROCR;IGLV3-19;ITGB1;PLCG1;IGHV3-11;IGLC7;NRAS;IGLV3-25;GP6;IGLV1-40;ITGA5;IGKV4-1;IGHV1-2;IGHV3-48;IGLV3-27;IGKV3-20;IGLV3-21;APOB;SLC7A7;IGHM;IGKV1-16;IGKV1D-16;PTPN11;IGHV3-30;IGLV7-43;IGHV1-46;IGLV1-47;ATP1B2;SIRPA;SO…
COL4A1	CD47	R-HSA-216083	Integrin cell surface interactions	0.108783	0.201064	0.121016	0.250726	0.0652991	0.118929	0.108783	1	3	-0.0666667	4	NA	NA	NA	NA	NA	NA	NA	NA	NA	COMP;ITGA4;ITGAL;KDR
COL4A1	CD47	R-HSA-391160	Signal regulatory protein family interactions	0.0218764	0.0936426	0.121016	0.250726	0.0652991	0.118929	0.0218764	1	5	0.248485	7	NA	NA	NA	NA	NA	NA	NA	NA	NA	PTPN6;FYB1;SKAP2;PTK2B;PTPN11;SIRPA;PTK2
COL4A1	ITGA1	R-HSA-216083	Integrin cell surface interactions	0.28565	0.341158	0.121016	-0.216459	0.513162	0.473813	0.28565	1	6	0.539394	8	NA	NA	NA	NA	NA	NA	NA	NA	NA	ITGA4;ITGAL;AGRN;KDR;ITGB1;COL16A1;ITGB5;COL9A2
COL4A1	ITGA1	R-HSA-3000157	Laminin interactions	0.297751	0.352649	0.121016	-0.216459	0.513162	0.473813	0.297751	1	2	0.357576	3	NA	NA	NA	NA	NA	NA	NA	NA	NA	ITGB1;LAMC1;LAMA1
COL4A1	ITGA1	R-HSA-373755	Semaphorin interactions	0.227536	0.291654	0.121016	-0.216459	0.513162	0.473813	0.227536	1	27	0.224242	36	NA	NA	NA	NA	NA	NA	NA	NA	NA	PLXNB1;DPYSL2;CRMP1;PLXNA2;ROCK2;DPYSL4;RAC1;CDK5;MET;ITGB1;FYN;PAK1;ERBB2;PLXNA1;SEMA7A;MYH14;LIMK2;RHOB;CFL1;MYL9;RHOC;ROCK1;TYROBP;LIMK1;RHOA;DPYSL3;HSP90AA1;TLN1;NRP1;TREM2;RRAS;PAK2;MYH11;MYL6;MYH10;MYH9
COL4A1	ITGA1	R-HSA-373760	L1CAM interactions	0.0491568	0.135405	0.121016	-0.216459	0.513162	0.473813	0.0491568	1	20	0.612121	27	NA	NA	NA	NA	NA	NA	NA	NA	NA	AP2A1;DPYSL2;MAPK3;MAP2K1;DNM2;RAC1;ITGB1;LAMC1;PAK1;MAPK1;RPS6KA2;AP2M1;LAMA1;RPS6KA5;AP2S1;VAV2;SH3GL2;AP2A2;CHL1;AP2B1;RPS6KA3;MAP2K2;RPS6KA1;L1CAM;CLTA;CLTC;EGFR
COL4A1	ITGA1	R-HSA-397014	Muscle contraction	0.335606	0.384402	0.121016	-0.216459	0.513162	0.473813	0.335606	1	57	-0.345455	76	NA	NA	NA	NA	NA	NA	NA	NA	NA	ATP2A3;MYLPF;GUCY1A1;TNNT3;TMOD2;MYL3;TNNI2;ITPR2;ATP2A2;TNNI1;PXN;ANXA6;CAMK2D;ANXA1;MYL1;CACNB3;AKAP9;CACNA2D2;ATP1B3;ATP1B1;SORBS3;CALD1;ACTN3;RANGRF;SORBS1;DES;ORAI2;SCN4B;MYL6B;TPM4;ACTG2;VCL;TPM2;MYL2;SRI;ATP2B1;NEB;TTN;DYSF;SLC8A1;LMOD1;MYLK;GUCY1B1;TPM1;CACNA2D1;MYL9;ITPR1;VIM;MYBPC1;ATP1A1;ITGB5;TPM3;TMOD3;STIM1;ANXA2;TNNC1;ATP2B4;DMD;GUCY1A2;TLN1;CAMK2G;FXYD1;KCNK1;ATP1B2;ACTA2;MYL4;ORA…
COL4A1	ITGA1	R-HSA-416700	Other semaphorin interactions	0.162967	0.239919	0.121016	-0.216459	0.513162	0.473813	0.162967	1	1	-0.0909091	2	NA	NA	NA	NA	NA	NA	NA	NA	NA	ITGB1;SEMA7A
COL4A1	ITGA1	R-HSA-445355	Smooth Muscle Contraction	0.280187	0.336293	0.121016	-0.216459	0.513162	0.473813	0.280187	1	15	0.163636	21	NA	NA	NA	NA	NA	NA	NA	NA	NA	MYLPF;PXN;SORBS3;CALD1;SORBS1;MYL6B;TPM4;ACTG2;VCL;TPM2;LMOD1;MYLK;TPM1;MYL9;ITGB5;TPM3;TLN1;ACTA2;MYH11;MYL6;MYL12A
COL4A1	ITGA1	R-HSA-447041	CHL1 interactions	0.162967	0.239919	0.121016	-0.216459	0.513162	0.473813	0.162967	1	1	-0.0909091	2	NA	NA	NA	NA	NA	NA	NA	NA	NA	ITGB1;CHL1
COL4A1	ITGA2	R-HSA-216083	Integrin cell surface interactions	0.564708	0.585976	0.121016	0.056578	-0.0823932	0.878618	0.564708	1	6	-0.781818	9	NA	NA	NA	NA	NA	NA	NA	NA	NA	ITGA4;ITGAL;AGRN;KDR;ITGB1;HSPG2;COL16A1;COL9A2;LUM
COL4A1	ITGA2	R-HSA-3000157	Laminin interactions	0.587644	0.606192	0.121016	0.056578	-0.0823932	0.878618	0.587644	1	7	0.0787879	10	NA	NA	NA	NA	NA	NA	NA	NA	NA	LAMA4;LAMC3;LAMC1;ITGB1;LAMA3;HSPG2;LAMA1;LAMB2;LAMA5;LAMA2
COL4A1	ITGA2	R-HSA-3000170	Syndecan interactions	0.476726	0.508876	0.121016	0.056578	-0.0823932	0.878618	0.476726	1	1	0.430303	2	NA	NA	NA	NA	NA	NA	NA	NA	NA	SDC1;ITGB1
COL4A1	ITGA2	R-HSA-3000171	Non-integrin membrane-ECM interactions	0.681779	0.694412	0.121016	0.056578	-0.0823932	0.878618	0.681779	1	9	-0.781818	13	NA	NA	NA	NA	NA	NA	NA	NA	NA	LAMA4;SDC1;AGRN;LAMC3;LAMC1;ITGB1;LAMA3;FGF2;HSPG2;LAMA1;LAMB2;LAMA5;LAMA2
COL4A1	ITGA2	R-HSA-3000178	ECM proteoglycans	0.40072	0.44112	0.121016	0.056578	-0.0823932	0.878618	0.40072	1	9	-0.187879	13	NA	NA	NA	NA	NA	NA	NA	NA	NA	LAMA4;AGRN;LAMC1;ITGB1;LAMA3;HSPG2;LAMA1;COL9A2;ITGB5;LAMB2;LUM;LAMA5;LAMA2
COL4A1	ITGA2	R-HSA-373760	L1CAM interactions	0.10818	0.200486	0.121016	0.056578	-0.0823932	0.878618	0.10818	1	21	-0.187879	28	NA	NA	NA	NA	NA	NA	NA	NA	NA	AP2A1;DPYSL2;MAPK3;MAP2K1;DNM2;RAC1;LAMC1;ITGB1;PAK1;MAPK1;RPS6KA2;AP2M1;ITGA1;LAMA1;RPS6KA5;AP2S1;VAV2;SH3GL2;AP2A2;CHL1;AP2B1;RPS6KA3;MAP2K2;RPS6KA1;L1CAM;CLTA;CLTC;EGFR
COL4A1	ITGA2	R-HSA-447041	CHL1 interactions	0.302199	0.355921	0.121016	0.056578	-0.0823932	0.878618	0.302199	1	1	0.345455	2	NA	NA	NA	NA	NA	NA	NA	NA	NA	ITGB1;CHL1
COL4A1	ITGA2	R-HSA-6806834	Signaling by MET	0.31674	0.368359	0.121016	0.056578	-0.0823932	0.878618	0.31674	1	27	0.0545455	36	NA	NA	NA	NA	NA	NA	NA	NA	NA	SH3GL3;LAMA4;SH3KBP1;FN1;STAM2;STAM;CRKL;CBL;RAC1;SRC;LAMC3;MET;RAP1B;PIK3R1;LAMC1;ITGB1;EPS15;SH3GL1;HGS;LAMA3;STAT3;NRAS;LRIG1;LAMA1;RAP1A;LAMB2;LAMA5;UBA52;SH3GL2;PTPN11;SOS1;RANBP9;GAB1;LAMA2;PTK2;HGF
COL4A1	ITGA2	R-HSA-8874081	MET activates PTK2 signaling	0.28309	0.339105	0.121016	0.056578	-0.0823932	0.878618	0.28309	1	9	0.0545455	12	NA	NA	NA	NA	NA	NA	NA	NA	NA	LAMA4;LAMC3;MET;LAMC1;ITGB1;LAMA3;LAMA1;LAMB2;LAMA5;LAMA2;PTK2;HGF
COL4A1	ITGA2	R-HSA-8875878	MET promotes cell motility	0.442461	0.47876	0.121016	0.056578	-0.0823932	0.878618	0.442461	1	13	-0.6	18	NA	NA	NA	NA	NA	NA	NA	NA	NA	LAMA4;CRKL;RAC1;SRC;LAMC3;MET;RAP1B;LAMC1;ITGB1;LAMA3;LAMA1;RAP1A;LAMB2;LAMA5;GAB1;LAMA2;PTK2;HGF
COL4A1	ITGAV	R-HSA-1566948	Elastic fibre formation	0.763229	0.769593	0.121016	-0.0542138	0.0352137	0.838688	0.763229	1	9	-0.29697	12	NA	NA	NA	NA	NA	NA	NA	NA	NA	ITGB8;FBN1;MFAP2;MFAP5;ITGB3;TGFB3;ITGB1;ITGB6;FBN2;ITGB5;FBN3;VTN
COL4A1	ITGAV	R-HSA-194138	Signaling by VEGF	0.822211	0.822891	0.121016	-0.0542138	0.0352137	0.838688	0.822211	1	46	0.0787879	62	NA	NA	NA	NA	NA	NA	NA	NA	NA	CTNND1;NCKAP1L;PRKCZ;AKT3;CYFIP2;ABI1;NCKAP1;ITPR2;MAPKAPK2;PXN;PTK2B;CYFIP1;PRKCA;CTNNA1;VAV1;ROCK2;PRKCB;CTNNB1;RASA1;KDR;ITGB3;ABI2;RAC1;NCF1;SPHK1;FYN;WASF2;MAPK11;AXL;NCF2;CDH5;PRKCD;PAK1;NCF4;SHB;PLCG1;BCAR1;PDPK1;WASF1;NRAS;JUP;VAV3;NCK1;WASF3;ITPR1;ROCK1;CDC42;RHOA;VAV2;MLST8;AKT2;MAPK14;MAPKAPK3;HSP90AA1;BRK1;PAK2;MTOR;NCK2;AKT1;BAIAP2;PTK2;ITPR3
COL4A1	ITGAV	R-HSA-202733	Cell surface interactions at the vascular wall	0.0921339	0.186051	0.121016	-0.0542138	0.0352137	0.838688	0.0921339	1	50	0.454545	67	NA	NA	NA	NA	NA	NA	NA	NA	NA	IGHV4-39;IGLV2-11;IGKV1-17;LCK;IGHV4-34;ITGA4;IGLV2-23;FN1;IGLV2-8;IGHV3-53;SDC1;IGLV1-51;IGLV1-44;ATP1B3;ATP1B1;SLC3A2;INPP5D;ITGAL;IGHV2-70;ITGB3;SHC1;LYN;IGLV2-14;PECAM1;ITGB1;FYN;PROCR;IGLV3-19;PLCG1;IGHV3-11;IGLC7;NRAS;IGLV3-25;GP6;IGLV1-40;ITGA5;IGKV4-1;IGHV1-2;IGHV3-48;IGLV3-27;IGKV3-20;IGLV3-21;APOB;SLC7A7;IGHM;IGKV1-16;IGKV1D-16;PTPN11;IGHV3-30;IGLV7-43;IGHV1-46;IGLV1-47;ATP1B2;SOS1;IGLV…
COL4A1	ITGAV	R-HSA-210990	PECAM1 interactions	0.789442	0.792885	0.121016	-0.0542138	0.0352137	0.838688	0.789442	1	6	0.418182	8	NA	NA	NA	NA	NA	NA	NA	NA	NA	LCK;INPP5D;ITGB3;LYN;PECAM1;FYN;PLCG1;PTPN11
COL4A1	ITGAV	R-HSA-2129379	Molecules associated with elastic fibres	0.765435	0.771014	0.121016	-0.0542138	0.0352137	0.838688	0.765435	1	6	0.830303	8	NA	NA	NA	NA	NA	NA	NA	NA	NA	ITGB8;FBN1;ITGB3;TGFB3;ITGB1;ITGB6;ITGB5;VTN
COL4A1	ITGAV	R-HSA-216083	Integrin cell surface interactions	0.833522	0.833522	0.121016	-0.0542138	0.0352137	0.838688	0.833522	1	12	0.272727	17	NA	NA	NA	NA	NA	NA	NA	NA	NA	ITGB8;SPP1;COMP;FBN1;COL4A2;ITGA4;ITGAL;KDR;ITGB3;COL4A4;AGRN;PECAM1;ITGB1;ITGB6;ITGB5;COL18A1;VTN
COL4A1	ITGAV	R-HSA-3000157	Laminin interactions	0.672271	0.68545	0.121016	-0.0542138	0.0352137	0.838688	0.672271	1	4	0.236364	6	NA	NA	NA	NA	NA	NA	NA	NA	NA	COL4A2;COL4A4;LAMC1;ITGB1;LAMA1;COL18A1
COL4A1	ITGAV	R-HSA-3000170	Syndecan interactions	0.552636	0.575851	0.121016	-0.0542138	0.0352137	0.838688	0.552636	1	3	0.236364	5	NA	NA	NA	NA	NA	NA	NA	NA	NA	SDC1;ITGB3;ITGB1;ITGB5;VTN
COL4A1	ITGAV	R-HSA-3000171	Non-integrin membrane-ECM interactions	0.725007	0.733806	0.121016	-0.0542138	0.0352137	0.838688	0.725007	1	8	0.29697	11	NA	NA	NA	NA	NA	NA	NA	NA	NA	COL4A2;SDC1;ITGB3;COL4A4;AGRN;LAMC1;ITGB1;FGF2;LAMA1;ITGB5;VTN
COL4A1	ITGAV	R-HSA-3000178	ECM proteoglycans	0.809402	0.811752	0.121016	-0.0542138	0.0352137	0.838688	0.809402	1	9	0.830303	12	NA	NA	NA	NA	NA	NA	NA	NA	NA	COMP;COL4A2;ITGB3;COL4A4;AGRN;TGFB3;LAMC1;ITGB1;ITGB6;LAMA1;ITGB5;VTN
COL4A1	ITGAV	R-HSA-373760	L1CAM interactions	0.131941	0.217222	0.121016	-0.0542138	0.0352137	0.838688	0.131941	1	20	0.224242	27	NA	NA	NA	NA	NA	NA	NA	NA	NA	AP2A1;DPYSL2;MAPK3;MAP2K1;DNM2;ITGB3;RAC1;LAMC1;ITGB1;PAK1;MAPK1;RPS6KA2;AP2M1;ITGA1;LAMA1;RPS6KA5;AP2S1;VAV2;SH3GL2;AP2A2;AP2B1;RPS6KA3;MAP2K2;RPS6KA1;CLTA;CLTC;EGFR
COL4A1	ITGAV	R-HSA-4420097	VEGFA-VEGFR2 Pathway	0.822211	0.822891	0.121016	-0.0542138	0.0352137	0.838688	0.822211	1	46	0.0787879	62	NA	NA	NA	NA	NA	NA	NA	NA	NA	CTNND1;NCKAP1L;PRKCZ;AKT3;CYFIP2;ABI1;NCKAP1;ITPR2;MAPKAPK2;PXN;PTK2B;CYFIP1;PRKCA;CTNNA1;VAV1;ROCK2;PRKCB;CTNNB1;RASA1;KDR;ITGB3;ABI2;RAC1;NCF1;SPHK1;FYN;WASF2;MAPK11;AXL;NCF2;CDH5;PRKCD;PAK1;NCF4;SHB;PLCG1;BCAR1;PDPK1;WASF1;NRAS;JUP;VAV3;NCK1;WASF3;ITPR1;ROCK1;CDC42;RHOA;VAV2;MLST8;AKT2;MAPK14;MAPKAPK3;HSP90AA1;BRK1;PAK2;MTOR;NCK2;AKT1;BAIAP2;PTK2;ITPR3
COL4A1	ITGAV	R-HSA-445144	Signal transduction by L1	0.701158	0.711305	0.121016	-0.0542138	0.0352137	0.838688	0.701158	1	6	0.6	9	NA	NA	NA	NA	NA	NA	NA	NA	NA	MAPK3;MAP2K1;ITGB3;RAC1;ITGB1;PAK1;MAPK1;VAV2;MAP2K2
COL4A1	ITGB1	R-HSA-1500931	Cell-Cell communication	0.149794	0.229504	0.121016	0.0523848	0.104274	0.574372	0.149794	1	9	0.539394	12	NA	NA	NA	NA	NA	NA	NA	NA	NA	ITGA6;WASL;ILK;PXN;PTK2B;FYN;NCK1;TYROBP;PTPN11;SIRPA;CD47;PTK2
COL4A1	ITGB1	R-HSA-1566948	Elastic fibre formation	0.431393	0.468489	0.121016	0.0523848	0.104274	0.574372	0.431393	1	8	0.212121	11	NA	NA	NA	NA	NA	NA	NA	NA	NA	FBN1;ITGAV;MFAP2;FN1;MFAP5;TGFB3;FBN2;ITGA5;FBN3;ITGA8;VTN
COL4A1	ITGB1	R-HSA-1566977	Fibronectin matrix formation	0.382388	0.42471	0.121016	0.0523848	0.104274	0.574372	0.382388	1	1	-0.224242	2	NA	NA	NA	NA	NA	NA	NA	NA	NA	FN1;ITGA5
COL4A1	ITGB1	R-HSA-198933	Immunoregulatory interactions between a Lymphoid and a non-Lymphoid cell	0.421212	0.459656	0.121016	0.0523848	0.104274	0.574372	0.421212	1	1	-0.321212	2	NA	NA	NA	NA	NA	NA	NA	NA	NA	ITGA4;ITGAL
COL4A1	ITGB1	R-HSA-202733	Cell surface interactions at the vascular wall	0.0523632	0.139279	0.121016	0.0523848	0.104274	0.574372	0.0523632	1	55	-0.0909091	74	NA	NA	NA	NA	NA	NA	NA	NA	NA	IGHV4-39;IGLV2-11;IGKV1-17;ITGA6;LCK;IGHV4-34;ITGA4;ITGAV;FN1;IGLV2-23;IGLV2-8;IGHV3-53;SDC1;IGLV1-51;IGLV1-44;ATP1B3;ATP1B1;SLC3A2;INPP5D;ITGAL;IGHV2-70;SHC1;LYN;IGLV2-14;ITGB3;JAM3;ITGA3;ITGAX;PECAM1;FYN;PROCR;IGLV3-19;PLCG1;IGHV3-11;IGLC7;NRAS;IGLV3-25;JAM2;ITGA5;GP6;IGLV1-40;IGKV4-1;IGHV1-2;IGHV3-48;IGLV3-27;IGKV3-20;IGLV3-21;APOB;SLC7A7;IGHM;IGKV1-16;IGKV1D-16;PTPN11;IGHV3-30;IGLV7-43;IGHV1-…
COL4A1	ITGB1	R-HSA-210991	Basigin interactions	0.052803	0.139279	0.121016	0.0523848	0.104274	0.574372	0.052803	1	7	-0.030303	10	NA	NA	NA	NA	NA	NA	NA	NA	NA	ITGA6;ATP1B3;ATP1B1;SLC3A2;ITGA3;SLC7A7;ATP1B2;BSG;L1CAM;SLC7A6
COL4A1	ITGB1	R-HSA-2129379	Molecules associated with elastic fibres	0.414152	0.452917	0.121016	0.0523848	0.104274	0.574372	0.414152	1	3	-0.406061	5	NA	NA	NA	NA	NA	NA	NA	NA	NA	ITGAV;FN1;TGFB3;ITGA8;VTN
COL4A1	ITGB1	R-HSA-216083	Integrin cell surface interactions	0.526445	0.553208	0.121016	0.0523848	0.104274	0.574372	0.526445	1	19	-0.151515	26	NA	NA	NA	NA	NA	NA	NA	NA	NA	SPP1;COMP;ITGA6;ITGA2;THBS1;ITGA4;ITGAV;FN1;ITGA11;ITGA7;ITGAL;AGRN;KDR;JAM3;ITGA3;ITGAX;ITGA1;HSPG2;JAM2;ITGA5;LUM;COL18A1;ITGA8;ITGA9;BSG;VTN
COL4A1	ITGB1	R-HSA-3000157	Laminin interactions	0.4756	0.508168	0.121016	0.0523848	0.104274	0.574372	0.4756	1	11	-0.212121	15	NA	NA	NA	NA	NA	NA	NA	NA	NA	LAMA4;ITGA6;ITGA2;ITGAV;ITGA7;LAMC3;ITGA3;LAMC1;ITGA1;HSPG2;LAMA1;LAMB2;LAMA5;COL18A1;LAMA2
COL4A1	ITGB1	R-HSA-3000170	Syndecan interactions	0.572544	0.592891	0.121016	0.0523848	0.104274	0.574372	0.572544	1	5	-0.224242	7	NA	NA	NA	NA	NA	NA	NA	NA	NA	ITGA6;ITGA2;THBS1;ITGAV;FN1;SDC1;VTN
COL4A1	ITGB1	R-HSA-3000171	Non-integrin membrane-ECM interactions	0.491837	0.521916	0.121016	0.0523848	0.104274	0.574372	0.491837	1	12	-0.284848	17	NA	NA	NA	NA	NA	NA	NA	NA	NA	LAMA4;ITGA6;ITGA2;THBS1;ITGAV;FN1;SDC1;AGRN;LAMC3;LAMC1;FGF2;HSPG2;LAMA1;LAMB2;LAMA5;VTN;LAMA2
COL4A1	ITGB1	R-HSA-3000178	ECM proteoglycans	0.249058	0.310648	0.121016	0.0523848	0.104274	0.574372	0.249058	1	15	-0.248485	20	NA	NA	NA	NA	NA	NA	NA	NA	NA	COMP;LAMA4;ITGA2;ITGAV;FN1;ITGA7;AGRN;TGFB3;ITGAX;LAMC1;HSPG2;LAMA1;ITGB5;LAMB2;LUM;LAMA5;ITGA8;ITGA9;VTN;LAMA2
COL4A1	ITGB1	R-HSA-373755	Semaphorin interactions	0.323637	0.373701	0.121016	0.0523848	0.104274	0.574372	0.323637	1	26	-0.406061	35	NA	NA	NA	NA	NA	NA	NA	NA	NA	PLXNB1;DPYSL2;CRMP1;PLXNA2;ROCK2;DPYSL4;RAC1;CDK5;MET;FYN;PAK1;ERBB2;PLXNA1;SEMA7A;ITGA1;MYH14;LIMK2;RHOB;CFL1;MYL9;RHOC;ROCK1;TYROBP;LIMK1;RHOA;DPYSL3;HSP90AA1;NRP1;TREM2;RRAS;PAK2;MYH11;MYL6;MYH10;MYH9
COL4A1	ITGB1	R-HSA-373760	L1CAM interactions	0.055835	0.143275	0.121016	0.0523848	0.104274	0.574372	0.055835	1	23	-0.2	31	NA	NA	NA	NA	NA	NA	NA	NA	NA	AP2A1;ITGA2;DPYSL2;ITGAV;MAPK3;MAP2K1;DNM2;RAC1;LAMC1;PAK1;MAPK1;RPS6KA2;ITGA1;AP2M1;LAMA1;ITGA5;RPS6KA5;AP2S1;VAV2;SH3GL2;AP2A2;CHL1;AP2B1;RPS6KA3;MAP2K2;ITGA9;RPS6KA1;L1CAM;CLTA;CLTC;EGFR
COL4A1	ITGB1	R-HSA-416700	Other semaphorin interactions	0.134436	0.219092	0.121016	0.0523848	0.104274	0.574372	0.134436	1	1	0.00606061	2	NA	NA	NA	NA	NA	NA	NA	NA	NA	SEMA7A;ITGA1
COL4A1	ITGB1	R-HSA-445144	Signal transduction by L1	0.264367	0.32386	0.121016	0.0523848	0.104274	0.574372	0.264367	1	8	0.381818	11	NA	NA	NA	NA	NA	NA	NA	NA	NA	ITGAV;MAPK3;MAP2K1;RAC1;PAK1;MAPK1;ITGA5;VAV2;MAP2K2;ITGA9;L1CAM
COL4A1	ITGB1	R-HSA-446728	Cell junction organization	0.462275	0.496123	0.121016	0.0523848	0.104274	0.574372	0.462275	1	1	0.175758	2	NA	NA	NA	NA	NA	NA	NA	NA	NA	ITGA6;ILK
COL4A1	ITGB1	R-HSA-447041	CHL1 interactions	0.273228	0.330563	0.121016	0.0523848	0.104274	0.574372	0.273228	1	2	-0.0909091	3	NA	NA	NA	NA	NA	NA	NA	NA	NA	ITGA2;ITGA1;CHL1
COL4A1	ITGB1	R-HSA-5663220	RHO GTPases Activate Formins	0.134436	0.219092	0.121016	0.0523848	0.104274	0.574372	0.134436	1	1	-0.0666667	2	NA	NA	NA	NA	NA	NA	NA	NA	NA	SRF;SCAI
COL4A1	ITGB1	R-HSA-6785807	Interleukin-4 and Interleukin-13 signaling	0.298532	0.353229	0.121016	0.0523848	0.104274	0.574372	0.298532	1	45	0.248485	60	NA	NA	NA	NA	NA	NA	NA	NA	NA	JAK1;BCL2L1;ALOX15;JAK2;MMP1;POU2F1;FN1;FOXO3;IGHE;CCND1;MMP3;TNFRSF1B;MCL1;POMC;MMP9;FOS;MMP2;MYC;HSP90B1;ALOX5;LCN2;BCL2;ITGAX;TP53;PIK3R1;MUC1;BCL6;SAA1;STAT3;IRF4;S1PR1;FGF2;IGHG4;CEBPD;IGHG1;IL6R;NOS2;VIM;PTGS2;SOX2;ICAM1;IL2RG;JAK3;TIMP1;HSP90AA1;LAMA5;LBP;HIF1A;NDN;ZEB1;TYK2;CDKN1A;BIRC5;AKT1;STAT1;JUNB;STAT6;FSCN1;HGF;FOXO1
COL4A1	ITGB1	R-HSA-6806834	Signaling by MET	0.360591	0.405529	0.121016	0.0523848	0.104274	0.574372	0.360591	1	27	-0.0424242	37	NA	NA	NA	NA	NA	NA	NA	NA	NA	SH3GL3;LAMA4;ITGA2;TNS4;FN1;SH3KBP1;STAM2;STAM;CRKL;CBL;RAC1;SRC;MET;LAMC3;ITGA3;RAP1B;PIK3R1;LAMC1;EPS15;SH3GL1;HGS;STAT3;NRAS;LRIG1;LAMA1;RAP1A;LAMB2;LAMA5;UBA52;SH3GL2;PTPN11;SOS1;RANBP9;GAB1;LAMA2;PTK2;HGF
COL4A1	ITGB1	R-HSA-75892	Platelet Adhesion to exposed collagen	0.462275	0.496123	0.121016	0.0523848	0.104274	0.574372	0.462275	1	1	0.345455	2	NA	NA	NA	NA	NA	NA	NA	NA	NA	ITGA2;ITGA1
COL4A1	ITGB1	R-HSA-8874081	MET activates PTK2 signaling	0.216262	0.282414	0.121016	0.0523848	0.104274	0.574372	0.216262	1	9	-0.0424242	13	NA	NA	NA	NA	NA	NA	NA	NA	NA	LAMA4;ITGA2;FN1;MET;LAMC3;ITGA3;LAMC1;LAMA1;LAMB2;LAMA5;LAMA2;PTK2;HGF
COL4A1	ITGB1	R-HSA-8875513	MET interacts with TNS proteins	0.390806	0.431791	0.121016	0.0523848	0.104274	0.574372	0.390806	1	2	0.709091	3	NA	NA	NA	NA	NA	NA	NA	NA	NA	TNS4;MET;HGF
COL4A1	ITGB1	R-HSA-8875878	MET promotes cell motility	0.357208	0.40313	0.121016	0.0523848	0.104274	0.574372	0.357208	1	15	-0.0424242	20	NA	NA	NA	NA	NA	NA	NA	NA	NA	LAMA4;ITGA2;TNS4;FN1;CRKL;RAC1;SRC;MET;LAMC3;ITGA3;RAP1B;LAMC1;LAMA1;RAP1A;LAMB2;LAMA5;GAB1;LAMA2;PTK2;HGF
COL4A1	ITGB8	R-HSA-1566948	Elastic fibre formation	0.81597	0.818168	0.121016	0.308923	-0.111111	0.97937	0.81597	1	6	0.0424242	8	NA	NA	NA	NA	NA	NA	NA	NA	NA	FBN1;ITGAV;MFAP2;MFAP5;TGFB3;FBN2;FBN3;VTN
COL4A1	ITGB8	R-HSA-2129379	Molecules associated with elastic fibres	0.666368	0.680149	0.121016	0.308923	-0.111111	0.97937	0.666368	1	2	-0.369697	3	NA	NA	NA	NA	NA	NA	NA	NA	NA	ITGAV;TGFB3;VTN
COL4A1	ITGB8	R-HSA-216083	Integrin cell surface interactions	0.816899	0.81893	0.121016	0.308923	-0.111111	0.97937	0.816899	1	3	0.115152	5	NA	NA	NA	NA	NA	NA	NA	NA	NA	ITGAV;ITGA4;ITGAL;KDR;VTN
COL4A2	ITGB3	R-HSA-114608	Platelet degranulation	0.114921	0.205422	0.0277937	-0.0566904	0.6	0.565099	0.114921	1	12	-0.260606	16	NA	NA	NA	NA	NA	NA	NA	NA	NA	THBS1;FN1;F13A1;PECAM1;TGFB3;VCL;TTN;F5;TLN1;FGB;FGG;FGA;ITGA2B;VWF;ACTN2;F8
COL4A2	ITGB3	R-HSA-1566948	Elastic fibre formation	0.522079	0.549455	0.0277937	-0.0566904	0.6	0.565099	0.522079	1	6	0.29697	9	NA	NA	NA	NA	NA	NA	NA	NA	NA	FBN1;ITGAV;MFAP2;FN1;MFAP5;TGFB3;FBN2;FBN3;VTN
COL4A2	ITGB3	R-HSA-194138	Signaling by VEGF	0.553997	0.576772	0.0277937	-0.0566904	0.6	0.565099	0.553997	1	46	0.612121	62	NA	NA	NA	NA	NA	NA	NA	NA	NA	CTNND1;NCKAP1L;PRKCZ;AKT3;CYFIP2;ABI1;NCKAP1;ITPR2;ITGAV;MAPKAPK2;PXN;PTK2B;CYFIP1;PRKCA;CTNNA1;VAV1;ROCK2;PRKCB;CTNNB1;RASA1;KDR;ABI2;RAC1;NCF1;SPHK1;CRK;FYN;WASF2;MAPK11;AXL;NCF2;CDH5;PRKCD;PAK1;NCF4;SHB;BCAR1;PLCG1;PDPK1;NRAS;WASF1;JUP;VAV3;NCK1;WASF3;ITPR1;ROCK1;CDC42;RHOA;VAV2;MLST8;AKT2;MAPK14;MAPKAPK3;BRK1;PAK2;MTOR;NCK2;AKT1;BAIAP2;PTK2;ITPR3
COL4A2	ITGB3	R-HSA-202733	Cell surface interactions at the vascular wall	0.0335987	0.114688	0.0277937	-0.0566904	0.6	0.565099	0.0335987	1	51	-0.430303	68	NA	NA	NA	NA	NA	NA	NA	NA	NA	IGHV4-39;IGLV2-11;IGKV1-17;LCK;IGHV4-34;ITGAV;ITGA4;FN1;IGLV2-23;IGLV2-8;IGHV3-53;SDC1;IGLV1-51;IGLV1-44;ATP1B3;ATP1B1;SLC3A2;INPP5D;ITGAL;IGHV2-70;SHC1;LYN;IGLV2-14;PECAM1;FYN;PROCR;IGLV3-19;ITGB1;PLCG1;IGHV3-11;IGLC7;NRAS;IGLV3-25;GP6;IGLV1-40;ITGA5;IGKV4-1;IGHV1-2;IGHV3-48;IGLV3-27;IGKV3-20;IGLV3-21;APOB;SLC7A7;IGHM;IGKV1-16;IGKV1D-16;PTPN11;IGHV3-30;IGLV7-43;IGHV1-46;IGLV1-47;ATP1B2;SOS1;IGLV…
COL4A2	ITGB3	R-HSA-210990	PECAM1 interactions	0.531918	0.557505	0.0277937	-0.0566904	0.6	0.565099	0.531918	1	6	0.515152	8	NA	NA	NA	NA	NA	NA	NA	NA	NA	LCK;ITGAV;INPP5D;LYN;PECAM1;FYN;PLCG1;PTPN11
COL4A2	ITGB3	R-HSA-2129379	Molecules associated with elastic fibres	0.538872	0.563817	0.0277937	-0.0566904	0.6	0.565099	0.538872	1	3	0.030303	5	NA	NA	NA	NA	NA	NA	NA	NA	NA	FBN1;ITGAV;FN1;TGFB3;VTN
COL4A2	ITGB3	R-HSA-216083	Integrin cell surface interactions	0.10534	0.197646	0.0277937	-0.0566904	0.6	0.565099	0.10534	1	13	-0.357576	18	NA	NA	NA	NA	NA	NA	NA	NA	NA	SPP1;COMP;FBN1;THBS1;ITGAV;ITGA4;FN1;ITGAL;KDR;COL4A4;PECAM1;FGB;FGG;FGA;ITGA2B;COL18A1;VWF;VTN
COL4A2	ITGB3	R-HSA-3000170	Syndecan interactions	0.538872	0.563817	0.0277937	-0.0566904	0.6	0.565099	0.538872	1	3	0.030303	5	NA	NA	NA	NA	NA	NA	NA	NA	NA	THBS1;ITGAV;FN1;SDC1;VTN
COL4A2	ITGB3	R-HSA-3000171	Non-integrin membrane-ECM interactions	0.537244	0.5626	0.0277937	-0.0566904	0.6	0.565099	0.537244	1	5	-0.127273	7	NA	NA	NA	NA	NA	NA	NA	NA	NA	THBS1;ITGAV;FN1;SDC1;COL4A4;FGF2;VTN
COL4A2	ITGB3	R-HSA-3000178	ECM proteoglycans	0.304139	0.356981	0.0277937	-0.0566904	0.6	0.565099	0.304139	1	6	-0.10303	8	NA	NA	NA	NA	NA	NA	NA	NA	NA	COMP;ITGAV;FN1;COL4A4;TGFB3;ITGB5;ITGA2B;VTN
COL4A2	ITGB3	R-HSA-354192	Integrin signaling	0.0620156	0.149608	0.0277937	-0.0566904	0.6	0.565099	0.0620156	1	15	0.260606	21	NA	NA	NA	NA	NA	NA	NA	NA	NA	APBB1IP;FN1;SHC1;SRC;RAP1B;CRK;BCAR1;PDPK1;RASGRP1;RAP1A;TLN1;FGB;CSK;FGG;SYK;FGA;ITGA2B;SOS1;VWF;AKT1;PTK2
COL4A2	ITGB3	R-HSA-354194	GRB2:SOS provides linkage to MAPK signaling for Integrins	0.0565425	0.144495	0.0277937	-0.0566904	0.6	0.565099	0.0565425	1	9	-0.260606	13	NA	NA	NA	NA	NA	NA	NA	NA	NA	APBB1IP;FN1;SRC;RAP1B;RAP1A;TLN1;FGB;FGG;FGA;ITGA2B;SOS1;VWF;PTK2
COL4A2	ITGB3	R-HSA-372708	p130Cas linkage to MAPK signaling for integrins	0.0996169	0.193746	0.0277937	-0.0566904	0.6	0.565099	0.0996169	1	10	-0.357576	14	NA	NA	NA	NA	NA	NA	NA	NA	NA	APBB1IP;FN1;SRC;RAP1B;CRK;BCAR1;RAP1A;TLN1;FGB;FGG;FGA;ITGA2B;VWF;PTK2
COL4A2	ITGB3	R-HSA-373760	L1CAM interactions	0.0487065	0.134828	0.0277937	-0.0566904	0.6	0.565099	0.0487065	1	19	0.418182	26	NA	NA	NA	NA	NA	NA	NA	NA	NA	AP2A1;DPYSL2;ITGAV;MAPK3;MAP2K1;DNM2;RAC1;MAPK1;PAK1;RPS6KA2;AP2M1;ITGA1;RPS6KA5;AP2S1;VAV2;SH3GL2;AP2A2;ITGA2B;AP2B1;RPS6KA3;MAP2K2;RPS6KA1;L1CAM;CLTA;CLTC;EGFR
COL4A2	ITGB3	R-HSA-4420097	VEGFA-VEGFR2 Pathway	0.553997	0.576772	0.0277937	-0.0566904	0.6	0.565099	0.553997	1	46	0.612121	62	NA	NA	NA	NA	NA	NA	NA	NA	NA	CTNND1;NCKAP1L;PRKCZ;AKT3;CYFIP2;ABI1;NCKAP1;ITPR2;ITGAV;MAPKAPK2;PXN;PTK2B;CYFIP1;PRKCA;CTNNA1;VAV1;ROCK2;PRKCB;CTNNB1;RASA1;KDR;ABI2;RAC1;NCF1;SPHK1;CRK;FYN;WASF2;MAPK11;AXL;NCF2;CDH5;PRKCD;PAK1;NCF4;SHB;BCAR1;PLCG1;PDPK1;NRAS;WASF1;JUP;VAV3;NCK1;WASF3;ITPR1;ROCK1;CDC42;RHOA;VAV2;MLST8;AKT2;MAPK14;MAPKAPK3;BRK1;PAK2;MTOR;NCK2;AKT1;BAIAP2;PTK2;ITPR3
COL4A2	ITGB3	R-HSA-445144	Signal transduction by L1	0.213444	0.280398	0.0277937	-0.0566904	0.6	0.565099	0.213444	1	7	0.684848	10	NA	NA	NA	NA	NA	NA	NA	NA	NA	ITGAV;MAPK3;MAP2K1;RAC1;MAPK1;PAK1;VAV2;ITGA2B;MAP2K2;L1CAM
COL4A2	ITGB3	R-HSA-5673001	RAF/MAP kinase cascade	0.192103	0.264353	0.0277937	-0.0566904	0.6	0.565099	0.192103	1	59	-0.406061	79	NA	NA	NA	NA	NA	NA	NA	NA	NA	APBB1IP;SPTBN4;JAK1;JAK2;CNKSR1;PPP2R5B;ARRB2;MAPK3;MAP2K1;FN1;NF1;CAMK2D;RASGRP4;NRG1;DLG2;ARRB1;DLG1;SHC1;SRC;PPP2CB;MARK3;RAP1B;YWHAB;PPP2R5C;PPP2R1B;MET;SPTBN2;SPTA1;VCL;FYN;KSR2;RAF1;MAPK1;ARAF;DLG3;FGF1;ERBB2;FGF2;SPRED1;IRS2;NRAS;RASGRP1;PPP2R5D;CUL3;TGFA;SPTB;RAP1A;FRS2;IQGAP1;IL2RG;PPP2R1A;JAK3;IRS1;BRAP;NCAM1;PPP5C;TLN1;BRAF;FGB;CSK;UBA52;CAMK2G;FGG;FGA;ITGA2B;PTPRA;SPTBN1;MAP2K2;SOS1;P…
COL4A2	ITGB3	R-HSA-5674135	MAP2K and MAPK activation	0.139811	0.222602	0.0277937	-0.0566904	0.6	0.565099	0.139811	1	21	-0.187879	29	NA	NA	NA	NA	NA	NA	NA	NA	NA	APBB1IP;CNKSR1;ARRB2;MAPK3;MAP2K1;FN1;ARRB1;SRC;MARK3;RAP1B;YWHAB;VCL;KSR2;RAF1;MAPK1;ARAF;NRAS;RAP1A;IQGAP1;TLN1;BRAF;FGB;CSK;FGG;FGA;ITGA2B;MAP2K2;KSR1;VWF
COL4A2	ITGB3	R-HSA-5683057	MAPK family signaling cascades	0.180308	0.254171	0.0277937	-0.0566904	0.6	0.565099	0.180308	1	76	0.587879	102	NA	NA	NA	NA	NA	NA	NA	NA	NA	APBB1IP;SPTBN4;JAK1;JAK2;CNKSR1;XPO1;PPP2R5B;ARRB2;CDC42EP5;MAPK3;MAP2K1;FN1;NF1;CAMK2D;MAPKAPK5;FOXO3;RASGRP4;NRG1;DLG2;ARRB1;DLG1;MYC;SHC1;SRC;RAC1;PPP2CB;IL3RA;MARK3;RAP1B;YWHAB;PPP2R5C;PPP2R1B;MET;SPTBN2;SPTA1;VCL;FYN;KSR2;CDC42EP2;CSF2RA;RAF1;MAPK1;ARAF;PAK1;DLG3;CDC42EP3;FGF1;ERBB2;GFRA1;FGF2;SPRED1;IRS2;DNAJB1;NRAS;RASGRP1;PPP2R5D;CUL3;TGFA;SPTB;CCND3;RAP1A;FRS2;IQGAP1;CDC42;IL2RG;HSPB1;PP…
COL4A2	ITGB3	R-HSA-5684996	MAPK1/MAPK3 signaling	0.179227	0.253391	0.0277937	-0.0566904	0.6	0.565099	0.179227	1	61	-0.187879	82	NA	NA	NA	NA	NA	NA	NA	NA	NA	APBB1IP;SPTBN4;JAK1;JAK2;CNKSR1;PPP2R5B;ARRB2;MAPK3;MAP2K1;FN1;NF1;CAMK2D;RASGRP4;NRG1;DLG2;ARRB1;DLG1;SHC1;SRC;PPP2CB;MARK3;RAP1B;YWHAB;PPP2R5C;PPP2R1B;MET;SPTBN2;SPTA1;VCL;FYN;KSR2;RAF1;MAPK1;ARAF;DLG3;FGF1;ERBB2;FGF2;SPRED1;IRS2;NRAS;RASGRP1;PPP2R5D;CUL3;TGFA;SPTB;RAP1A;FRS2;IQGAP1;IL2RG;PPP2R1A;JAK3;IRS1;BRAP;NCAM1;PPP5C;TLN1;BRAF;FGB;CSK;UBA52;CAMK2G;FGG;PTPN11;FGA;CDK1;ITGA2B;PTPRA;SPTBN1;M…
COL4A2	ITGB3	R-HSA-6802946	Signaling by moderate kinase activity BRAF mutants	0.202462	0.272077	0.0277937	-0.0566904	0.6	0.565099	0.202462	1	24	-0.187879	32	NA	NA	NA	NA	NA	NA	NA	NA	NA	APBB1IP;KRAS;CNKSR1;JAK2;ARRB2;MAPK3;MAP2K1;FN1;ARRB1;SRC;MARK3;RAP1B;YWHAB;VCL;KSR2;RAF1;MAPK1;ARAF;NRAS;RAP1A;IQGAP1;BRAP;TLN1;BRAF;FGB;CSK;FGG;FGA;ITGA2B;MAP2K2;KSR1;VWF
COL4A2	ITGB3	R-HSA-6802948	Signaling by high-kinase activity BRAF mutants	0.139811	0.222602	0.0277937	-0.0566904	0.6	0.565099	0.139811	1	21	-0.187879	29	NA	NA	NA	NA	NA	NA	NA	NA	NA	APBB1IP;CNKSR1;ARRB2;MAPK3;MAP2K1;FN1;ARRB1;SRC;MARK3;RAP1B;YWHAB;VCL;KSR2;RAF1;MAPK1;ARAF;NRAS;RAP1A;IQGAP1;TLN1;BRAF;FGB;CSK;FGG;FGA;ITGA2B;MAP2K2;KSR1;VWF
COL4A2	ITGB3	R-HSA-6802949	Signaling by RAS mutants	0.202462	0.272077	0.0277937	-0.0566904	0.6	0.565099	0.202462	1	24	-0.187879	32	NA	NA	NA	NA	NA	NA	NA	NA	NA	APBB1IP;KRAS;CNKSR1;JAK2;ARRB2;MAPK3;MAP2K1;FN1;ARRB1;SRC;MARK3;RAP1B;YWHAB;VCL;KSR2;RAF1;MAPK1;ARAF;NRAS;RAP1A;IQGAP1;BRAP;TLN1;BRAF;FGB;CSK;FGG;FGA;ITGA2B;MAP2K2;KSR1;VWF
COL4A2	ITGB3	R-HSA-6802952	Signaling by BRAF and RAF fusions	0.205725	0.274357	0.0277937	-0.0566904	0.6	0.565099	0.205725	1	36	0.393939	48	NA	NA	NA	NA	NA	NA	NA	NA	NA	APBB1IP;CNKSR1;JAK2;QKI;FXR1;ARRB2;ESRP1;MAPK3;MAP2K1;FN1;AKAP9;BCL2L11;ARRB1;SRC;AP3B1;PAPSS1;MARK3;RAP1B;YWHAB;CLCN6;VCL;KSR2;TRAK1;RAF1;MAPK1;ARAF;SND1;FAM114A2;NRAS;TRIM24;ATG7;RAP1A;IQGAP1;MPRIP;AGK;TLN1;BRAF;FGB;CSK;FGG;LMNA;FGA;ITGA2B;MAP2K2;AGTRAP;KSR1;VWF;ZC3HAV1
COL4A2	ITGB3	R-HSA-6802955	Paradoxical activation of RAF signaling by kinase inactive BRAF	0.202462	0.272077	0.0277937	-0.0566904	0.6	0.565099	0.202462	1	24	-0.187879	32	NA	NA	NA	NA	NA	NA	NA	NA	NA	APBB1IP;KRAS;CNKSR1;JAK2;ARRB2;MAPK3;MAP2K1;FN1;ARRB1;SRC;MARK3;RAP1B;YWHAB;VCL;KSR2;RAF1;MAPK1;ARAF;NRAS;RAP1A;IQGAP1;BRAP;TLN1;BRAF;FGB;CSK;FGG;FGA;ITGA2B;MAP2K2;KSR1;VWF
COL4A2	ITGB3	R-HSA-6802957	Oncogenic MAPK signaling	0.249767	0.311421	0.0277937	-0.0566904	0.6	0.565099	0.249767	1	37	-0.406061	50	NA	NA	NA	NA	NA	NA	NA	NA	NA	APBB1IP;KRAS;CNKSR1;JAK2;QKI;FXR1;ARRB2;ESRP1;MAPK3;MAP2K1;FN1;AKAP9;BCL2L11;ARRB1;SRC;AP3B1;PAPSS1;MARK3;RAP1B;YWHAB;CLCN6;VCL;KSR2;TRAK1;RAF1;MAPK1;ARAF;SND1;FAM114A2;NRAS;TRIM24;ATG7;RAP1A;IQGAP1;MPRIP;BRAP;AGK;TLN1;BRAF;FGB;CSK;FGG;LMNA;FGA;ITGA2B;MAP2K2;AGTRAP;KSR1;VWF;ZC3HAV1
COL4A2	ITGB3	R-HSA-76005	Response to elevated platelet cytosolic Ca2+	0.111634	0.203227	0.0277937	-0.0566904	0.6	0.565099	0.111634	1	15	-0.260606	20	NA	NA	NA	NA	NA	NA	NA	NA	NA	STXBP3;THBS1;FN1;PRKCA;PRKCB;F13A1;PECAM1;TGFB3;VCL;TTN;F5;TLN1;FGB;FGG;FGA;ITGA2B;VWF;STX4;ACTN2;F8
COL4A2	ITGB3	R-HSA-76009	Platelet Aggregation (Plug Formation)	0.0935337	0.187416	0.0277937	-0.0566904	0.6	0.565099	0.0935337	1	18	-0.357576	25	NA	NA	NA	NA	NA	NA	NA	NA	NA	APBB1IP;GP5;GP1BB;FN1;GP9;SHC1;SRC;RAP1B;CRK;BCAR1;PDPK1;RASGRP1;RAP1A;GP1BA;TLN1;FGB;CSK;FGG;SYK;FGA;ITGA2B;SOS1;VWF;AKT1;PTK2
COL4A2	ITGB3	R-HSA-9607240	FLT3 Signaling	0.192204	0.264395	0.0277937	-0.0566904	0.6	0.565099	0.192204	1	65	-0.187879	87	NA	NA	NA	NA	NA	NA	NA	NA	NA	APBB1IP;SPTBN4;JAK1;JAK2;CNKSR1;PPP2R5B;ARRB2;MAPK3;MAP2K1;FN1;NF1;CAMK2D;RASGRP4;NRG1;DLG2;ARRB1;DLG1;SHC1;SRC;PPP2CB;MARK3;RAP1B;YWHAB;PPP2R5C;PPP2R1B;MET;SPTBN2;SPTA1;VCL;FYN;KSR2;RAF1;MAPK1;ARAF;DLG3;FGF1;STAT5A;ERBB2;PDPK1;FGF2;SPRED1;IRS2;NRAS;RASGRP1;PPP2R5D;CUL3;TGFA;SPTB;RAP1A;FRS2;IQGAP1;IL2RG;PPP2R1A;JAK3;IRS1;BRAP;NCAM1;GAB2;AKT2;PPP5C;TLN1;BRAF;FGB;CSK;UBA52;CAMK2G;FGG;PTPN11;FGA;ITG…
COL4A2	ITGB3	R-HSA-9649948	Signaling downstream of RAS mutants	0.202462	0.272077	0.0277937	-0.0566904	0.6	0.565099	0.202462	1	24	-0.187879	32	NA	NA	NA	NA	NA	NA	NA	NA	NA	APBB1IP;KRAS;CNKSR1;JAK2;ARRB2;MAPK3;MAP2K1;FN1;ARRB1;SRC;MARK3;RAP1B;YWHAB;VCL;KSR2;RAF1;MAPK1;ARAF;NRAS;RAP1A;IQGAP1;BRAP;TLN1;BRAF;FGB;CSK;FGG;FGA;ITGA2B;MAP2K2;KSR1;VWF
COL4A2	ITGB5	R-HSA-1566948	Elastic fibre formation	0.239695	0.302401	0.0277937	-0.138233	0.251282	0.287695	0.239695	1	6	-0.0424242	8	NA	NA	NA	NA	NA	NA	NA	NA	NA	FBN1;ITGAV;MFAP2;MFAP5;TGFB3;FBN2;FBN3;VTN
COL4A2	ITGB5	R-HSA-2129379	Molecules associated with elastic fibres	0.195749	0.266915	0.0277937	-0.138233	0.251282	0.287695	0.195749	1	2	0.00606061	3	NA	NA	NA	NA	NA	NA	NA	NA	NA	ITGAV;TGFB3;VTN
COL4A2	ITGB5	R-HSA-216083	Integrin cell surface interactions	0.239695	0.302401	0.0277937	-0.138233	0.251282	0.287695	0.239695	1	6	0.163636	8	NA	NA	NA	NA	NA	NA	NA	NA	NA	SPP1;ITGAV;ITGA4;ITGAL;KDR;ITGA1;COL18A1;VTN
[truncated: 3,577 more rows]

## Sheet: CPTAC-CAF_high
L	R	pw.id	pw.name	pval	qval	L.logFC	R.logFC	LR.corr	LR.pval	pvalLRT	pvalRPTM	rank	rank.corr	length.targets	length.ptm	length.ubi	length.deubi	ptm.genes	ptm.logFC	phospho.genes	phospho.logFC	dephospho.genes	dephospho.logFC	target.genes
[truncated: 6,188 more rows]

[truncated: 6 more sheets: CPTAC-immune__low, CPTAC-immune_high, CPTAC-stroma_low, CPTAC-stroma_high, CPTAC-microenvironment_low, CPTAC-microenvironment_high]
