# Supplementary material for: Post-Transcriptional Modification Integration for Ligand–Receptor Cellular Network Inference
Source: Mol Cell Proteomics. 2025 Dec 19;25(3):101493. doi: 10.1016/j.mcpro.2025.101493 (PMC12933558; doi:10.1016/j.mcpro.2025.101493)
Supplement: Table S4 [file mmc5.xlsx]

## Sheet: Feuil1
Differences of mutation rates and xCell scores between CAF-high and CAF-low clusters
Chi2 test P-values
KEAP1_mutation	FAT1_mutation	ARID1A_mutation	PIK3CA_mutation	TP53_mutation	CDKN2A_mutation	NOTCH1_mutation
1	0.2316185	0.3420951	1	0.3420951	0.3420951	1
One-sided t-test P-values (t.test(low, high, alternative="greater"))
xCell_Myeloid_dendritic_cell_activated	xCell_B_cell	xCell_T_cell_CD4+_memory	xCell_T_cell_CD4+_naive	xCell_T_cell_CD4+_(non-regulatory)	xCell_T_cell_CD4+_central_memory	xCell_T_cell_CD4+_effector_memory	xCell_T_cell_CD8+_naive	xCell_T_cell_CD8+	xCell_T_cell_CD8+_central_memory	xCell_T_cell_CD8+_effector_memory	xCell_Class-switched_memory_B_cell	xCell_Common_lymphoid_progenitor	xCell_Common_myeloid_progenitor	xCell_Myeloid_dendritic_cell	xCell_Endothelial_cell	xCell_Eosinophil	xCell_Cancer_associated_fibroblast	xCell_Granulocyte-monocyte_progenitor	xCell_Hematopoietic_stem_cell	xCell_Macrophage	xCell_Macrophage_M1	xCell_Macrophage_M2	xCell_Mast_cell	xCell_B_cell_memory	xCell_Monocyte	xCell_B_cell_naive	xCell_Neutrophil	xCell_NK_cell	xCell_T_cell_NK	xCell_Plasmacytoid_dendritic_cell	xCell_B_cell_plasma	xCell_T_cell_gamma_delta	xCell_T_cell_CD4+_Th1	xCell_T_cell_CD4+_Th2	xCell_T_cell_regulatory_(Tregs)	xCell_immune_score	xCell_stroma_score	xCell_microenvironment_score
0.9997522	0.9926692	0.9670196	0.9825603	0.3938086	0.5408453	0.9999969	0.4563953	0.999924	0.9999171	0.9784653	0.9975091	0.01116129	0.9482618	0.995203	0.9999219	0.8968066	1	0.9822581	0.9999999	0.9999984	0.9993011	0.9999992	0.9387978	0.9765762	0.9994912	0.928049	0.4517617	0.2213759	0.3229018	0.7424077	0.9975703	0.2790455	0.0001974881	0.02589988	0.3727167	0.9999247	1	1
