# Supplementary material for: Post-Transcriptional Modification Integration for Ligand–Receptor Cellular Network Inference
Source: Mol Cell Proteomics. 2025 Dec 19;25(3):101493. doi: 10.1016/j.mcpro.2025.101493 (PMC12933558; doi:10.1016/j.mcpro.2025.101493)
Supplement: Table S5 [file mmc6.xlsx]

## Sheet: Column descriptions
Results obtained after phosphorylation analysis of ccRCC dataset (Zhang et al.)
L	Ligand
R	Receptor
L.logFC	Ligand fold change
R.logFC	Receptor fold change
LR.pval	P-value associated to LR
pvalLRT	P-value associated to LR and target genes as calculated in previous version of BulkSignalR
pvalRPTM	P-value associated with R and PTM
LR.corr	Spearman correlation between ligand and receptor
rank.corr	Spearman correlation of the last considered target gene
pval	Pathway p-value according to BulkSignalR model
qval	Adjusted P-value
pw.id	Pathway ID
pw.name	Pathway name
rank	Rank of the last target gene considered in the pathway
length.targets	Number of target genes found in the pathway
length.ptm	Number of modifications found in the pathway
length.phos	Number of added modifications found in the pathway
length.dephos	Number of removed modifications found in the pathway
ptm.genes	Proteins affected by PTM
ptm.logFC	PTM fold change
phospho.genes	Proteins affected by addded PTM
phospho.logFC	Added PTM fold change
dephospho.genes	Proteins affected by removed PTM
dephospho.logFC	Removed PTM fold change
target.genes	Genes targeted in the pathway

## Sheet: Zhang-Tcell_cluster
L	R	pw.id	pw.name	pval	qval	L.logFC	R.logFC	LR.corr	LR.pval	pvalLRT	pvalRPTM	rank	rank.corr	length.targets	length.ptm	length.phos	length.dephos	ptm.genes	ptm.logFC	phospho.genes	phospho.logFC	dephospho.genes	dephospho.logFC	target.genes
A2M	LRP1	R-HSA-196854	Metabolism of vitamins and cofactors	0.003843	0.00520867	4.2	0.265	0.178457	0.115313	0.003843	1	8	-0.0451537	11	NA	NA	NA	NA	NA	NA	NA	NA	NA	LRP2;AGRN;HSPG2;SDC1;APOB;GPC1;CUBN;APOC3;APOE;APOA2;APOA4
A2M	LRP1	R-HSA-2173782	Binding and Uptake of Ligands by Scavenger Receptors	0.0352466	0.0388742	4.2	0.265	0.178457	0.115313	0.0352466	1	2	0.26826	3	NA	NA	NA	NA	NA	NA	NA	NA	NA	ALB;APOB;APOE
A2M	LRP1	R-HSA-2187338	Visual phototransduction	0.00269534	0.00382483	4.2	0.265	0.178457	0.115313	0.00269534	1	7	-0.0451537	10	NA	NA	NA	NA	NA	NA	NA	NA	NA	LRP2;AGRN;HSPG2;SDC1;APOB;GPC1;APOC3;APOE;APOA2;APOA4
A2M	LRP1	R-HSA-418594	G alpha (i) signalling events	0.00269534	0.00382483	4.2	0.265	0.178457	0.115313	0.00269534	1	7	-0.0451537	10	NA	NA	NA	NA	NA	NA	NA	NA	NA	LRP2;AGRN;HSPG2;SDC1;APOB;GPC1;APOC3;APOE;APOA2;APOA4
A2M	LRP1	R-HSA-6806667	Metabolism of fat-soluble vitamins	0.00269534	0.00382483	4.2	0.265	0.178457	0.115313	0.00269534	1	7	-0.0451537	10	NA	NA	NA	NA	NA	NA	NA	NA	NA	LRP2;AGRN;HSPG2;SDC1;APOB;GPC1;APOC3;APOE;APOA2;APOA4
A2M	LRP1	R-HSA-975634	Retinoid metabolism and transport	0.00269534	0.00382483	4.2	0.265	0.178457	0.115313	0.00269534	1	7	-0.0451537	10	NA	NA	NA	NA	NA	NA	NA	NA	NA	LRP2;AGRN;HSPG2;SDC1;APOB;GPC1;APOC3;APOE;APOA2;APOA4
ADAM10	AXL	R-HSA-194138	Signaling by VEGF	5.71805e-11	5.5542e-10	2.33	0.5645	0.0256226	0.000283784	5.71805e-11	1	45	-0.122111	61	NA	NA	NA	NA	NA	NA	NA	NA	NA	PDPK1;HSP90AA1;ITPR2;ROCK1;PIK3R1;PTK2B;NCKAP1L;CALM1;NCF2;AKT3;MAPKAPK3;MAPK14;AKT2;ITPR3;NCF1;ITGAV;MTOR;PTK2;PAK3;KDR;ITPR1;NRAS;VAV1;CDC42;NCK2;CTNNB1;AKT1;ABI2;MAPKAPK2;BCAR1;PLCG1;NCKAP1;NCK1;ITGB3;CTNND1;CYFIP1;WASF2;ABI1;FYN;NCF4;RAC1;JUP;PXN;PAK2;BAIAP2;PAK1;ROCK2;HRAS;PIK3CB;PRKCA;PRKCD;BRK1;CDH5;PRKCB;PRKACA;RHOA;PRKACG;CYFIP2;VAV2;PRKACB;CTNNA1
ADAM10	AXL	R-HSA-4420097	VEGFA-VEGFR2 Pathway	5.71805e-11	5.5542e-10	2.33	0.5645	0.0256226	0.000283784	5.71805e-11	1	45	-0.122111	61	NA	NA	NA	NA	NA	NA	NA	NA	NA	PDPK1;HSP90AA1;ITPR2;ROCK1;PIK3R1;PTK2B;NCKAP1L;CALM1;NCF2;AKT3;MAPKAPK3;MAPK14;AKT2;ITPR3;NCF1;ITGAV;MTOR;PTK2;PAK3;KDR;ITPR1;NRAS;VAV1;CDC42;NCK2;CTNNB1;AKT1;ABI2;MAPKAPK2;BCAR1;PLCG1;NCKAP1;NCK1;ITGB3;CTNND1;CYFIP1;WASF2;ABI1;FYN;NCF4;RAC1;JUP;PXN;PAK2;BAIAP2;PAK1;ROCK2;HRAS;PIK3CB;PRKCA;PRKCD;BRK1;CDH5;PRKCB;PRKACA;RHOA;PRKACG;CYFIP2;VAV2;PRKACB;CTNNA1
ADAM15	ITGA5	R-HSA-1566948	Elastic fibre formation	0.00049646	0.000814842	0.0655	0.42	0.153549	0.0430555	0.00049646	1	1	0.235077	2	NA	NA	NA	NA	NA	NA	NA	NA	NA	MFAP5;ITGB1
ADAM15	ITGA5	R-HSA-202733	Cell surface interactions at the vascular wall	1.24175e-05	3.04659e-05	0.0655	0.42	0.153549	0.0430555	1.24175e-05	1	15	0.101058	20	NA	NA	NA	NA	NA	NA	NA	NA	NA	PECAM1;SHC1;FCER1G;PTPN11;SLC7A7;ATP1B1;INPP5D;APOB;PROC;NRAS;PLCG1;ITGB3;FYN;SLC3A2;PROCR;HRAS;LYN;LCK;ITGB1;ATP1B3
ADAM15	ITGA5	R-HSA-216083	Integrin cell surface interactions	0.00559505	0.00727228	0.0655	0.42	0.153549	0.0430555	0.00559505	1	4	-0.0151759	6	NA	NA	NA	NA	NA	NA	NA	NA	NA	COMP;AGRN;KDR;COL18A1;SPP1;ITGB1
ADAM15	ITGA5	R-HSA-373760	L1CAM interactions	0.000331656	0.000565296	0.0655	0.42	0.153549	0.0430555	0.000331656	1	18	-0.0999269	24	NA	NA	NA	NA	NA	NA	NA	NA	NA	MAP2K1;RPS6KA3;CLTC;ITGA1;SH3GL2;EGFR;AP2A2;MAPK3;DPYSL2;DNM2;RPS6KA6;AP2A1;MAP2K2;AP2M1;RPS6KA1;AP2B1;MAPK1;RAC1;RPS6KA2;PAK1;AP2S1;ITGB1;CLTA;VAV2
ADAM15	ITGA5	R-HSA-445144	Signal transduction by L1	5.62632e-05	0.000115796	0.0655	0.42	0.153549	0.0430555	0.000164808	0.341387	6	-0.0746269	8	4	4	0	MAPK3_202;MAPK3_204;MAPK1_185;MAPK1_187	-0.0715185229943438;-0.0345224241070339;0.121119534105568;0.186174444172132	MAPK3_202;MAPK3_204;MAPK1_185;MAPK1_187	-0.0715185229943438;-0.0345224241070339;0.121119534105568;0.186174444172132	NA	NA	MAP2K1;MAPK3;MAP2K2;MAPK1;RAC1;PAK1;ITGB1;VAV2
ADAM15	ITGAV	R-HSA-1566948	Elastic fibre formation	0.0014223	0.00215257	0.0655	0.545	-0.0543841	0.067706	0.0014223	1	6	-0.035967	8	NA	NA	NA	NA	NA	NA	NA	NA	NA	ITGB8;ITGB5;FBN1;ITGB3;MFAP5;VTN;ITGB1;ITGB6
ADAM15	ITGAV	R-HSA-194138	Signaling by VEGF	1.83474e-10	1.58312e-09	0.0655	0.545	-0.0543841	0.067706	1.83474e-10	1	44	0.200459	59	NA	NA	NA	NA	NA	NA	NA	NA	NA	PDPK1;HSP90AA1;ITPR2;ROCK1;PTK2B;NCKAP1L;CALM1;NCF2;AKT3;MAPKAPK3;MAPK14;AKT2;ITPR3;NCF1;MTOR;PTK2;PAK3;KDR;ITPR1;NRAS;VAV1;CDC42;NCK2;CTNNB1;AKT1;ABI2;MAPKAPK2;BCAR1;PLCG1;NCKAP1;NCK1;ITGB3;CTNND1;CYFIP1;WASF2;ABI1;FYN;NCF4;RAC1;JUP;PXN;PAK2;BAIAP2;PAK1;ROCK2;HRAS;PRKCA;PRKCD;BRK1;CDH5;AXL;PRKCB;PRKACA;RHOA;PRKACG;CYFIP2;VAV2;PRKACB;CTNNA1
ADAM15	ITGAV	R-HSA-202733	Cell surface interactions at the vascular wall	0.000132209	0.000250683	0.0655	0.545	-0.0543841	0.067706	0.000132209	1	16	0.41956	22	NA	NA	NA	NA	NA	NA	NA	NA	NA	PECAM1;SHC1;FCER1G;PTPN11;SLC7A7;ATP1B1;SDC1;INPP5D;APOB;PROC;NRAS;ITGA5;PLCG1;ITGB3;FYN;SLC3A2;PROCR;HRAS;LYN;LCK;ITGB1;ATP1B3
ADAM15	ITGAV	R-HSA-210990	PECAM1 interactions	0.00404448	0.00546614	0.0655	0.545	-0.0543841	0.067706	0.00404448	1	6	-0.120175	8	NA	NA	NA	NA	NA	NA	NA	NA	NA	PECAM1;PTPN11;INPP5D;PLCG1;ITGB3;FYN;LYN;LCK
ADAM15	ITGAV	R-HSA-2129379	Molecules associated with elastic fibres	0.000944537	0.00146146	0.0655	0.545	-0.0543841	0.067706	0.000944537	1	5	-0.035967	7	NA	NA	NA	NA	NA	NA	NA	NA	NA	ITGB8;ITGB5;FBN1;ITGB3;VTN;ITGB1;ITGB6
ADAM15	ITGAV	R-HSA-216083	Integrin cell surface interactions	0.00653617	0.00834068	0.0655	0.545	-0.0543841	0.067706	0.00653617	1	11	0.0494103	15	NA	NA	NA	NA	NA	NA	NA	NA	NA	COMP;ITGB8;PECAM1;AGRN;KDR;ITGB5;FBN1;COL18A1;COL4A3;COL4A2;ITGB3;VTN;SPP1;ITGB1;ITGB6
ADAM15	ITGAV	R-HSA-3000157	Laminin interactions	2.2123e-05	5.05105e-05	0.0655	0.545	-0.0543841	0.067706	2.2123e-05	1	5	-0.157165	7	NA	NA	NA	NA	NA	NA	NA	NA	NA	LAMC1;COL18A1;COL4A3;COL4A2;LAMB1;LAMA1;ITGB1
ADAM15	ITGAV	R-HSA-3000170	Syndecan interactions	0.00254437	0.00362919	0.0655	0.545	-0.0543841	0.067706	0.00254437	1	3	0.0494103	5	NA	NA	NA	NA	NA	NA	NA	NA	NA	SDC1;ITGB5;ITGB3;VTN;ITGB1
ADAM15	ITGAV	R-HSA-3000171	Non-integrin membrane-ECM interactions	0.000575066	0.000932797	0.0655	0.545	-0.0543841	0.067706	0.000575066	1	8	-0.035967	11	NA	NA	NA	NA	NA	NA	NA	NA	NA	LAMC1;AGRN;SDC1;ITGB5;COL4A3;COL4A2;ITGB3;VTN;LAMB1;LAMA1;ITGB1
ADAM15	ITGAV	R-HSA-3000178	ECM proteoglycans	6.25484e-06	1.70316e-05	0.0655	0.545	-0.0543841	0.067706	6.25484e-06	1	9	-0.157165	12	NA	NA	NA	NA	NA	NA	NA	NA	NA	COMP;LAMC1;AGRN;ITGB5;COL4A3;COL4A2;ITGB3;VTN;LAMB1;LAMA1;ITGB1;ITGB6
ADAM15	ITGAV	R-HSA-373760	L1CAM interactions	1.08573e-05	2.72005e-05	0.0655	0.545	-0.0543841	0.067706	1.08573e-05	1	21	-0.00194142	28	NA	NA	NA	NA	NA	NA	NA	NA	NA	MAP2K1;RPS6KA3;CLTC;ITGA1;LAMC1;SH3GL2;EGFR;AP2A2;MAPK3;DPYSL2;DNM2;RPS6KA6;AP2A1;MAP2K2;AP2M1;RPS6KA1;AP2B1;MAPK1;ITGB3;RAC1;RPS6KA2;PAK1;AP2S1;LAMB1;LAMA1;ITGB1;CLTA;VAV2
ADAM15	ITGAV	R-HSA-4420097	VEGFA-VEGFR2 Pathway	1.83474e-10	1.58312e-09	0.0655	0.545	-0.0543841	0.067706	1.83474e-10	1	44	0.200459	59	NA	NA	NA	NA	NA	NA	NA	NA	NA	PDPK1;HSP90AA1;ITPR2;ROCK1;PTK2B;NCKAP1L;CALM1;NCF2;AKT3;MAPKAPK3;MAPK14;AKT2;ITPR3;NCF1;MTOR;PTK2;PAK3;KDR;ITPR1;NRAS;VAV1;CDC42;NCK2;CTNNB1;AKT1;ABI2;MAPKAPK2;BCAR1;PLCG1;NCKAP1;NCK1;ITGB3;CTNND1;CYFIP1;WASF2;ABI1;FYN;NCF4;RAC1;JUP;PXN;PAK2;BAIAP2;PAK1;ROCK2;HRAS;PRKCA;PRKCD;BRK1;CDH5;AXL;PRKCB;PRKACA;RHOA;PRKACG;CYFIP2;VAV2;PRKACB;CTNNA1
ADAM15	ITGAV	R-HSA-445144	Signal transduction by L1	0.000196746	0.000354249	0.0655	0.545	-0.0543841	0.067706	0.000576313	0.341387	6	-0.0777163	9	4	4	0	MAPK3_202;MAPK3_204;MAPK1_185;MAPK1_187	-0.0715185229943438;-0.0345224241070339;0.121119534105568;0.186174444172132	MAPK3_202;MAPK3_204;MAPK1_185;MAPK1_187	-0.0715185229943438;-0.0345224241070339;0.121119534105568;0.186174444172132	NA	NA	MAP2K1;MAPK3;MAP2K2;MAPK1;ITGB3;RAC1;PAK1;ITGB1;VAV2
ADAM15	ITGB1	R-HSA-1500931	Cell-Cell communication	1.64067e-05	3.8737e-05	0.0655	7.25	0.207474	0.000141428	1.64067e-05	1	10	0.137209	14	NA	NA	NA	NA	NA	NA	NA	NA	NA	LAMC2;SIRPA;PTK2B;PTPN11;ITGA6;LAMB3;LAMA3;ILK;PTK2;NCK1;FYN;PXN;CD47;WASL
ADAM15	ITGB1	R-HSA-1566948	Elastic fibre formation	8.44008e-06	2.21644e-05	0.0655	7.25	0.207474	0.000141428	8.44008e-06	1	3	0.130431	4	NA	NA	NA	NA	NA	NA	NA	NA	NA	ITGAV;ITGA5;MFAP5;VTN
ADAM15	ITGB1	R-HSA-202733	Cell surface interactions at the vascular wall	5.84064e-09	3.94362e-08	0.0655	7.25	0.207474	0.000141428	5.84064e-09	1	21	0.196167	28	NA	NA	NA	NA	NA	NA	NA	NA	NA	JAM2;BSG;PECAM1;SHC1;FCER1G;PTPN11;SLC7A7;ITGA6;ATP1B1;ITGAV;SDC1;INPP5D;APOB;PROC;NRAS;ITGA5;PLCG1;ITGB3;FYN;SLC3A2;PROCR;HRAS;ITGAX;ITGA3;L1CAM;LYN;LCK;ATP1B3
ADAM15	ITGB1	R-HSA-210991	Basigin interactions	7.27643e-08	3.65693e-07	0.0655	7.25	0.207474	0.000141428	7.27643e-08	1	6	0.0335873	8	NA	NA	NA	NA	NA	NA	NA	NA	NA	BSG;SLC7A7;ITGA6;ATP1B1;SLC3A2;ITGA3;L1CAM;ATP1B3
ADAM15	ITGB1	R-HSA-2129379	Molecules associated with elastic fibres	2.46144e-05	5.55118e-05	0.0655	7.25	0.207474	0.000141428	2.46144e-05	1	1	0.152489	2	NA	NA	NA	NA	NA	NA	NA	NA	NA	ITGAV;VTN
ADAM15	ITGB1	R-HSA-216083	Integrin cell surface interactions	5.32939e-07	2.08776e-06	0.0655	7.25	0.207474	0.000141428	5.32939e-07	1	15	-0.343785	20	NA	NA	NA	NA	NA	NA	NA	NA	NA	JAM2;BSG;ITGA1;AGRN;THBS1;ITGA11;ITGA6;HSPG2;ITGAV;KDR;ITGA5;COL18A1;COL4A3;COL4A1;VTN;ITGA7;SPP1;ITGA2;ITGAX;ITGA3
ADAM15	ITGB1	R-HSA-3000157	Laminin interactions	6.6331e-07	2.49549e-06	0.0655	7.25	0.207474	0.000141428	6.6331e-07	1	12	-0.0924956	16	NA	NA	NA	NA	NA	NA	NA	NA	NA	LAMC2;ITGA1;LAMC1;ITGA6;LAMB3;LAMA3;HSPG2;ITGAV;COL18A1;COL4A3;COL4A1;ITGA7;ITGA2;ITGA3;LAMB1;LAMA1
ADAM15	ITGB1	R-HSA-3000170	Syndecan interactions	5.78876e-05	0.000118486	0.0655	7.25	0.207474	0.000141428	5.78876e-05	1	4	-0.010001	6	NA	NA	NA	NA	NA	NA	NA	NA	NA	THBS1;ITGA6;ITGAV;SDC1;VTN;ITGA2
ADAM15	ITGB1	R-HSA-3000171	Non-integrin membrane-ECM interactions	1.87902e-06	6.00779e-06	0.0655	7.25	0.207474	0.000141428	1.87902e-06	1	12	0.215906	16	NA	NA	NA	NA	NA	NA	NA	NA	NA	LAMC2;LAMC1;AGRN;THBS1;ITGA6;LAMB3;LAMA3;HSPG2;ITGAV;SDC1;COL4A3;COL4A1;VTN;ITGA2;LAMB1;LAMA1
ADAM15	ITGB1	R-HSA-3000178	ECM proteoglycans	3.44106e-07	1.4289e-06	0.0655	7.25	0.207474	0.000141428	3.44106e-07	1	10	-0.0924956	14	NA	NA	NA	NA	NA	NA	NA	NA	NA	LAMC1;AGRN;LAMA3;HSPG2;ITGAV;ITGB5;COL4A3;COL4A1;VTN;ITGA7;ITGA2;ITGAX;LAMB1;LAMA1
ADAM15	ITGB1	R-HSA-373755	Semaphorin interactions	9.44565e-09	6.10475e-08	0.0655	7.25	0.207474	0.000141428	9.44565e-09	1	21	-0.260202	29	NA	NA	NA	NA	NA	NA	NA	NA	NA	HSP90AA1;MYH10;ITGA1;ROCK1;MYH11;DPYSL2;CDK5;MYL9;MYH9;RHOB;ERBB2;MYL12B;PAK3;CFL1;CRMP1;DPYSL3;MYL6;FYN;RAC1;LIMK2;PAK2;PAK1;ROCK2;MET;PLXNA1;RRAS;RHOC;MYH14;RHOA
ADAM15	ITGB1	R-HSA-373760	L1CAM interactions	1.96749e-08	1.16092e-07	0.0655	7.25	0.207474	0.000141428	1.96749e-08	1	22	0.349588	30	NA	NA	NA	NA	NA	NA	NA	NA	NA	MAP2K1;RPS6KA3;CLTC;ITGA1;LAMC1;SH3GL2;EGFR;AP2A2;MAPK3;DPYSL2;DNM2;RPS6KA6;AP2A1;MAP2K2;AP2M1;ITGAV;RPS6KA1;AP2B1;ITGA5;MAPK1;RAC1;ITGA2;RPS6KA2;PAK1;AP2S1;LAMB1;LAMA1;L1CAM;CLTA;VAV2
ADAM15	ITGB1	R-HSA-445144	Signal transduction by L1	6.30869e-07	2.39514e-06	0.0655	7.25	0.207474	0.000141428	1.84796e-06	0.341387	7	-0.256028	10	4	4	0	MAPK3_202;MAPK3_204;MAPK1_185;MAPK1_187	-0.0715185229943438;-0.0345224241070339;0.121119534105568;0.186174444172132	MAPK3_202;MAPK3_204;MAPK1_185;MAPK1_187	-0.0715185229943438;-0.0345224241070339;0.121119534105568;0.186174444172132	NA	NA	MAP2K1;MAPK3;MAP2K2;ITGAV;ITGA5;MAPK1;RAC1;PAK1;L1CAM;VAV2
ADAM15	ITGB1	R-HSA-446728	Cell junction organization	6.40336e-05	0.000129549	0.0655	7.25	0.207474	0.000141428	6.40336e-05	1	3	-0.273354	5	NA	NA	NA	NA	NA	NA	NA	NA	NA	LAMC2;ITGA6;LAMB3;LAMA3;ILK
ADAM15	ITGB1	R-HSA-447041	CHL1 interactions	8.86633e-05	0.000175113	0.0655	7.25	0.207474	0.000141428	8.86633e-05	1	1	0.128108	2	NA	NA	NA	NA	NA	NA	NA	NA	NA	ITGA1;ITGA2
ADAM15	ITGB1	R-HSA-6785807	Interleukin-4 and Interleukin-13 signaling	4.2207e-06	1.20147e-05	0.0655	7.25	0.207474	0.000141428	4.2207e-06	1	17	-0.200125	23	NA	NA	NA	NA	NA	NA	NA	NA	NA	HSP90AA1;LBP;PTGS2;ALOX5;PIK3R1;MMP9;MUC1;MMP1;VIM;TIMP1;ICAM1;MMP2;AKT1;HGF;FSCN1;HSP90B1;SAA1;STAT3;STAT6;BCL2L1;STAT1;LCN2;ITGAX
ADAM15	ITGB1	R-HSA-6806834	Signaling by MET	3.12871e-11	3.2079e-10	0.0655	7.25	0.207474	0.000141428	3.12871e-11	1	24	-0.300517	32	NA	NA	NA	NA	NA	NA	NA	NA	NA	SH3KBP1;LAMC2;EPS15;PIK3R1;LAMC1;SH3GL2;PTPN11;HGS;SH3GL1;LAMB3;LAMA3;STAM;PTK2;SRC;NRAS;STAM2;RAP1A;HGF;RAC1;STAT3;ITGA2;RAP1B;MET;CBL;HRAS;ITGA3;LAMB1;RPS27A;LAMA1;UBA52;UBB;UBC
ADAM15	ITGB1	R-HSA-75892	Platelet Adhesion to exposed collagen	8.86633e-05	0.000175113	0.0655	7.25	0.207474	0.000141428	8.86633e-05	1	1	0.128108	2	NA	NA	NA	NA	NA	NA	NA	NA	NA	ITGA1;ITGA2
ADAM15	ITGB1	R-HSA-8874081	MET activates PTK2 signaling	5.89051e-08	3.00127e-07	0.0655	7.25	0.207474	0.000141428	5.89051e-08	1	8	-0.0357583	11	NA	NA	NA	NA	NA	NA	NA	NA	NA	LAMC2;LAMC1;LAMB3;LAMA3;PTK2;HGF;ITGA2;MET;ITGA3;LAMB1;LAMA1
ADAM15	ITGB1	R-HSA-8875513	MET interacts with TNS proteins	3.55281e-06	1.03372e-05	0.0655	7.25	0.207474	0.000141428	3.55281e-06	1	1	-0.286004	2	NA	NA	NA	NA	NA	NA	NA	NA	NA	HGF;MET
ADAM15	ITGB1	R-HSA-8875878	MET promotes cell motility	2.3573e-07	1.03815e-06	0.0655	7.25	0.207474	0.000141428	2.3573e-07	1	10	-0.153658	14	NA	NA	NA	NA	NA	NA	NA	NA	NA	LAMC2;LAMC1;LAMB3;LAMA3;PTK2;RAP1A;HGF;RAC1;ITGA2;RAP1B;MET;ITGA3;LAMB1;LAMA1
ADAM15	ITGB3	R-HSA-114608	Platelet degranulation	0.0200899	0.0232945	0.0655	-1.355	-0.0891232	0.027624	0.0200899	1	10	-0.173197	14	NA	NA	NA	NA	NA	NA	NA	NA	NA	ITGA2B;FGB;VCL;FGA;PECAM1;THBS1;ACTN2;CALM1;FGG;APP;VWF;SOD1;F13A1;SPARC
ADAM15	ITGB3	R-HSA-1566948	Elastic fibre formation	0.00164854	0.00245793	0.0655	-1.355	-0.0891232	0.027624	0.00164854	1	3	0.0173505	4	NA	NA	NA	NA	NA	NA	NA	NA	NA	ITGAV;FBN1;MFAP5;VTN
ADAM15	ITGB3	R-HSA-194138	Signaling by VEGF	9.79582e-11	8.89118e-10	0.0655	-1.355	-0.0891232	0.027624	9.79582e-11	1	45	-0.0556727	60	NA	NA	NA	NA	NA	NA	NA	NA	NA	PDPK1;HSP90AA1;ITPR2;ROCK1;PTK2B;NCKAP1L;CALM1;NCF2;AKT3;MAPKAPK3;MAPK14;AKT2;ITPR3;NCF1;ITGAV;MTOR;PTK2;PAK3;KDR;ITPR1;NRAS;VAV1;CDC42;NCK2;CTNNB1;AKT1;ABI2;MAPKAPK2;BCAR1;PLCG1;NCKAP1;NCK1;CTNND1;CYFIP1;WASF2;ABI1;FYN;NCF4;RAC1;JUP;CRK;PXN;PAK2;BAIAP2;PAK1;ROCK2;HRAS;PRKCA;PRKCD;BRK1;CDH5;AXL;PRKCB;PRKACA;RHOA;PRKACG;CYFIP2;VAV2;PRKACB;CTNNA1
ADAM15	ITGB3	R-HSA-202733	Cell surface interactions at the vascular wall	2.22485e-06	6.94637e-06	0.0655	-1.355	-0.0891232	0.027624	2.22485e-06	1	17	0.0982611	23	NA	NA	NA	NA	NA	NA	NA	NA	NA	PECAM1;SHC1;FCER1G;PTPN11;SLC7A7;ATP1B1;ITGAV;SDC1;INPP5D;APOB;PROC;NRAS;ITGA5;PLCG1;FYN;SLC3A2;PROCR;HRAS;L1CAM;LYN;LCK;ITGB1;ATP1B3
ADAM15	ITGB3	R-HSA-210990	PECAM1 interactions	0.00165015	0.0024582	0.0655	-1.355	-0.0891232	0.027624	0.00165015	1	6	0.110531	8	NA	NA	NA	NA	NA	NA	NA	NA	NA	PECAM1;PTPN11;ITGAV;INPP5D;PLCG1;FYN;LYN;LCK
ADAM15	ITGB3	R-HSA-2129379	Molecules associated with elastic fibres	0.00545653	0.00713084	0.0655	-1.355	-0.0891232	0.027624	0.00545653	1	2	0.0963782	3	NA	NA	NA	NA	NA	NA	NA	NA	NA	ITGAV;FBN1;VTN
ADAM15	ITGB3	R-HSA-216083	Integrin cell surface interactions	0.00635568	0.00813625	0.0655	-1.355	-0.0891232	0.027624	0.00635568	1	11	0.129569	15	NA	NA	NA	NA	NA	NA	NA	NA	NA	ITGA2B;FGB;FGA;PECAM1;THBS1;FGG;ITGAV;KDR;FBN1;VWF;COL18A1;COL4A3;COL4A2;VTN;SPP1
ADAM15	ITGB3	R-HSA-3000170	Syndecan interactions	0.0134188	0.0161044	0.0655	-1.355	-0.0891232	0.027624	0.0134188	1	3	0.366656	4	NA	NA	NA	NA	NA	NA	NA	NA	NA	THBS1;ITGAV;SDC1;VTN
ADAM15	ITGB3	R-HSA-3000171	Non-integrin membrane-ECM interactions	0.00339809	0.00467359	0.0655	-1.355	-0.0891232	0.027624	0.00339809	1	4	-0.116565	6	NA	NA	NA	NA	NA	NA	NA	NA	NA	THBS1;ITGAV;SDC1;COL4A3;COL4A2;VTN
ADAM15	ITGB3	R-HSA-3000178	ECM proteoglycans	0.00339809	0.00467359	0.0655	-1.355	-0.0891232	0.027624	0.00339809	1	4	-0.116565	6	NA	NA	NA	NA	NA	NA	NA	NA	NA	ITGA2B;ITGAV;ITGB5;COL4A3;COL4A2;VTN
ADAM15	ITGB3	R-HSA-354192	Integrin signaling	5.5492e-07	2.1586e-06	0.0655	-1.355	-0.0891232	0.027624	0.0067509	8.21994e-05	13	-0.1451	18	48	48	0	FLNA_2321;FLNA_1827;FLNA_2515;FLNA_860;LMNA_153;FLNA_1084;FLNA_2172;FLNA_2276;FLNA_2144;FLNA_2328;FLNA_968;FLNA_1938;FLNA_966;FLNA_1630;FLNA_2331;FLNA_1459;FLNA_2311;FLNA_2319;FLNA_2364;FLNA_2518;FLNA_2150;FLNA_2120;FLNA_1343;LMNA_463;LMNA_636;LMNA_307;LMNA_51;LMNA_533;LMNA_22;LMNA_525;LMNA_616;LMNA_66;LMNA_458;LMNA_19;LMNA_212;LMNA_12;LMNA_390;LMNA_632;LMNA_18;LMNA_17;LMNA_414;LMNA_568;LMNA_429;…	-0.0111693345789049;-0.0214611453813757;-0.00513316942717046;-0.024214792443486;-0.00164845051576296;-0.0186839139697998;-0.0497489294448728;-0.0107108711936435;-0.048686472310255;-0.026220046319899;0.00152929655075398;-0.0291323108046122;-0.0382164313801832;-0.0213270218575468;-0.0224819197393267;-0.0458282051451078;-0.026006397894685;-0.0345096444147931;-0.0344614348023471;-0.0285378128493585;-…	FLNA_2321;FLNA_1827;FLNA_2515;FLNA_860;LMNA_153;FLNA_1084;FLNA_2172;FLNA_2276;FLNA_2144;FLNA_2328;FLNA_968;FLNA_1938;FLNA_966;FLNA_1630;FLNA_2331;FLNA_1459;FLNA_2311;FLNA_2319;FLNA_2364;FLNA_2518;FLNA_2150;FLNA_2120;FLNA_1343;LMNA_463;LMNA_636;LMNA_307;LMNA_51;LMNA_533;LMNA_22;LMNA_525;LMNA_616;LMNA_66;LMNA_458;LMNA_19;LMNA_212;LMNA_12;LMNA_390;LMNA_632;LMNA_18;LMNA_17;LMNA_414;LMNA_568;LMNA_429;…	-0.0111693345789049;-0.0214611453813757;-0.00513316942717046;-0.024214792443486;-0.00164845051576296;-0.0186839139697998;-0.0497489294448728;-0.0107108711936435;-0.048686472310255;-0.026220046319899;0.00152929655075398;-0.0291323108046122;-0.0382164313801832;-0.0213270218575468;-0.0224819197393267;-0.0458282051451078;-0.026006397894685;-0.0345096444147931;-0.0344614348023471;-0.0285378128493585;-…	NA	NA	PDPK1;RASGRP1;ITGA2B;FGB;FGA;SHC1;APBB1IP;FGG;PTK2;SRC;SYK;CSK;VWF;AKT1;BCAR1;RAP1A;CRK;RAP1B
ADAM15	ITGB3	R-HSA-354194	GRB2:SOS provides linkage to MAPK signaling for Integrins	0.0149724	0.0177828	0.0655	-1.355	-0.0891232	0.027624	0.0149724	1	7	-0.0415197	10	NA	NA	NA	NA	NA	NA	NA	NA	NA	ITGA2B;FGB;FGA;APBB1IP;FGG;PTK2;SRC;VWF;RAP1A;RAP1B
ADAM15	ITGB3	R-HSA-372708	p130Cas linkage to MAPK signaling for integrins	0.000425981	0.000712901	0.0655	-1.355	-0.0891232	0.027624	0.00635713	0.0670084	9	-0.0112347	12	1	1	0	BCAR1_401	5.94398	BCAR1_401	5.94398	NA	NA	ITGA2B;FGB;FGA;APBB1IP;FGG;PTK2;SRC;VWF;BCAR1;RAP1A;CRK;RAP1B
ADAM15	ITGB3	R-HSA-373760	L1CAM interactions	0.00296239	0.0041541	0.0655	-1.355	-0.0891232	0.027624	0.00296239	1	19	0.0622273	26	NA	NA	NA	NA	NA	NA	NA	NA	NA	MAP2K1;RPS6KA3;ITGA2B;CLTC;ITGA1;SH3GL2;EGFR;AP2A2;MAPK3;DPYSL2;DNM2;RPS6KA6;AP2A1;MAP2K2;AP2M1;ITGAV;RPS6KA1;AP2B1;MAPK1;RAC1;RPS6KA2;PAK1;AP2S1;L1CAM;CLTA;VAV2
ADAM15	ITGB3	R-HSA-4420097	VEGFA-VEGFR2 Pathway	9.79582e-11	8.89118e-10	0.0655	-1.355	-0.0891232	0.027624	9.79582e-11	1	45	-0.0556727	60	NA	NA	NA	NA	NA	NA	NA	NA	NA	PDPK1;HSP90AA1;ITPR2;ROCK1;PTK2B;NCKAP1L;CALM1;NCF2;AKT3;MAPKAPK3;MAPK14;AKT2;ITPR3;NCF1;ITGAV;MTOR;PTK2;PAK3;KDR;ITPR1;NRAS;VAV1;CDC42;NCK2;CTNNB1;AKT1;ABI2;MAPKAPK2;BCAR1;PLCG1;NCKAP1;NCK1;CTNND1;CYFIP1;WASF2;ABI1;FYN;NCF4;RAC1;JUP;CRK;PXN;PAK2;BAIAP2;PAK1;ROCK2;HRAS;PRKCA;PRKCD;BRK1;CDH5;AXL;PRKCB;PRKACA;RHOA;PRKACG;CYFIP2;VAV2;PRKACB;CTNNA1
ADAM15	ITGB3	R-HSA-445144	Signal transduction by L1	0.000123223	0.000235392	0.0655	-1.355	-0.0891232	0.027624	0.000360948	0.341387	7	-0.189938	10	4	4	0	MAPK3_202;MAPK3_204;MAPK1_185;MAPK1_187	-0.0715185229943438;-0.0345224241070339;0.121119534105568;0.186174444172132	MAPK3_202;MAPK3_204;MAPK1_185;MAPK1_187	-0.0715185229943438;-0.0345224241070339;0.121119534105568;0.186174444172132	NA	NA	MAP2K1;ITGA2B;MAPK3;MAP2K2;ITGAV;MAPK1;RAC1;PAK1;L1CAM;VAV2
ADAM15	ITGB3	R-HSA-5663202	Diseases of signal transduction by growth factor receptors and second messengers	5.56825e-17	4.2553e-15	0.0655	-1.355	-0.0891232	0.027624	5.56825e-17	1	81	-0.103977	109	NA	NA	NA	NA	NA	NA	NA	NA	NA	PPP2R5A;MAP2K1;PDPK1;AGK;HSP90AA1;ITGA2B;CUL1;FGB;VCL;FGA;SHC1;PIK3R1;NCOR2;EGFR;GSK3A;MYO18A;MAPK3;PPP2R1A;SND1;CPSF6;CAMK2G;APBB1IP;PTPN11;CALM1;AKT3;AKT2;MAP2K2;FGG;KRAS;PDGFRA;FAM114A2;PPP2CA;ARAF;ERBB2;MTOR;TBL1X;AKAP9;IQGAP1;MPRIP;CAMK2D;SRC;KDR;NRAS;AGTRAP;VAV1;CUX1;PAPSS1;CSK;CTNNB1;SKP1;VWF;AKT1;FXR1;BRAF;CSNK1A1;PLCG1;MARK3;MAPK1;RAF1;PTPN12;PTEN;RAP1A;SMAD3;HGF;FGFR1OP;AKT1S1;PPP2CB;FY…
ADAM15	ITGB3	R-HSA-5673001	RAF/MAP kinase cascade	4.27382e-12	5.67886e-11	0.0655	-1.355	-0.0891232	0.027624	4.27382e-12	1	49	-0.304832	66	NA	NA	NA	NA	NA	NA	NA	NA	NA	PPP2R5A;MAP2K1;RASGRP1;CUL3;ITGA2B;JAK1;FGB;DLG1;VCL;FGA;SHC1;EGFR;MAPK3;PPP2R1A;PPP5C;CAMK2G;PTPRA;APBB1IP;ACTN2;CALM1;DLG2;MAP2K2;FGG;PPP2CA;ARAF;ERBB2;IQGAP1;CAMK2D;PTK2;SRC;NRAS;CSK;VWF;BRAF;MARK3;MAPK1;RAF1;RAP1A;SPTB;SPTBN1;PPP2CB;FYN;SPTA1;DLG3;ARRB2;RAP1B;CAMK2B;PPP2R5E;PPP2R5D;CAMK2A;MET;FGFR4;NEFL;HRAS;YWHAB;RPS27A;ARRB1;SPTBN4;PPP2R5C;SPTBN2;NCAM1;UBB;UBA52;UBC;SPTAN1;PPP2R1B
ADAM15	ITGB3	R-HSA-5674135	MAP2K and MAPK activation	0.00141818	0.00214731	0.0655	-1.355	-0.0891232	0.027624	0.00244254	0.580618	18	0.0622273	25	5	5	0	MAPK3_202;MAPK3_204;MAP2K2_226;MAPK1_185;MAPK1_187	-0.0715185229943438;-0.0345224241070339;2.72647628391234;0.121119534105568;0.186174444172132	MAPK3_202;MAPK3_204;MAP2K2_226;MAPK1_185;MAPK1_187	-0.0715185229943438;-0.0345224241070339;2.72647628391234;0.121119534105568;0.186174444172132	NA	NA	MAP2K1;ITGA2B;FGB;VCL;FGA;MAPK3;APBB1IP;MAP2K2;FGG;ARAF;IQGAP1;SRC;NRAS;CSK;VWF;BRAF;MARK3;MAPK1;RAF1;RAP1A;ARRB2;RAP1B;HRAS;YWHAB;ARRB1
ADAM15	ITGB3	R-HSA-5683057	MAPK family signaling cascades	1.71085e-13	3.44452e-12	0.0655	-1.355	-0.0891232	0.027624	1.71085e-13	1	58	-0.304832	78	NA	NA	NA	NA	NA	NA	NA	NA	NA	PPP2R5A;MAP2K1;RASGRP1;CUL3;ITGA2B;JAK1;FGB;DLG1;VCL;FGA;SHC1;EGFR;XPO1;MAPK3;PPP2R1A;PPP5C;CAMK2G;PTPRA;APBB1IP;ACTN2;PTPN11;CALM1;DLG2;MAP2K2;FGG;PPP2CA;ARAF;ERBB2;IQGAP1;CAMK2D;PTK2;PAK3;SRC;NRAS;CDK1;CDC42;CSK;VWF;BRAF;MARK3;MAPK1;RAF1;RAP1A;SPTB;SPTBN1;PPP2CB;FYN;SPTA1;RAC1;DLG3;ARRB2;RAP1B;PAK2;GFRA1;CAMK2B;PPP2R5E;PAK1;PPP2R5D;CAMK2A;MET;FGFR4;NEFL;HRAS;YWHAB;RPS27A;ARRB1;SPTBN4;PPP2R5C;SP…
ADAM15	ITGB3	R-HSA-5684996	MAPK1/MAPK3 signaling	7.33317e-12	9.05606e-11	0.0655	-1.355	-0.0891232	0.027624	7.33317e-12	1	51	-0.304832	68	NA	NA	NA	NA	NA	NA	NA	NA	NA	PPP2R5A;MAP2K1;RASGRP1;CUL3;ITGA2B;JAK1;FGB;DLG1;VCL;FGA;SHC1;EGFR;MAPK3;PPP2R1A;PPP5C;CAMK2G;PTPRA;APBB1IP;ACTN2;PTPN11;CALM1;DLG2;MAP2K2;FGG;PPP2CA;ARAF;ERBB2;IQGAP1;CAMK2D;PTK2;SRC;NRAS;CDK1;CSK;VWF;BRAF;MARK3;MAPK1;RAF1;RAP1A;SPTB;SPTBN1;PPP2CB;FYN;SPTA1;DLG3;ARRB2;RAP1B;CAMK2B;PPP2R5E;PPP2R5D;CAMK2A;MET;FGFR4;NEFL;HRAS;YWHAB;RPS27A;ARRB1;SPTBN4;PPP2R5C;SPTBN2;NCAM1;UBB;UBA52;UBC;SPTAN1;PPP2R…
ADAM15	ITGB3	R-HSA-6802946	Signaling by moderate kinase activity BRAF mutants	0.00302192	0.00421621	0.0655	-1.355	-0.0891232	0.027624	0.00302192	1	23	0.0347995	31	NA	NA	NA	NA	NA	NA	NA	NA	NA	MAP2K1;ITGA2B;FGB;VCL;FGA;MAPK3;CAMK2G;APBB1IP;CALM1;MAP2K2;FGG;KRAS;ARAF;IQGAP1;CAMK2D;SRC;NRAS;CSK;VWF;BRAF;MARK3;MAPK1;RAF1;RAP1A;ARRB2;RAP1B;CAMK2B;CAMK2A;HRAS;YWHAB;ARRB1
ADAM15	ITGB3	R-HSA-6802948	Signaling by high-kinase activity BRAF mutants	0.00244254	0.00349897	0.0655	-1.355	-0.0891232	0.027624	0.00244254	1	18	0.0622273	25	NA	NA	NA	NA	NA	NA	NA	NA	NA	MAP2K1;ITGA2B;FGB;VCL;FGA;MAPK3;APBB1IP;MAP2K2;FGG;ARAF;IQGAP1;SRC;NRAS;CSK;VWF;BRAF;MARK3;MAPK1;RAF1;RAP1A;ARRB2;RAP1B;HRAS;YWHAB;ARRB1
ADAM15	ITGB3	R-HSA-6802949	Signaling by RAS mutants	0.00302192	0.00421621	0.0655	-1.355	-0.0891232	0.027624	0.00302192	1	23	0.0347995	31	NA	NA	NA	NA	NA	NA	NA	NA	NA	MAP2K1;ITGA2B;FGB;VCL;FGA;MAPK3;CAMK2G;APBB1IP;CALM1;MAP2K2;FGG;KRAS;ARAF;IQGAP1;CAMK2D;SRC;NRAS;CSK;VWF;BRAF;MARK3;MAPK1;RAF1;RAP1A;ARRB2;RAP1B;CAMK2B;CAMK2A;HRAS;YWHAB;ARRB1
ADAM15	ITGB3	R-HSA-6802952	Signaling by BRAF and RAF fusions	2.3704e-06	7.32509e-06	0.0655	-1.355	-0.0891232	0.027624	2.3704e-06	1	32	0.211314	43	NA	NA	NA	NA	NA	NA	NA	NA	NA	MAP2K1;AGK;ITGA2B;FGB;VCL;FGA;MAPK3;SND1;CAMK2G;APBB1IP;CALM1;MAP2K2;FGG;FAM114A2;ARAF;AKAP9;IQGAP1;MPRIP;CAMK2D;SRC;NRAS;AGTRAP;PAPSS1;CSK;VWF;FXR1;BRAF;MARK3;MAPK1;RAF1;RAP1A;ARRB2;RAP1B;ZC3HAV1;CAMK2B;LMNA;CAMK2A;HRAS;YWHAB;ARRB1;ATG7;QKI;AP3B1
ADAM15	ITGB3	R-HSA-6802955	Paradoxical activation of RAF signaling by kinase inactive BRAF	0.00302192	0.00421621	0.0655	-1.355	-0.0891232	0.027624	0.00302192	1	23	0.0347995	31	NA	NA	NA	NA	NA	NA	NA	NA	NA	MAP2K1;ITGA2B;FGB;VCL;FGA;MAPK3;CAMK2G;APBB1IP;CALM1;MAP2K2;FGG;KRAS;ARAF;IQGAP1;CAMK2D;SRC;NRAS;CSK;VWF;BRAF;MARK3;MAPK1;RAF1;RAP1A;ARRB2;RAP1B;CAMK2B;CAMK2A;HRAS;YWHAB;ARRB1
ADAM15	ITGB3	R-HSA-6802957	Oncogenic MAPK signaling	3.02632e-06	9.05714e-06	0.0655	-1.355	-0.0891232	0.027624	3.02632e-06	1	33	0.211314	44	NA	NA	NA	NA	NA	NA	NA	NA	NA	MAP2K1;AGK;ITGA2B;FGB;VCL;FGA;MAPK3;SND1;CAMK2G;APBB1IP;CALM1;MAP2K2;FGG;KRAS;FAM114A2;ARAF;AKAP9;IQGAP1;MPRIP;CAMK2D;SRC;NRAS;AGTRAP;PAPSS1;CSK;VWF;FXR1;BRAF;MARK3;MAPK1;RAF1;RAP1A;ARRB2;RAP1B;ZC3HAV1;CAMK2B;LMNA;CAMK2A;HRAS;YWHAB;ARRB1;ATG7;QKI;AP3B1
ADAM15	ITGB3	R-HSA-76002	Platelet activation, signaling and aggregation	4.76897e-07	1.89958e-06	0.0655	-1.355	-0.0891232	0.027624	4.76897e-07	1	62	-0.189938	83	NA	NA	NA	NA	NA	NA	NA	NA	NA	PDPK1;RASGRP1;APOA1;ITGA2B;FGB;ITPR2;VCL;KNG1;FGA;PECAM1;SHC1;LCP2;FCER1G;GNAI1;THBS1;MAPK3;PRKCG;PLCG2;GNB3;APBB1IP;GNB2;ACTN2;PTPN11;CALM1;MAPK14;FGG;ITPR3;RHOB;ALB;STXBP3;APP;GNB1;F5;PTK2;SRC;ITPR1;GNG5;HRG;GP1BB;VAV1;SYK;CDC42;CSK;DAGLB;GNG12;VWF;AKT1;IGF2;BCAR1;TF;MAPK1;RAF1;RAP1A;GNB4;HGF;F2;GNAI2;MGLL;FYN;DGKA;GP9;RAC1;CRK;RHOG;ARRB2;STX4;RAP1B;PLA2G4A;SOD1;F13A1;ARRB1;PRKCA;PLG;PRKCD;SPAR…
ADAM15	ITGB3	R-HSA-76005	Response to elevated platelet cytosolic Ca2+	3.99568e-05	8.51421e-05	0.0655	-1.355	-0.0891232	0.027624	3.99568e-05	1	13	-0.264169	18	NA	NA	NA	NA	NA	NA	NA	NA	NA	ITGA2B;FGB;VCL;FGA;PECAM1;THBS1;ACTN2;CALM1;FGG;STXBP3;APP;VWF;STX4;SOD1;F13A1;PRKCA;SPARC;PRKCB
ADAM15	ITGB3	R-HSA-76009	Platelet Aggregation (Plug Formation)	0.00931839	0.0115982	0.0655	-1.355	-0.0891232	0.027624	0.00931839	1	15	0.202421	20	NA	NA	NA	NA	NA	NA	NA	NA	NA	PDPK1;RASGRP1;ITGA2B;FGB;FGA;SHC1;APBB1IP;FGG;PTK2;SRC;GP1BB;SYK;CSK;VWF;AKT1;BCAR1;RAP1A;GP9;CRK;RAP1B
ADAM15	ITGB3	R-HSA-9607240	FLT3 Signaling	1.33259e-13	2.81966e-12	0.0655	-1.355	-0.0891232	0.027624	1.33259e-13	1	53	-0.0461121	71	NA	NA	NA	NA	NA	NA	NA	NA	NA	PPP2R5A;MAP2K1;PDPK1;RASGRP1;CUL3;ITGA2B;JAK1;FGB;DLG1;VCL;FGA;SHC1;EGFR;MAPK3;PPP2R1A;PPP5C;CAMK2G;PTPRA;APBB1IP;ACTN2;PTPN11;CALM1;DLG2;AKT2;MAP2K2;FGG;PPP2CA;ARAF;ERBB2;IQGAP1;CAMK2D;PTK2;SRC;NRAS;CSK;VWF;BRAF;MARK3;MAPK1;RAF1;RAP1A;SPTB;SPTBN1;PPP2CB;FYN;SPTA1;DLG3;ARRB2;RAP1B;CAMK2B;PPP2R5E;PPP2R5D;CAMK2A;MET;FGFR4;NEFL;HRAS;YWHAB;RPS27A;ARRB1;SPTBN4;PPP2R5C;SPTBN2;STAT5A;NCAM1;UBB;UBA52;UBC…
ADAM15	ITGB3	R-HSA-9649948	Signaling downstream of RAS mutants	0.00302192	0.00421621	0.0655	-1.355	-0.0891232	0.027624	0.00302192	1	23	0.0347995	31	NA	NA	NA	NA	NA	NA	NA	NA	NA	MAP2K1;ITGA2B;FGB;VCL;FGA;MAPK3;CAMK2G;APBB1IP;CALM1;MAP2K2;FGG;KRAS;ARAF;IQGAP1;CAMK2D;SRC;NRAS;CSK;VWF;BRAF;MARK3;MAPK1;RAF1;RAP1A;ARRB2;RAP1B;CAMK2B;CAMK2A;HRAS;YWHAB;ARRB1
ADAM17	ITGA5	R-HSA-1566948	Elastic fibre formation	0.000837186	0.00131062	0.1205	0.42	-0.022315	0.072605	0.000837186	1	1	0.235077	2	NA	NA	NA	NA	NA	NA	NA	NA	NA	MFAP5;ITGB1
ADAM17	ITGA5	R-HSA-202733	Cell surface interactions at the vascular wall	2.09397e-05	4.80399e-05	0.1205	0.42	-0.022315	0.072605	2.09397e-05	1	15	0.101058	20	NA	NA	NA	NA	NA	NA	NA	NA	NA	PECAM1;SHC1;FCER1G;PTPN11;SLC7A7;ATP1B1;INPP5D;APOB;PROC;NRAS;PLCG1;ITGB3;FYN;SLC3A2;PROCR;HRAS;LYN;LCK;ITGB1;ATP1B3
ADAM17	ITGA5	R-HSA-216083	Integrin cell surface interactions	0.00943498	0.0117258	0.1205	0.42	-0.022315	0.072605	0.00943498	1	4	-0.0151759	6	NA	NA	NA	NA	NA	NA	NA	NA	NA	COMP;AGRN;KDR;COL18A1;SPP1;ITGB1
ADAM17	ITGA5	R-HSA-373760	L1CAM interactions	0.000559275	0.000909403	0.1205	0.42	-0.022315	0.072605	0.000559275	1	18	-0.0999269	24	NA	NA	NA	NA	NA	NA	NA	NA	NA	MAP2K1;RPS6KA3;CLTC;ITGA1;SH3GL2;EGFR;AP2A2;MAPK3;DPYSL2;DNM2;RPS6KA6;AP2A1;MAP2K2;AP2M1;RPS6KA1;AP2B1;MAPK1;RAC1;RPS6KA2;PAK1;AP2S1;ITGB1;CLTA;VAV2
ADAM17	ITGA5	R-HSA-445144	Signal transduction by L1	9.48772e-05	0.00018562	0.1205	0.42	-0.022315	0.072605	0.000277917	0.341387	6	-0.0746269	8	4	4	0	MAPK3_202;MAPK3_204;MAPK1_185;MAPK1_187	-0.0715185229943438;-0.0345224241070339;0.121119534105568;0.186174444172132	MAPK3_202;MAPK3_204;MAPK1_185;MAPK1_187	-0.0715185229943438;-0.0345224241070339;0.121119534105568;0.186174444172132	NA	NA	MAP2K1;MAPK3;MAP2K2;MAPK1;RAC1;PAK1;ITGB1;VAV2
ADAM17	ITGB1	R-HSA-1500931	Cell-Cell communication	2.76667e-05	6.13954e-05	0.1205	7.25	0.0173468	0.000238491	2.76667e-05	1	10	0.137209	14	NA	NA	NA	NA	NA	NA	NA	NA	NA	LAMC2;SIRPA;PTK2B;PTPN11;ITGA6;LAMB3;LAMA3;ILK;PTK2;NCK1;FYN;PXN;CD47;WASL
ADAM17	ITGB1	R-HSA-1566948	Elastic fibre formation	1.42326e-05	3.41623e-05	0.1205	7.25	0.0173468	0.000238491	1.42326e-05	1	3	0.130431	4	NA	NA	NA	NA	NA	NA	NA	NA	NA	ITGAV;ITGA5;MFAP5;VTN
ADAM17	ITGB1	R-HSA-202733	Cell surface interactions at the vascular wall	9.84914e-09	6.3286e-08	0.1205	7.25	0.0173468	0.000238491	9.84914e-09	1	21	0.196167	28	NA	NA	NA	NA	NA	NA	NA	NA	NA	JAM2;BSG;PECAM1;SHC1;FCER1G;PTPN11;SLC7A7;ITGA6;ATP1B1;ITGAV;SDC1;INPP5D;APOB;PROC;NRAS;ITGA5;PLCG1;ITGB3;FYN;SLC3A2;PROCR;HRAS;ITGAX;ITGA3;L1CAM;LYN;LCK;ATP1B3
ADAM17	ITGB1	R-HSA-210991	Basigin interactions	1.22703e-07	5.85661e-07	0.1205	7.25	0.0173468	0.000238491	1.22703e-07	1	6	0.0335873	8	NA	NA	NA	NA	NA	NA	NA	NA	NA	BSG;SLC7A7;ITGA6;ATP1B1;SLC3A2;ITGA3;L1CAM;ATP1B3
ADAM17	ITGB1	R-HSA-2129379	Molecules associated with elastic fibres	4.15075e-05	8.78826e-05	0.1205	7.25	0.0173468	0.000238491	4.15075e-05	1	1	0.152489	2	NA	NA	NA	NA	NA	NA	NA	NA	NA	ITGAV;VTN
ADAM17	ITGB1	R-HSA-216083	Integrin cell surface interactions	8.98701e-07	3.24862e-06	0.1205	7.25	0.0173468	0.000238491	8.98701e-07	1	15	-0.343785	20	NA	NA	NA	NA	NA	NA	NA	NA	NA	JAM2;BSG;ITGA1;AGRN;THBS1;ITGA11;ITGA6;HSPG2;ITGAV;KDR;ITGA5;COL18A1;COL4A3;COL4A1;VTN;ITGA7;SPP1;ITGA2;ITGAX;ITGA3
ADAM17	ITGB1	R-HSA-3000157	Laminin interactions	1.11855e-06	3.85659e-06	0.1205	7.25	0.0173468	0.000238491	1.11855e-06	1	12	-0.0924956	16	NA	NA	NA	NA	NA	NA	NA	NA	NA	LAMC2;ITGA1;LAMC1;ITGA6;LAMB3;LAMA3;HSPG2;ITGAV;COL18A1;COL4A3;COL4A1;ITGA7;ITGA2;ITGA3;LAMB1;LAMA1
ADAM17	ITGB1	R-HSA-3000170	Syndecan interactions	9.76164e-05	0.000190306	0.1205	7.25	0.0173468	0.000238491	9.76164e-05	1	4	-0.010001	6	NA	NA	NA	NA	NA	NA	NA	NA	NA	THBS1;ITGA6;ITGAV;SDC1;VTN;ITGA2
ADAM17	ITGB1	R-HSA-3000171	Non-integrin membrane-ECM interactions	3.1686e-06	9.42355e-06	0.1205	7.25	0.0173468	0.000238491	3.1686e-06	1	12	0.215906	16	NA	NA	NA	NA	NA	NA	NA	NA	NA	LAMC2;LAMC1;AGRN;THBS1;ITGA6;LAMB3;LAMA3;HSPG2;ITGAV;SDC1;COL4A3;COL4A1;VTN;ITGA2;LAMB1;LAMA1
ADAM17	ITGB1	R-HSA-3000178	ECM proteoglycans	5.8027e-07	2.22593e-06	0.1205	7.25	0.0173468	0.000238491	5.8027e-07	1	10	-0.0924956	14	NA	NA	NA	NA	NA	NA	NA	NA	NA	LAMC1;AGRN;LAMA3;HSPG2;ITGAV;ITGB5;COL4A3;COL4A1;VTN;ITGA7;ITGA2;ITGAX;LAMB1;LAMA1
ADAM17	ITGB1	R-HSA-373755	Semaphorin interactions	1.59283e-08	9.67345e-08	0.1205	7.25	0.0173468	0.000238491	1.59283e-08	1	21	-0.260202	29	NA	NA	NA	NA	NA	NA	NA	NA	NA	HSP90AA1;MYH10;ITGA1;ROCK1;MYH11;DPYSL2;CDK5;MYL9;MYH9;RHOB;ERBB2;MYL12B;PAK3;CFL1;CRMP1;DPYSL3;MYL6;FYN;RAC1;LIMK2;PAK2;PAK1;ROCK2;MET;PLXNA1;RRAS;RHOC;MYH14;RHOA
ADAM17	ITGB1	R-HSA-373760	L1CAM interactions	3.3178e-08	1.82755e-07	0.1205	7.25	0.0173468	0.000238491	3.3178e-08	1	22	0.349588	30	NA	NA	NA	NA	NA	NA	NA	NA	NA	MAP2K1;RPS6KA3;CLTC;ITGA1;LAMC1;SH3GL2;EGFR;AP2A2;MAPK3;DPYSL2;DNM2;RPS6KA6;AP2A1;MAP2K2;AP2M1;ITGAV;RPS6KA1;AP2B1;ITGA5;MAPK1;RAC1;ITGA2;RPS6KA2;PAK1;AP2S1;LAMB1;LAMA1;L1CAM;CLTA;VAV2
ADAM17	ITGB1	R-HSA-445144	Signal transduction by L1	1.06384e-06	3.70061e-06	0.1205	7.25	0.0173468	0.000238491	3.11624e-06	0.341387	7	-0.256028	10	4	4	0	MAPK3_202;MAPK3_204;MAPK1_185;MAPK1_187	-0.0715185229943438;-0.0345224241070339;0.121119534105568;0.186174444172132	MAPK3_202;MAPK3_204;MAPK1_185;MAPK1_187	-0.0715185229943438;-0.0345224241070339;0.121119534105568;0.186174444172132	NA	NA	MAP2K1;MAPK3;MAP2K2;ITGAV;ITGA5;MAPK1;RAC1;PAK1;L1CAM;VAV2
ADAM17	ITGB1	R-HSA-446728	Cell junction organization	0.000107981	0.000209039	0.1205	7.25	0.0173468	0.000238491	0.000107981	1	3	-0.273354	5	NA	NA	NA	NA	NA	NA	NA	NA	NA	LAMC2;ITGA6;LAMB3;LAMA3;ILK
ADAM17	ITGB1	R-HSA-447041	CHL1 interactions	0.000149514	0.000277943	0.1205	7.25	0.0173468	0.000238491	0.000149514	1	1	0.128108	2	NA	NA	NA	NA	NA	NA	NA	NA	NA	ITGA1;ITGA2
ADAM17	ITGB1	R-HSA-6785807	Interleukin-4 and Interleukin-13 signaling	7.11742e-06	1.90832e-05	0.1205	7.25	0.0173468	0.000238491	7.11742e-06	1	17	-0.200125	23	NA	NA	NA	NA	NA	NA	NA	NA	NA	HSP90AA1;LBP;PTGS2;ALOX5;PIK3R1;MMP9;MUC1;MMP1;VIM;TIMP1;ICAM1;MMP2;AKT1;HGF;FSCN1;HSP90B1;SAA1;STAT3;STAT6;BCL2L1;STAT1;LCN2;ITGAX
ADAM17	ITGB1	R-HSA-6806834	Signaling by MET	5.27598e-11	5.17015e-10	0.1205	7.25	0.0173468	0.000238491	5.27598e-11	1	24	-0.300517	32	NA	NA	NA	NA	NA	NA	NA	NA	NA	SH3KBP1;LAMC2;EPS15;PIK3R1;LAMC1;SH3GL2;PTPN11;HGS;SH3GL1;LAMB3;LAMA3;STAM;PTK2;SRC;NRAS;STAM2;RAP1A;HGF;RAC1;STAT3;ITGA2;RAP1B;MET;CBL;HRAS;ITGA3;LAMB1;RPS27A;LAMA1;UBA52;UBB;UBC
ADAM17	ITGB1	R-HSA-75892	Platelet Adhesion to exposed collagen	0.000149514	0.000277943	0.1205	7.25	0.0173468	0.000238491	0.000149514	1	1	0.128108	2	NA	NA	NA	NA	NA	NA	NA	NA	NA	ITGA1;ITGA2
ADAM17	ITGB1	R-HSA-8874081	MET activates PTK2 signaling	9.93322e-08	4.83136e-07	0.1205	7.25	0.0173468	0.000238491	9.93322e-08	1	8	-0.0357583	11	NA	NA	NA	NA	NA	NA	NA	NA	NA	LAMC2;LAMC1;LAMB3;LAMA3;PTK2;HGF;ITGA2;MET;ITGA3;LAMB1;LAMA1
ADAM17	ITGB1	R-HSA-8875513	MET interacts with TNS proteins	5.99115e-06	1.63673e-05	0.1205	7.25	0.0173468	0.000238491	5.99115e-06	1	1	-0.286004	2	NA	NA	NA	NA	NA	NA	NA	NA	NA	HGF;MET
ADAM17	ITGB1	R-HSA-8875878	MET promotes cell motility	3.97514e-07	1.61435e-06	0.1205	7.25	0.0173468	0.000238491	3.97514e-07	1	10	-0.153658	14	NA	NA	NA	NA	NA	NA	NA	NA	NA	LAMC2;LAMC1;LAMB3;LAMA3;PTK2;RAP1A;HGF;RAC1;ITGA2;RAP1B;MET;ITGA3;LAMB1;LAMA1
AHSG	INSR	R-HSA-1257604	PIP3 activates AKT signaling	7.84201e-15	2.26532e-13	3.65	1.32	-0.11934	0.0333869	7.84201e-15	1	47	0.0537361	63	NA	NA	NA	NA	NA	NA	NA	NA	NA	PPP2R5A;PDPK1;RHEB;PIK3AP1;LAMTOR4;PIP4K2C;PIK3R1;EGFR;GSK3A;IRAK1;MAPK3;PPP2R1A;PTPN11;AKT3;AKT2;KIT;PDGFRA;PML;PPP2CA;RRAGA;ERBB2;MTOR;SRC;VAV1;RRAGC;TRAF6;AKT1;RPTOR;MAPK1;PTEN;PIP4K2A;IRAK4;HGF;AKT1S1;PPP2CB;FYN;RAC1;LAMTOR2;RHOG;PIK3CD;PDGFRB;PPP2R5E;PPP2R5D;PIP4K2B;MET;FGFR4;PIP5K1A;LAMTOR3;PIK3CB;PIP5K1C;PIP5K1B;RPS27A;LAMTOR5;LAMTOR1;PPP2R5C;RAC2;UBB;UBA52;UBC;RRAGD;LCK;PPP2R1B;RRAGB
AHSG	INSR	R-HSA-199418	Negative regulation of the PI3K/AKT network	4.40757e-09	3.07032e-08	3.65	1.32	-0.11934	0.0333869	4.40757e-09	1	32	0.153324	43	NA	NA	NA	NA	NA	NA	NA	NA	NA	PPP2R5A;PIK3AP1;PIP4K2C;PIK3R1;EGFR;IRAK1;MAPK3;PPP2R1A;PTPN11;AKT3;AKT2;KIT;PDGFRA;PPP2CA;ERBB2;SRC;VAV1;TRAF6;AKT1;MAPK1;PTEN;PIP4K2A;IRAK4;HGF;PPP2CB;FYN;RAC1;RHOG;PIK3CD;PDGFRB;PPP2R5E;PPP2R5D;PIP4K2B;MET;FGFR4;PIP5K1A;PIK3CB;PIP5K1C;PIP5K1B;PPP2R5C;RAC2;LCK;PPP2R1B
AHSG	INSR	R-HSA-6811558	PI5P, PP2A and IER3 Regulate PI3K/AKT Signaling	1.08637e-08	6.88727e-08	3.65	1.32	-0.11934	0.0333869	1.08637e-08	1	30	-0.128622	40	NA	NA	NA	NA	NA	NA	NA	NA	NA	PPP2R5A;PIK3AP1;PIP4K2C;PIK3R1;EGFR;IRAK1;MAPK3;PPP2R1A;PTPN11;KIT;PDGFRA;PPP2CA;ERBB2;SRC;VAV1;TRAF6;AKT1;MAPK1;PIP4K2A;IRAK4;HGF;PPP2CB;FYN;RAC1;RHOG;PIK3CD;PDGFRB;PPP2R5E;PPP2R5D;PIP4K2B;MET;FGFR4;PIP5K1A;PIK3CB;PIP5K1C;PIP5K1B;PPP2R5C;RAC2;LCK;PPP2R1B
AHSG	INSR	R-HSA-74751	Insulin receptor signalling cascade	0.0128197	0.0154806	3.65	1.32	-0.11934	0.0333869	0.0128197	1	6	0.107525	9	NA	NA	NA	NA	NA	NA	NA	NA	NA	PDPK1;SHC1;MAPK3;PTPN11;AKT2;NRAS;MAPK1;FGFR4;HRAS
AHSG	INSR	R-HSA-74752	Signaling by Insulin receptor	0.0128197	0.0154806	3.65	1.32	-0.11934	0.0333869	0.0128197	1	6	0.107525	9	NA	NA	NA	NA	NA	NA	NA	NA	NA	PDPK1;SHC1;MAPK3;PTPN11;AKT2;NRAS;MAPK1;FGFR4;HRAS
AHSG	INSR	R-HSA-9006925	Intracellular signaling by second messengers	3.49651e-19	1.14709e-16	3.65	1.32	-0.11934	0.0333869	3.49651e-19	1	64	0.313892	86	NA	NA	NA	NA	NA	NA	NA	NA	NA	PPP2R5A;PDPK1;RHEB;PRKAR2A;ITPR2;PIK3AP1;LAMTOR4;PIP4K2C;PIK3R1;EGFR;GSK3A;IRAK1;MAPK3;PPP2R1A;PRKCG;CAMK2G;PTPN11;PDE1C;PDE1B;CALM1;AKT3;AKT2;KIT;PDGFRA;PML;ITPR3;PPP2CA;PRKAR1B;RRAGA;ERBB2;MTOR;CAMK2D;SRC;PRKAR2B;ITPR1;VAV1;RRAGC;TRAF6;AKT1;RPTOR;PLCG1;MAPK1;PTEN;PIP4K2A;IRAK4;HGF;AKT1S1;PPP2CB;FYN;RAC1;LAMTOR2;RHOG;PIK3CD;PDE1A;PDGFRB;CAMK2B;PPP2R5E;PPP2R5D;PIP4K2B;CAMK2A;MET;FGFR4;PIP5K1A;LAM…
ANXA1	DYSF	R-HSA-397014	Muscle contraction	7.5129e-07	2.77927e-06	6.15	6.24	-0.0762968	0.0031913	7.5129e-07	1	48	-0.255861	65	NA	NA	NA	NA	NA	NA	NA	NA	NA	SLC8A1;ATP2A2;ITPR2;CACNA2D1;ATP2B3;DES;VCL;SRI;ACTN3;ITGA1;TPM3;MYH11;ATP2A1;TMOD3;TRIM72;ATP2B4;CAMK2G;ACTN2;CALM1;SORBS1;ATP1B1;MYL6B;MYL9;LMOD1;TMOD2;ITPR3;STIM1;VIM;TPM4;MYL12B;MYL12A;AKAP9;ATP1A4;CAMK2D;ITPR1;ATP1A3;ATP2B1;ITGB5;ACTG2;TPM1;CACNA2D2;ACTA2;ATP1A2;TPM2;MYL6;ANXA6;MYLK;ATP1A1;CALD1;PXN;ATP2A3;MYH6;CAMK2B;TLN1;CAMK2A;TMOD1;MYH3;MYH8;ATP2B2;ANXA2;SORBS3;FXYD2;DMD;ATP1B3;PRKACA
ANXA1	DYSF	R-HSA-445355	Smooth Muscle Contraction	0.000136748	0.000257819	6.15	6.24	-0.0762968	0.0031913	0.000136748	1	19	0.0570922	26	NA	NA	NA	NA	NA	NA	NA	NA	NA	VCL;ITGA1;TPM3;MYH11;TRIM72;CALM1;SORBS1;MYL6B;MYL9;LMOD1;TPM4;MYL12A;MYL12B;ITGB5;ACTG2;TPM1;ACTA2;TPM2;MYL6;ANXA6;MYLK;CALD1;PXN;TLN1;ANXA2;SORBS3
ANXA1	EGFR	R-HSA-1227986	Signaling by ERBB2	1.24169e-08	7.82712e-08	6.15	-0.75	0.320447	0.0653245	1.24169e-08	1	18	0.291556	24	NA	NA	NA	NA	NA	NA	NA	NA	NA	HSP90AA1;CDC37;MEMO1;SHC1;PIK3R1;DIAPH1;AKT3;AKT2;ERBB2;MATK;SRC;NRAS;AKT1;PLCG1;FYN;USP8;HRAS;RPS27A;PRKCA;PRKCD;UBC;UBA52;UBB;RHOA
ANXA1	EGFR	R-HSA-1227990	Signaling by ERBB2 in Cancer	0.0369323	0.0405986	6.15	-0.75	0.320447	0.0653245	0.0369323	1	6	0.252145	8	NA	NA	NA	NA	NA	NA	NA	NA	NA	HSP90AA1;CDC37;SHC1;PIK3R1;ERBB2;NRAS;PLCG1;HRAS
ANXA1	EGFR	R-HSA-1236382	Constitutive Signaling by Ligand-Responsive EGFR Cancer Variants	3.31717e-06	9.77785e-06	6.15	-0.75	0.320447	0.0653245	3.31717e-06	1	9	0.291556	12	NA	NA	NA	NA	NA	NA	NA	NA	NA	HSP90AA1;CDC37;SHC1;PIK3R1;NRAS;PLCG1;CBL;HRAS;RPS27A;UBC;UBA52;UBB
ANXA1	EGFR	R-HSA-1236394	Signaling by ERBB4	8.53414e-08	4.2314e-07	6.15	-0.75	0.320447	0.0653245	8.53414e-08	1	9	0.17399	12	NA	NA	NA	NA	NA	NA	NA	NA	NA	SHC1;PIK3R1;SRC;ITCH;NRAS;YAP1;HRAS;RPS27A;STAT5A;UBC;UBA52;UBB
ANXA1	EGFR	R-HSA-1250196	SHC1 events in ERBB2 signaling	1.93729e-05	4.481e-05	6.15	-0.75	0.320447	0.0653245	1.93729e-05	1	4	0.0991337	6	NA	NA	NA	NA	NA	NA	NA	NA	NA	SHC1;ERBB2;NRAS;HRAS;PRKCA;PRKCD
ANXA1	EGFR	R-HSA-1251932	PLCG1 events in ERBB2 signaling	0.0111694	0.0137374	6.15	-0.75	0.320447	0.0653245	0.0111694	1	1	0.373347	2	NA	NA	NA	NA	NA	NA	NA	NA	NA	ERBB2;PLCG1
ANXA1	EGFR	R-HSA-1257604	PIP3 activates AKT signaling	1.14763e-14	3.12493e-13	6.15	-0.75	0.320447	0.0653245	1.14763e-14	1	46	0.00336504	62	NA	NA	NA	NA	NA	NA	NA	NA	NA	PPP2R5A;PDPK1;RHEB;PIK3AP1;LAMTOR4;PIP4K2C;PIK3R1;GSK3A;IRAK1;MAPK3;PPP2R1A;PTPN11;AKT3;AKT2;KIT;PDGFRA;PML;PPP2CA;RRAGA;ERBB2;MTOR;SRC;VAV1;RRAGC;TRAF6;AKT1;RPTOR;MAPK1;PTEN;PIP4K2A;IRAK4;HGF;AKT1S1;PPP2CB;FYN;RAC1;LAMTOR2;RHOG;PIK3CD;PDGFRB;PPP2R5E;PPP2R5D;PIP4K2B;MET;FGFR4;PIP5K1A;LAMTOR3;PIK3CB;PIP5K1C;PIP5K1B;RPS27A;LAMTOR5;LAMTOR1;PPP2R5C;RAC2;UBC;UBA52;UBB;RRAGD;LCK;PPP2R1B;RRAGB
ANXA1	EGFR	R-HSA-157118	Signaling by NOTCH	5.20268e-05	0.000108021	6.15	-0.75	0.320447	0.0653245	5.20268e-05	1	16	0.00265108	22	NA	NA	NA	NA	NA	NA	NA	NA	NA	H2AFV;CUL1;PLXND1;H2AFJ;HIST2H2AA3;HIST2H2AC;HIST1H2AC;ITCH;SKP1;FABP7;AKT1;ACTA2;HIST3H2BB;HIST2H2BE;HIST1H2BO;HIST1H2BB;HIST1H2BH;HIST1H2BD;RPS27A;UBC;UBA52;UBB
ANXA1	EGFR	R-HSA-1643713	Signaling by EGFR in Cancer	3.31717e-06	9.77785e-06	6.15	-0.75	0.320447	0.0653245	3.31717e-06	1	9	0.291556	12	NA	NA	NA	NA	NA	NA	NA	NA	NA	HSP90AA1;CDC37;SHC1;PIK3R1;NRAS;PLCG1;CBL;HRAS;RPS27A;UBC;UBA52;UBB
ANXA1	EGFR	R-HSA-177929	Signaling by EGFR	0.00790552	0.00995155	6.15	-0.75	0.320447	0.0653245	0.00790552	1	18	-0.0400584	25	NA	NA	NA	NA	NA	NA	NA	NA	NA	SH3KBP1;EPS15;SHC1;PIK3R1;SH3GL2;ARHGEF7;PTPN11;HGS;SH3GL1;STAM;SRC;NRAS;EPS15L1;STAM2;CDC42;CSK;EPN1;PLCG1;PXN;CBL;HRAS;RPS27A;UBC;UBA52;UBB
ANXA1	EGFR	R-HSA-179812	GRB2 events in EGFR signaling	0.00787255	0.0099138	6.15	-0.75	0.320447	0.0653245	0.00787255	1	1	0.252145	2	NA	NA	NA	NA	NA	NA	NA	NA	NA	NRAS;HRAS
ANXA1	EGFR	R-HSA-180292	GAB1 signalosome	0.000210442	0.00037707	6.15	-0.75	0.320447	0.0653245	0.0175228	0.0120096	3	0.214696	5	6	0	6	PXN_85;PXN_10;PXN_303;PXN_322;PXN_132;PXN_332	0.892105818856049;1.5066897700793;1.58985530122299;1.86288073378905;1.26376330386092;2.54099181689636	NA	NA	PXN_85;PXN_10;PXN_303;PXN_322;PXN_132;PXN_332	0.892105818856049;1.5066897700793;1.58985530122299;1.86288073378905;1.26376330386092;2.54099181689636	PIK3R1;PTPN11;SRC;CSK;PXN
ANXA1	EGFR	R-HSA-180336	SHC1 events in EGFR signaling	0.0181517	0.0211876	6.15	-0.75	0.320447	0.0653245	0.0181517	1	2	0.252145	3	NA	NA	NA	NA	NA	NA	NA	NA	NA	SHC1;NRAS;HRAS
ANXA1	EGFR	R-HSA-182971	EGFR downregulation	4.46852e-06	1.26443e-05	6.15	-0.75	0.320447	0.0653245	4.46852e-06	1	12	0.281723	16	NA	NA	NA	NA	NA	NA	NA	NA	NA	SH3KBP1;EPS15;SH3GL2;ARHGEF7;HGS;SH3GL1;STAM;EPS15L1;STAM2;CDC42;EPN1;CBL;RPS27A;UBC;UBA52;UBB
ANXA1	EGFR	R-HSA-1963640	GRB2 events in ERBB2 signaling	0.0181517	0.0211876	6.15	-0.75	0.320447	0.0653245	0.0181517	1	2	0.252145	3	NA	NA	NA	NA	NA	NA	NA	NA	NA	ERBB2;NRAS;HRAS
ANXA1	EGFR	R-HSA-1963642	PI3K events in ERBB2 signaling	0.0374594	0.0411509	6.15	-0.75	0.320447	0.0653245	0.0374594	1	1	-0.0459034	2	NA	NA	NA	NA	NA	NA	NA	NA	NA	PIK3R1;ERBB2
ANXA1	EGFR	R-HSA-199418	Negative regulation of the PI3K/AKT network	6.46514e-09	4.30405e-08	6.15	-0.75	0.320447	0.0653245	6.46514e-09	1	31	-0.0153011	42	NA	NA	NA	NA	NA	NA	NA	NA	NA	PPP2R5A;PIK3AP1;PIP4K2C;PIK3R1;IRAK1;MAPK3;PPP2R1A;PTPN11;AKT3;AKT2;KIT;PDGFRA;PPP2CA;ERBB2;SRC;VAV1;TRAF6;AKT1;MAPK1;PTEN;PIP4K2A;IRAK4;HGF;PPP2CB;FYN;RAC1;RHOG;PIK3CD;PDGFRB;PPP2R5E;PPP2R5D;PIP4K2B;MET;FGFR4;PIP5K1A;PIK3CB;PIP5K1C;PIP5K1B;PPP2R5C;RAC2;LCK;PPP2R1B
ANXA1	EGFR	R-HSA-2179392	EGFR Transactivation by Gastrin	0.00787255	0.0099138	6.15	-0.75	0.320447	0.0653245	0.00787255	1	1	0.252145	2	NA	NA	NA	NA	NA	NA	NA	NA	NA	NRAS;HRAS
ANXA1	EGFR	R-HSA-2219528	PI3K/AKT Signaling in Cancer	0.000577821	0.000936809	6.15	-0.75	0.320447	0.0653245	0.000577821	1	14	0.23365	19	NA	NA	NA	NA	NA	NA	NA	NA	NA	PDPK1;PIK3R1;GSK3A;PTPN11;AKT3;AKT2;ERBB2;MTOR;SRC;VAV1;AKT1;AKT1S1;FYN;RAC1;RHOG;MET;FGFR4;RAC2;LCK
ANXA1	EGFR	R-HSA-2219530	Constitutive Signaling by Aberrant PI3K in Cancer	3.96714e-05	8.45898e-05	6.15	-0.75	0.320447	0.0653245	3.96714e-05	1	9	-0.226678	12	NA	NA	NA	NA	NA	NA	NA	NA	NA	PIK3R1;PTPN11;ERBB2;SRC;VAV1;FYN;RAC1;RHOG;MET;FGFR4;RAC2;LCK
ANXA1	EGFR	R-HSA-373760	L1CAM interactions	0.00577605	0.00748364	6.15	-0.75	0.320447	0.0653245	0.00577605	1	18	0.452625	25	NA	NA	NA	NA	NA	NA	NA	NA	NA	HSPA8;MAP2K1;RPS6KA3;CLTC;ITGA1;SH3GL2;AP2A2;MAPK3;DPYSL2;DNM2;RPS6KA6;AP2A1;DNM1;MAP2K2;AP2M1;RPS6KA1;AP2B1;MAPK1;RAC1;RPS6KA2;DNM3;PAK1;AP2S1;CLTA;VAV2
ANXA1	EGFR	R-HSA-416476	G alpha (q) signalling events	0.000541294	0.000882325	6.15	-0.75	0.320447	0.0653245	0.000541294	1	19	0.00983196	26	NA	NA	NA	NA	NA	NA	NA	NA	NA	RASGRP1;RPS6KA3;ITPR2;PIK3R1;MAPK3;GNB3;GNB2;ITPR3;GNB1;RPS6KA1;ITPR1;NRAS;GNG5;DAGLB;GNG12;MAPK1;GNB4;MGLL;BTK;DGKA;RPS6KA2;HRAS;PRKCA;PRKCD;GNG10;GNG2
ANXA1	EGFR	R-HSA-445144	Signal transduction by L1	0.000582257	0.000942621	6.15	-0.75	0.320447	0.0653245	0.00170557	0.341387	5	0.23365	7	4	4	0	MAPK3_202;MAPK3_204;MAPK1_185;MAPK1_187	-0.0715185229943438;-0.0345224241070339;0.121119534105568;0.186174444172132	MAPK3_202;MAPK3_204;MAPK1_185;MAPK1_187	-0.0715185229943438;-0.0345224241070339;0.121119534105568;0.186174444172132	NA	NA	MAP2K1;MAPK3;MAP2K2;MAPK1;RAC1;PAK1;VAV2
ANXA1	EGFR	R-HSA-5637810	Constitutive Signaling by EGFRvIII	0.013937	0.0166482	6.15	-0.75	0.320447	0.0653245	0.013937	1	6	-0.0400584	8	NA	NA	NA	NA	NA	NA	NA	NA	NA	HSP90AA1;CDC37;SHC1;PIK3R1;NRAS;PLCG1;CBL;HRAS
ANXA1	EGFR	R-HSA-5637812	Signaling by EGFRvIII in Cancer	0.013937	0.0166482	6.15	-0.75	0.320447	0.0653245	0.013937	1	6	-0.0400584	8	NA	NA	NA	NA	NA	NA	NA	NA	NA	HSP90AA1;CDC37;SHC1;PIK3R1;NRAS;PLCG1;CBL;HRAS
ANXA1	EGFR	R-HSA-5637815	Signaling by Ligand-Responsive EGFR Variants in Cancer	3.31717e-06	9.77785e-06	6.15	-0.75	0.320447	0.0653245	3.31717e-06	1	9	0.291556	12	NA	NA	NA	NA	NA	NA	NA	NA	NA	HSP90AA1;CDC37;SHC1;PIK3R1;NRAS;PLCG1;CBL;HRAS;RPS27A;UBC;UBA52;UBB
ANXA1	EGFR	R-HSA-5663202	Diseases of signal transduction by growth factor receptors and second messengers	1.0464e-16	6.55873e-15	6.15	-0.75	0.320447	0.0653245	1.0464e-16	1	84	0.170066	113	NA	NA	NA	NA	NA	NA	NA	NA	NA	PPP2R5A;MAP2K1;PDPK1;AGK;HSP90AA1;ITGA2B;CUL1;FGB;CDC37;VCL;FGA;SHC1;PIK3R1;NCOR2;GSK3A;MYO18A;MAPK3;PPP2R1A;SND1;CPSF6;CAMK2G;FN1;APBB1IP;PTPN11;CALM1;AKT3;AKT2;MAP2K2;FGG;KRAS;PDGFRA;FAM114A2;PPP2CA;ARAF;ERBB2;MTOR;TBL1X;AKAP9;IQGAP1;MPRIP;CAMK2D;SRC;KDR;NRAS;AGTRAP;VAV1;CUX1;PAPSS1;CSK;CTNNB1;SKP1;AKT1;VWF;FXR1;BRAF;CSNK1A1;PLCG1;MARK3;MAPK1;RAF1;PTPN12;PTEN;RAP1A;ITGB3;SMAD3;TGFB1;HGF;FGFR1OP…
ANXA1	EGFR	R-HSA-5673001	RAF/MAP kinase cascade	1.73413e-11	1.93315e-10	6.15	-0.75	0.320447	0.0653245	1.73413e-11	1	51	-0.0153011	68	NA	NA	NA	NA	NA	NA	NA	NA	NA	PPP2R5A;MAP2K1;RASGRP1;CUL3;ITGA2B;JAK1;FGB;DLG1;VCL;FGA;SHC1;MAPK3;PPP2R1A;PPP5C;CAMK2G;PTPRA;FN1;APBB1IP;ACTN2;CALM1;DLG2;MAP2K2;FGG;PPP2CA;ARAF;ERBB2;IQGAP1;CAMK2D;PTK2;SRC;NRAS;CSK;VWF;BRAF;MARK3;MAPK1;RAF1;RAP1A;ITGB3;SPTB;SPTBN1;PPP2CB;FYN;SPTA1;DLG3;ARRB2;RAP1B;CAMK2B;TLN1;PPP2R5E;PPP2R5D;CAMK2A;MET;FGFR4;NEFL;HRAS;YWHAB;RPS27A;ARRB1;SPTBN4;PPP2R5C;SPTBN2;NCAM1;UBC;UBA52;UBB;SPTAN1;PPP2R1B
ANXA1	EGFR	R-HSA-5683057	MAPK family signaling cascades	6.88976e-13	1.21744e-11	6.15	-0.75	0.320447	0.0653245	6.88976e-13	1	60	-0.0153011	80	NA	NA	NA	NA	NA	NA	NA	NA	NA	PPP2R5A;MAP2K1;RASGRP1;CUL3;JAK1;ITGA2B;FGB;DLG1;VCL;FGA;SHC1;XPO1;MAPK3;PPP2R1A;PPP5C;CAMK2G;PTPRA;FN1;APBB1IP;ACTN2;PTPN11;CALM1;DLG2;MAP2K2;FGG;PPP2CA;ARAF;ERBB2;IQGAP1;CAMK2D;PTK2;PAK3;SRC;NRAS;CDK1;CDC42;CSK;VWF;BRAF;MARK3;MAPK1;RAF1;RAP1A;ITGB3;SPTB;SPTBN1;PPP2CB;FYN;SPTA1;RAC1;DLG3;ARRB2;RAP1B;PAK2;GFRA1;CAMK2B;TLN1;PPP2R5E;PAK1;PPP2R5D;CAMK2A;MET;FGFR4;NEFL;HRAS;YWHAB;RPS27A;ARRB1;SPTBN4;…
ANXA1	EGFR	R-HSA-5684996	MAPK1/MAPK3 signaling	5.80608e-12	7.36176e-11	6.15	-0.75	0.320447	0.0653245	5.80608e-12	1	52	0.215364	70	NA	NA	NA	NA	NA	NA	NA	NA	NA	PPP2R5A;MAP2K1;RASGRP1;CUL3;JAK1;ITGA2B;FGB;DLG1;VCL;FGA;SHC1;MAPK3;PPP2R1A;PPP5C;CAMK2G;PTPRA;FN1;APBB1IP;ACTN2;PTPN11;CALM1;DLG2;MAP2K2;FGG;PPP2CA;ARAF;ERBB2;IQGAP1;CAMK2D;PTK2;SRC;NRAS;CDK1;CSK;VWF;BRAF;MARK3;MAPK1;RAF1;RAP1A;ITGB3;SPTB;SPTBN1;PPP2CB;FYN;SPTA1;DLG3;ARRB2;RAP1B;CAMK2B;TLN1;PPP2R5E;PPP2R5D;CAMK2A;MET;FGFR4;NEFL;HRAS;YWHAB;RPS27A;ARRB1;SPTBN4;PPP2R5C;SPTBN2;NCAM1;UBC;UBA52;UBB;SP…
ANXA1	EGFR	R-HSA-6785631	ERBB2 Regulates Cell Motility	0.0357972	0.0394684	6.15	-0.75	0.320447	0.0653245	0.0357972	1	3	0.373347	4	NA	NA	NA	NA	NA	NA	NA	NA	NA	MEMO1;DIAPH1;ERBB2;RHOA
ANXA1	EGFR	R-HSA-6811558	PI5P, PP2A and IER3 Regulate PI3K/AKT Signaling	1.59914e-08	9.69407e-08	6.15	-0.75	0.320447	0.0653245	1.59914e-08	1	29	0.0475574	39	NA	NA	NA	NA	NA	NA	NA	NA	NA	PPP2R5A;PIK3AP1;PIP4K2C;PIK3R1;IRAK1;MAPK3;PPP2R1A;PTPN11;KIT;PDGFRA;PPP2CA;ERBB2;SRC;VAV1;TRAF6;AKT1;MAPK1;PIP4K2A;IRAK4;HGF;PPP2CB;FYN;RAC1;RHOG;PIK3CD;PDGFRB;PPP2R5E;PPP2R5D;PIP4K2B;MET;FGFR4;PIP5K1A;PIK3CB;PIP5K1C;PIP5K1B;PPP2R5C;RAC2;LCK;PPP2R1B
ANXA1	EGFR	R-HSA-881907	Gastrin-CREB signalling pathway via PKC and MAPK	0.00869922	0.0108929	6.15	-0.75	0.320447	0.0653245	0.00869922	1	5	0.452625	7	NA	NA	NA	NA	NA	NA	NA	NA	NA	RPS6KA3;MAPK3;RPS6KA1;NRAS;MAPK1;RPS6KA2;HRAS
ANXA1	EGFR	R-HSA-8848021	Signaling by PTK6	3.5791e-07	1.468e-06	6.15	-0.75	0.320447	0.0653245	3.5791e-07	1	11	0.291556	15	NA	NA	NA	NA	NA	NA	NA	NA	NA	GPNMB;LRRK2;ERBB2;NRAS;AKT1;RASA1;RAC1;PXN;CBL;HRAS;RPS27A;UBC;UBA52;UBB;RHOA
ANXA1	EGFR	R-HSA-8856825	Cargo recognition for clathrin-mediated endocytosis	2.10819e-11	2.30375e-10	6.15	-0.75	0.320447	0.0653245	2.10819e-11	1	38	0.0997129	51	NA	NA	NA	NA	NA	NA	NA	NA	NA	SH3KBP1;LRP2;NECAP2;CLTC;EPS15;SH3GL2;CLTCL1;AP2A2;NECAP1;CD4;HGS;SH3GL1;AP2A1;VAMP2;VAMP3;NEDD8;AP2M1;ITSN2;STAM;APOB;STON2;IGF2R;REPS2;DAB2;EPS15L1;STAM2;M6PR;FCHO2;AP2B1;EPN1;TF;TFRC;REPS1;PICALM;VAMP7;ARRB2;ITSN1;CFTR;CBL;AP2S1;RPS27A;ARRB1;AAK1;TGOLN2;CLTB;SCARB2;UBC;UBA52;UBB;CLTA;VAMP8
ANXA1	EGFR	R-HSA-8856828	Clathrin-mediated endocytosis	1.23796e-16	6.63308e-15	6.15	-0.75	0.320447	0.0653245	2.42867e-16	0.509728	69	0.342282	92	1	1	0	AP2M1_156	0.0169489	AP2M1_156	0.0169489	NA	NA	HSPA8;ARPC3;SH3KBP1;ACTR2;ARPC5;LRP2;NECAP2;CLTC;EPS15;SNAP91;CTTN;SH3GL2;CLTCL1;AP2A2;COPS2;NECAP1;CD4;HIP1R;OCRL;DNM2;HGS;SH3GL1;AP2A1;COPS7B;DNM1;VAMP2;RAB5A;GAK;VAMP3;NEDD8;AP2M1;SNX18;ITSN2;BIN1;HIP1;STAM;APOB;STON2;IGF2R;ACTR3;COPS6;REPS2;DAB2;EPS15L1;STAM2;M6PR;FCHO2;AP2B1;SNX9;EPN1;TF;PACSIN2;TFRC;REPS1;PICALM;VAMP7;TRIP10;COPS3;ARPC1A;FNBP1L;ARRB2;GAPVD1;ITSN1;COPS4;DNM3;RAB5C;COPS8;GPS1…
ANXA1	EGFR	R-HSA-8857538	PTK6 promotes HIF1A stabilization	0.0266143	0.0300859	6.15	-0.75	0.320447	0.0653245	0.0266143	1	1	0.198518	2	NA	NA	NA	NA	NA	NA	NA	NA	NA	GPNMB;LRRK2
ANXA1	EGFR	R-HSA-8863795	Downregulation of ERBB2 signaling	3.31717e-06	9.77785e-06	6.15	-0.75	0.320447	0.0653245	3.31717e-06	1	9	0.291556	12	NA	NA	NA	NA	NA	NA	NA	NA	NA	HSP90AA1;CDC37;AKT3;AKT2;ERBB2;MATK;AKT1;USP8;RPS27A;UBC;UBA52;UBB
ANXA1	EGFR	R-HSA-8939211	ESR-mediated signaling	0.000525781	0.000858724	6.15	-0.75	0.320447	0.0653245	0.000525781	1	31	0.0925373	42	NA	NA	NA	NA	NA	NA	NA	NA	NA	PDPK1;H2AFV;HSP90AA1;PIK3R1;HSP90AB1;GNAI1;MAPK3;PPP5C;GNB3;GNB2;FKBP5;CALM1;AKT3;AKT2;H2AFJ;HIST2H2AA3;HIST2H2AC;GNB1;FKBP4;PTK2;SRC;HIST1H2AC;NRAS;PPID;GNG5;GNG12;AKT1;MAPK1;GNB4;STAG2;HDAC1;HIST3H2BB;HIST2H2BE;HIST1H2BO;HIST1H2BB;HIST1H2BH;HIST1H2BD;HRAS;PTGES3;GNG10;POLR2A;GNG2
ANXA1	EGFR	R-HSA-9006925	Intracellular signaling by second messengers	5.13234e-19	1.14709e-16	6.15	-0.75	0.320447	0.0653245	5.13234e-19	1	63	-0.0481161	85	NA	NA	NA	NA	NA	NA	NA	NA	NA	PPP2R5A;PDPK1;RHEB;PRKAR2A;ITPR2;PIK3AP1;LAMTOR4;PIP4K2C;PIK3R1;GSK3A;IRAK1;MAPK3;PPP2R1A;PRKCG;CAMK2G;PTPN11;PDE1C;PDE1B;CALM1;AKT3;AKT2;KIT;PDGFRA;PML;ITPR3;PPP2CA;PRKAR1B;RRAGA;ERBB2;MTOR;CAMK2D;SRC;PRKAR2B;ITPR1;VAV1;RRAGC;TRAF6;AKT1;RPTOR;PLCG1;MAPK1;PTEN;PIP4K2A;IRAK4;HGF;AKT1S1;PPP2CB;FYN;RAC1;LAMTOR2;RHOG;PIK3CD;PDE1A;PDGFRB;CAMK2B;PPP2R5E;PPP2R5D;PIP4K2B;CAMK2A;MET;FGFR4;PIP5K1A;LAMTOR3;…
ANXA1	EGFR	R-HSA-9006927	Signaling by Non-Receptor Tyrosine Kinases	3.5791e-07	1.468e-06	6.15	-0.75	0.320447	0.0653245	3.5791e-07	1	11	0.291556	15	NA	NA	NA	NA	NA	NA	NA	NA	NA	GPNMB;LRRK2;ERBB2;NRAS;AKT1;RASA1;RAC1;PXN;CBL;HRAS;RPS27A;UBC;UBA52;UBB;RHOA
ANXA1	EGFR	R-HSA-9006931	Signaling by Nuclear Receptors	2.71307e-06	8.2384e-06	6.15	-0.75	0.320447	0.0653245	2.71307e-06	1	51	0.00348607	68	NA	NA	NA	NA	NA	NA	NA	NA	NA	PDPK1;ALDH1A3;H2AFV;HSP90AA1;ALDH1A1;PIK3R1;CPT1A;NCOR2;PDHX;HSP90AB1;GNAI1;MAPK3;PPP5C;GNB3;GNB2;FKBP5;CALM1;PDHA1;AKT3;AKT2;ADH4;DLD;PDHA2;H2AFJ;HIST2H2AA3;HIST2H2AC;PCK1;PDHB;TBL1X;GNB1;FKBP4;PTK2;SRC;HIST1H2AC;NRAS;PPID;GNG5;UGT1A3;RDH11;DHRS4;GNG12;AKT1;ADH1C;FABP6;MAPK1;GNB4;DHRS3;STAG2;HDAC1;FABP5;HIST3H2BB;RXRA;HIST2H2BE;HIST1H2BO;HIST1H2BB;ADH1A;HIST1H2BH;HIST1H2BD;CRABP2;DLAT;HRAS;PTGES…
ANXA1	EGFR	R-HSA-9009391	Extra-nuclear estrogen signaling	0.02008	0.0232911	6.15	-0.75	0.320447	0.0653245	0.02008	1	16	0.176746	22	NA	NA	NA	NA	NA	NA	NA	NA	NA	PDPK1;HSP90AA1;PIK3R1;GNAI1;MAPK3;GNB3;GNB2;CALM1;AKT3;AKT2;GNB1;PTK2;SRC;NRAS;GNG5;GNG12;AKT1;MAPK1;GNB4;HRAS;GNG10;GNG2
ANXA1	EGFR	R-HSA-9012852	Signaling by NOTCH3	1.13833e-05	2.82679e-05	6.15	-0.75	0.320447	0.0653245	1.13833e-05	1	3	0.258867	4	NA	NA	NA	NA	NA	NA	NA	NA	NA	RPS27A;UBC;UBA52;UBB
ANXA1	EGFR	R-HSA-9013507	NOTCH3 Activation and Transmission of Signal to the Nucleus	1.13833e-05	2.82679e-05	6.15	-0.75	0.320447	0.0653245	1.13833e-05	1	3	0.258867	4	NA	NA	NA	NA	NA	NA	NA	NA	NA	RPS27A;UBC;UBA52;UBB
ANXA1	EGFR	R-HSA-9607240	FLT3 Signaling	1.18177e-12	1.8518e-11	6.15	-0.75	0.320447	0.0653245	1.18177e-12	1	55	-0.0153011	74	NA	NA	NA	NA	NA	NA	NA	NA	NA	PPP2R5A;MAP2K1;PDPK1;RASGRP1;CUL3;JAK1;ITGA2B;FGB;DLG1;VCL;FGA;SHC1;PIK3R1;MAPK3;PPP2R1A;PPP5C;CAMK2G;PTPRA;FN1;APBB1IP;ACTN2;PTPN11;CALM1;DLG2;AKT2;MAP2K2;FGG;PPP2CA;ARAF;ERBB2;IQGAP1;CAMK2D;PTK2;SRC;NRAS;CSK;VWF;BRAF;MARK3;MAPK1;RAF1;RAP1A;ITGB3;SPTB;SPTBN1;PPP2CB;FYN;SPTA1;DLG3;ARRB2;RAP1B;CAMK2B;TLN1;PPP2R5E;PPP2R5D;CAMK2A;MET;FGFR4;NEFL;HRAS;YWHAB;RPS27A;ARRB1;SPTBN4;PPP2R5C;SPTBN2;STAT5A;NC…
ANXA1	EGFR	R-HSA-9634638	Estrogen-dependent nuclear events downstream of ESR-membrane signaling	0.0378932	0.0415998	6.15	-0.75	0.320447	0.0653245	0.0378932	1	2	-0.15704	3	NA	NA	NA	NA	NA	NA	NA	NA	NA	AKT3;AKT2;AKT1
ANXA1	EGFR	R-HSA-9664565	Signaling by ERBB2 KD Mutants	0.0369323	0.0405986	6.15	-0.75	0.320447	0.0653245	0.0369323	1	6	0.252145	8	NA	NA	NA	NA	NA	NA	NA	NA	NA	HSP90AA1;CDC37;SHC1;PIK3R1;ERBB2;NRAS;PLCG1;HRAS
ANXA1	EGFR	R-HSA-9665348	Signaling by ERBB2 ECD mutants	0.0369323	0.0405986	6.15	-0.75	0.320447	0.0653245	0.0369323	1	6	0.252145	8	NA	NA	NA	NA	NA	NA	NA	NA	NA	HSP90AA1;CDC37;SHC1;PIK3R1;ERBB2;NRAS;PLCG1;HRAS
ANXA1	EGFR	R-HSA-9665686	Signaling by ERBB2 TMD/JMD mutants	0.0301259	0.0336059	6.15	-0.75	0.320447	0.0653245	0.0301259	1	5	0.252145	7	NA	NA	NA	NA	NA	NA	NA	NA	NA	HSP90AA1;CDC37;SHC1;ERBB2;NRAS;PLCG1;HRAS
ANXA1	FPR2	R-HSA-373076	Class A/1 (Rhodopsin-like receptors)	0.0122305	0.0148773	6.15	-0.265	0.0263658	0.0754788	0.0122305	1	1	0.0695781	2	NA	NA	NA	NA	NA	NA	NA	NA	NA	APP;SAA1
ANXA1	FPR2	R-HSA-375276	Peptide ligand-binding receptors	0.0122305	0.0148773	6.15	-0.265	0.0263658	0.0754788	0.0122305	1	1	0.0695781	2	NA	NA	NA	NA	NA	NA	NA	NA	NA	APP;SAA1
ANXA1	FPR2	R-HSA-416476	G alpha (q) signalling events	0.000872713	0.00135919	6.15	-0.265	0.0263658	0.0754788	0.000872713	1	23	0.218922	31	NA	NA	NA	NA	NA	NA	NA	NA	NA	RASGRP1;RPS6KA3;ITPR2;GNAQ;EGFR;MAPK3;GNA11;GNB3;GNB2;ITPR3;APP;GNB1;RPS6KA1;ITPR1;NRAS;GNG5;DAGLB;GNG12;GNA14;MAPK1;GNB4;SAA1;MGLL;BTK;DGKA;RPS6KA2;HRAS;PRKCA;PRKCD;GNG10;GNG2
ANXA1	FPR2	R-HSA-418594	G alpha (i) signalling events	1.7455e-11	1.93351e-10	6.15	-0.265	0.0263658	0.0754788	1.7455e-11	1	44	-0.0311685	59	NA	NA	NA	NA	NA	NA	NA	NA	NA	AGT;PRKAR2A;PSAP;ITPR2;KNG1;GNAI1;PPP2R1A;PRKCG;GNAI3;GNB3;CAMK2G;GNB2;PPP3CA;PDE1B;PDE1C;CALM1;CXCL16;PPP3CB;ITPR3;PPP2CA;PRKAR1B;APP;GNB1;CAMK2D;SRC;PRKAR2B;ITPR1;GNG5;CXCL6;GNG12;MAPK1;HEBP1;GNB4;CXCR2;CXCR1;GNAI2;SAA1;PPP2CB;C5;PF4;PDE1A;CAMK2B;PPP2R5D;PLA2G4A;CAMK2A;C3;PRKCA;PRKCD;PRKAR1A;GNG10;AKR1B10;PPBP;PPP2R1B;CCL20;PRKACA;PPP3R1;PRKACG;GNG2;PRKACB
ANXA1	FPR2	R-HSA-444473	Formyl peptide receptors bind formyl peptides and many other ligands	0.0122305	0.0148773	6.15	-0.265	0.0263658	0.0754788	0.0122305	1	1	0.0695781	2	NA	NA	NA	NA	NA	NA	NA	NA	NA	APP;SAA1
ANXA1	FPR2	R-HSA-500792	GPCR ligand binding	0.00393909	0.00533021	6.15	-0.265	0.0263658	0.0754788	0.00393909	1	8	0.32188	11	NA	NA	NA	NA	NA	NA	NA	NA	NA	GNB3;GNB2;APP;GNB1;GNG5;GNG12;GNB4;SAA1;C5;GNG10;GNG2
APOA1	LRP1	R-HSA-196854	Metabolism of vitamins and cofactors	0.0167651	0.0197426	21.5	0.265	0.250183	0.503051	0.0167651	1	8	-0.0451537	11	NA	NA	NA	NA	NA	NA	NA	NA	NA	LRP2;AGRN;HSPG2;SDC1;APOB;GPC1;CUBN;APOC3;APOE;APOA2;APOA4
APOA1	LRP1	R-HSA-2173782	Binding and Uptake of Ligands by Scavenger Receptors	0.153763	0.154929	21.5	0.265	0.250183	0.503051	0.153763	1	2	0.26826	3	NA	NA	NA	NA	NA	NA	NA	NA	NA	ALB;APOB;APOE
APOA1	LRP1	R-HSA-2187338	Visual phototransduction	0.0117584	0.0143609	21.5	0.265	0.250183	0.503051	0.0117584	1	7	-0.0451537	10	NA	NA	NA	NA	NA	NA	NA	NA	NA	LRP2;AGRN;HSPG2;SDC1;APOB;GPC1;APOC3;APOE;APOA2;APOA4
APOA1	LRP1	R-HSA-418594	G alpha (i) signalling events	0.0117584	0.0143609	21.5	0.265	0.250183	0.503051	0.0117584	1	7	-0.0451537	10	NA	NA	NA	NA	NA	NA	NA	NA	NA	LRP2;AGRN;HSPG2;SDC1;APOB;GPC1;APOC3;APOE;APOA2;APOA4
APOA1	LRP1	R-HSA-6806667	Metabolism of fat-soluble vitamins	0.0117584	0.0143609	21.5	0.265	0.250183	0.503051	0.0117584	1	7	-0.0451537	10	NA	NA	NA	NA	NA	NA	NA	NA	NA	LRP2;AGRN;HSPG2;SDC1;APOB;GPC1;APOC3;APOE;APOA2;APOA4
APOA1	LRP1	R-HSA-975634	Retinoid metabolism and transport	0.0117584	0.0143609	21.5	0.265	0.250183	0.503051	0.0117584	1	7	-0.0451537	10	NA	NA	NA	NA	NA	NA	NA	NA	NA	LRP2;AGRN;HSPG2;SDC1;APOB;GPC1;APOC3;APOE;APOA2;APOA4
APOA1	LRP2	R-HSA-196854	Metabolism of vitamins and cofactors	0.0195847	0.0227484	21.5	-0.505	-0.343451	0.83788	0.0195847	1	7	-0.0110014	10	NA	NA	NA	NA	NA	NA	NA	NA	NA	AGRN;HSPG2;SDC1;APOB;GPC1;CUBN;APOC3;APOE;APOA2;APOA4
APOA1	LRP2	R-HSA-2187338	Visual phototransduction	0.0129577	0.0156189	21.5	-0.505	-0.343451	0.83788	0.0129577	1	6	-0.0110014	9	NA	NA	NA	NA	NA	NA	NA	NA	NA	AGRN;HSPG2;SDC1;APOB;GPC1;APOC3;APOE;APOA2;APOA4
APOA1	LRP2	R-HSA-418594	G alpha (i) signalling events	0.0129577	0.0156189	21.5	-0.505	-0.343451	0.83788	0.0129577	1	6	-0.0110014	9	NA	NA	NA	NA	NA	NA	NA	NA	NA	AGRN;HSPG2;SDC1;APOB;GPC1;APOC3;APOE;APOA2;APOA4
APOA1	LRP2	R-HSA-6806667	Metabolism of fat-soluble vitamins	0.0129577	0.0156189	21.5	-0.505	-0.343451	0.83788	0.0129577	1	6	-0.0110014	9	NA	NA	NA	NA	NA	NA	NA	NA	NA	AGRN;HSPG2;SDC1;APOB;GPC1;APOC3;APOE;APOA2;APOA4
APOA1	LRP2	R-HSA-8856825	Cargo recognition for clathrin-mediated endocytosis	7.18981e-05	0.00014458	21.5	-0.505	-0.343451	0.83788	7.18981e-05	1	32	-0.0856069	43	NA	NA	NA	NA	NA	NA	NA	NA	NA	SH3KBP1;NECAP2;CLTC;EPS15;SH3GL2;CLTCL1;EGFR;AP2A2;NECAP1;CD4;SH3GL1;AP2A1;VAMP2;VAMP3;NEDD8;AP2M1;ITSN2;APOB;STON2;IGF2R;DAB2;EPS15L1;STAM2;M6PR;FCHO2;AP2B1;TF;TFRC;REPS1;PICALM;VAMP7;ARRB2;ITSN1;CFTR;CBL;AP2S1;ARRB1;AAK1;TGOLN2;CLTB;SCARB2;CLTA;VAMP8
APOA1	LRP2	R-HSA-8856828	Clathrin-mediated endocytosis	1.21259e-15	3.98833e-14	21.5	-0.505	-0.343451	0.83788	2.37889e-15	0.509728	68	0.0670702	91	1	1	0	AP2M1_156	0.0169489	AP2M1_156	0.0169489	NA	NA	HSPA8;ARPC3;SH3KBP1;ACTR2;NECAP2;CLTC;EPS15;SNAP91;CTTN;SH3GL2;CLTCL1;EGFR;AP2A2;COPS2;NECAP1;CD4;HIP1R;OCRL;DNM2;HGS;SH3GL1;AP2A1;COPS7B;DNM1;VAMP2;RAB5A;GAK;VAMP3;NEDD8;AP2M1;SNX18;ITSN2;BIN1;HIP1;STAM;APOB;STON2;IGF2R;ACTR3;COPS6;REPS2;DAB2;EPS15L1;STAM2;M6PR;FCHO2;AP2B1;SNX9;EPN1;TF;PACSIN2;TFRC;REPS1;PICALM;VAMP7;TRIP10;COPS3;ARPC1A;FNBP1L;ARRB2;GAPVD1;ITSN1;COPS4;DNM3;RAB5C;COPS8;GPS1;ARPC2…
APOA1	LRP2	R-HSA-975634	Retinoid metabolism and transport	0.0129577	0.0156189	21.5	-0.505	-0.343451	0.83788	0.0129577	1	6	-0.0110014	9	NA	NA	NA	NA	NA	NA	NA	NA	NA	AGRN;HSPG2;SDC1;APOB;GPC1;APOC3;APOE;APOA2;APOA4
APOC2	LRP1	R-HSA-196854	Metabolism of vitamins and cofactors	0.00757549	0.00956873	0.035	0.265	0.0802798	0.227309	0.00757549	1	8	-0.0451537	11	NA	NA	NA	NA	NA	NA	NA	NA	NA	LRP2;AGRN;HSPG2;SDC1;APOB;GPC1;CUBN;APOC3;APOE;APOA2;APOA4
APOC2	LRP1	R-HSA-2173782	Binding and Uptake of Ligands by Scavenger Receptors	0.0694795	0.072834	0.035	0.265	0.0802798	0.227309	0.0694795	1	2	0.26826	3	NA	NA	NA	NA	NA	NA	NA	NA	NA	ALB;APOB;APOE
APOC2	LRP1	R-HSA-2187338	Visual phototransduction	0.00531317	0.00696266	0.035	0.265	0.0802798	0.227309	0.00531317	1	7	-0.0451537	10	NA	NA	NA	NA	NA	NA	NA	NA	NA	LRP2;AGRN;HSPG2;SDC1;APOB;GPC1;APOC3;APOE;APOA2;APOA4
APOC2	LRP1	R-HSA-418594	G alpha (i) signalling events	0.00531317	0.00696266	0.035	0.265	0.0802798	0.227309	0.00531317	1	7	-0.0451537	10	NA	NA	NA	NA	NA	NA	NA	NA	NA	LRP2;AGRN;HSPG2;SDC1;APOB;GPC1;APOC3;APOE;APOA2;APOA4
APOC2	LRP1	R-HSA-6806667	Metabolism of fat-soluble vitamins	0.00531317	0.00696266	0.035	0.265	0.0802798	0.227309	0.00531317	1	7	-0.0451537	10	NA	NA	NA	NA	NA	NA	NA	NA	NA	LRP2;AGRN;HSPG2;SDC1;APOB;GPC1;APOC3;APOE;APOA2;APOA4
APOC2	LRP1	R-HSA-975634	Retinoid metabolism and transport	0.00531317	0.00696266	0.035	0.265	0.0802798	0.227309	0.00531317	1	7	-0.0451537	10	NA	NA	NA	NA	NA	NA	NA	NA	NA	LRP2;AGRN;HSPG2;SDC1;APOB;GPC1;APOC3;APOE;APOA2;APOA4
APOC2	LRP2	R-HSA-196854	Metabolism of vitamins and cofactors	0.00884959	0.0110603	0.035	-0.505	-0.126172	0.378606	0.00884959	1	7	-0.0110014	10	NA	NA	NA	NA	NA	NA	NA	NA	NA	AGRN;HSPG2;SDC1;APOB;GPC1;CUBN;APOC3;APOE;APOA2;APOA4
APOC2	LRP2	R-HSA-2187338	Visual phototransduction	0.0058551	0.00756835	0.035	-0.505	-0.126172	0.378606	0.0058551	1	6	-0.0110014	9	NA	NA	NA	NA	NA	NA	NA	NA	NA	AGRN;HSPG2;SDC1;APOB;GPC1;APOC3;APOE;APOA2;APOA4
APOC2	LRP2	R-HSA-418594	G alpha (i) signalling events	0.0058551	0.00756835	0.035	-0.505	-0.126172	0.378606	0.0058551	1	6	-0.0110014	9	NA	NA	NA	NA	NA	NA	NA	NA	NA	AGRN;HSPG2;SDC1;APOB;GPC1;APOC3;APOE;APOA2;APOA4
APOC2	LRP2	R-HSA-6806667	Metabolism of fat-soluble vitamins	0.0058551	0.00756835	0.035	-0.505	-0.126172	0.378606	0.0058551	1	6	-0.0110014	9	NA	NA	NA	NA	NA	NA	NA	NA	NA	AGRN;HSPG2;SDC1;APOB;GPC1;APOC3;APOE;APOA2;APOA4
APOC2	LRP2	R-HSA-8856825	Cargo recognition for clathrin-mediated endocytosis	3.2488e-05	7.09616e-05	0.035	-0.505	-0.126172	0.378606	3.2488e-05	1	32	-0.0856069	43	NA	NA	NA	NA	NA	NA	NA	NA	NA	SH3KBP1;NECAP2;CLTC;EPS15;SH3GL2;CLTCL1;EGFR;AP2A2;NECAP1;CD4;SH3GL1;AP2A1;VAMP2;VAMP3;NEDD8;AP2M1;ITSN2;APOB;STON2;IGF2R;DAB2;EPS15L1;STAM2;M6PR;FCHO2;AP2B1;TF;TFRC;REPS1;PICALM;VAMP7;ARRB2;ITSN1;CFTR;CBL;AP2S1;ARRB1;AAK1;TGOLN2;CLTB;SCARB2;CLTA;VAMP8
APOC2	LRP2	R-HSA-8856828	Clathrin-mediated endocytosis	5.47921e-16	1.91599e-14	0.035	-0.505	-0.126172	0.378606	1.07493e-15	0.509728	68	0.0670702	91	1	1	0	AP2M1_156	0.0169489	AP2M1_156	0.0169489	NA	NA	HSPA8;ARPC3;SH3KBP1;ACTR2;NECAP2;CLTC;EPS15;SNAP91;CTTN;SH3GL2;CLTCL1;EGFR;AP2A2;COPS2;NECAP1;CD4;HIP1R;OCRL;DNM2;HGS;SH3GL1;AP2A1;COPS7B;DNM1;VAMP2;RAB5A;GAK;VAMP3;NEDD8;AP2M1;SNX18;ITSN2;BIN1;HIP1;STAM;APOB;STON2;IGF2R;ACTR3;COPS6;REPS2;DAB2;EPS15L1;STAM2;M6PR;FCHO2;AP2B1;SNX9;EPN1;TF;PACSIN2;TFRC;REPS1;PICALM;VAMP7;TRIP10;COPS3;ARPC1A;FNBP1L;ARRB2;GAPVD1;ITSN1;COPS4;DNM3;RAB5C;COPS8;GPS1;ARPC2…
APOC2	LRP2	R-HSA-975634	Retinoid metabolism and transport	0.0058551	0.00756835	0.035	-0.505	-0.126172	0.378606	0.0058551	1	6	-0.0110014	9	NA	NA	NA	NA	NA	NA	NA	NA	NA	AGRN;HSPG2;SDC1;APOB;GPC1;APOC3;APOE;APOA2;APOA4
ARF1	INSR	R-HSA-1257604	PIP3 activates AKT signaling	3.72373e-15	1.14539e-13	4.2	1.32	0.0581359	0.0158536	3.72373e-15	1	47	0.0537361	63	NA	NA	NA	NA	NA	NA	NA	NA	NA	PPP2R5A;PDPK1;RHEB;PIK3AP1;LAMTOR4;PIP4K2C;PIK3R1;EGFR;GSK3A;IRAK1;MAPK3;PPP2R1A;PTPN11;AKT3;AKT2;KIT;PDGFRA;PML;PPP2CA;RRAGA;ERBB2;MTOR;SRC;VAV1;RRAGC;TRAF6;AKT1;RPTOR;MAPK1;PTEN;PIP4K2A;IRAK4;HGF;AKT1S1;PPP2CB;FYN;RAC1;LAMTOR2;RHOG;PIK3CD;PDGFRB;PPP2R5E;PPP2R5D;PIP4K2B;MET;FGFR4;PIP5K1A;LAMTOR3;PIK3CB;PIP5K1C;PIP5K1B;RPS27A;LAMTOR5;LAMTOR1;PPP2R5C;RAC2;UBB;UBA52;UBC;RRAGD;LCK;PPP2R1B;RRAGB
ARF1	INSR	R-HSA-199418	Negative regulation of the PI3K/AKT network	2.0929e-09	1.55193e-08	4.2	1.32	0.0581359	0.0158536	2.0929e-09	1	32	0.153324	43	NA	NA	NA	NA	NA	NA	NA	NA	NA	PPP2R5A;PIK3AP1;PIP4K2C;PIK3R1;EGFR;IRAK1;MAPK3;PPP2R1A;PTPN11;AKT3;AKT2;KIT;PDGFRA;PPP2CA;ERBB2;SRC;VAV1;TRAF6;AKT1;MAPK1;PTEN;PIP4K2A;IRAK4;HGF;PPP2CB;FYN;RAC1;RHOG;PIK3CD;PDGFRB;PPP2R5E;PPP2R5D;PIP4K2B;MET;FGFR4;PIP5K1A;PIK3CB;PIP5K1C;PIP5K1B;PPP2R5C;RAC2;LCK;PPP2R1B
ARF1	INSR	R-HSA-6811558	PI5P, PP2A and IER3 Regulate PI3K/AKT Signaling	5.15857e-09	3.54065e-08	4.2	1.32	0.0581359	0.0158536	5.15857e-09	1	30	-0.128622	40	NA	NA	NA	NA	NA	NA	NA	NA	NA	PPP2R5A;PIK3AP1;PIP4K2C;PIK3R1;EGFR;IRAK1;MAPK3;PPP2R1A;PTPN11;KIT;PDGFRA;PPP2CA;ERBB2;SRC;VAV1;TRAF6;AKT1;MAPK1;PIP4K2A;IRAK4;HGF;PPP2CB;FYN;RAC1;RHOG;PIK3CD;PDGFRB;PPP2R5E;PPP2R5D;PIP4K2B;MET;FGFR4;PIP5K1A;PIK3CB;PIP5K1C;PIP5K1B;PPP2R5C;RAC2;LCK;PPP2R1B
ARF1	INSR	R-HSA-74751	Insulin receptor signalling cascade	0.00608736	0.00781383	4.2	1.32	0.0581359	0.0158536	0.00608736	1	6	0.107525	9	NA	NA	NA	NA	NA	NA	NA	NA	NA	PDPK1;SHC1;MAPK3;PTPN11;AKT2;NRAS;MAPK1;FGFR4;HRAS
ARF1	INSR	R-HSA-74752	Signaling by Insulin receptor	0.00608736	0.00781383	4.2	1.32	0.0581359	0.0158536	0.00608736	1	6	0.107525	9	NA	NA	NA	NA	NA	NA	NA	NA	NA	PDPK1;SHC1;MAPK3;PTPN11;AKT2;NRAS;MAPK1;FGFR4;HRAS
ARF1	INSR	R-HSA-9006925	Intracellular signaling by second messengers	1.66029e-19	9.26666e-17	4.2	1.32	0.0581359	0.0158536	1.66029e-19	1	64	0.313892	86	NA	NA	NA	NA	NA	NA	NA	NA	NA	PPP2R5A;PDPK1;RHEB;PRKAR2A;ITPR2;PIK3AP1;LAMTOR4;PIP4K2C;PIK3R1;EGFR;GSK3A;IRAK1;MAPK3;PPP2R1A;PRKCG;CAMK2G;PTPN11;PDE1C;PDE1B;CALM1;AKT3;AKT2;KIT;PDGFRA;PML;ITPR3;PPP2CA;PRKAR1B;RRAGA;ERBB2;MTOR;CAMK2D;SRC;PRKAR2B;ITPR1;VAV1;RRAGC;TRAF6;AKT1;RPTOR;PLCG1;MAPK1;PTEN;PIP4K2A;IRAK4;HGF;AKT1S1;PPP2CB;FYN;RAC1;LAMTOR2;RHOG;PIK3CD;PDE1A;PDGFRB;CAMK2B;PPP2R5E;PPP2R5D;PIP4K2B;CAMK2A;MET;FGFR4;PIP5K1A;LAM…
ARPC5	LRP2	R-HSA-196854	Metabolism of vitamins and cofactors	0.0199106	0.0231107	0.8	-0.505	0.0345058	0.851819	0.0199106	1	7	-0.0110014	10	NA	NA	NA	NA	NA	NA	NA	NA	NA	AGRN;HSPG2;SDC1;APOB;GPC1;CUBN;APOC3;APOE;APOA2;APOA4
ARPC5	LRP2	R-HSA-2187338	Visual phototransduction	0.0131733	0.0158442	0.8	-0.505	0.0345058	0.851819	0.0131733	1	6	-0.0110014	9	NA	NA	NA	NA	NA	NA	NA	NA	NA	AGRN;HSPG2;SDC1;APOB;GPC1;APOC3;APOE;APOA2;APOA4
ARPC5	LRP2	R-HSA-418594	G alpha (i) signalling events	0.0131733	0.0158442	0.8	-0.505	0.0345058	0.851819	0.0131733	1	6	-0.0110014	9	NA	NA	NA	NA	NA	NA	NA	NA	NA	AGRN;HSPG2;SDC1;APOB;GPC1;APOC3;APOE;APOA2;APOA4
ARPC5	LRP2	R-HSA-6806667	Metabolism of fat-soluble vitamins	0.0131733	0.0158442	0.8	-0.505	0.0345058	0.851819	0.0131733	1	6	-0.0110014	9	NA	NA	NA	NA	NA	NA	NA	NA	NA	AGRN;HSPG2;SDC1;APOB;GPC1;APOC3;APOE;APOA2;APOA4
ARPC5	LRP2	R-HSA-8856825	Cargo recognition for clathrin-mediated endocytosis	7.30942e-05	0.00014663	0.8	-0.505	0.0345058	0.851819	7.30942e-05	1	32	-0.0856069	43	NA	NA	NA	NA	NA	NA	NA	NA	NA	SH3KBP1;NECAP2;CLTC;EPS15;SH3GL2;CLTCL1;EGFR;AP2A2;NECAP1;CD4;SH3GL1;AP2A1;VAMP2;VAMP3;NEDD8;AP2M1;ITSN2;APOB;STON2;IGF2R;DAB2;EPS15L1;STAM2;M6PR;FCHO2;AP2B1;TF;TFRC;REPS1;PICALM;VAMP7;ARRB2;ITSN1;CFTR;CBL;AP2S1;ARRB1;AAK1;TGOLN2;CLTB;SCARB2;CLTA;VAMP8
ARPC5	LRP2	R-HSA-8856828	Clathrin-mediated endocytosis	1.23276e-15	4.01493e-14	0.8	-0.505	0.0345058	0.851819	2.41846e-15	0.509728	68	0.0670702	91	1	1	0	AP2M1_156	0.0169489	AP2M1_156	0.0169489	NA	NA	HSPA8;ARPC3;SH3KBP1;ACTR2;NECAP2;CLTC;EPS15;SNAP91;CTTN;SH3GL2;CLTCL1;EGFR;AP2A2;COPS2;NECAP1;CD4;HIP1R;OCRL;DNM2;HGS;SH3GL1;AP2A1;COPS7B;DNM1;VAMP2;RAB5A;GAK;VAMP3;NEDD8;AP2M1;SNX18;ITSN2;BIN1;HIP1;STAM;APOB;STON2;IGF2R;ACTR3;COPS6;REPS2;DAB2;EPS15L1;STAM2;M6PR;FCHO2;AP2B1;SNX9;EPN1;TF;PACSIN2;TFRC;REPS1;PICALM;VAMP7;TRIP10;COPS3;ARPC1A;FNBP1L;ARRB2;GAPVD1;ITSN1;COPS4;DNM3;RAB5C;COPS8;GPS1;ARPC2…
ARPC5	LRP2	R-HSA-975634	Retinoid metabolism and transport	0.0131733	0.0158442	0.8	-0.505	0.0345058	0.851819	0.0131733	1	6	-0.0110014	9	NA	NA	NA	NA	NA	NA	NA	NA	NA	AGRN;HSPG2;SDC1;APOB;GPC1;APOC3;APOE;APOA2;APOA4
B2M	HLA-F	R-HSA-1236974	ER-Phagosome pathway	1.45534e-09	1.10129e-08	11.15	1.655	0.0365933	0.00039234	1.45534e-09	1	10	-0.377268	14	NA	NA	NA	NA	NA	NA	NA	NA	NA	TAP1;PDIA3;CD14;SNAP23;VAMP3;IKBKB;TAPBP;TAP2;BTK;RPS27A;UBB;UBA52;UBC;VAMP8
B2M	HLA-F	R-HSA-1236975	Antigen processing-Cross presentation	5.83989e-06	1.60199e-05	11.15	1.655	0.0365933	0.00039234	5.83989e-06	1	15	-0.135581	21	NA	NA	NA	NA	NA	NA	NA	NA	NA	HLA-E;TAP1;PDIA3;CD14;FCGR1A;SNAP23;LNPEP;VAMP3;IKBKB;HLA-G;HLA-B;TAPBP;HLA-C;TAP2;HLA-A;BTK;RPS27A;UBB;UBA52;UBC;VAMP8
B2M	HLA-F	R-HSA-1236977	Endosomal/Vacuolar pathway	0.000166336	0.000305337	11.15	1.655	0.0365933	0.00039234	0.000166336	1	4	0.0487423	6	NA	NA	NA	NA	NA	NA	NA	NA	NA	HLA-E;LNPEP;HLA-G;HLA-B;HLA-C;HLA-A
B2M	HLA-F	R-HSA-198933	Immunoregulatory interactions between a Lymphoid and a non-Lymphoid cell	9.20988e-06	2.36805e-05	11.15	1.655	0.0365933	0.00039234	9.20988e-06	1	6	-0.135378	8	NA	NA	NA	NA	NA	NA	NA	NA	NA	LILRA6;LILRB2;LILRB1;FCGR1A;LILRB4;LILRB5;FCGR3A;CD8A
B2M	HLA-F	R-HSA-877300	Interferon gamma signaling	0.000128502	0.000244353	11.15	1.655	0.0365933	0.00039234	0.000128502	1	9	0.161006	13	NA	NA	NA	NA	NA	NA	NA	NA	NA	IRF3;JAK1;HLA-DRB5;CAMK2G;PTPN11;HLA-DQB1;FCGR1A;HLA-DQA2;HLA-DPA1;HLA-DRA;HLA-DPB1;HLA-DQA1;HLA-DRB1
B2M	HLA-F	R-HSA-909733	Interferon alpha/beta signaling	0.000338227	0.000574726	11.15	1.655	0.0365933	0.00039234	0.000338227	1	3	-0.00636677	4	NA	NA	NA	NA	NA	NA	NA	NA	NA	IRF3;JAK1;STAT2;PTPN11
B2M	HLA-F	R-HSA-913531	Interferon Signaling	7.46433e-13	1.28479e-11	11.15	1.655	0.0365933	0.00039234	7.46433e-13	1	27	0.203215	37	NA	NA	NA	NA	NA	NA	NA	NA	NA	IRF3;JAK1;SEC13;MAPK3;HLA-DRB5;CAMK2G;STAT2;PTPN11;HLA-DQB1;FCGR1A;KPNA3;HLA-DQA2;PML;PIN1;SP100;HLA-DPA1;PLCG1;HLA-DRA;KPNA4;HLA-DPB1;EIF4E;DDX58;HLA-DQA1;SUMO1;HLA-DRB1;STAT1;ISG15;KPNA1;RPS27A;KPNA5;PRKCD;UBB;UBA52;UBC;KPNA2;KPNB1;RANBP2
B2M	HLA-F	R-HSA-983170	Antigen Presentation: Folding, assembly and peptide loading of class I MHC	5.83989e-06	1.60199e-05	11.15	1.655	0.0365933	0.00039234	5.83989e-06	1	15	-0.135581	21	NA	NA	NA	NA	NA	NA	NA	NA	NA	HLA-E;TAP1;PDIA3;SEC13;SEC31A;SAR1B;CANX;HLA-G;HLA-B;HSPA5;TAPBP;HLA-C;TAP2;SEC24D;HLA-A;ERAP1;SEC24A;SEC23A;ERAP2;SEC24C;SEC24B
B2M	LILRB1	R-HSA-198933	Immunoregulatory interactions between a Lymphoid and a non-Lymphoid cell	0.015122	0.017954	11.15	0.048	-0.0878706	0.0293675	0.015122	1	3	-0.310292	4	0	0	0	NA	NA	NA	NA	NA	NA	HLA-E;FCGR1A;HLA-G;FCGR3A
B2M	LILRB2	R-HSA-198933	Immunoregulatory interactions between a Lymphoid and a non-Lymphoid cell	0.0210164	0.0242587	11.15	-0.026	0.015179	0.0408148	0.0210164	1	3	0.06057	4	0	0	0	NA	NA	NA	NA	NA	NA	HLA-E;FCGR1A;HLA-G;FCGR3A
B2M	TFRC	R-HSA-199992	trans-Golgi Network Vesicle Budding	4.14775e-09	2.91307e-08	11.15	2.67	0.130738	0.00683512	4.14775e-09	1	36	0.0519152	49	NA	NA	NA	NA	NA	NA	NA	NA	NA	HSPA8;CPD;CLTC;CLINT1;AP1S1;SH3GL2;GBF1;NECAP1;HIP1R;OCRL;DNM2;SNX2;AP1B1;VAMP2;GAK;FTL;ARF1;APP;TXNDC5;AP1G1;IGF2R;AP3S1;M6PR;YIPF6;SNX9;AP1S2;SORT1;SNAPIN;BLOC1S1;PICALM;VAMP7;GNS;TPD52;TBC1D8B;AP1M1;SNX5;RAB5C;TPD52L1;CTSZ;PIK3C2A;FTH1;ARRB1;TGOLN2;CLTB;DNASE2;AP1M2;CLTA;AP3B1;VAMP8
B2M	TFRC	R-HSA-432722	Golgi Associated Vesicle Biogenesis	2.89926e-07	1.23796e-06	11.15	2.67	0.130738	0.00683512	2.89926e-07	1	30	0.316105	40	NA	NA	NA	NA	NA	NA	NA	NA	NA	HSPA8;CPD;CLINT1;AP1S1;SH3GL2;NECAP1;HIP1R;OCRL;DNM2;SNX2;AP1B1;VAMP2;GAK;FTL;ARF1;TXNDC5;AP1G1;IGF2R;AP3S1;YIPF6;SNX9;AP1S2;SORT1;SNAPIN;BLOC1S1;PICALM;VAMP7;TPD52;TBC1D8B;AP1M1;SNX5;RAB5C;TPD52L1;PIK3C2A;FTH1;ARRB1;TGOLN2;AP1M2;AP3B1;VAMP8
B2M	TFRC	R-HSA-8856825	Cargo recognition for clathrin-mediated endocytosis	5.86518e-07	2.2473e-06	11.15	2.67	0.130738	0.00683512	5.86518e-07	1	32	0.0923703	43	NA	NA	NA	NA	NA	NA	NA	NA	NA	SH3KBP1;LRP2;NECAP2;CLTC;EPS15;SH3GL2;CLTCL1;EGFR;AP2A2;NECAP1;CD4;SH3GL1;AP2A1;VAMP2;VAMP3;NEDD8;AP2M1;ITSN2;APOB;STON2;IGF2R;DAB2;EPS15L1;STAM2;M6PR;FCHO2;AP2B1;TF;REPS1;PICALM;VAMP7;ARRB2;ITSN1;CFTR;CBL;AP2S1;ARRB1;AAK1;TGOLN2;CLTB;SCARB2;CLTA;VAMP8
B2M	TFRC	R-HSA-8856828	Clathrin-mediated endocytosis	1.29532e-17	1.30396e-15	11.15	2.67	0.130738	0.00683512	2.5412e-17	0.509728	69	0.2463	92	1	1	0	AP2M1_156	0.0169489	AP2M1_156	0.0169489	NA	NA	HSPA8;ARPC3;SH3KBP1;ACTR2;ARPC5;LRP2;NECAP2;CLTC;EPS15;SNAP91;CTTN;SH3GL2;CLTCL1;EGFR;AP2A2;COPS2;NECAP1;CD4;HIP1R;OCRL;DNM2;HGS;SH3GL1;AP2A1;COPS7B;DNM1;VAMP2;RAB5A;GAK;VAMP3;NEDD8;AP2M1;SNX18;ITSN2;BIN1;HIP1;STAM;APOB;STON2;IGF2R;ACTR3;COPS6;REPS2;DAB2;EPS15L1;STAM2;M6PR;FCHO2;AP2B1;SNX9;EPN1;TF;PACSIN2;REPS1;PICALM;VAMP7;TRIP10;COPS3;ARPC1A;FNBP1L;ARRB2;GAPVD1;ITSN1;COPS4;DNM3;RAB5C;COPS8;GPS1…
B2M	TFRC	R-HSA-917937	Iron uptake and transport	0.00142295	0.00215258	11.15	2.67	0.130738	0.00683512	0.00142295	1	6	-0.409456	8	NA	NA	NA	NA	NA	NA	NA	NA	NA	CUL1;ACO1;FTL;NEDD8;CP;TF;LCN2;FTH1
BGN	TLR2	R-HSA-1236974	ER-Phagosome pathway	1.84422e-07	8.32407e-07	39.3	-0.117	-0.404822	0.0761548	1.84422e-07	1	9	0.0307066	13	NA	NA	NA	NA	NA	NA	NA	NA	NA	CD36;TAP1;CD14;SNAP23;VAMP3;IKBKB;TAP2;BTK;RPS27A;UBB;UBA52;UBC;VAMP8
BGN	TLR2	R-HSA-1236975	Antigen processing-Cross presentation	2.55751e-06	7.82324e-06	39.3	-0.117	-0.404822	0.0761548	2.55751e-06	1	16	0.0488676	22	NA	NA	NA	NA	NA	NA	NA	NA	NA	CD36;HLA-E;TAP1;CD14;FCGR1A;SNAP23;LNPEP;VAMP3;IKBKB;HLA-G;HLA-B;HLA-C;TAP2;HLA-A;BTK;B2M;RPS27A;HLA-F;UBB;UBA52;UBC;VAMP8
BGN	TLR2	R-HSA-166016	Toll Like Receptor 4 (TLR4) Cascade	7.02633e-05	0.000141549	39.3	-0.117	-0.404822	0.0761548	7.02633e-05	1	33	-0.0520828	44	NA	NA	NA	NA	NA	NA	NA	NA	NA	MAP2K1;IRF3;CD36;RPS6KA3;CUL1;RIPK1;IRAK1;CD14;RIPK2;MAPK3;PPP2R1A;PLCG2;NFKB2;MAPKAPK3;MAPK14;RELA;UBE2D1;PPP2CA;IKBKB;TAB1;RPS6KA1;MAP2K3;MAPK10;TRAF6;MAPK8;MAPKAPK2;TBK1;MAPK1;MAP2K4;IRAK4;PPP2CB;BTK;MAPK9;UBE2D3;UBE2D2;RPS6KA2;NFKB1;CASP8;RPS27A;UBB;UBC;UBA52;MAP2K6;IKBKG
BGN	TLR2	R-HSA-166058	MyD88:MAL(TIRAP) cascade initiated on plasma membrane	0.000283301	0.000492353	39.3	-0.117	-0.404822	0.0761548	0.000283301	1	24	-0.19165	33	NA	NA	NA	NA	NA	NA	NA	NA	NA	MAP2K1;CD36;RPS6KA3;CUL1;IRAK1;CD14;RIPK2;MAPK3;NFKB2;MAPKAPK3;MAPK14;RELA;IKBKB;TAB1;RPS6KA1;MAP2K3;MAPK10;TRAF6;MAPK8;MAPKAPK2;MAPK1;MAP2K4;IRAK4;BTK;MAPK9;RPS6KA2;NFKB1;RPS27A;UBB;UBC;UBA52;MAP2K6;IKBKG
BGN	TLR2	R-HSA-168179	Toll Like Receptor TLR1:TLR2 Cascade	0.000283301	0.000492353	39.3	-0.117	-0.404822	0.0761548	0.000283301	1	24	-0.19165	33	NA	NA	NA	NA	NA	NA	NA	NA	NA	MAP2K1;CD36;RPS6KA3;CUL1;IRAK1;CD14;RIPK2;MAPK3;NFKB2;MAPKAPK3;MAPK14;RELA;IKBKB;TAB1;RPS6KA1;MAP2K3;MAPK10;TRAF6;MAPK8;MAPKAPK2;MAPK1;MAP2K4;IRAK4;BTK;MAPK9;RPS6KA2;NFKB1;RPS27A;UBB;UBC;UBA52;MAP2K6;IKBKG
BGN	TLR2	R-HSA-168188	Toll Like Receptor TLR6:TLR2 Cascade	0.000283301	0.000492353	39.3	-0.117	-0.404822	0.0761548	0.000283301	1	24	-0.19165	33	NA	NA	NA	NA	NA	NA	NA	NA	NA	MAP2K1;CD36;RPS6KA3;CUL1;IRAK1;CD14;RIPK2;MAPK3;NFKB2;MAPKAPK3;MAPK14;RELA;IKBKB;TAB1;RPS6KA1;MAP2K3;MAPK10;TRAF6;MAPK8;MAPKAPK2;MAPK1;MAP2K4;IRAK4;BTK;MAPK9;RPS6KA2;NFKB1;RPS27A;UBB;UBC;UBA52;MAP2K6;IKBKG
BGN	TLR2	R-HSA-168898	Toll-like Receptor Cascades	2.98973e-05	6.59049e-05	39.3	-0.117	-0.404822	0.0761548	2.98973e-05	1	34	-0.0520828	46	NA	NA	NA	NA	NA	NA	NA	NA	NA	MAP2K1;IRF3;CD36;RPS6KA3;CUL1;RIPK1;IRAK1;CD14;RIPK2;MAPK3;PPP2R1A;PLCG2;NFKB2;MAPKAPK3;MAPK14;RELA;UBE2D1;PPP2CA;IKBKB;TAB1;RPS6KA1;MAP2K3;MAPK10;TRAF6;MAPK8;MAPKAPK2;TBK1;MAPK1;MAP2K4;IRAK4;PPP2CB;BTK;TLR3;MAPK9;UBE2D3;UBE2D2;RPS6KA2;NFKB1;CASP8;RPS27A;UBB;UBC;UBA52;MAP2K6;IKBKG;TLR8
BGN	TLR2	R-HSA-181438	Toll Like Receptor 2 (TLR2) Cascade	0.000283301	0.000492353	39.3	-0.117	-0.404822	0.0761548	0.000283301	1	24	-0.19165	33	NA	NA	NA	NA	NA	NA	NA	NA	NA	MAP2K1;CD36;RPS6KA3;CUL1;IRAK1;CD14;RIPK2;MAPK3;NFKB2;MAPKAPK3;MAPK14;RELA;IKBKB;TAB1;RPS6KA1;MAP2K3;MAPK10;TRAF6;MAPK8;MAPKAPK2;MAPK1;MAP2K4;IRAK4;BTK;MAPK9;RPS6KA2;NFKB1;RPS27A;UBB;UBC;UBA52;MAP2K6;IKBKG
BGN	TLR2	R-HSA-5260271	Diseases of Immune System	0.00337884	0.00465361	39.3	-0.117	-0.404822	0.0761548	0.00337884	1	6	0.0907535	9	NA	NA	NA	NA	NA	NA	NA	NA	NA	CD36;CD14;NFKB2;RELA;IKBKB;IRAK4;BTK;NFKB1;IKBKG
BGN	TLR2	R-HSA-5602358	Diseases associated with the TLR signaling cascade	0.00337884	0.00465361	39.3	-0.117	-0.404822	0.0761548	0.00337884	1	6	0.0907535	9	NA	NA	NA	NA	NA	NA	NA	NA	NA	CD36;CD14;NFKB2;RELA;IKBKB;IRAK4;BTK;NFKB1;IKBKG
BGN	TLR2	R-HSA-5602498	MyD88 deficiency (TLR2/4)	0.0609931	0.0641809	39.3	-0.117	-0.404822	0.0761548	0.0609931	1	2	0.161591	3	NA	NA	NA	NA	NA	NA	NA	NA	NA	CD36;CD14;BTK
BGN	TLR2	R-HSA-5603041	IRAK4 deficiency (TLR2/4)	0.0096291	0.0119358	39.3	-0.117	-0.404822	0.0761548	0.0096291	1	3	0.0907535	4	NA	NA	NA	NA	NA	NA	NA	NA	NA	CD36;CD14;IRAK4;BTK
BGN	TLR2	R-HSA-5686938	Regulation of TLR by endogenous ligand	0.064886	0.0680831	39.3	-0.117	-0.404822	0.0761548	0.064886	1	1	-0.140507	2	NA	NA	NA	NA	NA	NA	NA	NA	NA	CD36;CD14
C1QA	CR1	R-HSA-166658	Complement cascade	9.52715e-08	4.6543e-07	1.185	-0.2045	0.107427	0.00615384	9.52715e-08	1	12	0.164603	17	NA	NA	NA	NA	NA	NA	NA	NA	NA	CFB;C1R;C1S;C9;C8G;C1QC;C1QB;C5;C7;C4B;C2;C3;C4A;C8A;CFI;C8B;C6
C1QA	CR1	R-HSA-977606	Regulation of Complement cascade	1.8688e-07	8.40076e-07	1.185	-0.2045	0.107427	0.00615384	1.8688e-07	1	11	-0.037054	15	NA	NA	NA	NA	NA	NA	NA	NA	NA	CFB;C1R;C1S;C9;C8G;C5;C7;C4B;C2;C3;C4A;C8A;CFI;C8B;C6
C1QA	CSPG4	R-HSA-1630316	Glycosaminoglycan metabolism	0.069631	0.0729698	1.185	0.33	0.18015	0.165198	0.069631	1	21	0.216908	28	NA	NA	NA	NA	NA	NA	NA	NA	NA	HEXB;HS2ST1;ACAN;FMOD;GPC6;PAPSS2;B4GALT1;OGN;HEXA;AGRN;LUM;HSPG2;SDC1;VCAN;GLB1;SLC35B2;GPC1;GUSB;PAPSS1;PRELP;DCN;BGN;OMD;CHST14;GNS;KERA;B4GALT7;CHST3
C1QA	CSPG4	R-HSA-1638091	Heparan sulfate/heparin (HS-GAG) metabolism	0.076932	0.0803169	1.185	0.33	0.18015	0.165198	0.076932	1	8	0.114915	11	NA	NA	NA	NA	NA	NA	NA	NA	NA	GPC6;AGRN;HSPG2;SDC1;VCAN;GLB1;GPC1;GUSB;DCN;BGN;B4GALT7
C1QA	CSPG4	R-HSA-1793185	Chondroitin sulfate/dermatan sulfate metabolism	0.0799101	0.0831385	1.185	0.33	0.18015	0.165198	0.0799101	1	6	-0.187572	8	NA	NA	NA	NA	NA	NA	NA	NA	NA	GPC6;AGRN;HSPG2;SDC1;VCAN;GPC1;DCN;BGN
C1QA	CSPG4	R-HSA-1971475	A tetrasaccharide linker sequence is required for GAG synthesis	0.0799101	0.0831385	1.185	0.33	0.18015	0.165198	0.0799101	1	6	-0.187572	8	NA	NA	NA	NA	NA	NA	NA	NA	NA	GPC6;AGRN;HSPG2;SDC1;VCAN;GPC1;DCN;BGN
C1QA	CSPG4	R-HSA-2022870	Chondroitin sulfate biosynthesis	0.0266353	0.0300859	1.185	0.33	0.18015	0.165198	0.0266353	1	2	0.216908	3	NA	NA	NA	NA	NA	NA	NA	NA	NA	VCAN;DCN;BGN
C1QA	CSPG4	R-HSA-2022923	Dermatan sulfate biosynthesis	0.0266353	0.0300859	1.185	0.33	0.18015	0.165198	0.0266353	1	2	0.216908	3	NA	NA	NA	NA	NA	NA	NA	NA	NA	VCAN;DCN;BGN
C1QA	CSPG4	R-HSA-3560782	Diseases associated with glycosaminoglycan metabolism	0.0799101	0.0831385	1.185	0.33	0.18015	0.165198	0.0799101	1	6	-0.187572	8	NA	NA	NA	NA	NA	NA	NA	NA	NA	GPC6;AGRN;HSPG2;SDC1;VCAN;GPC1;DCN;BGN
C1QA	CSPG4	R-HSA-3560783	Defective B4GALT7 causes EDS, progeroid type	0.0799101	0.0831385	1.185	0.33	0.18015	0.165198	0.0799101	1	6	-0.187572	8	NA	NA	NA	NA	NA	NA	NA	NA	NA	GPC6;AGRN;HSPG2;SDC1;VCAN;GPC1;DCN;BGN
C1QA	CSPG4	R-HSA-3560801	Defective B3GAT3 causes JDSSDHD	0.0799101	0.0831385	1.185	0.33	0.18015	0.165198	0.0799101	1	6	-0.187572	8	NA	NA	NA	NA	NA	NA	NA	NA	NA	GPC6;AGRN;HSPG2;SDC1;VCAN;GPC1;DCN;BGN
C1QA	CSPG4	R-HSA-3595172	Defective CHST3 causes SEDCJD	0.0266353	0.0300859	1.185	0.33	0.18015	0.165198	0.0266353	1	2	0.216908	3	NA	NA	NA	NA	NA	NA	NA	NA	NA	VCAN;DCN;BGN
C1QA	CSPG4	R-HSA-3595174	Defective CHST14 causes EDS, musculocontractural type	0.0266353	0.0300859	1.185	0.33	0.18015	0.165198	0.0266353	1	2	0.216908	3	NA	NA	NA	NA	NA	NA	NA	NA	NA	VCAN;DCN;BGN
C1QA	CSPG4	R-HSA-3781865	Diseases of glycosylation	0.0411769	0.0449228	1.185	0.33	0.18015	0.165198	0.0411769	1	20	0.137376	27	NA	NA	NA	NA	NA	NA	NA	NA	NA	ACAN;LFNG;FMOD;GPC6;PGM1;B4GALT1;OGN;HEXA;AGRN;MGAT2;LUM;NEU1;HSPG2;SDC1;VCAN;GLB1;GPC1;PRELP;DCN;GNE;BGN;GALT;GALE;OMD;KERA;B4GALT7;CTSA
C1QA	CSPG4	R-HSA-5668914	Diseases of metabolism	0.0365357	0.0402426	1.185	0.33	0.18015	0.165198	0.0365357	1	34	0.137376	46	NA	NA	NA	NA	NA	NA	NA	NA	NA	HEXB;CYP17A1;ACAN;LFNG;FMOD;ACACA;GPC6;PAPSS2;PGM1;PCCB;GYS1;B4GALT1;OGN;HEXA;AGRN;MGAT2;GYG1;LUM;GYS2;NEU1;HLCS;HSPG2;MCCC1;SDC1;VCAN;GLB1;MCCC2;GPC1;GUSB;RPIA;PRELP;PC;DCN;GNE;BGN;GALT;GALE;OMD;GNS;KERA;PCCA;B4GALT7;UGT1A4;CTSA;UGT1A1;BTD
C1QA	CSPG4	R-HSA-71387	Metabolism of carbohydrates	1.25297e-12	1.95416e-11	1.185	0.33	0.18015	0.165198	1.25297e-12	1	84	-0.365661	112	NA	NA	NA	NA	NA	NA	NA	NA	NA	HEXB;HS2ST1;ACAN;PFKM;FMOD;GPC6;PAPSS2;PGAM2;PGM1;ALDH1A1;ALDOB;TKT;GYS1;PCK2;UGP2;B4GALT1;OGN;MDH2;HEXA;ALDOA;AGRN;PGM2;PGM2L1;PFKFB4;ENO1;PPP2R1A;PFKFB1;SLC25A12;GYG1;PRPS1L1;SLC25A11;PGAM1;PRPS2;AKR1B1;SLC2A1;LUM;GYS2;CRYL1;KHK;TALDO1;PCK1;XYLB;PPP2CA;HSPG2;GOT1;HK3;SDC1;PFKFB3;VCAN;GLB1;PFKFB2;SLC35B2;GPC1;GUSB;RPIA;PAPSS1;PFKP;G6PD;RPE;PRELP;MDH1;PC;DCN;BGN;GALT;PYGB;SORD;PYGM;ADPGK;GALE;OMD…
C1QB	LRP1	R-HSA-196854	Metabolism of vitamins and cofactors	0.00427393	0.00573888	3.15	0.265	0.197078	0.128243	0.00427393	1	8	-0.0451537	11	NA	NA	NA	NA	NA	NA	NA	NA	NA	LRP2;AGRN;HSPG2;SDC1;APOB;GPC1;CUBN;APOC3;APOE;APOA2;APOA4
C1QB	LRP1	R-HSA-2173782	Binding and Uptake of Ligands by Scavenger Receptors	0.0391989	0.0429198	3.15	0.265	0.197078	0.128243	0.0391989	1	2	0.26826	3	NA	NA	NA	NA	NA	NA	NA	NA	NA	ALB;APOB;APOE
C1QB	LRP1	R-HSA-2187338	Visual phototransduction	0.00299758	0.00419238	3.15	0.265	0.197078	0.128243	0.00299758	1	7	-0.0451537	10	NA	NA	NA	NA	NA	NA	NA	NA	NA	LRP2;AGRN;HSPG2;SDC1;APOB;GPC1;APOC3;APOE;APOA2;APOA4
C1QB	LRP1	R-HSA-418594	G alpha (i) signalling events	0.00299758	0.00419238	3.15	0.265	0.197078	0.128243	0.00299758	1	7	-0.0451537	10	NA	NA	NA	NA	NA	NA	NA	NA	NA	LRP2;AGRN;HSPG2;SDC1;APOB;GPC1;APOC3;APOE;APOA2;APOA4
C1QB	LRP1	R-HSA-6806667	Metabolism of fat-soluble vitamins	0.00299758	0.00419238	3.15	0.265	0.197078	0.128243	0.00299758	1	7	-0.0451537	10	NA	NA	NA	NA	NA	NA	NA	NA	NA	LRP2;AGRN;HSPG2;SDC1;APOB;GPC1;APOC3;APOE;APOA2;APOA4
C1QB	LRP1	R-HSA-975634	Retinoid metabolism and transport	0.00299758	0.00419238	3.15	0.265	0.197078	0.128243	0.00299758	1	7	-0.0451537	10	NA	NA	NA	NA	NA	NA	NA	NA	NA	LRP2;AGRN;HSPG2;SDC1;APOB;GPC1;APOC3;APOE;APOA2;APOA4
CALR	HLA-F	R-HSA-1236974	ER-Phagosome pathway	2.52855e-09	1.83744e-08	14.25	1.655	0.0125457	0.000681662	2.52855e-09	1	10	-0.377268	14	NA	NA	NA	NA	NA	NA	NA	NA	NA	TAP1;PDIA3;CD14;SNAP23;VAMP3;IKBKB;TAPBP;TAP2;BTK;RPS27A;UBB;UBA52;UBC;VAMP8
CALR	HLA-F	R-HSA-1236975	Antigen processing-Cross presentation	1.01464e-05	2.56517e-05	14.25	1.655	0.0125457	0.000681662	1.01464e-05	1	15	-0.135581	21	NA	NA	NA	NA	NA	NA	NA	NA	NA	HLA-E;TAP1;PDIA3;CD14;FCGR1A;SNAP23;LNPEP;VAMP3;IKBKB;HLA-G;HLA-B;TAPBP;HLA-C;TAP2;HLA-A;BTK;RPS27A;UBB;UBA52;UBC;VAMP8
CALR	HLA-F	R-HSA-1236977	Endosomal/Vacuolar pathway	0.000288997	0.000500286	14.25	1.655	0.0125457	0.000681662	0.000288997	1	4	0.0487423	6	NA	NA	NA	NA	NA	NA	NA	NA	NA	HLA-E;LNPEP;HLA-G;HLA-B;HLA-C;HLA-A
CALR	HLA-F	R-HSA-198933	Immunoregulatory interactions between a Lymphoid and a non-Lymphoid cell	1.60015e-05	3.78611e-05	14.25	1.655	0.0125457	0.000681662	1.60015e-05	1	6	-0.135378	8	NA	NA	NA	NA	NA	NA	NA	NA	NA	LILRA6;LILRB2;LILRB1;FCGR1A;LILRB4;LILRB5;FCGR3A;CD8A
CALR	HLA-F	R-HSA-877300	Interferon gamma signaling	0.000223264	0.000397684	14.25	1.655	0.0125457	0.000681662	0.000223264	1	9	0.161006	13	NA	NA	NA	NA	NA	NA	NA	NA	NA	IRF3;JAK1;HLA-DRB5;CAMK2G;PTPN11;HLA-DQB1;FCGR1A;HLA-DQA2;HLA-DPA1;HLA-DRA;HLA-DPB1;HLA-DQA1;HLA-DRB1
CALR	HLA-F	R-HSA-909733	Interferon alpha/beta signaling	0.000587644	0.000950416	14.25	1.655	0.0125457	0.000681662	0.000587644	1	3	-0.00636677	4	NA	NA	NA	NA	NA	NA	NA	NA	NA	IRF3;JAK1;STAT2;PTPN11
CALR	HLA-F	R-HSA-913531	Interferon Signaling	1.29687e-12	2.01319e-11	14.25	1.655	0.0125457	0.000681662	1.29687e-12	1	27	0.203215	37	NA	NA	NA	NA	NA	NA	NA	NA	NA	IRF3;JAK1;SEC13;MAPK3;HLA-DRB5;CAMK2G;STAT2;PTPN11;HLA-DQB1;FCGR1A;KPNA3;HLA-DQA2;PML;PIN1;SP100;HLA-DPA1;PLCG1;HLA-DRA;KPNA4;HLA-DPB1;EIF4E;DDX58;HLA-DQA1;SUMO1;HLA-DRB1;STAT1;ISG15;KPNA1;RPS27A;KPNA5;PRKCD;UBB;UBA52;UBC;KPNA2;KPNB1;RANBP2
CALR	HLA-F	R-HSA-983170	Antigen Presentation: Folding, assembly and peptide loading of class I MHC	1.01464e-05	2.56517e-05	14.25	1.655	0.0125457	0.000681662	1.01464e-05	1	15	-0.135581	21	NA	NA	NA	NA	NA	NA	NA	NA	NA	HLA-E;TAP1;PDIA3;SEC13;SEC31A;SAR1B;CANX;HLA-G;HLA-B;HSPA5;TAPBP;HLA-C;TAP2;SEC24D;HLA-A;ERAP1;SEC24A;SEC23A;ERAP2;SEC24C;SEC24B
CALR	ITGA2B	R-HSA-114608	Platelet degranulation	0.00512899	0.00677205	14.25	0.45	-0.128525	0.068934	0.00512899	1	10	0.35656	14	NA	NA	NA	NA	NA	NA	NA	NA	NA	FGB;VCL;FGA;THBS1;ACTN2;CALM1;FGG;APP;VWF;ITGB3;TLN1;SOD1;F13A1;SPARC
CALR	ITGA2B	R-HSA-216083	Integrin cell surface interactions	0.0202254	0.0234189	14.25	0.45	-0.128525	0.068934	0.0202254	1	6	0.179	8	NA	NA	NA	NA	NA	NA	NA	NA	NA	FGB;FGA;THBS1;FGG;KDR;VWF;ITGB3;VTN
CALR	ITGA2B	R-HSA-3000178	ECM proteoglycans	0.00531153	0.00696266	14.25	0.45	-0.128525	0.068934	0.00531153	1	2	0.35656	3	NA	NA	NA	NA	NA	NA	NA	NA	NA	ITGB5;ITGB3;VTN
CALR	ITGA2B	R-HSA-354192	Integrin signaling	1.07729e-06	3.73272e-06	14.25	0.45	-0.128525	0.068934	0.0131058	8.21994e-05	14	0.196669	19	48	48	0	FLNA_2321;FLNA_1827;FLNA_2515;FLNA_860;LMNA_153;FLNA_1084;FLNA_2172;FLNA_2276;FLNA_2144;FLNA_2328;FLNA_968;FLNA_1938;FLNA_966;FLNA_1630;FLNA_2331;FLNA_1459;FLNA_2311;FLNA_2319;FLNA_2364;FLNA_2518;FLNA_2150;FLNA_2120;FLNA_1343;LMNA_463;LMNA_636;LMNA_307;LMNA_51;LMNA_533;LMNA_22;LMNA_525;LMNA_616;LMNA_66;LMNA_458;LMNA_19;LMNA_212;LMNA_12;LMNA_390;LMNA_632;LMNA_18;LMNA_17;LMNA_414;LMNA_568;LMNA_429;…	-0.0111693345789049;-0.0214611453813757;-0.00513316942717046;-0.024214792443486;-0.00164845051576296;-0.0186839139697998;-0.0497489294448728;-0.0107108711936435;-0.048686472310255;-0.026220046319899;0.00152929655075398;-0.0291323108046122;-0.0382164313801832;-0.0213270218575468;-0.0224819197393267;-0.0458282051451078;-0.026006397894685;-0.0345096444147931;-0.0344614348023471;-0.0285378128493585;-…	FLNA_2321;FLNA_1827;FLNA_2515;FLNA_860;LMNA_153;FLNA_1084;FLNA_2172;FLNA_2276;FLNA_2144;FLNA_2328;FLNA_968;FLNA_1938;FLNA_966;FLNA_1630;FLNA_2331;FLNA_1459;FLNA_2311;FLNA_2319;FLNA_2364;FLNA_2518;FLNA_2150;FLNA_2120;FLNA_1343;LMNA_463;LMNA_636;LMNA_307;LMNA_51;LMNA_533;LMNA_22;LMNA_525;LMNA_616;LMNA_66;LMNA_458;LMNA_19;LMNA_212;LMNA_12;LMNA_390;LMNA_632;LMNA_18;LMNA_17;LMNA_414;LMNA_568;LMNA_429;…	-0.0111693345789049;-0.0214611453813757;-0.00513316942717046;-0.024214792443486;-0.00164845051576296;-0.0186839139697998;-0.0497489294448728;-0.0107108711936435;-0.048686472310255;-0.026220046319899;0.00152929655075398;-0.0291323108046122;-0.0382164313801832;-0.0213270218575468;-0.0224819197393267;-0.0458282051451078;-0.026006397894685;-0.0345096444147931;-0.0344614348023471;-0.0285378128493585;-…	NA	NA	PDPK1;RASGRP1;FGB;FGA;SHC1;APBB1IP;FGG;PTK2;SRC;SYK;CSK;VWF;AKT1;BCAR1;RAP1A;ITGB3;CRK;RAP1B;TLN1
CALR	ITGA2B	R-HSA-354194	GRB2:SOS provides linkage to MAPK signaling for Integrins	0.0077705	0.0098076	14.25	0.45	-0.128525	0.068934	0.0077705	1	8	-0.0643565	11	NA	NA	NA	NA	NA	NA	NA	NA	NA	FGB;FGA;APBB1IP;FGG;PTK2;SRC;VWF;RAP1A;ITGB3;RAP1B;TLN1
CALR	ITGA2B	R-HSA-372708	p130Cas linkage to MAPK signaling for integrins	0.000291189	0.000503818	14.25	0.45	-0.128525	0.068934	0.00434556	0.0670084	9	-0.0643565	13	1	1	0	BCAR1_401	5.94398	BCAR1_401	5.94398	NA	NA	FGB;FGA;APBB1IP;FGG;PTK2;SRC;VWF;BCAR1;RAP1A;ITGB3;CRK;RAP1B;TLN1
CALR	ITGA2B	R-HSA-373760	L1CAM interactions	0.00343705	0.00471765	14.25	0.45	-0.128525	0.068934	0.00343705	1	18	0.35656	25	NA	NA	NA	NA	NA	NA	NA	NA	NA	MAP2K1;RPS6KA3;CLTC;ITGA1;SH3GL2;EGFR;AP2A2;MAPK3;DPYSL2;DNM2;RPS6KA6;AP2A1;MAP2K2;AP2M1;RPS6KA1;AP2B1;MAPK1;ITGB3;RAC1;RPS6KA2;PAK1;AP2S1;L1CAM;CLTA;VAV2
CALR	ITGA2B	R-HSA-445144	Signal transduction by L1	0.000200314	0.000360283	14.25	0.45	-0.128525	0.068934	0.000586766	0.341387	6	-0.230352	9	4	4	0	MAPK3_202;MAPK3_204;MAPK1_185;MAPK1_187	-0.0715185229943438;-0.0345224241070339;0.121119534105568;0.186174444172132	MAPK3_202;MAPK3_204;MAPK1_185;MAPK1_187	-0.0715185229943438;-0.0345224241070339;0.121119534105568;0.186174444172132	NA	NA	MAP2K1;MAPK3;MAP2K2;MAPK1;ITGB3;RAC1;PAK1;L1CAM;VAV2
CALR	ITGA2B	R-HSA-5663202	Diseases of signal transduction by growth factor receptors and second messengers	3.03468e-16	1.2761e-14	14.25	0.45	-0.128525	0.068934	3.03468e-16	1	84	0.418057	112	NA	NA	NA	NA	NA	NA	NA	NA	NA	PPP2R5A;MAP2K1;PDPK1;AGK;HSP90AA1;CUL1;FGB;VCL;FGA;SHC1;PIK3R1;NCOR2;EGFR;GSK3A;MYO18A;MAPK3;PPP2R1A;SND1;CPSF6;CAMK2G;APBB1IP;PTPN11;CALM1;AKT3;AKT2;MAP2K2;FGG;KRAS;PDGFRA;FAM114A2;PPP2CA;ARAF;ERBB2;MTOR;TBL1X;AKAP9;IQGAP1;MPRIP;CAMK2D;SRC;KDR;NRAS;AGTRAP;VAV1;CUX1;PAPSS1;CSK;CTNNB1;SKP1;VWF;AKT1;FXR1;BRAF;CSNK1A1;PLCG1;MARK3;MAPK1;RAF1;PTPN12;PTEN;RAP1A;ITGB3;SMAD3;TGFB1;HGF;FGFR1OP;HDAC1;AKT1S…
CALR	ITGA2B	R-HSA-5673001	RAF/MAP kinase cascade	1.40078e-11	1.62706e-10	14.25	0.45	-0.128525	0.068934	1.40078e-11	1	50	-0.0426052	67	NA	NA	NA	NA	NA	NA	NA	NA	NA	PPP2R5A;MAP2K1;RASGRP1;CUL3;JAK1;FGB;DLG1;VCL;FGA;SHC1;EGFR;MAPK3;PPP2R1A;PPP5C;CAMK2G;PTPRA;APBB1IP;ACTN2;CALM1;DLG2;MAP2K2;FGG;PPP2CA;ARAF;ERBB2;IQGAP1;CAMK2D;PTK2;SRC;NRAS;CSK;VWF;BRAF;MARK3;MAPK1;RAF1;RAP1A;ITGB3;SPTB;SPTBN1;PPP2CB;FYN;SPTA1;DLG3;ARRB2;RAP1B;CAMK2B;TLN1;PPP2R5E;PPP2R5D;CAMK2A;MET;FGFR4;NEFL;HRAS;YWHAB;RPS27A;ARRB1;SPTBN4;PPP2R5C;SPTBN2;NCAM1;UBB;UBA52;UBC;SPTAN1;PPP2R1B
CALR	ITGA2B	R-HSA-5674135	MAP2K and MAPK activation	0.00293081	0.00411503	14.25	0.45	-0.128525	0.068934	0.00504775	0.580618	19	-0.0643565	26	5	5	0	MAPK3_202;MAPK3_204;MAP2K2_226;MAPK1_185;MAPK1_187	-0.0715185229943438;-0.0345224241070339;2.72647628391234;0.121119534105568;0.186174444172132	MAPK3_202;MAPK3_204;MAP2K2_226;MAPK1_185;MAPK1_187	-0.0715185229943438;-0.0345224241070339;2.72647628391234;0.121119534105568;0.186174444172132	NA	NA	MAP2K1;FGB;VCL;FGA;MAPK3;APBB1IP;MAP2K2;FGG;ARAF;IQGAP1;SRC;NRAS;CSK;VWF;BRAF;MARK3;MAPK1;RAF1;RAP1A;ITGB3;ARRB2;RAP1B;TLN1;HRAS;YWHAB;ARRB1
CALR	ITGA2B	R-HSA-5683057	MAPK family signaling cascades	5.58393e-13	1.02485e-11	14.25	0.45	-0.128525	0.068934	5.58393e-13	1	59	-0.0426052	79	NA	NA	NA	NA	NA	NA	NA	NA	NA	PPP2R5A;MAP2K1;RASGRP1;CUL3;JAK1;FGB;DLG1;VCL;FGA;SHC1;EGFR;XPO1;MAPK3;PPP2R1A;PPP5C;CAMK2G;PTPRA;APBB1IP;ACTN2;PTPN11;CALM1;DLG2;MAP2K2;FGG;PPP2CA;ARAF;ERBB2;IQGAP1;CAMK2D;PTK2;PAK3;SRC;NRAS;CDK1;CDC42;CSK;VWF;BRAF;MARK3;MAPK1;RAF1;RAP1A;ITGB3;SPTB;SPTBN1;PPP2CB;FYN;SPTA1;RAC1;DLG3;ARRB2;RAP1B;PAK2;GFRA1;CAMK2B;TLN1;PPP2R5E;PAK1;PPP2R5D;CAMK2A;MET;FGFR4;NEFL;HRAS;YWHAB;RPS27A;ARRB1;SPTBN4;PPP2R5…
CALR	ITGA2B	R-HSA-5684996	MAPK1/MAPK3 signaling	4.65368e-12	6.08504e-11	14.25	0.45	-0.128525	0.068934	4.65368e-12	1	51	0.418057	69	NA	NA	NA	NA	NA	NA	NA	NA	NA	PPP2R5A;MAP2K1;RASGRP1;CUL3;JAK1;FGB;DLG1;VCL;FGA;SHC1;EGFR;MAPK3;PPP2R1A;PPP5C;CAMK2G;PTPRA;APBB1IP;ACTN2;PTPN11;CALM1;DLG2;MAP2K2;FGG;PPP2CA;ARAF;ERBB2;IQGAP1;CAMK2D;PTK2;SRC;NRAS;CDK1;CSK;VWF;BRAF;MARK3;MAPK1;RAF1;RAP1A;ITGB3;SPTB;SPTBN1;PPP2CB;FYN;SPTA1;DLG3;ARRB2;RAP1B;CAMK2B;TLN1;PPP2R5E;PPP2R5D;CAMK2A;MET;FGFR4;NEFL;HRAS;YWHAB;RPS27A;ARRB1;SPTBN4;PPP2R5C;SPTBN2;NCAM1;UBB;UBA52;UBC;SPTAN1;P…
CALR	ITGA2B	R-HSA-6802946	Signaling by moderate kinase activity BRAF mutants	0.00559979	0.00727228	14.25	0.45	-0.128525	0.068934	0.00559979	1	24	0.35656	32	NA	NA	NA	NA	NA	NA	NA	NA	NA	MAP2K1;FGB;VCL;FGA;MAPK3;CAMK2G;APBB1IP;CALM1;MAP2K2;FGG;KRAS;ARAF;IQGAP1;CAMK2D;SRC;NRAS;CSK;VWF;BRAF;MARK3;MAPK1;RAF1;RAP1A;ITGB3;ARRB2;RAP1B;CAMK2B;TLN1;CAMK2A;HRAS;YWHAB;ARRB1
CALR	ITGA2B	R-HSA-6802948	Signaling by high-kinase activity BRAF mutants	0.00504775	0.00667275	14.25	0.45	-0.128525	0.068934	0.00504775	1	19	-0.0643565	26	NA	NA	NA	NA	NA	NA	NA	NA	NA	MAP2K1;FGB;VCL;FGA;MAPK3;APBB1IP;MAP2K2;FGG;ARAF;IQGAP1;SRC;NRAS;CSK;VWF;BRAF;MARK3;MAPK1;RAF1;RAP1A;ITGB3;ARRB2;RAP1B;TLN1;HRAS;YWHAB;ARRB1
CALR	ITGA2B	R-HSA-6802949	Signaling by RAS mutants	0.00559979	0.00727228	14.25	0.45	-0.128525	0.068934	0.00559979	1	24	0.35656	32	NA	NA	NA	NA	NA	NA	NA	NA	NA	MAP2K1;FGB;VCL;FGA;MAPK3;CAMK2G;APBB1IP;CALM1;MAP2K2;FGG;KRAS;ARAF;IQGAP1;CAMK2D;SRC;NRAS;CSK;VWF;BRAF;MARK3;MAPK1;RAF1;RAP1A;ITGB3;ARRB2;RAP1B;CAMK2B;TLN1;CAMK2A;HRAS;YWHAB;ARRB1
CALR	ITGA2B	R-HSA-6802952	Signaling by BRAF and RAF fusions	1.67128e-06	5.44313e-06	14.25	0.45	-0.128525	0.068934	1.67128e-06	1	33	-0.0362175	44	NA	NA	NA	NA	NA	NA	NA	NA	NA	MAP2K1;AGK;FGB;VCL;FGA;MAPK3;SND1;CAMK2G;APBB1IP;CALM1;MAP2K2;FGG;FAM114A2;ARAF;AKAP9;IQGAP1;MPRIP;CAMK2D;SRC;NRAS;AGTRAP;PAPSS1;CSK;VWF;FXR1;BRAF;MARK3;MAPK1;RAF1;RAP1A;ITGB3;ARRB2;RAP1B;ZC3HAV1;CAMK2B;LMNA;TLN1;CAMK2A;HRAS;YWHAB;ARRB1;ATG7;QKI;AP3B1
CALR	ITGA2B	R-HSA-6802955	Paradoxical activation of RAF signaling by kinase inactive BRAF	0.00559979	0.00727228	14.25	0.45	-0.128525	0.068934	0.00559979	1	24	0.35656	32	NA	NA	NA	NA	NA	NA	NA	NA	NA	MAP2K1;FGB;VCL;FGA;MAPK3;CAMK2G;APBB1IP;CALM1;MAP2K2;FGG;KRAS;ARAF;IQGAP1;CAMK2D;SRC;NRAS;CSK;VWF;BRAF;MARK3;MAPK1;RAF1;RAP1A;ITGB3;ARRB2;RAP1B;CAMK2B;TLN1;CAMK2A;HRAS;YWHAB;ARRB1
CALR	ITGA2B	R-HSA-6802957	Oncogenic MAPK signaling	2.02311e-06	6.40074e-06	14.25	0.45	-0.128525	0.068934	2.02311e-06	1	33	-0.274731	45	NA	NA	NA	NA	NA	NA	NA	NA	NA	MAP2K1;AGK;FGB;VCL;FGA;MAPK3;SND1;CAMK2G;APBB1IP;CALM1;MAP2K2;FGG;KRAS;FAM114A2;ARAF;AKAP9;IQGAP1;MPRIP;CAMK2D;SRC;NRAS;AGTRAP;PAPSS1;CSK;VWF;FXR1;BRAF;MARK3;MAPK1;RAF1;RAP1A;ITGB3;ARRB2;RAP1B;ZC3HAV1;CAMK2B;LMNA;TLN1;CAMK2A;HRAS;YWHAB;ARRB1;ATG7;QKI;AP3B1
CALR	ITGA2B	R-HSA-76002	Platelet activation, signaling and aggregation	6.88503e-08	3.476e-07	14.25	0.45	-0.128525	0.068934	6.88503e-08	1	63	0.0938315	84	NA	NA	NA	NA	NA	NA	NA	NA	NA	PDPK1;RASGRP1;APOA1;FGB;ITPR2;VCL;KNG1;FGA;PECAM1;SHC1;LCP2;FCER1G;GNAI1;THBS1;MAPK3;PRKCG;PLCG2;GNB3;APBB1IP;GNB2;ACTN2;PTPN11;CALM1;MAPK14;FGG;ITPR3;RHOB;ALB;STXBP3;APP;GNB1;F5;PTK2;SRC;ITPR1;GNG5;HRG;GP1BB;VAV1;SYK;CDC42;CSK;DAGLB;GNG12;VWF;AKT1;IGF2;BCAR1;TF;MAPK1;RAF1;RAP1A;ITGB3;GNB4;HGF;F2;GNAI2;MGLL;FYN;DGKA;GP9;RAC1;CRK;RHOG;ARRB2;STX4;RAP1B;TLN1;PLA2G4A;SOD1;F13A1;ARRB1;PRKCA;PLG;PRKCD;…
CALR	ITGA2B	R-HSA-76005	Response to elevated platelet cytosolic Ca2+	6.27087e-06	1.70613e-05	14.25	0.45	-0.128525	0.068934	6.27087e-06	1	13	0.0631458	18	NA	NA	NA	NA	NA	NA	NA	NA	NA	FGB;VCL;FGA;THBS1;ACTN2;CALM1;FGG;STXBP3;APP;VWF;ITGB3;STX4;TLN1;SOD1;F13A1;PRKCA;SPARC;PRKCB
CALR	ITGA2B	R-HSA-76009	Platelet Aggregation (Plug Formation)	0.00899789	0.0112203	14.25	0.45	-0.128525	0.068934	0.00899789	1	15	0.196669	21	NA	NA	NA	NA	NA	NA	NA	NA	NA	PDPK1;RASGRP1;FGB;FGA;SHC1;APBB1IP;FGG;PTK2;SRC;GP1BB;SYK;CSK;VWF;AKT1;BCAR1;RAP1A;ITGB3;GP9;CRK;RAP1B;TLN1
CALR	ITGA2B	R-HSA-8878171	Transcriptional regulation by RUNX1	1.35216e-05	3.26683e-05	14.25	0.45	-0.128525	0.068934	1.35216e-05	1	21	-0.0116689	28	NA	NA	NA	NA	NA	NA	NA	NA	NA	PRMT1;H2AFV;CDK6;THBS1;PTPN11;PML;H2AFJ;HIST2H2AC;HIST2H2AA3;ASH2L;SRC;HIST1H2AC;ITCH;YAP1;HDAC1;HIST3H2BB;HIST2H2BE;HIST1H2BB;HIST1H2BO;HIST1H2BD;HIST1H2BH;WDR5;RPS27A;UBB;UBA52;UBC;DPY30;SIN3A
CALR	ITGA2B	R-HSA-8936459	RUNX1 regulates genes involved in megakaryocyte differentiation and platelet function	9.97098e-05	0.000194159	14.25	0.45	-0.128525	0.068934	9.97098e-05	1	13	0.0509133	18	NA	NA	NA	NA	NA	NA	NA	NA	NA	PRMT1;H2AFV;THBS1;H2AFJ;HIST2H2AC;HIST2H2AA3;ASH2L;HIST1H2AC;HDAC1;HIST3H2BB;HIST2H2BE;HIST1H2BB;HIST1H2BO;HIST1H2BD;HIST1H2BH;WDR5;DPY30;SIN3A
CALR	ITGA2B	R-HSA-9607240	FLT3 Signaling	4.36462e-13	8.19167e-12	14.25	0.45	-0.128525	0.068934	4.36462e-13	1	54	0.219664	72	NA	NA	NA	NA	NA	NA	NA	NA	NA	PPP2R5A;MAP2K1;PDPK1;RASGRP1;CUL3;JAK1;FGB;DLG1;VCL;FGA;SHC1;EGFR;MAPK3;PPP2R1A;PPP5C;CAMK2G;PTPRA;APBB1IP;ACTN2;PTPN11;CALM1;DLG2;AKT2;MAP2K2;FGG;PPP2CA;ARAF;ERBB2;IQGAP1;CAMK2D;PTK2;SRC;NRAS;CSK;VWF;BRAF;MARK3;MAPK1;RAF1;RAP1A;ITGB3;SPTB;SPTBN1;PPP2CB;FYN;SPTA1;DLG3;ARRB2;RAP1B;CAMK2B;TLN1;PPP2R5E;PPP2R5D;CAMK2A;MET;FGFR4;NEFL;HRAS;YWHAB;RPS27A;ARRB1;SPTBN4;PPP2R5C;SPTBN2;STAT5A;NCAM1;UBB;UBA52…
CALR	ITGA2B	R-HSA-9649948	Signaling downstream of RAS mutants	0.00559979	0.00727228	14.25	0.45	-0.128525	0.068934	0.00559979	1	24	0.35656	32	NA	NA	NA	NA	NA	NA	NA	NA	NA	MAP2K1;FGB;VCL;FGA;MAPK3;CAMK2G;APBB1IP;CALM1;MAP2K2;FGG;KRAS;ARAF;IQGAP1;CAMK2D;SRC;NRAS;CSK;VWF;BRAF;MARK3;MAPK1;RAF1;RAP1A;ITGB3;ARRB2;RAP1B;CAMK2B;TLN1;CAMK2A;HRAS;YWHAB;ARRB1
CALR	ITGA3	R-HSA-202733	Cell surface interactions at the vascular wall	3.2643e-06	9.6735e-06	14.25	1.125	0.55729	0.00167169	3.2643e-06	1	16	0.209686	22	NA	NA	NA	NA	NA	NA	NA	NA	NA	BSG;PECAM1;SHC1;FCER1G;PTPN11;SLC7A7;ATP1B1;INPP5D;APOB;PROC;NRAS;ITGA5;PLCG1;ITGB3;FYN;SLC3A2;PROCR;HRAS;LYN;LCK;ITGB1;ATP1B3
CALR	ITGA3	R-HSA-210991	Basigin interactions	1.78549e-05	4.17116e-05	14.25	1.125	0.55729	0.00167169	1.78549e-05	1	4	0.209686	6	NA	NA	NA	NA	NA	NA	NA	NA	NA	BSG;SLC7A7;ATP1B1;SLC3A2;ITGB1;ATP1B3
CALR	ITGA3	R-HSA-216083	Integrin cell surface interactions	0.000319083	0.000546107	14.25	1.125	0.55729	0.00167169	0.000319083	1	5	-0.0871099	7	NA	NA	NA	NA	NA	NA	NA	NA	NA	BSG;AGRN;THBS1;KDR;COL18A1;COL4A3;ITGB1
CALR	ITGA3	R-HSA-3000157	Laminin interactions	0.000187512	0.00034151	14.25	1.125	0.55729	0.00167169	0.000187512	1	6	-0.168019	9	NA	NA	NA	NA	NA	NA	NA	NA	NA	LAMC2;LAMC1;LAMB3;LAMA3;COL18A1;COL4A3;LAMB1;LAMA1;ITGB1
CALR	ITGA3	R-HSA-6806834	Signaling by MET	2.72882e-10	2.29e-09	14.25	1.125	0.55729	0.00167169	2.72882e-10	1	23	0.119196	31	NA	NA	NA	NA	NA	NA	NA	NA	NA	SH3KBP1;LAMC2;EPS15;PIK3R1;LAMC1;SH3GL2;PTPN11;HGS;SH3GL1;LAMB3;LAMA3;STAM;PTK2;SRC;NRAS;STAM2;RAP1A;HGF;RAC1;STAT3;RAP1B;MET;CBL;HRAS;LAMB1;RPS27A;LAMA1;UBA52;UBB;UBC;ITGB1
CALR	ITGA3	R-HSA-8874081	MET activates PTK2 signaling	4.5583e-07	1.82003e-06	14.25	1.125	0.55729	0.00167169	4.5583e-07	1	7	0.188978	10	NA	NA	NA	NA	NA	NA	NA	NA	NA	LAMC2;LAMC1;LAMB3;LAMA3;PTK2;HGF;MET;LAMB1;LAMA1;ITGB1
CALR	ITGA3	R-HSA-8875878	MET promotes cell motility	1.89631e-06	6.05142e-06	14.25	1.125	0.55729	0.00167169	1.89631e-06	1	9	0.218119	13	NA	NA	NA	NA	NA	NA	NA	NA	NA	LAMC2;LAMC1;LAMB3;LAMA3;PTK2;RAP1A;HGF;RAC1;RAP1B;MET;LAMB1;LAMA1;ITGB1
CALR	ITGAV	R-HSA-1566948	Elastic fibre formation	0.00068082	0.00108474	14.25	0.545	0.45918	0.0324091	0.00068082	1	6	-0.035967	8	NA	NA	NA	NA	NA	NA	NA	NA	NA	ITGB8;ITGB5;FBN1;ITGB3;MFAP5;VTN;ITGB1;ITGB6
CALR	ITGAV	R-HSA-194138	Signaling by VEGF	8.78244e-11	8.05947e-10	14.25	0.545	0.45918	0.0324091	8.78244e-11	1	44	0.200459	59	NA	NA	NA	NA	NA	NA	NA	NA	NA	PDPK1;HSP90AA1;ITPR2;ROCK1;PTK2B;NCKAP1L;CALM1;NCF2;AKT3;MAPKAPK3;MAPK14;AKT2;ITPR3;NCF1;MTOR;PTK2;PAK3;KDR;ITPR1;NRAS;VAV1;CDC42;NCK2;CTNNB1;AKT1;ABI2;MAPKAPK2;BCAR1;PLCG1;NCKAP1;NCK1;ITGB3;CTNND1;CYFIP1;WASF2;ABI1;FYN;NCF4;RAC1;JUP;PXN;PAK2;BAIAP2;PAK1;ROCK2;HRAS;PRKCA;PRKCD;BRK1;CDH5;AXL;PRKCB;PRKACA;RHOA;PRKACG;CYFIP2;VAV2;PRKACB;CTNNA1
CALR	ITGAV	R-HSA-202733	Cell surface interactions at the vascular wall	6.32849e-05	0.000128112	14.25	0.545	0.45918	0.0324091	6.32849e-05	1	16	0.41956	22	NA	NA	NA	NA	NA	NA	NA	NA	NA	PECAM1;SHC1;FCER1G;PTPN11;SLC7A7;ATP1B1;SDC1;INPP5D;APOB;PROC;NRAS;ITGA5;PLCG1;ITGB3;FYN;SLC3A2;PROCR;HRAS;LYN;LCK;ITGB1;ATP1B3
CALR	ITGAV	R-HSA-210990	PECAM1 interactions	0.00193599	0.00283195	14.25	0.545	0.45918	0.0324091	0.00193599	1	6	-0.120175	8	NA	NA	NA	NA	NA	NA	NA	NA	NA	PECAM1;PTPN11;INPP5D;PLCG1;ITGB3;FYN;LYN;LCK
CALR	ITGAV	R-HSA-2129379	Molecules associated with elastic fibres	0.000452126	0.000751357	14.25	0.545	0.45918	0.0324091	0.000452126	1	5	-0.035967	7	NA	NA	NA	NA	NA	NA	NA	NA	NA	ITGB8;ITGB5;FBN1;ITGB3;VTN;ITGB1;ITGB6
CALR	ITGAV	R-HSA-216083	Integrin cell surface interactions	0.0031287	0.00434876	14.25	0.545	0.45918	0.0324091	0.0031287	1	11	0.0494103	15	NA	NA	NA	NA	NA	NA	NA	NA	NA	COMP;ITGB8;PECAM1;AGRN;KDR;ITGB5;FBN1;COL18A1;COL4A3;COL4A2;ITGB3;VTN;SPP1;ITGB1;ITGB6
CALR	ITGAV	R-HSA-3000157	Laminin interactions	1.05897e-05	2.66508e-05	14.25	0.545	0.45918	0.0324091	1.05897e-05	1	5	-0.157165	7	NA	NA	NA	NA	NA	NA	NA	NA	NA	LAMC1;COL18A1;COL4A3;COL4A2;LAMB1;LAMA1;ITGB1
CALR	ITGAV	R-HSA-3000170	Syndecan interactions	0.00121792	0.00186277	14.25	0.545	0.45918	0.0324091	0.00121792	1	3	0.0494103	5	NA	NA	NA	NA	NA	NA	NA	NA	NA	SDC1;ITGB5;ITGB3;VTN;ITGB1
CALR	ITGAV	R-HSA-3000171	Non-integrin membrane-ECM interactions	0.000275269	0.000481287	14.25	0.545	0.45918	0.0324091	0.000275269	1	8	-0.035967	11	NA	NA	NA	NA	NA	NA	NA	NA	NA	LAMC1;AGRN;SDC1;ITGB5;COL4A3;COL4A2;ITGB3;VTN;LAMB1;LAMA1;ITGB1
CALR	ITGAV	R-HSA-3000178	ECM proteoglycans	2.99403e-06	9.00106e-06	14.25	0.545	0.45918	0.0324091	2.99403e-06	1	9	-0.157165	12	NA	NA	NA	NA	NA	NA	NA	NA	NA	COMP;LAMC1;AGRN;ITGB5;COL4A3;COL4A2;ITGB3;VTN;LAMB1;LAMA1;ITGB1;ITGB6
CALR	ITGAV	R-HSA-373760	L1CAM interactions	5.1971e-06	1.44596e-05	14.25	0.545	0.45918	0.0324091	5.1971e-06	1	21	-0.00194142	28	NA	NA	NA	NA	NA	NA	NA	NA	NA	MAP2K1;RPS6KA3;CLTC;ITGA1;LAMC1;SH3GL2;EGFR;AP2A2;MAPK3;DPYSL2;DNM2;RPS6KA6;AP2A1;MAP2K2;AP2M1;RPS6KA1;AP2B1;MAPK1;ITGB3;RAC1;RPS6KA2;PAK1;AP2S1;LAMB1;LAMA1;ITGB1;CLTA;VAV2
CALR	ITGAV	R-HSA-4420097	VEGFA-VEGFR2 Pathway	8.78244e-11	8.05947e-10	14.25	0.545	0.45918	0.0324091	8.78244e-11	1	44	0.200459	59	NA	NA	NA	NA	NA	NA	NA	NA	NA	PDPK1;HSP90AA1;ITPR2;ROCK1;PTK2B;NCKAP1L;CALM1;NCF2;AKT3;MAPKAPK3;MAPK14;AKT2;ITPR3;NCF1;MTOR;PTK2;PAK3;KDR;ITPR1;NRAS;VAV1;CDC42;NCK2;CTNNB1;AKT1;ABI2;MAPKAPK2;BCAR1;PLCG1;NCKAP1;NCK1;ITGB3;CTNND1;CYFIP1;WASF2;ABI1;FYN;NCF4;RAC1;JUP;PXN;PAK2;BAIAP2;PAK1;ROCK2;HRAS;PRKCA;PRKCD;BRK1;CDH5;AXL;PRKCB;PRKACA;RHOA;PRKACG;CYFIP2;VAV2;PRKACB;CTNNA1
CALR	ITGAV	R-HSA-445144	Signal transduction by L1	9.41771e-05	0.000184685	14.25	0.545	0.45918	0.0324091	0.000275866	0.341387	6	-0.0777163	9	4	4	0	MAPK3_202;MAPK3_204;MAPK1_185;MAPK1_187	-0.0715185229943438;-0.0345224241070339;0.121119534105568;0.186174444172132	MAPK3_202;MAPK3_204;MAPK1_185;MAPK1_187	-0.0715185229943438;-0.0345224241070339;0.121119534105568;0.186174444172132	NA	NA	MAP2K1;MAPK3;MAP2K2;MAPK1;ITGB3;RAC1;PAK1;ITGB1;VAV2
CALR	LRP1	R-HSA-196854	Metabolism of vitamins and cofactors	0.00141098	0.00213738	14.25	0.265	0.340486	0.0423377	0.00141098	1	8	-0.0451537	11	NA	NA	NA	NA	NA	NA	NA	NA	NA	LRP2;AGRN;HSPG2;SDC1;APOB;GPC1;CUBN;APOC3;APOE;APOA2;APOA4
CALR	LRP1	R-HSA-2173782	Binding and Uptake of Ligands by Scavenger Receptors	0.012941	0.0156189	14.25	0.265	0.340486	0.0423377	0.012941	1	2	0.26826	3	NA	NA	NA	NA	NA	NA	NA	NA	NA	ALB;APOB;APOE
CALR	LRP1	R-HSA-2187338	Visual phototransduction	0.000989608	0.00152269	14.25	0.265	0.340486	0.0423377	0.000989608	1	7	-0.0451537	10	NA	NA	NA	NA	NA	NA	NA	NA	NA	LRP2;AGRN;HSPG2;SDC1;APOB;GPC1;APOC3;APOE;APOA2;APOA4
CALR	LRP1	R-HSA-418594	G alpha (i) signalling events	0.000989608	0.00152269	14.25	0.265	0.340486	0.0423377	0.000989608	1	7	-0.0451537	10	NA	NA	NA	NA	NA	NA	NA	NA	NA	LRP2;AGRN;HSPG2;SDC1;APOB;GPC1;APOC3;APOE;APOA2;APOA4
CALR	LRP1	R-HSA-6806667	Metabolism of fat-soluble vitamins	0.000989608	0.00152269	14.25	0.265	0.340486	0.0423377	0.000989608	1	7	-0.0451537	10	NA	NA	NA	NA	NA	NA	NA	NA	NA	LRP2;AGRN;HSPG2;SDC1;APOB;GPC1;APOC3;APOE;APOA2;APOA4
CALR	LRP1	R-HSA-975634	Retinoid metabolism and transport	0.000989608	0.00152269	14.25	0.265	0.340486	0.0423377	0.000989608	1	7	-0.0451537	10	NA	NA	NA	NA	NA	NA	NA	NA	NA	LRP2;AGRN;HSPG2;SDC1;APOB;GPC1;APOC3;APOE;APOA2;APOA4
CAMP	EGFR	R-HSA-1227986	Signaling by ERBB2	4.39028e-08	2.32979e-07	2.05	-0.75	0.304999	0.23097	4.39028e-08	1	18	0.291556	24	NA	NA	NA	NA	NA	NA	NA	NA	NA	HSP90AA1;CDC37;MEMO1;SHC1;PIK3R1;DIAPH1;AKT3;AKT2;ERBB2;MATK;SRC;NRAS;AKT1;PLCG1;FYN;USP8;HRAS;RPS27A;PRKCA;PRKCD;UBC;UBA52;UBB;RHOA
CAMP	EGFR	R-HSA-1227990	Signaling by ERBB2 in Cancer	0.130583	0.132781	2.05	-0.75	0.304999	0.23097	0.130583	1	6	0.252145	8	NA	NA	NA	NA	NA	NA	NA	NA	NA	HSP90AA1;CDC37;SHC1;PIK3R1;ERBB2;NRAS;PLCG1;HRAS
CAMP	EGFR	R-HSA-1236382	Constitutive Signaling by Ligand-Responsive EGFR Cancer Variants	1.17286e-05	2.90331e-05	2.05	-0.75	0.304999	0.23097	1.17286e-05	1	9	0.291556	12	NA	NA	NA	NA	NA	NA	NA	NA	NA	HSP90AA1;CDC37;SHC1;PIK3R1;NRAS;PLCG1;CBL;HRAS;RPS27A;UBC;UBA52;UBB
CAMP	EGFR	R-HSA-1236394	Signaling by ERBB4	3.01744e-07	1.2802e-06	2.05	-0.75	0.304999	0.23097	3.01744e-07	1	9	0.17399	12	NA	NA	NA	NA	NA	NA	NA	NA	NA	SHC1;PIK3R1;SRC;ITCH;NRAS;YAP1;HRAS;RPS27A;STAT5A;UBC;UBA52;UBB
CAMP	EGFR	R-HSA-1250196	SHC1 events in ERBB2 signaling	6.84974e-05	0.000138076	2.05	-0.75	0.304999	0.23097	6.84974e-05	1	4	0.0991337	6	NA	NA	NA	NA	NA	NA	NA	NA	NA	SHC1;ERBB2;NRAS;HRAS;PRKCA;PRKCD
CAMP	EGFR	R-HSA-1251932	PLCG1 events in ERBB2 signaling	0.039492	0.0432122	2.05	-0.75	0.304999	0.23097	0.039492	1	1	0.373347	2	NA	NA	NA	NA	NA	NA	NA	NA	NA	ERBB2;PLCG1
CAMP	EGFR	R-HSA-1257604	PIP3 activates AKT signaling	4.05771e-14	9.62836e-13	2.05	-0.75	0.304999	0.23097	4.05771e-14	1	46	0.00336504	62	NA	NA	NA	NA	NA	NA	NA	NA	NA	PPP2R5A;PDPK1;RHEB;PIK3AP1;LAMTOR4;PIP4K2C;PIK3R1;GSK3A;IRAK1;MAPK3;PPP2R1A;PTPN11;AKT3;AKT2;KIT;PDGFRA;PML;PPP2CA;RRAGA;ERBB2;MTOR;SRC;VAV1;RRAGC;TRAF6;AKT1;RPTOR;MAPK1;PTEN;PIP4K2A;IRAK4;HGF;AKT1S1;PPP2CB;FYN;RAC1;LAMTOR2;RHOG;PIK3CD;PDGFRB;PPP2R5E;PPP2R5D;PIP4K2B;MET;FGFR4;PIP5K1A;LAMTOR3;PIK3CB;PIP5K1C;PIP5K1B;RPS27A;LAMTOR5;LAMTOR1;PPP2R5C;RAC2;UBC;UBA52;UBB;RRAGD;LCK;PPP2R1B;RRAGB
CAMP	EGFR	R-HSA-157118	Signaling by NOTCH	0.000183953	0.00033558	2.05	-0.75	0.304999	0.23097	0.000183953	1	16	0.00265108	22	NA	NA	NA	NA	NA	NA	NA	NA	NA	H2AFV;CUL1;PLXND1;H2AFJ;HIST2H2AA3;HIST2H2AC;HIST1H2AC;ITCH;SKP1;FABP7;AKT1;ACTA2;HIST3H2BB;HIST2H2BE;HIST1H2BO;HIST1H2BB;HIST1H2BH;HIST1H2BD;RPS27A;UBC;UBA52;UBB
CAMP	EGFR	R-HSA-1643713	Signaling by EGFR in Cancer	1.17286e-05	2.90331e-05	2.05	-0.75	0.304999	0.23097	1.17286e-05	1	9	0.291556	12	NA	NA	NA	NA	NA	NA	NA	NA	NA	HSP90AA1;CDC37;SHC1;PIK3R1;NRAS;PLCG1;CBL;HRAS;RPS27A;UBC;UBA52;UBB
CAMP	EGFR	R-HSA-177929	Signaling by EGFR	0.0279518	0.0314446	2.05	-0.75	0.304999	0.23097	0.0279518	1	18	-0.0400584	25	NA	NA	NA	NA	NA	NA	NA	NA	NA	SH3KBP1;EPS15;SHC1;PIK3R1;SH3GL2;ARHGEF7;PTPN11;HGS;SH3GL1;STAM;SRC;NRAS;EPS15L1;STAM2;CDC42;CSK;EPN1;PLCG1;PXN;CBL;HRAS;RPS27A;UBC;UBA52;UBB
CAMP	EGFR	R-HSA-179812	GRB2 events in EGFR signaling	0.0278352	0.0313241	2.05	-0.75	0.304999	0.23097	0.0278352	1	1	0.252145	2	NA	NA	NA	NA	NA	NA	NA	NA	NA	NRAS;HRAS
CAMP	EGFR	R-HSA-180292	GAB1 signalosome	0.000744065	0.00117704	2.05	-0.75	0.304999	0.23097	0.0619558	0.0120096	3	0.214696	5	6	0	6	PXN_85;PXN_10;PXN_303;PXN_322;PXN_132;PXN_332	0.892105818856049;1.5066897700793;1.58985530122299;1.86288073378905;1.26376330386092;2.54099181689636	NA	NA	PXN_85;PXN_10;PXN_303;PXN_322;PXN_132;PXN_332	0.892105818856049;1.5066897700793;1.58985530122299;1.86288073378905;1.26376330386092;2.54099181689636	PIK3R1;PTPN11;SRC;CSK;PXN
CAMP	EGFR	R-HSA-180336	SHC1 events in EGFR signaling	0.0641796	0.0674058	2.05	-0.75	0.304999	0.23097	0.0641796	1	2	0.252145	3	NA	NA	NA	NA	NA	NA	NA	NA	NA	SHC1;NRAS;HRAS
CAMP	EGFR	R-HSA-182971	EGFR downregulation	1.57995e-05	3.74365e-05	2.05	-0.75	0.304999	0.23097	1.57995e-05	1	12	0.281723	16	NA	NA	NA	NA	NA	NA	NA	NA	NA	SH3KBP1;EPS15;SH3GL2;ARHGEF7;HGS;SH3GL1;STAM;EPS15L1;STAM2;CDC42;EPN1;CBL;RPS27A;UBC;UBA52;UBB
CAMP	EGFR	R-HSA-1963640	GRB2 events in ERBB2 signaling	0.0641796	0.0674058	2.05	-0.75	0.304999	0.23097	0.0641796	1	2	0.252145	3	NA	NA	NA	NA	NA	NA	NA	NA	NA	ERBB2;NRAS;HRAS
CAMP	EGFR	R-HSA-1963642	PI3K events in ERBB2 signaling	0.132447	0.134635	2.05	-0.75	0.304999	0.23097	0.132447	1	1	-0.0459034	2	NA	NA	NA	NA	NA	NA	NA	NA	NA	PIK3R1;ERBB2
CAMP	EGFR	R-HSA-199418	Negative regulation of the PI3K/AKT network	2.2859e-08	1.31608e-07	2.05	-0.75	0.304999	0.23097	2.2859e-08	1	31	-0.0153011	42	NA	NA	NA	NA	NA	NA	NA	NA	NA	PPP2R5A;PIK3AP1;PIP4K2C;PIK3R1;IRAK1;MAPK3;PPP2R1A;PTPN11;AKT3;AKT2;KIT;PDGFRA;PPP2CA;ERBB2;SRC;VAV1;TRAF6;AKT1;MAPK1;PTEN;PIP4K2A;IRAK4;HGF;PPP2CB;FYN;RAC1;RHOG;PIK3CD;PDGFRB;PPP2R5E;PPP2R5D;PIP4K2B;MET;FGFR4;PIP5K1A;PIK3CB;PIP5K1C;PIP5K1B;PPP2R5C;RAC2;LCK;PPP2R1B
CAMP	EGFR	R-HSA-2179392	EGFR Transactivation by Gastrin	0.0278352	0.0313241	2.05	-0.75	0.304999	0.23097	0.0278352	1	1	0.252145	2	NA	NA	NA	NA	NA	NA	NA	NA	NA	NRAS;HRAS
CAMP	EGFR	R-HSA-2219528	PI3K/AKT Signaling in Cancer	0.00204302	0.00297672	2.05	-0.75	0.304999	0.23097	0.00204302	1	14	0.23365	19	NA	NA	NA	NA	NA	NA	NA	NA	NA	PDPK1;PIK3R1;GSK3A;PTPN11;AKT3;AKT2;ERBB2;MTOR;SRC;VAV1;AKT1;AKT1S1;FYN;RAC1;RHOG;MET;FGFR4;RAC2;LCK
CAMP	EGFR	R-HSA-2219530	Constitutive Signaling by Aberrant PI3K in Cancer	0.000140267	0.000263408	2.05	-0.75	0.304999	0.23097	0.000140267	1	9	-0.226678	12	NA	NA	NA	NA	NA	NA	NA	NA	NA	PIK3R1;PTPN11;ERBB2;SRC;VAV1;FYN;RAC1;RHOG;MET;FGFR4;RAC2;LCK
CAMP	EGFR	R-HSA-373760	L1CAM interactions	0.0204226	0.0236061	2.05	-0.75	0.304999	0.23097	0.0204226	1	18	0.452625	25	NA	NA	NA	NA	NA	NA	NA	NA	NA	HSPA8;MAP2K1;RPS6KA3;CLTC;ITGA1;SH3GL2;AP2A2;MAPK3;DPYSL2;DNM2;RPS6KA6;AP2A1;DNM1;MAP2K2;AP2M1;RPS6KA1;AP2B1;MAPK1;RAC1;RPS6KA2;DNM3;PAK1;AP2S1;CLTA;VAV2
CAMP	EGFR	R-HSA-416476	G alpha (q) signalling events	0.00191387	0.00280577	2.05	-0.75	0.304999	0.23097	0.00191387	1	19	0.00983196	26	NA	NA	NA	NA	NA	NA	NA	NA	NA	RASGRP1;RPS6KA3;ITPR2;PIK3R1;MAPK3;GNB3;GNB2;ITPR3;GNB1;RPS6KA1;ITPR1;NRAS;GNG5;DAGLB;GNG12;MAPK1;GNB4;MGLL;BTK;DGKA;RPS6KA2;HRAS;PRKCA;PRKCD;GNG10;GNG2
CAMP	EGFR	R-HSA-445144	Signal transduction by L1	0.00205871	0.00299694	2.05	-0.75	0.304999	0.23097	0.00603043	0.341387	5	0.23365	7	4	4	0	MAPK3_202;MAPK3_204;MAPK1_185;MAPK1_187	-0.0715185229943438;-0.0345224241070339;0.121119534105568;0.186174444172132	MAPK3_202;MAPK3_204;MAPK1_185;MAPK1_187	-0.0715185229943438;-0.0345224241070339;0.121119534105568;0.186174444172132	NA	NA	MAP2K1;MAPK3;MAP2K2;MAPK1;RAC1;PAK1;VAV2
CAMP	EGFR	R-HSA-5637810	Constitutive Signaling by EGFRvIII	0.0492774	0.0527213	2.05	-0.75	0.304999	0.23097	0.0492774	1	6	-0.0400584	8	NA	NA	NA	NA	NA	NA	NA	NA	NA	HSP90AA1;CDC37;SHC1;PIK3R1;NRAS;PLCG1;CBL;HRAS
CAMP	EGFR	R-HSA-5637812	Signaling by EGFRvIII in Cancer	0.0492774	0.0527213	2.05	-0.75	0.304999	0.23097	0.0492774	1	6	-0.0400584	8	NA	NA	NA	NA	NA	NA	NA	NA	NA	HSP90AA1;CDC37;SHC1;PIK3R1;NRAS;PLCG1;CBL;HRAS
CAMP	EGFR	R-HSA-5637815	Signaling by Ligand-Responsive EGFR Variants in Cancer	1.17286e-05	2.90331e-05	2.05	-0.75	0.304999	0.23097	1.17286e-05	1	9	0.291556	12	NA	NA	NA	NA	NA	NA	NA	NA	NA	HSP90AA1;CDC37;SHC1;PIK3R1;NRAS;PLCG1;CBL;HRAS;RPS27A;UBC;UBA52;UBB
CAMP	EGFR	R-HSA-5663202	Diseases of signal transduction by growth factor receptors and second messengers	3.69978e-16	1.42158e-14	2.05	-0.75	0.304999	0.23097	3.69978e-16	1	84	0.170066	113	NA	NA	NA	NA	NA	NA	NA	NA	NA	PPP2R5A;MAP2K1;PDPK1;AGK;HSP90AA1;ITGA2B;CUL1;FGB;CDC37;VCL;FGA;SHC1;PIK3R1;NCOR2;GSK3A;MYO18A;MAPK3;PPP2R1A;SND1;CPSF6;CAMK2G;FN1;APBB1IP;PTPN11;CALM1;AKT3;AKT2;MAP2K2;FGG;KRAS;PDGFRA;FAM114A2;PPP2CA;ARAF;ERBB2;MTOR;TBL1X;AKAP9;IQGAP1;MPRIP;CAMK2D;SRC;KDR;NRAS;AGTRAP;VAV1;CUX1;PAPSS1;CSK;CTNNB1;SKP1;AKT1;VWF;FXR1;BRAF;CSNK1A1;PLCG1;MARK3;MAPK1;RAF1;PTPN12;PTEN;RAP1A;ITGB3;SMAD3;TGFB1;HGF;FGFR1OP…
CAMP	EGFR	R-HSA-5673001	RAF/MAP kinase cascade	6.13142e-11	5.88687e-10	2.05	-0.75	0.304999	0.23097	6.13142e-11	1	51	-0.0153011	68	NA	NA	NA	NA	NA	NA	NA	NA	NA	PPP2R5A;MAP2K1;RASGRP1;CUL3;ITGA2B;JAK1;FGB;DLG1;VCL;FGA;SHC1;MAPK3;PPP2R1A;PPP5C;CAMK2G;PTPRA;FN1;APBB1IP;ACTN2;CALM1;DLG2;MAP2K2;FGG;PPP2CA;ARAF;ERBB2;IQGAP1;CAMK2D;PTK2;SRC;NRAS;CSK;VWF;BRAF;MARK3;MAPK1;RAF1;RAP1A;ITGB3;SPTB;SPTBN1;PPP2CB;FYN;SPTA1;DLG3;ARRB2;RAP1B;CAMK2B;TLN1;PPP2R5E;PPP2R5D;CAMK2A;MET;FGFR4;NEFL;HRAS;YWHAB;RPS27A;ARRB1;SPTBN4;PPP2R5C;SPTBN2;NCAM1;UBC;UBA52;UBB;SPTAN1;PPP2R1B
CAMP	EGFR	R-HSA-5683057	MAPK family signaling cascades	2.43604e-12	3.4784e-11	2.05	-0.75	0.304999	0.23097	2.43604e-12	1	60	-0.0153011	80	NA	NA	NA	NA	NA	NA	NA	NA	NA	PPP2R5A;MAP2K1;RASGRP1;CUL3;JAK1;ITGA2B;FGB;DLG1;VCL;FGA;SHC1;XPO1;MAPK3;PPP2R1A;PPP5C;CAMK2G;PTPRA;FN1;APBB1IP;ACTN2;PTPN11;CALM1;DLG2;MAP2K2;FGG;PPP2CA;ARAF;ERBB2;IQGAP1;CAMK2D;PTK2;PAK3;SRC;NRAS;CDK1;CDC42;CSK;VWF;BRAF;MARK3;MAPK1;RAF1;RAP1A;ITGB3;SPTB;SPTBN1;PPP2CB;FYN;SPTA1;RAC1;DLG3;ARRB2;RAP1B;PAK2;GFRA1;CAMK2B;TLN1;PPP2R5E;PAK1;PPP2R5D;CAMK2A;MET;FGFR4;NEFL;HRAS;YWHAB;RPS27A;ARRB1;SPTBN4;…
CAMP	EGFR	R-HSA-5684996	MAPK1/MAPK3 signaling	2.05288e-11	2.25071e-10	2.05	-0.75	0.304999	0.23097	2.05288e-11	1	52	0.215364	70	NA	NA	NA	NA	NA	NA	NA	NA	NA	PPP2R5A;MAP2K1;RASGRP1;CUL3;JAK1;ITGA2B;FGB;DLG1;VCL;FGA;SHC1;MAPK3;PPP2R1A;PPP5C;CAMK2G;PTPRA;FN1;APBB1IP;ACTN2;PTPN11;CALM1;DLG2;MAP2K2;FGG;PPP2CA;ARAF;ERBB2;IQGAP1;CAMK2D;PTK2;SRC;NRAS;CDK1;CSK;VWF;BRAF;MARK3;MAPK1;RAF1;RAP1A;ITGB3;SPTB;SPTBN1;PPP2CB;FYN;SPTA1;DLG3;ARRB2;RAP1B;CAMK2B;TLN1;PPP2R5E;PPP2R5D;CAMK2A;MET;FGFR4;NEFL;HRAS;YWHAB;RPS27A;ARRB1;SPTBN4;PPP2R5C;SPTBN2;NCAM1;UBC;UBA52;UBB;SP…
CAMP	EGFR	R-HSA-6785631	ERBB2 Regulates Cell Motility	0.126569	0.129056	2.05	-0.75	0.304999	0.23097	0.126569	1	3	0.373347	4	NA	NA	NA	NA	NA	NA	NA	NA	NA	MEMO1;DIAPH1;ERBB2;RHOA
CAMP	EGFR	R-HSA-6811558	PI5P, PP2A and IER3 Regulate PI3K/AKT Signaling	5.65414e-08	2.89415e-07	2.05	-0.75	0.304999	0.23097	5.65414e-08	1	29	0.0475574	39	NA	NA	NA	NA	NA	NA	NA	NA	NA	PPP2R5A;PIK3AP1;PIP4K2C;PIK3R1;IRAK1;MAPK3;PPP2R1A;PTPN11;KIT;PDGFRA;PPP2CA;ERBB2;SRC;VAV1;TRAF6;AKT1;MAPK1;PIP4K2A;IRAK4;HGF;PPP2CB;FYN;RAC1;RHOG;PIK3CD;PDGFRB;PPP2R5E;PPP2R5D;PIP4K2B;MET;FGFR4;PIP5K1A;PIK3CB;PIP5K1C;PIP5K1B;PPP2R5C;RAC2;LCK;PPP2R1B
CAMP	EGFR	R-HSA-881907	Gastrin-CREB signalling pathway via PKC and MAPK	0.0307581	0.0342536	2.05	-0.75	0.304999	0.23097	0.0307581	1	5	0.452625	7	NA	NA	NA	NA	NA	NA	NA	NA	NA	RPS6KA3;MAPK3;RPS6KA1;NRAS;MAPK1;RPS6KA2;HRAS
CAMP	EGFR	R-HSA-8848021	Signaling by PTK6	1.26547e-06	4.2636e-06	2.05	-0.75	0.304999	0.23097	1.26547e-06	1	11	0.291556	15	NA	NA	NA	NA	NA	NA	NA	NA	NA	GPNMB;LRRK2;ERBB2;NRAS;AKT1;RASA1;RAC1;PXN;CBL;HRAS;RPS27A;UBC;UBA52;UBB;RHOA
CAMP	EGFR	R-HSA-8856825	Cargo recognition for clathrin-mediated endocytosis	7.45398e-11	6.95565e-10	2.05	-0.75	0.304999	0.23097	7.45398e-11	1	38	0.0997129	51	NA	NA	NA	NA	NA	NA	NA	NA	NA	SH3KBP1;LRP2;NECAP2;CLTC;EPS15;SH3GL2;CLTCL1;AP2A2;NECAP1;CD4;HGS;SH3GL1;AP2A1;VAMP2;VAMP3;NEDD8;AP2M1;ITSN2;STAM;APOB;STON2;IGF2R;REPS2;DAB2;EPS15L1;STAM2;M6PR;FCHO2;AP2B1;EPN1;TF;TFRC;REPS1;PICALM;VAMP7;ARRB2;ITSN1;CFTR;CBL;AP2S1;RPS27A;ARRB1;AAK1;TGOLN2;CLTB;SCARB2;UBC;UBA52;UBB;CLTA;VAMP8
CAMP	EGFR	R-HSA-8856828	Clathrin-mediated endocytosis	4.3771e-16	1.59788e-14	2.05	-0.75	0.304999	0.23097	8.58713e-16	0.509728	69	0.342282	92	1	1	0	AP2M1_156	0.0169489	AP2M1_156	0.0169489	NA	NA	HSPA8;ARPC3;SH3KBP1;ACTR2;ARPC5;LRP2;NECAP2;CLTC;EPS15;SNAP91;CTTN;SH3GL2;CLTCL1;AP2A2;COPS2;NECAP1;CD4;HIP1R;OCRL;DNM2;HGS;SH3GL1;AP2A1;COPS7B;DNM1;VAMP2;RAB5A;GAK;VAMP3;NEDD8;AP2M1;SNX18;ITSN2;BIN1;HIP1;STAM;APOB;STON2;IGF2R;ACTR3;COPS6;REPS2;DAB2;EPS15L1;STAM2;M6PR;FCHO2;AP2B1;SNX9;EPN1;TF;PACSIN2;TFRC;REPS1;PICALM;VAMP7;TRIP10;COPS3;ARPC1A;FNBP1L;ARRB2;GAPVD1;ITSN1;COPS4;DNM3;RAB5C;COPS8;GPS1…
CAMP	EGFR	R-HSA-8857538	PTK6 promotes HIF1A stabilization	0.094101	0.0973539	2.05	-0.75	0.304999	0.23097	0.094101	1	1	0.198518	2	NA	NA	NA	NA	NA	NA	NA	NA	NA	GPNMB;LRRK2
CAMP	EGFR	R-HSA-8863795	Downregulation of ERBB2 signaling	1.17286e-05	2.90331e-05	2.05	-0.75	0.304999	0.23097	1.17286e-05	1	9	0.291556	12	NA	NA	NA	NA	NA	NA	NA	NA	NA	HSP90AA1;CDC37;AKT3;AKT2;ERBB2;MATK;AKT1;USP8;RPS27A;UBC;UBA52;UBB
CAMP	EGFR	R-HSA-8939211	ESR-mediated signaling	0.00185902	0.00273381	2.05	-0.75	0.304999	0.23097	0.00185902	1	31	0.0925373	42	NA	NA	NA	NA	NA	NA	NA	NA	NA	PDPK1;H2AFV;HSP90AA1;PIK3R1;HSP90AB1;GNAI1;MAPK3;PPP5C;GNB3;GNB2;FKBP5;CALM1;AKT3;AKT2;H2AFJ;HIST2H2AA3;HIST2H2AC;GNB1;FKBP4;PTK2;SRC;HIST1H2AC;NRAS;PPID;GNG5;GNG12;AKT1;MAPK1;GNB4;STAG2;HDAC1;HIST3H2BB;HIST2H2BE;HIST1H2BO;HIST1H2BB;HIST1H2BH;HIST1H2BD;HRAS;PTGES3;GNG10;POLR2A;GNG2
CAMP	EGFR	R-HSA-9006925	Intracellular signaling by second messengers	1.81466e-18	2.51179e-16	2.05	-0.75	0.304999	0.23097	1.81466e-18	1	63	-0.0481161	85	NA	NA	NA	NA	NA	NA	NA	NA	NA	PPP2R5A;PDPK1;RHEB;PRKAR2A;ITPR2;PIK3AP1;LAMTOR4;PIP4K2C;PIK3R1;GSK3A;IRAK1;MAPK3;PPP2R1A;PRKCG;CAMK2G;PTPN11;PDE1C;PDE1B;CALM1;AKT3;AKT2;KIT;PDGFRA;PML;ITPR3;PPP2CA;PRKAR1B;RRAGA;ERBB2;MTOR;CAMK2D;SRC;PRKAR2B;ITPR1;VAV1;RRAGC;TRAF6;AKT1;RPTOR;PLCG1;MAPK1;PTEN;PIP4K2A;IRAK4;HGF;AKT1S1;PPP2CB;FYN;RAC1;LAMTOR2;RHOG;PIK3CD;PDE1A;PDGFRB;CAMK2B;PPP2R5E;PPP2R5D;PIP4K2B;CAMK2A;MET;FGFR4;PIP5K1A;LAMTOR3;…
CAMP	EGFR	R-HSA-9006927	Signaling by Non-Receptor Tyrosine Kinases	1.26547e-06	4.2636e-06	2.05	-0.75	0.304999	0.23097	1.26547e-06	1	11	0.291556	15	NA	NA	NA	NA	NA	NA	NA	NA	NA	GPNMB;LRRK2;ERBB2;NRAS;AKT1;RASA1;RAC1;PXN;CBL;HRAS;RPS27A;UBC;UBA52;UBB;RHOA
CAMP	EGFR	R-HSA-9006931	Signaling by Nuclear Receptors	9.59268e-06	2.44566e-05	2.05	-0.75	0.304999	0.23097	9.59268e-06	1	51	0.00348607	68	NA	NA	NA	NA	NA	NA	NA	NA	NA	PDPK1;ALDH1A3;H2AFV;HSP90AA1;ALDH1A1;PIK3R1;CPT1A;NCOR2;PDHX;HSP90AB1;GNAI1;MAPK3;PPP5C;GNB3;GNB2;FKBP5;CALM1;PDHA1;AKT3;AKT2;ADH4;DLD;PDHA2;H2AFJ;HIST2H2AA3;HIST2H2AC;PCK1;PDHB;TBL1X;GNB1;FKBP4;PTK2;SRC;HIST1H2AC;NRAS;PPID;GNG5;UGT1A3;RDH11;DHRS4;GNG12;AKT1;ADH1C;FABP6;MAPK1;GNB4;DHRS3;STAG2;HDAC1;FABP5;HIST3H2BB;RXRA;HIST2H2BE;HIST1H2BO;HIST1H2BB;ADH1A;HIST1H2BH;HIST1H2BD;CRABP2;DLAT;HRAS;PTGES…
CAMP	EGFR	R-HSA-9009391	Extra-nuclear estrogen signaling	0.0709976	0.0743648	2.05	-0.75	0.304999	0.23097	0.0709976	1	16	0.176746	22	NA	NA	NA	NA	NA	NA	NA	NA	NA	PDPK1;HSP90AA1;PIK3R1;GNAI1;MAPK3;GNB3;GNB2;CALM1;AKT3;AKT2;GNB1;PTK2;SRC;NRAS;GNG5;GNG12;AKT1;MAPK1;GNB4;HRAS;GNG10;GNG2
CAMP	EGFR	R-HSA-9012852	Signaling by NOTCH3	4.02481e-05	8.5653e-05	2.05	-0.75	0.304999	0.23097	4.02481e-05	1	3	0.258867	4	NA	NA	NA	NA	NA	NA	NA	NA	NA	RPS27A;UBC;UBA52;UBB
CAMP	EGFR	R-HSA-9013507	NOTCH3 Activation and Transmission of Signal to the Nucleus	4.02481e-05	8.5653e-05	2.05	-0.75	0.304999	0.23097	4.02481e-05	1	3	0.258867	4	NA	NA	NA	NA	NA	NA	NA	NA	NA	RPS27A;UBC;UBA52;UBB
CAMP	EGFR	R-HSA-9607240	FLT3 Signaling	4.17841e-12	5.59705e-11	2.05	-0.75	0.304999	0.23097	4.17841e-12	1	55	-0.0153011	74	NA	NA	NA	NA	NA	NA	NA	NA	NA	PPP2R5A;MAP2K1;PDPK1;RASGRP1;CUL3;JAK1;ITGA2B;FGB;DLG1;VCL;FGA;SHC1;PIK3R1;MAPK3;PPP2R1A;PPP5C;CAMK2G;PTPRA;FN1;APBB1IP;ACTN2;PTPN11;CALM1;DLG2;AKT2;MAP2K2;FGG;PPP2CA;ARAF;ERBB2;IQGAP1;CAMK2D;PTK2;SRC;NRAS;CSK;VWF;BRAF;MARK3;MAPK1;RAF1;RAP1A;ITGB3;SPTB;SPTBN1;PPP2CB;FYN;SPTA1;DLG3;ARRB2;RAP1B;CAMK2B;TLN1;PPP2R5E;PPP2R5D;CAMK2A;MET;FGFR4;NEFL;HRAS;YWHAB;RPS27A;ARRB1;SPTBN4;PPP2R5C;SPTBN2;STAT5A;NC…
CAMP	EGFR	R-HSA-9634638	Estrogen-dependent nuclear events downstream of ESR-membrane signaling	0.13398	0.136152	2.05	-0.75	0.304999	0.23097	0.13398	1	2	-0.15704	3	NA	NA	NA	NA	NA	NA	NA	NA	NA	AKT3;AKT2;AKT1
CAMP	EGFR	R-HSA-9664565	Signaling by ERBB2 KD Mutants	0.130583	0.132781	2.05	-0.75	0.304999	0.23097	0.130583	1	6	0.252145	8	NA	NA	NA	NA	NA	NA	NA	NA	NA	HSP90AA1;CDC37;SHC1;PIK3R1;ERBB2;NRAS;PLCG1;HRAS
CAMP	EGFR	R-HSA-9665348	Signaling by ERBB2 ECD mutants	0.130583	0.132781	2.05	-0.75	0.304999	0.23097	0.130583	1	6	0.252145	8	NA	NA	NA	NA	NA	NA	NA	NA	NA	HSP90AA1;CDC37;SHC1;PIK3R1;ERBB2;NRAS;PLCG1;HRAS
CAMP	EGFR	R-HSA-9665686	Signaling by ERBB2 TMD/JMD mutants	0.106517	0.109348	2.05	-0.75	0.304999	0.23097	0.106517	1	5	0.252145	7	NA	NA	NA	NA	NA	NA	NA	NA	NA	HSP90AA1;CDC37;SHC1;ERBB2;NRAS;PLCG1;HRAS
CAMP	FPR2	R-HSA-373076	Class A/1 (Rhodopsin-like receptors)	0.0432439	0.0468852	2.05	-0.265	0.164937	0.266873	0.0432439	1	1	0.0695781	2	NA	NA	NA	NA	NA	NA	NA	NA	NA	APP;SAA1
CAMP	FPR2	R-HSA-375276	Peptide ligand-binding receptors	0.0432439	0.0468852	2.05	-0.265	0.164937	0.266873	0.0432439	1	1	0.0695781	2	NA	NA	NA	NA	NA	NA	NA	NA	NA	APP;SAA1
CAMP	FPR2	R-HSA-416476	G alpha (q) signalling events	0.00308568	0.00429436	2.05	-0.265	0.164937	0.266873	0.00308568	1	23	0.218922	31	NA	NA	NA	NA	NA	NA	NA	NA	NA	RASGRP1;RPS6KA3;ITPR2;GNAQ;EGFR;MAPK3;GNA11;GNB3;GNB2;ITPR3;APP;GNB1;RPS6KA1;ITPR1;NRAS;GNG5;DAGLB;GNG12;GNA14;MAPK1;GNB4;SAA1;MGLL;BTK;DGKA;RPS6KA2;HRAS;PRKCA;PRKCD;GNG10;GNG2
CAMP	FPR2	R-HSA-418594	G alpha (i) signalling events	6.17163e-11	5.9084e-10	2.05	-0.265	0.164937	0.266873	6.17163e-11	1	44	-0.0311685	59	NA	NA	NA	NA	NA	NA	NA	NA	NA	AGT;PRKAR2A;PSAP;ITPR2;KNG1;GNAI1;PPP2R1A;PRKCG;GNAI3;GNB3;CAMK2G;GNB2;PPP3CA;PDE1B;PDE1C;CALM1;CXCL16;PPP3CB;ITPR3;PPP2CA;PRKAR1B;APP;GNB1;CAMK2D;SRC;PRKAR2B;ITPR1;GNG5;CXCL6;GNG12;MAPK1;HEBP1;GNB4;CXCR2;CXCR1;GNAI2;SAA1;PPP2CB;C5;PF4;PDE1A;CAMK2B;PPP2R5D;PLA2G4A;CAMK2A;C3;PRKCA;PRKCD;PRKAR1A;GNG10;AKR1B10;PPBP;PPP2R1B;CCL20;PRKACA;PPP3R1;PRKACG;GNG2;PRKACB
CAMP	FPR2	R-HSA-444473	Formyl peptide receptors bind formyl peptides and many other ligands	0.0432439	0.0468852	2.05	-0.265	0.164937	0.266873	0.0432439	1	1	0.0695781	2	NA	NA	NA	NA	NA	NA	NA	NA	NA	APP;SAA1
CAMP	FPR2	R-HSA-500792	GPCR ligand binding	0.0139276	0.0166482	2.05	-0.265	0.164937	0.266873	0.0139276	1	8	0.32188	11	NA	NA	NA	NA	NA	NA	NA	NA	NA	GNB3;GNB2;APP;GNB1;GNG5;GNG12;GNB4;SAA1;C5;GNG10;GNG2
CD14	ITGB1	R-HSA-1500931	Cell-Cell communication	7.21399e-05	0.00014489	0.4	7.25	0.0868177	0.000621856	7.21399e-05	1	10	0.137209	14	NA	NA	NA	NA	NA	NA	NA	NA	NA	LAMC2;SIRPA;PTK2B;PTPN11;ITGA6;LAMB3;LAMA3;ILK;PTK2;NCK1;FYN;PXN;CD47;WASL
CD14	ITGB1	R-HSA-1566948	Elastic fibre formation	3.71109e-05	7.97429e-05	0.4	7.25	0.0868177	0.000621856	3.71109e-05	1	3	0.130431	4	NA	NA	NA	NA	NA	NA	NA	NA	NA	ITGAV;ITGA5;MFAP5;VTN
CD14	ITGB1	R-HSA-202733	Cell surface interactions at the vascular wall	2.56812e-08	1.45834e-07	0.4	7.25	0.0868177	0.000621856	2.56812e-08	1	21	0.196167	28	NA	NA	NA	NA	NA	NA	NA	NA	NA	JAM2;BSG;PECAM1;SHC1;FCER1G;PTPN11;SLC7A7;ITGA6;ATP1B1;ITGAV;SDC1;INPP5D;APOB;PROC;NRAS;ITGA5;PLCG1;ITGB3;FYN;SLC3A2;PROCR;HRAS;ITGAX;ITGA3;L1CAM;LYN;LCK;ATP1B3
CD14	ITGB1	R-HSA-210991	Basigin interactions	3.19944e-07	1.33692e-06	0.4	7.25	0.0868177	0.000621856	3.19944e-07	1	6	0.0335873	8	NA	NA	NA	NA	NA	NA	NA	NA	NA	BSG;SLC7A7;ITGA6;ATP1B1;SLC3A2;ITGA3;L1CAM;ATP1B3
CD14	ITGB1	R-HSA-2129379	Molecules associated with elastic fibres	0.000108229	0.000209276	0.4	7.25	0.0868177	0.000621856	0.000108229	1	1	0.152489	2	NA	NA	NA	NA	NA	NA	NA	NA	NA	ITGAV;VTN
CD14	ITGB1	R-HSA-216083	Integrin cell surface interactions	2.34333e-06	7.24817e-06	0.4	7.25	0.0868177	0.000621856	2.34333e-06	1	15	-0.343785	20	NA	NA	NA	NA	NA	NA	NA	NA	NA	JAM2;BSG;ITGA1;AGRN;THBS1;ITGA11;ITGA6;HSPG2;ITGAV;KDR;ITGA5;COL18A1;COL4A3;COL4A1;VTN;ITGA7;SPP1;ITGA2;ITGAX;ITGA3
CD14	ITGB1	R-HSA-3000157	Laminin interactions	2.91657e-06	8.79204e-06	0.4	7.25	0.0868177	0.000621856	2.91657e-06	1	12	-0.0924956	16	NA	NA	NA	NA	NA	NA	NA	NA	NA	LAMC2;ITGA1;LAMC1;ITGA6;LAMB3;LAMA3;HSPG2;ITGAV;COL18A1;COL4A3;COL4A1;ITGA7;ITGA2;ITGA3;LAMB1;LAMA1
CD14	ITGB1	R-HSA-3000170	Syndecan interactions	0.000254531	0.000448807	0.4	7.25	0.0868177	0.000621856	0.000254531	1	4	-0.010001	6	NA	NA	NA	NA	NA	NA	NA	NA	NA	THBS1;ITGA6;ITGAV;SDC1;VTN;ITGA2
CD14	ITGB1	R-HSA-3000171	Non-integrin membrane-ECM interactions	8.26201e-06	2.17311e-05	0.4	7.25	0.0868177	0.000621856	8.26201e-06	1	12	0.215906	16	NA	NA	NA	NA	NA	NA	NA	NA	NA	LAMC2;LAMC1;AGRN;THBS1;ITGA6;LAMB3;LAMA3;HSPG2;ITGAV;SDC1;COL4A3;COL4A1;VTN;ITGA2;LAMB1;LAMA1
CD14	ITGB1	R-HSA-3000178	ECM proteoglycans	1.51303e-06	4.98639e-06	0.4	7.25	0.0868177	0.000621856	1.51303e-06	1	10	-0.0924956	14	NA	NA	NA	NA	NA	NA	NA	NA	NA	LAMC1;AGRN;LAMA3;HSPG2;ITGAV;ITGB5;COL4A3;COL4A1;VTN;ITGA7;ITGA2;ITGAX;LAMB1;LAMA1
CD14	ITGB1	R-HSA-373755	Semaphorin interactions	4.15324e-08	2.22893e-07	0.4	7.25	0.0868177	0.000621856	4.15324e-08	1	21	-0.260202	29	NA	NA	NA	NA	NA	NA	NA	NA	NA	HSP90AA1;MYH10;ITGA1;ROCK1;MYH11;DPYSL2;CDK5;MYL9;MYH9;RHOB;ERBB2;MYL12B;PAK3;CFL1;CRMP1;DPYSL3;MYL6;FYN;RAC1;LIMK2;PAK2;PAK1;ROCK2;MET;PLXNA1;RRAS;RHOC;MYH14;RHOA
CD14	ITGB1	R-HSA-373760	L1CAM interactions	8.65102e-08	4.2643e-07	0.4	7.25	0.0868177	0.000621856	8.65102e-08	1	22	0.349588	30	NA	NA	NA	NA	NA	NA	NA	NA	NA	MAP2K1;RPS6KA3;CLTC;ITGA1;LAMC1;SH3GL2;EGFR;AP2A2;MAPK3;DPYSL2;DNM2;RPS6KA6;AP2A1;MAP2K2;AP2M1;ITGAV;RPS6KA1;AP2B1;ITGA5;MAPK1;RAC1;ITGA2;RPS6KA2;PAK1;AP2S1;LAMB1;LAMA1;L1CAM;CLTA;VAV2
CD14	ITGB1	R-HSA-445144	Signal transduction by L1	2.77392e-06	8.40782e-06	0.4	7.25	0.0868177	0.000621856	8.12546e-06	0.341387	7	-0.256028	10	4	4	0	MAPK3_202;MAPK3_204;MAPK1_185;MAPK1_187	-0.0715185229943438;-0.0345224241070339;0.121119534105568;0.186174444172132	MAPK3_202;MAPK3_204;MAPK1_185;MAPK1_187	-0.0715185229943438;-0.0345224241070339;0.121119534105568;0.186174444172132	NA	NA	MAP2K1;MAPK3;MAP2K2;ITGAV;ITGA5;MAPK1;RAC1;PAK1;L1CAM;VAV2
CD14	ITGB1	R-HSA-446728	Cell junction organization	0.000281555	0.000491242	0.4	7.25	0.0868177	0.000621856	0.000281555	1	3	-0.273354	5	NA	NA	NA	NA	NA	NA	NA	NA	NA	LAMC2;ITGA6;LAMB3;LAMA3;ILK
CD14	ITGB1	R-HSA-447041	CHL1 interactions	0.000389851	0.000654745	0.4	7.25	0.0868177	0.000621856	0.000389851	1	1	0.128108	2	NA	NA	NA	NA	NA	NA	NA	NA	NA	ITGA1;ITGA2
CD14	ITGB1	R-HSA-6785807	Interleukin-4 and Interleukin-13 signaling	1.85584e-05	4.31125e-05	0.4	7.25	0.0868177	0.000621856	1.85584e-05	1	17	-0.200125	23	NA	NA	NA	NA	NA	NA	NA	NA	NA	HSP90AA1;LBP;PTGS2;ALOX5;PIK3R1;MMP9;MUC1;MMP1;VIM;TIMP1;ICAM1;MMP2;AKT1;HGF;FSCN1;HSP90B1;SAA1;STAT3;STAT6;BCL2L1;STAT1;LCN2;ITGAX
CD14	ITGB1	R-HSA-6806834	Signaling by MET	1.37569e-10	1.20901e-09	0.4	7.25	0.0868177	0.000621856	1.37569e-10	1	24	-0.300517	32	NA	NA	NA	NA	NA	NA	NA	NA	NA	SH3KBP1;LAMC2;EPS15;PIK3R1;LAMC1;SH3GL2;PTPN11;HGS;SH3GL1;LAMB3;LAMA3;STAM;PTK2;SRC;NRAS;STAM2;RAP1A;HGF;RAC1;STAT3;ITGA2;RAP1B;MET;CBL;HRAS;ITGA3;LAMB1;RPS27A;LAMA1;UBA52;UBB;UBC
CD14	ITGB1	R-HSA-75892	Platelet Adhesion to exposed collagen	0.000389851	0.000654745	0.4	7.25	0.0868177	0.000621856	0.000389851	1	1	0.128108	2	NA	NA	NA	NA	NA	NA	NA	NA	NA	ITGA1;ITGA2
CD14	ITGB1	R-HSA-8874081	MET activates PTK2 signaling	2.59005e-07	1.12179e-06	0.4	7.25	0.0868177	0.000621856	2.59005e-07	1	8	-0.0357583	11	NA	NA	NA	NA	NA	NA	NA	NA	NA	LAMC2;LAMC1;LAMB3;LAMA3;PTK2;HGF;ITGA2;MET;ITGA3;LAMB1;LAMA1
CD14	ITGB1	R-HSA-8875513	MET interacts with TNS proteins	1.56217e-05	3.70415e-05	0.4	7.25	0.0868177	0.000621856	1.56217e-05	1	1	-0.286004	2	NA	NA	NA	NA	NA	NA	NA	NA	NA	HGF;MET
CD14	ITGB1	R-HSA-8875878	MET promotes cell motility	1.0365e-06	3.64134e-06	0.4	7.25	0.0868177	0.000621856	1.0365e-06	1	10	-0.153658	14	NA	NA	NA	NA	NA	NA	NA	NA	NA	LAMC2;LAMC1;LAMB3;LAMA3;PTK2;RAP1A;HGF;RAC1;ITGA2;RAP1B;MET;ITGA3;LAMB1;LAMA1
CD14	ITGB2	R-HSA-166016	Toll Like Receptor 4 (TLR4) Cascade	0.00016823	0.000308593	0.4	-4.795	-0.052625	0.103906	0.00016823	1	33	-0.0342553	45	NA	NA	NA	NA	NA	NA	NA	NA	NA	MAP2K1;IRF3;CD36;RPS6KA3;CUL1;RIPK1;IRAK1;RIPK2;MAPK3;PPP2R1A;PLCG2;ITGAM;NFKB2;MAPKAPK3;MAPK14;RELA;UBE2D1;PPP2CA;IKBKB;TAB1;TLR2;RPS6KA1;MAP2K3;MAPK10;TRAF6;MAPK8;MAPKAPK2;TBK1;MAPK1;MAP2K4;IRAK4;PPP2CB;BTK;MAPK9;UBE2D3;UBE2D2;RPS6KA2;NFKB1;CASP8;RPS27A;UBB;UBC;UBA52;MAP2K6;IKBKG
CD14	ITGB2	R-HSA-168898	Toll-like Receptor Cascades	7.03823e-05	0.000141617	0.4	-4.795	-0.052625	0.103906	7.03823e-05	1	37	0.15178	50	NA	NA	NA	NA	NA	NA	NA	NA	NA	MAP2K1;IRF3;CD36;RPS6KA3;CUL1;FGB;RIPK1;FGA;IRAK1;RIPK2;MAPK3;PPP2R1A;PLCG2;ITGAM;NFKB2;MAPKAPK3;MAPK14;FGG;RELA;UBE2D1;PPP2CA;IKBKB;TAB1;TLR2;RPS6KA1;MAP2K3;MAPK10;TRAF6;MAPK8;MAPKAPK2;TBK1;MAPK1;MAP2K4;IRAK4;PPP2CB;BTK;TLR3;MAPK9;UBE2D3;UBE2D2;RPS6KA2;NFKB1;CASP8;RPS27A;UBB;UBC;UBA52;MAP2K6;IKBKG;TLR8
CD14	ITGB2	R-HSA-198933	Immunoregulatory interactions between a Lymphoid and a non-Lymphoid cell	0.000459325	0.000761796	0.4	-4.795	-0.052625	0.103906	0.000459325	1	1	0.284125	2	NA	NA	NA	NA	NA	NA	NA	NA	NA	ICAM3;ITGAL
CD14	ITGB2	R-HSA-202733	Cell surface interactions at the vascular wall	9.24038e-06	2.37406e-05	0.4	-4.795	-0.052625	0.103906	9.24038e-06	1	18	0.324092	25	NA	NA	NA	NA	NA	NA	NA	NA	NA	PECAM1;SHC1;FCER1G;ITGAM;FN1;PTPN11;SLC7A7;ATP1B1;F11R;INPP5D;APOB;NRAS;ITGA5;PLCG1;ITGB3;FYN;SLC3A2;ITGAL;PROCR;HRAS;ITGAX;LYN;LCK;ITGB1;ATP1B3
CD14	ITGB2	R-HSA-216083	Integrin cell surface interactions	0.000307797	0.00052952	0.4	-4.795	-0.052625	0.103906	0.000307797	1	7	0.284125	10	NA	NA	NA	NA	NA	NA	NA	NA	NA	FGB;FGA;ITGAM;FGG;F11R;KDR;ICAM3;ITGAL;ITGAD;ITGAX
CD14	ITGB2	R-HSA-6785807	Interleukin-4 and Interleukin-13 signaling	0.00310092	0.00431376	0.4	-4.795	-0.052625	0.103906	0.00310092	1	17	0.189396	23	NA	NA	NA	NA	NA	NA	NA	NA	NA	HSP90AA1;LBP;PTGS2;ALOX5;PIK3R1;ITGAM;MUC1;MMP1;VIM;TIMP1;MMP2;AKT1;TGFB1;HGF;FSCN1;HSP90B1;SAA1;STAT3;STAT6;BCL2L1;STAT1;LCN2;ITGAX
CD14	RIPK1	R-HSA-109581	Apoptosis	1.25531e-11	1.46836e-10	0.4	0.0025	0.277612	0.604289	1.25531e-11	1	40	0.0615619	54	NA	NA	NA	NA	NA	NA	NA	NA	NA	GSN;FNTA;YWHAH;TJP1;TJP2;CDH1;ROCK1;DSP;CYCS;MAPK3;YWHAZ;CASP3;DIABLO;TRAF2;APAF1;DBNL;YWHAE;PLEC;STK24;VIM;DFFA;PTK2;MAPT;GAS2;CTNNB1;MAPK8;AKT1;XIAP;TRADD;MAPK1;ADD1;YWHAG;LMNB1;BCAP31;CASP7;DNM1L;PAK2;BCL2L1;ACIN1;FADD;YWHAB;DSG2;CASP8;RPS27A;PRKCD;YWHAQ;DYNLL1;UBB;UBA52;UBC;DYNLL2;SFN;SPTAN1;BID
CD14	RIPK1	R-HSA-140534	Caspase activation via Death Receptors in the presence of ligand	0.0028484	0.00402141	0.4	0.0025	0.277612	0.604289	0.0028484	1	3	0.0615619	4	NA	NA	NA	NA	NA	NA	NA	NA	NA	TRAF2;TRADD;FADD;CASP8
CD14	RIPK1	R-HSA-1606322	ZBP1(DAI) mediated induction of type I IFNs	0.0286625	0.0321678	0.4	0.0025	0.277612	0.604289	0.0286625	1	6	0.408705	8	NA	NA	NA	NA	NA	NA	NA	NA	NA	IRF3;NFKB2;RELA;IKBKB;TBK1;TLR3;NFKB1;IKBKG
CD14	RIPK1	R-HSA-166016	Toll Like Receptor 4 (TLR4) Cascade	0.00016399	0.000302317	0.4	0.0025	0.277612	0.604289	0.00016399	1	33	0.415134	44	NA	NA	NA	NA	NA	NA	NA	NA	NA	MAP2K1;IRF3;CD36;RPS6KA3;CUL1;IRAK1;RIPK2;MAPK3;PPP2R1A;PLCG2;NFKB2;MAPKAPK3;MAPK14;RELA;UBE2D1;PPP2CA;IKBKB;TAB1;TLR2;RPS6KA1;MAP2K3;MAPK10;TRAF6;MAPK8;MAPKAPK2;TBK1;MAPK1;MAP2K4;IRAK4;PPP2CB;BTK;MAPK9;UBE2D3;UBE2D2;RPS6KA2;NFKB1;FADD;CASP8;RPS27A;UBB;UBC;UBA52;MAP2K6;IKBKG
CD14	RIPK1	R-HSA-166166	MyD88-independent TLR4 cascade	0.000149056	0.000277558	0.4	0.0025	0.277612	0.604289	0.000149056	1	29	0.413756	39	NA	NA	NA	NA	NA	NA	NA	NA	NA	MAP2K1;IRF3;RPS6KA3;CUL1;IRAK1;RIPK2;MAPK3;PPP2R1A;NFKB2;MAPKAPK3;MAPK14;RELA;UBE2D1;PPP2CA;IKBKB;TAB1;RPS6KA1;MAP2K3;MAPK10;TRAF6;MAPK8;MAPKAPK2;TBK1;MAPK1;MAP2K4;PPP2CB;MAPK9;UBE2D3;UBE2D2;RPS6KA2;NFKB1;FADD;CASP8;RPS27A;UBB;UBC;UBA52;MAP2K6;IKBKG
CD14	RIPK1	R-HSA-168164	Toll Like Receptor 3 (TLR3) Cascade	8.88614e-05	0.0001754	0.4	0.0025	0.277612	0.604289	8.88614e-05	1	27	0.413756	37	NA	NA	NA	NA	NA	NA	NA	NA	NA	MAP2K1;IRF3;RPS6KA3;CUL1;IRAK1;RIPK2;MAPK3;NFKB2;MAPKAPK3;MAPK14;RELA;UBE2D1;IKBKB;TAB1;RPS6KA1;MAP2K3;MAPK10;TRAF6;MAPK8;MAPKAPK2;TBK1;MAPK1;MAP2K4;TLR3;MAPK9;UBE2D3;UBE2D2;RPS6KA2;NFKB1;FADD;CASP8;RPS27A;UBB;UBC;UBA52;MAP2K6;IKBKG
CD14	RIPK1	R-HSA-168898	Toll-like Receptor Cascades	6.19549e-05	0.00012588	0.4	0.0025	0.277612	0.604289	6.19549e-05	1	34	0.415134	46	NA	NA	NA	NA	NA	NA	NA	NA	NA	MAP2K1;IRF3;CD36;RPS6KA3;CUL1;IRAK1;RIPK2;MAPK3;PPP2R1A;PLCG2;NFKB2;MAPKAPK3;MAPK14;RELA;UBE2D1;PPP2CA;IKBKB;TAB1;TLR2;RPS6KA1;MAP2K3;MAPK10;TRAF6;MAPK8;MAPKAPK2;TBK1;MAPK1;MAP2K4;IRAK4;PPP2CB;BTK;TLR3;MAPK9;UBE2D3;UBE2D2;RPS6KA2;NFKB1;FADD;CASP8;RPS27A;UBB;UBC;UBA52;MAP2K6;IKBKG;TLR8
CD14	RIPK1	R-HSA-168927	TICAM1, RIP1-mediated IKK complex recruitment	1.65552e-07	7.53376e-07	0.4	0.0025	0.277612	0.604289	1.65552e-07	1	8	0.0562154	11	NA	NA	NA	NA	NA	NA	NA	NA	NA	UBE2D1;IKBKB;TRAF6;TLR3;UBE2D3;UBE2D2;RPS27A;UBB;UBC;UBA52;IKBKG
CD14	RIPK1	R-HSA-168928	DDX58/IFIH1-mediated induction of interferon-alpha/beta	1.23187e-06	4.16729e-06	0.4	0.0025	0.277612	0.604289	1.23187e-06	1	18	0.049786	24	NA	NA	NA	NA	NA	NA	NA	NA	NA	IFIH1;IRF3;NFKB2;TRAF2;RELA;UBE2D1;CASP10;IKBKB;PIN1;MAVS;TBK1;DDX58;TRIM25;UBE2D3;UBE2D2;NFKB1;FADD;ISG15;CASP8;RPS27A;UBB;UBC;UBA52;IKBKG
CD14	RIPK1	R-HSA-1810476	RIP-mediated NFkB activation via ZBP1	0.0120917	0.0147246	0.4	0.0025	0.277612	0.604289	0.0120917	1	4	0.408705	6	NA	NA	NA	NA	NA	NA	NA	NA	NA	NFKB2;RELA;IKBKB;TLR3;NFKB1;IKBKG
CD14	RIPK1	R-HSA-1834949	Cytosolic sensors of pathogen-associated DNA	0.00209386	0.00304278	0.4	0.0025	0.277612	0.604289	0.00209386	1	7	0.159044	10	NA	NA	NA	NA	NA	NA	NA	NA	NA	IRF3;NFKB2;RELA;IKBKB;TBK1;TLR3;STAT6;NFKB1;IKBKG;PRKDC
CD14	RIPK1	R-HSA-2562578	TRIF-mediated programmed cell death	0.000493325	0.000810097	0.4	0.0025	0.277612	0.604289	0.000493325	1	1	0.0615619	2	NA	NA	NA	NA	NA	NA	NA	NA	NA	FADD;CASP8
CD14	RIPK1	R-HSA-2672351	Stimuli-sensing channels	4.25789e-07	1.7083e-06	0.4	0.0025	0.277612	0.604289	4.25789e-07	1	7	-0.0448183	10	NA	NA	NA	NA	NA	NA	NA	NA	NA	SRI;SLC17A3;CALM1;RAF1;RPS27A;TRPV4;TRPV2;UBA52;UBC;UBB
CD14	RIPK1	R-HSA-3371378	Regulation by c-FLIP	0.0028484	0.00402141	0.4	0.0025	0.277612	0.604289	0.0028484	1	3	0.0615619	4	NA	NA	NA	NA	NA	NA	NA	NA	NA	TRAF2;TRADD;FADD;CASP8
CD14	RIPK1	R-HSA-5213460	RIPK1-mediated regulated necrosis	0.0418147	0.0454841	0.4	0.0025	0.277612	0.604289	0.0418147	1	3	0.264753	5	NA	NA	NA	NA	NA	NA	NA	NA	NA	TRAF2;XIAP;TRADD;FADD;CASP8
CD14	RIPK1	R-HSA-5218859	Regulated Necrosis	0.0418147	0.0454841	0.4	0.0025	0.277612	0.604289	0.0418147	1	3	0.264753	5	NA	NA	NA	NA	NA	NA	NA	NA	NA	TRAF2;XIAP;TRADD;FADD;CASP8
CD14	RIPK1	R-HSA-5218900	CASP8 activity is inhibited	0.0028484	0.00402141	0.4	0.0025	0.277612	0.604289	0.0028484	1	3	0.0615619	4	NA	NA	NA	NA	NA	NA	NA	NA	NA	TRAF2;TRADD;FADD;CASP8
CD14	RIPK1	R-HSA-5357769	Caspase activation via extrinsic apoptotic signalling pathway	0.0028484	0.00402141	0.4	0.0025	0.277612	0.604289	0.0028484	1	3	0.0615619	4	NA	NA	NA	NA	NA	NA	NA	NA	NA	TRAF2;TRADD;FADD;CASP8
CD14	RIPK1	R-HSA-5357786	TNFR1-induced proapoptotic signaling	0.0028484	0.00402141	0.4	0.0025	0.277612	0.604289	0.0028484	1	3	0.0615619	4	NA	NA	NA	NA	NA	NA	NA	NA	NA	TRAF2;TRADD;FADD;CASP8
CD14	RIPK1	R-HSA-5357801	Programmed Cell Death	1.25531e-11	1.46836e-10	0.4	0.0025	0.277612	0.604289	1.25531e-11	1	40	0.0615619	54	NA	NA	NA	NA	NA	NA	NA	NA	NA	GSN;FNTA;YWHAH;TJP1;TJP2;CDH1;ROCK1;DSP;CYCS;MAPK3;YWHAZ;CASP3;DIABLO;TRAF2;APAF1;DBNL;YWHAE;PLEC;STK24;VIM;DFFA;PTK2;MAPT;GAS2;CTNNB1;MAPK8;AKT1;XIAP;TRADD;MAPK1;ADD1;YWHAG;LMNB1;BCAP31;CASP7;DNM1L;PAK2;BCL2L1;ACIN1;FADD;YWHAB;DSG2;CASP8;RPS27A;PRKCD;YWHAQ;DYNLL1;UBB;UBA52;UBC;DYNLL2;SFN;SPTAN1;BID
CD14	RIPK1	R-HSA-5357905	Regulation of TNFR1 signaling	0.00021897	0.000390665	0.4	0.0025	0.277612	0.604289	0.00021897	1	6	0.218871	8	NA	NA	NA	NA	NA	NA	NA	NA	NA	SHARPIN;TRAF2;IKBKB;XIAP;TRADD;CASP8;IKBKG;RBCK1
CD14	RIPK1	R-HSA-5357956	TNFR1-induced NFkappaB signaling pathway	0.141745	0.143867	0.4	0.0025	0.277612	0.604289	0.141745	1	6	0.264753	8	NA	NA	NA	NA	NA	NA	NA	NA	NA	SHARPIN;TRAF2;IKBKB;TAB1;XIAP;TRADD;IKBKG;RBCK1
CD14	RIPK1	R-HSA-5675482	Regulation of necroptotic cell death	0.0418147	0.0454841	0.4	0.0025	0.277612	0.604289	0.0418147	1	3	0.264753	5	NA	NA	NA	NA	NA	NA	NA	NA	NA	TRAF2;XIAP;TRADD;FADD;CASP8
CD14	RIPK1	R-HSA-5688426	Deubiquitination	5.3209e-06	1.47546e-05	0.4	0.0025	0.277612	0.604289	5.3209e-06	1	33	-0.100887	44	NA	NA	NA	NA	NA	NA	NA	NA	NA	HIST1H2AA;IFIH1;HIST2H2AB;RAD23A;SNX3;RIPK2;HGS;TRAF2;USP10;DDB2;UBE2D1;NEDD8;HIST1H2AH;HIST2H2AA3;HIST2H2AC;MAVS;STAM;TAB1;HIST1H2AC;HIST3H2A;CDK1;STAM2;RAD23B;PTEN;SMAD3;DDX58;HIST3H2BB;TRIM25;HIST2H2BE;HIST1H2BB;HIST1H2BO;SMAD4;HIST1H2BH;HIST1H2BD;HIST2H2BF;SMAD2;CFTR;RPS27A;VCPIP1;UBB;UBA52;UBC;IKBKG;RHOA
CD14	RIPK1	R-HSA-5689880	Ub-specific processing proteases	1.07657e-05	2.7e-05	0.4	0.0025	0.277612	0.604289	1.07657e-05	1	24	-0.100887	33	NA	NA	NA	NA	NA	NA	NA	NA	NA	HIST1H2AA;IFIH1;HIST2H2AB;SNX3;HGS;TRAF2;USP10;DDB2;HIST1H2AH;HIST2H2AC;HIST2H2AA3;TAB1;HIST1H2AC;HIST3H2A;STAM2;PTEN;SMAD3;DDX58;HIST3H2BB;HIST2H2BE;HIST1H2BB;HIST1H2BO;SMAD4;HIST1H2BH;HIST1H2BD;HIST2H2BF;SMAD2;CFTR;RPS27A;UBB;UBA52;UBC;IKBKG
CD14	RIPK1	R-HSA-5689896	Ovarian tumor domain proteases	3.47196e-09	2.4645e-08	0.4	0.0025	0.277612	0.604289	3.47196e-09	1	9	0.0562154	13	NA	NA	NA	NA	NA	NA	NA	NA	NA	IFIH1;RIPK2;UBE2D1;MAVS;DDX58;TRIM25;RPS27A;VCPIP1;UBB;UBC;UBA52;IKBKG;RHOA
CD14	RIPK1	R-HSA-69416	Dimerization of procaspase-8	0.0028484	0.00402141	0.4	0.0025	0.277612	0.604289	0.0028484	1	3	0.0615619	4	NA	NA	NA	NA	NA	NA	NA	NA	NA	TRAF2;TRADD;FADD;CASP8
CD14	RIPK1	R-HSA-73887	Death Receptor Signalling	9.3597e-09	6.061e-08	0.4	0.0025	0.277612	0.604289	9.3597e-09	1	19	0.0553387	26	NA	NA	NA	NA	NA	NA	NA	NA	NA	SHARPIN;IRAK1;RIPK2;CASP3;TRAF2;RELA;CASP10;IKBKB;TAB1;VAV1;TRAF6;MAPK8;XIAP;TRADD;RAC1;NFKB1;FADD;CASP8;RPS27A;UBB;UBC;UBA52;IKBKG;RBCK1;RHOA;VAV2
CD14	RIPK1	R-HSA-75893	TNF signaling	5.37651e-09	3.67506e-08	0.4	0.0025	0.277612	0.604289	5.37651e-09	1	10	0.0562154	14	NA	NA	NA	NA	NA	NA	NA	NA	NA	SHARPIN;TRAF2;IKBKB;TAB1;XIAP;TRADD;FADD;CASP8;RPS27A;UBC;UBA52;UBB;IKBKG;RBCK1
CD14	RIPK1	R-HSA-9013957	TLR3-mediated TICAM1-dependent programmed cell death	0.00145179	0.00218921	0.4	0.0025	0.277612	0.604289	0.00145179	1	2	0.0615619	3	NA	NA	NA	NA	NA	NA	NA	NA	NA	TLR3;FADD;CASP8
CD14	RIPK1	R-HSA-933543	NF-kB activation through FADD/RIP-1 pathway mediated by caspase-8 and -10	0.00385564	0.00522366	0.4	0.0025	0.277612	0.604289	0.00385564	1	6	0.224423	9	NA	NA	NA	NA	NA	NA	NA	NA	NA	IFIH1;CASP10;IKBKB;MAVS;DDX58;TRIM25;FADD;CASP8;IKBKG
CD14	RIPK1	R-HSA-937041	IKK complex recruitment mediated by RIP1	1.05809e-07	5.1164e-07	0.4	0.0025	0.277612	0.604289	1.05809e-07	1	7	0.0562154	10	NA	NA	NA	NA	NA	NA	NA	NA	NA	UBE2D1;IKBKB;TRAF6;UBE2D3;UBE2D2;RPS27A;UBB;UBC;UBA52;IKBKG
CD14	RIPK1	R-HSA-937061	TRIF(TICAM1)-mediated TLR4 signaling	0.000149056	0.000277558	0.4	0.0025	0.277612	0.604289	0.000149056	1	29	0.413756	39	NA	NA	NA	NA	NA	NA	NA	NA	NA	MAP2K1;IRF3;RPS6KA3;CUL1;IRAK1;RIPK2;MAPK3;PPP2R1A;NFKB2;MAPKAPK3;MAPK14;RELA;UBE2D1;PPP2CA;IKBKB;TAB1;RPS6KA1;MAP2K3;MAPK10;TRAF6;MAPK8;MAPKAPK2;TBK1;MAPK1;MAP2K4;PPP2CB;MAPK9;UBE2D3;UBE2D2;RPS6KA2;NFKB1;FADD;CASP8;RPS27A;UBB;UBC;UBA52;MAP2K6;IKBKG
CD14	RIPK1	R-HSA-983712	Ion channel transport	3.07445e-11	3.16202e-10	0.4	0.0025	0.277612	0.604289	3.07445e-11	1	22	-0.116138	30	NA	NA	NA	NA	NA	NA	NA	NA	NA	ATP2A2;ATP2B3;SRI;ATP2C1;SLC17A3;ATP2A1;ATP2B4;CAMK2G;CALM1;ATP1B1;ATP1A4;CAMK2D;ATP1A3;ATP2B1;ATP1A2;RAF1;ATP1A1;ATP2A3;CAMK2B;CAMK2A;RPS27A;TRPV4;ATP2B2;TRPV2;UBA52;UBC;UBB;PDZD11;FXYD2;ATP1B3
CD6	ALCAM	R-HSA-373760	L1CAM interactions	0.00211944	0.00307458	0.0206	0.795	0.0435703	0.275146	0.00211944	1	18	-0.11266	24	0	0	0	NA	NA	NA	NA	NA	NA	MAP2K1;RPS6KA3;CLTC;ITGA1;SH3GL2;EGFR;AP2A2;MAPK3;DPYSL2;DNM2;RPS6KA6;AP2A1;MAP2K2;AP2M1;RPS6KA1;AP2B1;MAPK1;RAC1;RPS6KA2;PAK1;AP2S1;L1CAM;CLTA;VAV2
CEACAM1	CD209	R-HSA-5621481	C-type lectin receptors (CLRs)	2.20424e-12	3.21161e-11	0.115	-0.573	-0.15357	0.00363384	2.20424e-12	1	33	0.233779	44	NA	NA	NA	NA	NA	NA	NA	NA	NA	PDPK1;CARD9;CUL1;ITPR2;FCER1G;PLCG2;PPP3CA;CALM1;NFKB2;NFATC2;RELA;UBE2D1;PPP3CB;ITPR3;IKBKB;TAB1;PAK3;ITPR1;NRAS;SYK;SKP1;TRAF6;RAF1;FYN;UBE2D2;BCL10;ICAM3;PAK2;NFKB1;PAK1;ICAM2;UBE2M;HRAS;MALT1;RPS27A;PRKCD;UBB;UBA52;UBC;IKBKG;PRKACA;PPP3R1;PRKACG;PRKACB
CEACAM1	CD209	R-HSA-5621575	CD209 (DC-SIGN) signaling	8.94815e-06	2.32365e-05	0.115	-0.573	-0.15357	0.00363384	8.94815e-06	1	8	0.0837996	11	NA	NA	NA	NA	NA	NA	NA	NA	NA	RELA;PAK3;NRAS;RAF1;FYN;ICAM3;PAK2;NFKB1;PAK1;ICAM2;HRAS
CEACAM5	CD8A	R-HSA-198933	Immunoregulatory interactions between a Lymphoid and a non-Lymphoid cell	1.42844e-07	6.63673e-07	0.469	3.18	0.306294	6.50739e-06	1.42844e-07	1	6	0.312222	9	0	0	0	NA	NA	NA	NA	NA	NA	HLA-E;FCGR1A;HLA-G;HLA-B;HLA-C;HLA-A;B2M;HLA-F;FCGR3A
CEACAM5	CEACAM1	R-HSA-1566977	Fibronectin matrix formation	0.00183719	0.0027065	0.469	0.115	0.200751	0.0105707	0.00183719	1	2	0.00189959	3	NA	NA	NA	NA	NA	NA	NA	NA	NA	FN1;ITGA5;ITGB1
CEACAM5	CEACAM1	R-HSA-202733	Cell surface interactions at the vascular wall	2.06413e-05	4.74864e-05	0.469	0.115	0.200751	0.0105707	2.06413e-05	1	16	0.231061	22	NA	NA	NA	NA	NA	NA	NA	NA	NA	PECAM1;SHC1;FCER1G;FN1;PTPN11;SLC7A7;ATP1B1;INPP5D;APOB;PROC;NRAS;ITGA5;PLCG1;ITGB3;FYN;SLC3A2;PROCR;HRAS;LYN;LCK;ITGB1;ATP1B3
CEACAM6	CEACAM1	R-HSA-1566977	Fibronectin matrix formation	0.00927394	0.0115516	1.9	0.115	0.168104	0.0533598	0.00927394	1	2	0.00189959	3	NA	NA	NA	NA	NA	NA	NA	NA	NA	FN1;ITGA5;ITGB1
CEACAM6	CEACAM1	R-HSA-202733	Cell surface interactions at the vascular wall	0.000104195	0.000202418	1.9	0.115	0.168104	0.0533598	0.000104195	1	16	0.231061	22	NA	NA	NA	NA	NA	NA	NA	NA	NA	PECAM1;SHC1;FCER1G;FN1;PTPN11;SLC7A7;ATP1B1;INPP5D;APOB;PROC;NRAS;ITGA5;PLCG1;ITGB3;FYN;SLC3A2;PROCR;HRAS;LYN;LCK;ITGB1;ATP1B3
CEACAM6	CEACAM8	R-HSA-1566977	Fibronectin matrix formation	4.16557e-06	1.18781e-05	1.9	-0.26685	0.140918	2.39676e-05	4.16557e-06	1	2	0.0426003	3	NA	NA	NA	NA	NA	NA	NA	NA	NA	FN1;ITGA5;ITGB1
CEACAM6	CEACAM8	R-HSA-202733	Cell surface interactions at the vascular wall	4.68012e-08	2.45614e-07	1.9	-0.26685	0.140918	2.39676e-05	4.68012e-08	1	16	-0.180438	22	NA	NA	NA	NA	NA	NA	NA	NA	NA	PECAM1;SHC1;FCER1G;FN1;PTPN11;SLC7A7;ATP1B1;INPP5D;APOB;PROC;NRAS;ITGA5;PLCG1;ITGB3;FYN;SLC3A2;PROCR;HRAS;LYN;LCK;ITGB1;ATP1B3
COL11A1	ITGA2	R-HSA-216083	Integrin cell surface interactions	0.0136919	0.0163908	0.035	4.225	0.102933	0.0340569	0.0136919	1	3	0.246091	5	NA	NA	NA	NA	NA	NA	NA	NA	NA	AGRN;LUM;HSPG2;KDR;ITGB1
COL11A1	ITGA2	R-HSA-3000157	Laminin interactions	0.024805	0.0282007	0.035	4.225	0.102933	0.0340569	0.024805	1	7	0.246091	10	NA	NA	NA	NA	NA	NA	NA	NA	NA	LAMC2;LAMB2;LAMC1;LAMA4;LAMB3;LAMA3;HSPG2;LAMB1;LAMA1;ITGB1
COL11A1	ITGA2	R-HSA-3000170	Syndecan interactions	0.00485584	0.00644471	0.035	4.225	0.102933	0.0340569	0.00485584	1	1	-0.016056	2	NA	NA	NA	NA	NA	NA	NA	NA	NA	SDC1;ITGB1
COL11A1	ITGA2	R-HSA-3000171	Non-integrin membrane-ECM interactions	0.024654	0.0280386	0.035	4.225	0.102933	0.0340569	0.024654	1	9	-0.016056	12	NA	NA	NA	NA	NA	NA	NA	NA	NA	LAMC2;LAMB2;LAMC1;AGRN;LAMA4;LAMB3;LAMA3;HSPG2;SDC1;LAMB1;LAMA1;ITGB1
COL11A1	ITGA2	R-HSA-3000178	ECM proteoglycans	0.0161684	0.0191008	0.035	4.225	0.102933	0.0340569	0.0161684	1	8	0.22434	11	NA	NA	NA	NA	NA	NA	NA	NA	NA	LAMB2;LAMC1;AGRN;LAMA4;LUM;LAMA3;HSPG2;ITGB5;LAMB1;LAMA1;ITGB1
COL11A1	ITGA2	R-HSA-373760	L1CAM interactions	5.87363e-07	2.24795e-06	0.035	4.225	0.102933	0.0340569	5.87363e-07	1	21	0.29523	28	NA	NA	NA	NA	NA	NA	NA	NA	NA	MAP2K1;RPS6KA3;CLTC;ITGA1;LAMC1;SH3GL2;EGFR;AP2A2;MAPK3;DPYSL2;DNM2;RPS6KA6;AP2A1;MAP2K2;AP2M1;RPS6KA1;AP2B1;MAPK1;RAC1;RPS6KA2;PAK1;AP2S1;LAMB1;LAMA1;L1CAM;ITGB1;CLTA;VAV2
COL11A1	ITGA2	R-HSA-6806834	Signaling by MET	4.40301e-09	3.07032e-08	0.035	4.225	0.102933	0.0340569	4.40301e-09	1	24	0.133201	33	NA	NA	NA	NA	NA	NA	NA	NA	NA	SH3KBP1;LAMC2;EPS15;LAMB2;PIK3R1;LAMC1;SH3GL2;PTPN11;HGS;SH3GL1;LAMA4;LAMB3;LAMA3;STAM;PTK2;SRC;NRAS;STAM2;RAP1A;HGF;RAC1;STAT3;RAP1B;MET;CBL;HRAS;LAMB1;RPS27A;LAMA1;UBA52;UBB;UBC;ITGB1
COL11A1	ITGA2	R-HSA-8874081	MET activates PTK2 signaling	2.06827e-05	4.75487e-05	0.035	4.225	0.102933	0.0340569	2.06827e-05	1	9	0.133201	12	NA	NA	NA	NA	NA	NA	NA	NA	NA	LAMC2;LAMB2;LAMC1;LAMA4;LAMB3;LAMA3;PTK2;HGF;MET;LAMB1;LAMA1;ITGB1
COL11A1	ITGA2	R-HSA-8875878	MET promotes cell motility	8.04393e-05	0.000160396	0.035	4.225	0.102933	0.0340569	8.04393e-05	1	11	-0.0843545	15	NA	NA	NA	NA	NA	NA	NA	NA	NA	LAMC2;LAMB2;LAMC1;LAMA4;LAMB3;LAMA3;PTK2;RAP1A;HGF;RAC1;RAP1B;MET;LAMB1;LAMA1;ITGB1
COL11A1	ITGB1	R-HSA-1500931	Cell-Cell communication	4.96179e-05	0.000103472	0.035	7.25	-0.0176391	0.000427714	4.96179e-05	1	10	0.137209	14	NA	NA	NA	NA	NA	NA	NA	NA	NA	LAMC2;SIRPA;PTK2B;PTPN11;ITGA6;LAMB3;LAMA3;ILK;PTK2;NCK1;FYN;PXN;CD47;WASL
COL11A1	ITGB1	R-HSA-1566948	Elastic fibre formation	2.5525e-05	5.72932e-05	0.035	7.25	-0.0176391	0.000427714	2.5525e-05	1	3	0.130431	4	NA	NA	NA	NA	NA	NA	NA	NA	NA	ITGAV;ITGA5;MFAP5;VTN
COL11A1	ITGB1	R-HSA-202733	Cell surface interactions at the vascular wall	1.76636e-08	1.05918e-07	0.035	7.25	-0.0176391	0.000427714	1.76636e-08	1	21	0.196167	28	NA	NA	NA	NA	NA	NA	NA	NA	NA	JAM2;BSG;PECAM1;SHC1;FCER1G;PTPN11;SLC7A7;ITGA6;ATP1B1;ITGAV;SDC1;INPP5D;APOB;PROC;NRAS;ITGA5;PLCG1;ITGB3;FYN;SLC3A2;PROCR;HRAS;ITGAX;ITGA3;L1CAM;LYN;LCK;ATP1B3
COL11A1	ITGB1	R-HSA-210991	Basigin interactions	2.20058e-07	9.7471e-07	0.035	7.25	-0.0176391	0.000427714	2.20058e-07	1	6	0.0335873	8	NA	NA	NA	NA	NA	NA	NA	NA	NA	BSG;SLC7A7;ITGA6;ATP1B1;SLC3A2;ITGA3;L1CAM;ATP1B3
COL11A1	ITGB1	R-HSA-2129379	Molecules associated with elastic fibres	7.44401e-05	0.00014915	0.035	7.25	-0.0176391	0.000427714	7.44401e-05	1	1	0.152489	2	NA	NA	NA	NA	NA	NA	NA	NA	NA	ITGAV;VTN
COL11A1	ITGB1	R-HSA-216083	Integrin cell surface interactions	1.61174e-06	5.26989e-06	0.035	7.25	-0.0176391	0.000427714	1.61174e-06	1	15	-0.343785	20	NA	NA	NA	NA	NA	NA	NA	NA	NA	JAM2;BSG;ITGA1;AGRN;THBS1;ITGA11;ITGA6;HSPG2;ITGAV;KDR;ITGA5;COL18A1;COL4A3;COL4A1;VTN;ITGA7;SPP1;ITGA2;ITGAX;ITGA3
COL11A1	ITGB1	R-HSA-3000157	Laminin interactions	2.00602e-06	6.35363e-06	0.035	7.25	-0.0176391	0.000427714	2.00602e-06	1	12	-0.0924956	16	NA	NA	NA	NA	NA	NA	NA	NA	NA	LAMC2;ITGA1;LAMC1;ITGA6;LAMB3;LAMA3;HSPG2;ITGAV;COL18A1;COL4A3;COL4A1;ITGA7;ITGA2;ITGA3;LAMB1;LAMA1
COL11A1	ITGB1	R-HSA-3000170	Syndecan interactions	0.000175067	0.000320425	0.035	7.25	-0.0176391	0.000427714	0.000175067	1	4	-0.010001	6	NA	NA	NA	NA	NA	NA	NA	NA	NA	THBS1;ITGA6;ITGAV;SDC1;VTN;ITGA2
COL11A1	ITGB1	R-HSA-3000171	Non-integrin membrane-ECM interactions	5.68262e-06	1.56402e-05	0.035	7.25	-0.0176391	0.000427714	5.68262e-06	1	12	0.215906	16	NA	NA	NA	NA	NA	NA	NA	NA	NA	LAMC2;LAMC1;AGRN;THBS1;ITGA6;LAMB3;LAMA3;HSPG2;ITGAV;SDC1;COL4A3;COL4A1;VTN;ITGA2;LAMB1;LAMA1
COL11A1	ITGB1	R-HSA-3000178	ECM proteoglycans	1.04066e-06	3.65057e-06	0.035	7.25	-0.0176391	0.000427714	1.04066e-06	1	10	-0.0924956	14	NA	NA	NA	NA	NA	NA	NA	NA	NA	LAMC1;AGRN;LAMA3;HSPG2;ITGAV;ITGB5;COL4A3;COL4A1;VTN;ITGA7;ITGA2;ITGAX;LAMB1;LAMA1
COL11A1	ITGB1	R-HSA-373755	Semaphorin interactions	2.8566e-08	1.61388e-07	0.035	7.25	-0.0176391	0.000427714	2.8566e-08	1	21	-0.260202	29	NA	NA	NA	NA	NA	NA	NA	NA	NA	HSP90AA1;MYH10;ITGA1;ROCK1;MYH11;DPYSL2;CDK5;MYL9;MYH9;RHOB;ERBB2;MYL12B;PAK3;CFL1;CRMP1;DPYSL3;MYL6;FYN;RAC1;LIMK2;PAK2;PAK1;ROCK2;MET;PLXNA1;RRAS;RHOC;MYH14;RHOA
COL11A1	ITGB1	R-HSA-373760	L1CAM interactions	5.95019e-08	3.02703e-07	0.035	7.25	-0.0176391	0.000427714	5.95019e-08	1	22	0.349588	30	NA	NA	NA	NA	NA	NA	NA	NA	NA	MAP2K1;RPS6KA3;CLTC;ITGA1;LAMC1;SH3GL2;EGFR;AP2A2;MAPK3;DPYSL2;DNM2;RPS6KA6;AP2A1;MAP2K2;AP2M1;ITGAV;RPS6KA1;AP2B1;ITGA5;MAPK1;RAC1;ITGA2;RPS6KA2;PAK1;AP2S1;LAMB1;LAMA1;L1CAM;CLTA;VAV2
COL11A1	ITGB1	R-HSA-445144	Signal transduction by L1	1.90791e-06	6.07677e-06	0.035	7.25	-0.0176391	0.000427714	5.58871e-06	0.341387	7	-0.256028	10	4	4	0	MAPK3_202;MAPK3_204;MAPK1_185;MAPK1_187	-0.0715185229943438;-0.0345224241070339;0.121119534105568;0.186174444172132	MAPK3_202;MAPK3_204;MAPK1_185;MAPK1_187	-0.0715185229943438;-0.0345224241070339;0.121119534105568;0.186174444172132	NA	NA	MAP2K1;MAPK3;MAP2K2;ITGAV;ITGA5;MAPK1;RAC1;PAK1;L1CAM;VAV2
COL11A1	ITGB1	R-HSA-446728	Cell junction organization	0.000193654	0.000349629	0.035	7.25	-0.0176391	0.000427714	0.000193654	1	3	-0.273354	5	NA	NA	NA	NA	NA	NA	NA	NA	NA	LAMC2;ITGA6;LAMB3;LAMA3;ILK
COL11A1	ITGB1	R-HSA-447041	CHL1 interactions	0.00026814	0.000470556	0.035	7.25	-0.0176391	0.000427714	0.00026814	1	1	0.128108	2	NA	NA	NA	NA	NA	NA	NA	NA	NA	ITGA1;ITGA2
COL11A1	ITGB1	R-HSA-6785807	Interleukin-4 and Interleukin-13 signaling	1.27645e-05	3.11333e-05	0.035	7.25	-0.0176391	0.000427714	1.27645e-05	1	17	-0.200125	23	NA	NA	NA	NA	NA	NA	NA	NA	NA	HSP90AA1;LBP;PTGS2;ALOX5;PIK3R1;MMP9;MUC1;MMP1;VIM;TIMP1;ICAM1;MMP2;AKT1;HGF;FSCN1;HSP90B1;SAA1;STAT3;STAT6;BCL2L1;STAT1;LCN2;ITGAX
COL11A1	ITGB1	R-HSA-6806834	Signaling by MET	9.46203e-11	8.65919e-10	0.035	7.25	-0.0176391	0.000427714	9.46203e-11	1	24	-0.300517	32	NA	NA	NA	NA	NA	NA	NA	NA	NA	SH3KBP1;LAMC2;EPS15;PIK3R1;LAMC1;SH3GL2;PTPN11;HGS;SH3GL1;LAMB3;LAMA3;STAM;PTK2;SRC;NRAS;STAM2;RAP1A;HGF;RAC1;STAT3;ITGA2;RAP1B;MET;CBL;HRAS;ITGA3;LAMB1;RPS27A;LAMA1;UBA52;UBB;UBC
COL11A1	ITGB1	R-HSA-75892	Platelet Adhesion to exposed collagen	0.00026814	0.000470556	0.035	7.25	-0.0176391	0.000427714	0.00026814	1	1	0.128108	2	NA	NA	NA	NA	NA	NA	NA	NA	NA	ITGA1;ITGA2
COL11A1	ITGB1	R-HSA-8874081	MET activates PTK2 signaling	1.78144e-07	8.07359e-07	0.035	7.25	-0.0176391	0.000427714	1.78144e-07	1	8	-0.0357583	11	NA	NA	NA	NA	NA	NA	NA	NA	NA	LAMC2;LAMC1;LAMB3;LAMA3;PTK2;HGF;ITGA2;MET;ITGA3;LAMB1;LAMA1
COL11A1	ITGB1	R-HSA-8875513	MET interacts with TNS proteins	1.07446e-05	2.69997e-05	0.035	7.25	-0.0176391	0.000427714	1.07446e-05	1	1	-0.286004	2	NA	NA	NA	NA	NA	NA	NA	NA	NA	HGF;MET
COL11A1	ITGB1	R-HSA-8875878	MET promotes cell motility	7.12908e-07	2.66099e-06	0.035	7.25	-0.0176391	0.000427714	7.12908e-07	1	10	-0.153658	14	NA	NA	NA	NA	NA	NA	NA	NA	NA	LAMC2;LAMC1;LAMB3;LAMA3;PTK2;RAP1A;HGF;RAC1;ITGA2;RAP1B;MET;ITGA3;LAMB1;LAMA1
COL14A1	CD44	R-HSA-1474228	Degradation of the extracellular matrix	0.0164574	0.0194146	6.3	-2.91	-0.160756	0.0565214	0.0164574	1	18	0.128734	25	NA	NA	NA	NA	NA	NA	NA	NA	NA	ACAN;COL1A1;COL7A1;LAMC2;LAMA5;CDH1;LAMC1;COL3A1;NID1;COL11A1;LAMB3;LAMA3;HSPG2;COL5A1;MMP8;COL15A1;MMP2;DCN;COL18A1;COL12A1;SPP1;LAMB1;COL5A2;COL2A1;COL5A3
COL14A1	CD44	R-HSA-1630316	Glycosaminoglycan metabolism	0.00187959	0.00275795	6.3	-2.91	-0.160756	0.0565214	0.00187959	1	1	0.467206	2	NA	NA	NA	NA	NA	NA	NA	NA	NA	SLC9A1;CHP1
COL14A1	CD44	R-HSA-2142845	Hyaluronan metabolism	0.00187959	0.00275795	6.3	-2.91	-0.160756	0.0565214	0.00187959	1	1	0.467206	2	NA	NA	NA	NA	NA	NA	NA	NA	NA	SLC9A1;CHP1
COL14A1	CD44	R-HSA-216083	Integrin cell surface interactions	0.00748575	0.00946618	6.3	-2.91	-0.160756	0.0565214	0.00748575	1	1	-0.0352155	2	NA	NA	NA	NA	NA	NA	NA	NA	NA	KDR;SPP1
COL14A1	CD44	R-HSA-2160916	Hyaluronan uptake and degradation	0.00187959	0.00275795	6.3	-2.91	-0.160756	0.0565214	0.00187959	1	1	0.467206	2	NA	NA	NA	NA	NA	NA	NA	NA	NA	SLC9A1;CHP1
COL14A1	CD44	R-HSA-71387	Metabolism of carbohydrates	0.00187959	0.00275795	6.3	-2.91	-0.160756	0.0565214	0.00187959	1	1	0.467206	2	NA	NA	NA	NA	NA	NA	NA	NA	NA	SLC9A1;CHP1
COL1A2	CD36	R-HSA-114608	Platelet degranulation	0.282806	0.282976	2.35	-0.125	0.0853982	0.331924	0.282806	1	1	-0.0319173	2	NA	NA	NA	NA	NA	NA	NA	NA	NA	APOA1;ALB
COL1A2	CD36	R-HSA-1236974	ER-Phagosome pathway	8.03812e-07	2.9571e-06	2.35	-0.125	0.0853982	0.331924	8.03812e-07	1	9	0.176746	13	NA	NA	NA	NA	NA	NA	NA	NA	NA	TAP1;CD14;SNAP23;VAMP3;IKBKB;TLR2;TAP2;BTK;RPS27A;UBB;UBA52;UBC;VAMP8
COL1A2	CD36	R-HSA-1236975	Antigen processing-Cross presentation	1.1147e-05	2.78214e-05	2.35	-0.125	0.0853982	0.331924	1.1147e-05	1	16	-0.0750026	22	NA	NA	NA	NA	NA	NA	NA	NA	NA	HLA-E;TAP1;CD14;FCGR1A;SNAP23;LNPEP;VAMP3;IKBKB;HLA-G;HLA-B;TLR2;HLA-C;TAP2;HLA-A;BTK;B2M;RPS27A;HLA-F;UBB;UBA52;UBC;VAMP8
COL1A2	CD36	R-HSA-166016	Toll Like Receptor 4 (TLR4) Cascade	0.000306245	0.000527669	2.35	-0.125	0.0853982	0.331924	0.000306245	1	33	-0.0867768	44	NA	NA	NA	NA	NA	NA	NA	NA	NA	MAP2K1;IRF3;RPS6KA3;CUL1;RIPK1;IRAK1;CD14;RIPK2;MAPK3;PPP2R1A;PLCG2;NFKB2;MAPKAPK3;MAPK14;RELA;UBE2D1;PPP2CA;IKBKB;TAB1;TLR2;RPS6KA1;MAP2K3;MAPK10;TRAF6;MAPK8;MAPKAPK2;TBK1;MAPK1;MAP2K4;IRAK4;PPP2CB;BTK;MAPK9;UBE2D3;UBE2D2;RPS6KA2;NFKB1;CASP8;RPS27A;UBB;UBC;UBA52;MAP2K6;IKBKG
COL1A2	CD36	R-HSA-166058	MyD88:MAL(TIRAP) cascade initiated on plasma membrane	0.00123478	0.00188335	2.35	-0.125	0.0853982	0.331924	0.00123478	1	24	-0.180837	33	NA	NA	NA	NA	NA	NA	NA	NA	NA	MAP2K1;RPS6KA3;CUL1;IRAK1;CD14;RIPK2;MAPK3;NFKB2;MAPKAPK3;MAPK14;RELA;IKBKB;TAB1;TLR2;RPS6KA1;MAP2K3;MAPK10;TRAF6;MAPK8;MAPKAPK2;MAPK1;MAP2K4;IRAK4;BTK;MAPK9;RPS6KA2;NFKB1;RPS27A;UBB;UBC;UBA52;MAP2K6;IKBKG
COL1A2	CD36	R-HSA-168179	Toll Like Receptor TLR1:TLR2 Cascade	0.00123478	0.00188335	2.35	-0.125	0.0853982	0.331924	0.00123478	1	24	-0.180837	33	NA	NA	NA	NA	NA	NA	NA	NA	NA	MAP2K1;RPS6KA3;CUL1;IRAK1;CD14;RIPK2;MAPK3;NFKB2;MAPKAPK3;MAPK14;RELA;IKBKB;TAB1;TLR2;RPS6KA1;MAP2K3;MAPK10;TRAF6;MAPK8;MAPKAPK2;MAPK1;MAP2K4;IRAK4;BTK;MAPK9;RPS6KA2;NFKB1;RPS27A;UBB;UBC;UBA52;MAP2K6;IKBKG
COL1A2	CD36	R-HSA-168188	Toll Like Receptor TLR6:TLR2 Cascade	0.00123478	0.00188335	2.35	-0.125	0.0853982	0.331924	0.00123478	1	24	-0.180837	33	NA	NA	NA	NA	NA	NA	NA	NA	NA	MAP2K1;RPS6KA3;CUL1;IRAK1;CD14;RIPK2;MAPK3;NFKB2;MAPKAPK3;MAPK14;RELA;IKBKB;TAB1;TLR2;RPS6KA1;MAP2K3;MAPK10;TRAF6;MAPK8;MAPKAPK2;MAPK1;MAP2K4;IRAK4;BTK;MAPK9;RPS6KA2;NFKB1;RPS27A;UBB;UBC;UBA52;MAP2K6;IKBKG
COL1A2	CD36	R-HSA-168898	Toll-like Receptor Cascades	0.000163875	0.000302317	2.35	-0.125	0.0853982	0.331924	0.000163875	1	35	-0.0867768	47	NA	NA	NA	NA	NA	NA	NA	NA	NA	MAP2K1;IRF3;RPS6KA3;CUL1;RIPK1;IRAK1;CD14;RIPK2;MAPK3;PPP2R1A;PLCG2;NFKB2;MAPKAPK3;MAPK14;RELA;UBE2D1;PPP2CA;IKBKB;TAB1;APOB;TLR2;RPS6KA1;MAP2K3;MAPK10;TRAF6;MAPK8;MAPKAPK2;TBK1;MAPK1;MAP2K4;IRAK4;PPP2CB;BTK;TLR3;MAPK9;UBE2D3;UBE2D2;RPS6KA2;NFKB1;CASP8;RPS27A;UBB;UBC;UBA52;MAP2K6;IKBKG;TLR8
COL1A2	CD36	R-HSA-181438	Toll Like Receptor 2 (TLR2) Cascade	0.00123478	0.00188335	2.35	-0.125	0.0853982	0.331924	0.00123478	1	24	-0.180837	33	NA	NA	NA	NA	NA	NA	NA	NA	NA	MAP2K1;RPS6KA3;CUL1;IRAK1;CD14;RIPK2;MAPK3;NFKB2;MAPKAPK3;MAPK14;RELA;IKBKB;TAB1;TLR2;RPS6KA1;MAP2K3;MAPK10;TRAF6;MAPK8;MAPKAPK2;MAPK1;MAP2K4;IRAK4;BTK;MAPK9;RPS6KA2;NFKB1;RPS27A;UBB;UBC;UBA52;MAP2K6;IKBKG
COL1A2	CD36	R-HSA-1989781	PPARA activates gene expression	0.000188638	0.000343185	2.35	-0.125	0.0853982	0.331924	0.000188638	1	21	-0.215005	29	NA	NA	NA	NA	NA	NA	NA	NA	NA	AGT;APOA1;CYP4A11;CPT1A;MED23;PLIN2;HMGCS2;ABCB4;TBL1X;TXNRD1;CPT2;FDFT1;ANGPTL4;GLIPR1;CHD9;ACSL1;THRAP3;ACADM;UGT1A9;CARM1;RXRA;HMGCS1;FABP1;ME1;SLC27A1;SULT2A1;FHL2;APOA2;TBL1XR1
COL1A2	CD36	R-HSA-2173782	Binding and Uptake of Ligands by Scavenger Receptors	0.155236	0.156366	2.35	-0.125	0.0853982	0.331924	0.155236	1	3	-0.0890304	4	NA	NA	NA	NA	NA	NA	NA	NA	NA	APOA1;ALB;APOB;APOE
COL1A2	CD36	R-HSA-3000471	Scavenging by Class B Receptors	0.282806	0.282976	2.35	-0.125	0.0853982	0.331924	0.282806	1	1	-0.0319173	2	NA	NA	NA	NA	NA	NA	NA	NA	NA	APOA1;APOB
COL1A2	CD36	R-HSA-381340	Transcriptional regulation of white adipocyte differentiation	0.00578261	0.00748629	2.35	-0.125	0.0853982	0.331924	0.00578261	1	9	0.232105	12	NA	NA	NA	NA	NA	NA	NA	NA	NA	FABP4;MED23;RELA;PCK1;TBL1X;ANGPTL4;CHD9;THRAP3;CARM1;RXRA;ADIPOQ;TBL1XR1
COL1A2	CD36	R-HSA-400206	Regulation of lipid metabolism by PPARalpha	0.000188638	0.000343185	2.35	-0.125	0.0853982	0.331924	0.000188638	1	21	-0.215005	29	NA	NA	NA	NA	NA	NA	NA	NA	NA	AGT;APOA1;CYP4A11;CPT1A;MED23;PLIN2;HMGCS2;ABCB4;TBL1X;TXNRD1;CPT2;FDFT1;ANGPTL4;GLIPR1;CHD9;ACSL1;THRAP3;ACADM;UGT1A9;CARM1;RXRA;HMGCS1;FABP1;ME1;SLC27A1;SULT2A1;FHL2;APOA2;TBL1XR1
COL1A2	CD36	R-HSA-5260271	Diseases of Immune System	0.0147268	0.0175129	2.35	-0.125	0.0853982	0.331924	0.0147268	1	6	0.0757083	9	NA	NA	NA	NA	NA	NA	NA	NA	NA	CD14;NFKB2;RELA;IKBKB;TLR2;IRAK4;BTK;NFKB1;IKBKG
COL1A2	CD36	R-HSA-5602358	Diseases associated with the TLR signaling cascade	0.0147268	0.0175129	2.35	-0.125	0.0853982	0.331924	0.0147268	1	6	0.0757083	9	NA	NA	NA	NA	NA	NA	NA	NA	NA	CD14;NFKB2;RELA;IKBKB;TLR2;IRAK4;BTK;NFKB1;IKBKG
COL1A2	CD36	R-HSA-5602498	MyD88 deficiency (TLR2/4)	0.0998867	0.103051	2.35	-0.125	0.0853982	0.331924	0.0998867	1	2	-0.140507	3	NA	NA	NA	NA	NA	NA	NA	NA	NA	CD14;TLR2;BTK
COL1A2	CD36	R-HSA-5603041	IRAK4 deficiency (TLR2/4)	0.0419688	0.0456069	2.35	-0.125	0.0853982	0.331924	0.0419688	1	3	0.0757083	4	NA	NA	NA	NA	NA	NA	NA	NA	NA	CD14;TLR2;IRAK4;BTK
COL1A2	CD36	R-HSA-5686938	Regulation of TLR by endogenous ligand	0.101456	0.104605	2.35	-0.125	0.0853982	0.331924	0.101456	1	2	-0.0890304	3	NA	NA	NA	NA	NA	NA	NA	NA	NA	CD14;APOB;TLR2
COL1A2	CD36	R-HSA-76002	Platelet activation, signaling and aggregation	7.02853e-06	1.89059e-05	2.35	-0.125	0.0853982	0.331924	7.02853e-06	1	63	0.0673207	84	NA	NA	NA	NA	NA	NA	NA	NA	NA	PDPK1;RASGRP1;APOA1;ITGA2B;FGB;ITPR2;VCL;KNG1;FGA;PECAM1;SHC1;LCP2;FCER1G;GNAI1;MAPK3;PRKCG;PLCG2;GNB3;FN1;APBB1IP;GNB2;ACTN2;PTPN11;CALM1;MAPK14;FGG;ITPR3;RHOB;ALB;STXBP3;APP;GNB1;F5;PTK2;SRC;ITPR1;GNG5;HRG;GP1BB;VAV1;SYK;CDC42;DAGLB;CSK;GNG12;AKT1;VWF;IGF2;BCAR1;TF;MAPK1;RAF1;RAP1A;ITGB3;GNB4;HGF;F2;GNAI2;MGLL;FYN;DGKA;GP9;RAC1;RHOG;ARRB2;STX4;RAP1B;TLN1;PLA2G4A;SOD1;F13A1;ARRB1;PRKCA;PLG;PRKCD…
COL1A2	CD36	R-HSA-76005	Response to elevated platelet cytosolic Ca2+	0.282806	0.282976	2.35	-0.125	0.0853982	0.331924	0.282806	1	1	-0.0319173	2	NA	NA	NA	NA	NA	NA	NA	NA	NA	APOA1;ALB
COL1A2	CD44	R-HSA-1474228	Degradation of the extracellular matrix	0.0292505	0.0327945	2.35	-2.91	0.0424382	0.100458	0.0292505	1	18	0.128734	25	NA	NA	NA	NA	NA	NA	NA	NA	NA	ACAN;COL1A1;COL7A1;LAMC2;LAMA5;CDH1;LAMC1;COL3A1;NID1;COL11A1;LAMB3;LAMA3;HSPG2;COL5A1;MMP8;COL15A1;MMP2;DCN;COL18A1;COL12A1;SPP1;LAMB1;COL5A2;COL2A1;COL5A3
COL1A2	CD44	R-HSA-1630316	Glycosaminoglycan metabolism	0.00334068	0.00461061	2.35	-2.91	0.0424382	0.100458	0.00334068	1	1	0.467206	2	NA	NA	NA	NA	NA	NA	NA	NA	NA	SLC9A1;CHP1
COL1A2	CD44	R-HSA-2142845	Hyaluronan metabolism	0.00334068	0.00461061	2.35	-2.91	0.0424382	0.100458	0.00334068	1	1	0.467206	2	NA	NA	NA	NA	NA	NA	NA	NA	NA	SLC9A1;CHP1
COL1A2	CD44	R-HSA-216083	Integrin cell surface interactions	0.0133047	0.0159907	2.35	-2.91	0.0424382	0.100458	0.0133047	1	1	-0.0352155	2	NA	NA	NA	NA	NA	NA	NA	NA	NA	KDR;SPP1
COL1A2	CD44	R-HSA-2160916	Hyaluronan uptake and degradation	0.00334068	0.00461061	2.35	-2.91	0.0424382	0.100458	0.00334068	1	1	0.467206	2	NA	NA	NA	NA	NA	NA	NA	NA	NA	SLC9A1;CHP1
COL1A2	CD44	R-HSA-71387	Metabolism of carbohydrates	0.00334068	0.00461061	2.35	-2.91	0.0424382	0.100458	0.00334068	1	1	0.467206	2	NA	NA	NA	NA	NA	NA	NA	NA	NA	SLC9A1;CHP1
COL1A2	ITGA1	R-HSA-216083	Integrin cell surface interactions	0.0522899	0.0555329	2.35	0.135	0.0169293	0.284719	0.0522899	1	3	0.0640225	5	NA	NA	NA	NA	NA	NA	NA	NA	NA	AGRN;KDR;ITGB5;COL4A1;ITGB1
COL1A2	ITGA1	R-HSA-3000157	Laminin interactions	2.74573e-05	6.10122e-05	2.35	0.135	0.0169293	0.284719	2.74573e-05	1	3	0.124643	5	NA	NA	NA	NA	NA	NA	NA	NA	NA	LAMC1;COL4A1;LAMB1;LAMA1;ITGB1
COL1A2	ITGA1	R-HSA-373755	Semaphorin interactions	9.28517e-07	3.33463e-06	2.35	0.135	0.0169293	0.284719	9.28517e-07	1	22	-0.116668	30	NA	NA	NA	NA	NA	NA	NA	NA	NA	HSP90AA1;MYH10;ROCK1;MYH11;DPYSL2;CDK5;MYL9;MYH9;RHOB;ERBB2;MYL12B;PAK3;CFL1;CRMP1;DPYSL3;MYL6;FYN;RAC1;LIMK2;PAK2;TLN1;PAK1;ROCK2;MET;PLXNA1;RRAS;RHOC;ITGB1;MYH14;RHOA
COL1A2	ITGA1	R-HSA-373760	L1CAM interactions	3.64597e-06	1.05596e-05	2.35	0.135	0.0169293	0.284719	3.64597e-06	1	20	-0.116668	27	NA	NA	NA	NA	NA	NA	NA	NA	NA	MAP2K1;RPS6KA3;CLTC;LAMC1;SH3GL2;EGFR;AP2A2;MAPK3;DPYSL2;DNM2;RPS6KA6;AP2A1;MAP2K2;AP2M1;RPS6KA1;AP2B1;MAPK1;RAC1;RPS6KA2;PAK1;AP2S1;LAMB1;LAMA1;L1CAM;ITGB1;CLTA;VAV2
COL1A2	ITGA1	R-HSA-397014	Muscle contraction	3.67156e-06	1.0606e-05	2.35	0.135	0.0169293	0.284719	3.67156e-06	1	49	-0.155954	66	NA	NA	NA	NA	NA	NA	NA	NA	NA	SLC8A1;ATP2A2;ITPR2;CACNA2D1;ATP2B3;DES;VCL;SRI;ACTN3;TPM3;MYH11;ATP2A1;TMOD3;TRIM72;ATP2B4;CAMK2G;ACTN2;CALM1;SORBS1;ATP1B1;MYL6B;MYL9;LMOD1;TMOD2;ITPR3;STIM1;VIM;TPM4;MYL12B;MYL12A;AKAP9;ATP1A4;CAMK2D;ITPR1;ATP1A3;ATP2B1;ITGB5;ACTG2;TPM1;CACNA2D2;ACTA2;ATP1A2;TPM2;MYL6;ANXA6;MYLK;ATP1A1;CALD1;ANXA1;PXN;ATP2A3;MYH6;CAMK2B;TLN1;CAMK2A;DYSF;TMOD1;MYH3;MYH8;ATP2B2;ANXA2;SORBS3;FXYD2;DMD;ATP1B3;PRKA…
COL1A2	ITGA1	R-HSA-445355	Smooth Muscle Contraction	0.00424884	0.0057075	2.35	0.135	0.0169293	0.284719	0.00424884	1	20	0.42077	27	NA	NA	NA	NA	NA	NA	NA	NA	NA	VCL;TPM3;MYH11;TRIM72;CALM1;SORBS1;MYL6B;MYL9;LMOD1;TPM4;MYL12B;MYL12A;ITGB5;ACTG2;TPM1;ACTA2;TPM2;MYL6;ANXA6;MYLK;CALD1;ANXA1;PXN;TLN1;DYSF;ANXA2;SORBS3
COL1A2	ITGA11	R-HSA-216083	Integrin cell surface interactions	0.0292981	0.0328036	2.35	-0.0665	-0.11535	0.221216	0.0292981	1	1	0.0774085	2	0	0	0	NA	NA	NA	NA	NA	NA	KDR;ITGB1
COL1A2	ITGA2	R-HSA-216083	Integrin cell surface interactions	0.0100313	0.0123789	2.35	4.225	-0.0172216	0.0249516	0.0100313	1	3	0.246091	5	NA	NA	NA	NA	NA	NA	NA	NA	NA	AGRN;LUM;HSPG2;KDR;ITGB1
COL1A2	ITGA2	R-HSA-3000157	Laminin interactions	0.0181733	0.0212053	2.35	4.225	-0.0172216	0.0249516	0.0181733	1	7	0.246091	10	NA	NA	NA	NA	NA	NA	NA	NA	NA	LAMC2;LAMB2;LAMC1;LAMA4;LAMB3;LAMA3;HSPG2;LAMB1;LAMA1;ITGB1
COL1A2	ITGA2	R-HSA-3000170	Syndecan interactions	0.0035576	0.00486152	2.35	4.225	-0.0172216	0.0249516	0.0035576	1	1	-0.016056	2	NA	NA	NA	NA	NA	NA	NA	NA	NA	SDC1;ITGB1
COL1A2	ITGA2	R-HSA-3000171	Non-integrin membrane-ECM interactions	0.0180626	0.0211059	2.35	4.225	-0.0172216	0.0249516	0.0180626	1	9	-0.016056	12	NA	NA	NA	NA	NA	NA	NA	NA	NA	LAMC2;LAMB2;LAMC1;AGRN;LAMA4;LAMB3;LAMA3;HSPG2;SDC1;LAMB1;LAMA1;ITGB1
COL1A2	ITGA2	R-HSA-3000178	ECM proteoglycans	0.0118457	0.0144568	2.35	4.225	-0.0172216	0.0249516	0.0118457	1	8	0.22434	11	NA	NA	NA	NA	NA	NA	NA	NA	NA	LAMB2;LAMC1;AGRN;LAMA4;LUM;LAMA3;HSPG2;ITGB5;LAMB1;LAMA1;ITGB1
COL1A2	ITGA2	R-HSA-373760	L1CAM interactions	4.30328e-07	1.72443e-06	2.35	4.225	-0.0172216	0.0249516	4.30328e-07	1	21	0.29523	28	NA	NA	NA	NA	NA	NA	NA	NA	NA	MAP2K1;RPS6KA3;CLTC;ITGA1;LAMC1;SH3GL2;EGFR;AP2A2;MAPK3;DPYSL2;DNM2;RPS6KA6;AP2A1;MAP2K2;AP2M1;RPS6KA1;AP2B1;MAPK1;RAC1;RPS6KA2;PAK1;AP2S1;LAMB1;LAMA1;L1CAM;ITGB1;CLTA;VAV2
COL1A2	ITGA2	R-HSA-6806834	Signaling by MET	3.22584e-09	2.29962e-08	2.35	4.225	-0.0172216	0.0249516	3.22584e-09	1	24	0.133201	33	NA	NA	NA	NA	NA	NA	NA	NA	NA	SH3KBP1;LAMC2;EPS15;LAMB2;PIK3R1;LAMC1;SH3GL2;PTPN11;HGS;SH3GL1;LAMA4;LAMB3;LAMA3;STAM;PTK2;SRC;NRAS;STAM2;RAP1A;HGF;RAC1;STAT3;RAP1B;MET;CBL;HRAS;LAMB1;RPS27A;LAMA1;UBA52;UBB;UBC;ITGB1
COL1A2	ITGA2	R-HSA-8874081	MET activates PTK2 signaling	1.5153e-05	3.6059e-05	2.35	4.225	-0.0172216	0.0249516	1.5153e-05	1	9	0.133201	12	NA	NA	NA	NA	NA	NA	NA	NA	NA	LAMC2;LAMB2;LAMC1;LAMA4;LAMB3;LAMA3;PTK2;HGF;MET;LAMB1;LAMA1;ITGB1
COL1A2	ITGA2	R-HSA-8875878	MET promotes cell motility	5.89333e-05	0.00012033	2.35	4.225	-0.0172216	0.0249516	5.89333e-05	1	11	-0.0843545	15	NA	NA	NA	NA	NA	NA	NA	NA	NA	LAMC2;LAMB2;LAMC1;LAMA4;LAMB3;LAMA3;PTK2;RAP1A;HGF;RAC1;RAP1B;MET;LAMB1;LAMA1;ITGB1
COL1A2	ITGA2B	R-HSA-114608	Platelet degranulation	0.0237412	0.0270839	2.35	0.45	0.189646	0.319084	0.0237412	1	10	0.35656	14	NA	NA	NA	NA	NA	NA	NA	NA	NA	FGB;VCL;FGA;THBS1;ACTN2;CALM1;FGG;APP;VWF;ITGB3;TLN1;SOD1;F13A1;SPARC
COL1A2	ITGA2B	R-HSA-216083	Integrin cell surface interactions	0.09362	0.0968865	2.35	0.45	0.189646	0.319084	0.09362	1	6	0.179	8	NA	NA	NA	NA	NA	NA	NA	NA	NA	FGB;FGA;THBS1;FGG;KDR;VWF;ITGB3;VTN
COL1A2	ITGA2B	R-HSA-3000178	ECM proteoglycans	0.0245861	0.0279709	2.35	0.45	0.189646	0.319084	0.0245861	1	2	0.35656	3	NA	NA	NA	NA	NA	NA	NA	NA	NA	ITGB5;ITGB3;VTN
COL1A2	ITGA2B	R-HSA-354192	Integrin signaling	4.98658e-06	1.39557e-05	2.35	0.45	0.189646	0.319084	0.0606644	8.21994e-05	14	0.196669	19	48	48	0	FLNA_2321;FLNA_1827;FLNA_2515;FLNA_860;LMNA_153;FLNA_1084;FLNA_2172;FLNA_2276;FLNA_2144;FLNA_2328;FLNA_968;FLNA_1938;FLNA_966;FLNA_1630;FLNA_2331;FLNA_1459;FLNA_2311;FLNA_2319;FLNA_2364;FLNA_2518;FLNA_2150;FLNA_2120;FLNA_1343;LMNA_463;LMNA_636;LMNA_307;LMNA_51;LMNA_533;LMNA_22;LMNA_525;LMNA_616;LMNA_66;LMNA_458;LMNA_19;LMNA_212;LMNA_12;LMNA_390;LMNA_632;LMNA_18;LMNA_17;LMNA_414;LMNA_568;LMNA_429;…	-0.0111693345789049;-0.0214611453813757;-0.00513316942717046;-0.024214792443486;-0.00164845051576296;-0.0186839139697998;-0.0497489294448728;-0.0107108711936435;-0.048686472310255;-0.026220046319899;0.00152929655075398;-0.0291323108046122;-0.0382164313801832;-0.0213270218575468;-0.0224819197393267;-0.0458282051451078;-0.026006397894685;-0.0345096444147931;-0.0344614348023471;-0.0285378128493585;-…	FLNA_2321;FLNA_1827;FLNA_2515;FLNA_860;LMNA_153;FLNA_1084;FLNA_2172;FLNA_2276;FLNA_2144;FLNA_2328;FLNA_968;FLNA_1938;FLNA_966;FLNA_1630;FLNA_2331;FLNA_1459;FLNA_2311;FLNA_2319;FLNA_2364;FLNA_2518;FLNA_2150;FLNA_2120;FLNA_1343;LMNA_463;LMNA_636;LMNA_307;LMNA_51;LMNA_533;LMNA_22;LMNA_525;LMNA_616;LMNA_66;LMNA_458;LMNA_19;LMNA_212;LMNA_12;LMNA_390;LMNA_632;LMNA_18;LMNA_17;LMNA_414;LMNA_568;LMNA_429;…	-0.0111693345789049;-0.0214611453813757;-0.00513316942717046;-0.024214792443486;-0.00164845051576296;-0.0186839139697998;-0.0497489294448728;-0.0107108711936435;-0.048686472310255;-0.026220046319899;0.00152929655075398;-0.0291323108046122;-0.0382164313801832;-0.0213270218575468;-0.0224819197393267;-0.0458282051451078;-0.026006397894685;-0.0345096444147931;-0.0344614348023471;-0.0285378128493585;-…	NA	NA	PDPK1;RASGRP1;FGB;FGA;SHC1;APBB1IP;FGG;PTK2;SRC;SYK;CSK;VWF;AKT1;BCAR1;RAP1A;ITGB3;CRK;RAP1B;TLN1
COL1A2	ITGA2B	R-HSA-354194	GRB2:SOS provides linkage to MAPK signaling for Integrins	0.0359683	0.0396307	2.35	0.45	0.189646	0.319084	0.0359683	1	8	-0.0643565	11	NA	NA	NA	NA	NA	NA	NA	NA	NA	FGB;FGA;APBB1IP;FGG;PTK2;SRC;VWF;RAP1A;ITGB3;RAP1B;TLN1
COL1A2	ITGA2B	R-HSA-372708	p130Cas linkage to MAPK signaling for integrins	0.00134786	0.00204831	2.35	0.45	0.189646	0.319084	0.0201149	0.0670084	9	-0.0643565	13	1	1	0	BCAR1_401	5.94398	BCAR1_401	5.94398	NA	NA	FGB;FGA;APBB1IP;FGG;PTK2;SRC;VWF;BCAR1;RAP1A;ITGB3;CRK;RAP1B;TLN1
COL1A2	ITGA2B	R-HSA-373760	L1CAM interactions	0.0159095	0.018815	2.35	0.45	0.189646	0.319084	0.0159095	1	18	0.35656	25	NA	NA	NA	NA	NA	NA	NA	NA	NA	MAP2K1;RPS6KA3;CLTC;ITGA1;SH3GL2;EGFR;AP2A2;MAPK3;DPYSL2;DNM2;RPS6KA6;AP2A1;MAP2K2;AP2M1;RPS6KA1;AP2B1;MAPK1;ITGB3;RAC1;RPS6KA2;PAK1;AP2S1;L1CAM;CLTA;VAV2
COL1A2	ITGA2B	R-HSA-445144	Signal transduction by L1	0.000927219	0.00143868	2.35	0.45	0.189646	0.319084	0.00271604	0.341387	6	-0.230352	9	4	4	0	MAPK3_202;MAPK3_204;MAPK1_185;MAPK1_187	-0.0715185229943438;-0.0345224241070339;0.121119534105568;0.186174444172132	MAPK3_202;MAPK3_204;MAPK1_185;MAPK1_187	-0.0715185229943438;-0.0345224241070339;0.121119534105568;0.186174444172132	NA	NA	MAP2K1;MAPK3;MAP2K2;MAPK1;ITGB3;RAC1;PAK1;L1CAM;VAV2
COL1A2	ITGA2B	R-HSA-5663202	Diseases of signal transduction by growth factor receptors and second messengers	1.4047e-15	4.53051e-14	2.35	0.45	0.189646	0.319084	1.4047e-15	1	84	0.418057	112	NA	NA	NA	NA	NA	NA	NA	NA	NA	PPP2R5A;MAP2K1;PDPK1;AGK;HSP90AA1;CUL1;FGB;VCL;FGA;SHC1;PIK3R1;NCOR2;EGFR;GSK3A;MYO18A;MAPK3;PPP2R1A;SND1;CPSF6;CAMK2G;APBB1IP;PTPN11;CALM1;AKT3;AKT2;MAP2K2;FGG;KRAS;PDGFRA;FAM114A2;PPP2CA;ARAF;ERBB2;MTOR;TBL1X;AKAP9;IQGAP1;MPRIP;CAMK2D;SRC;KDR;NRAS;AGTRAP;VAV1;CUX1;PAPSS1;CSK;CTNNB1;SKP1;VWF;AKT1;FXR1;BRAF;CSNK1A1;PLCG1;MARK3;MAPK1;RAF1;PTPN12;PTEN;RAP1A;ITGB3;SMAD3;TGFB1;HGF;FGFR1OP;HDAC1;AKT1S…
COL1A2	ITGA2B	R-HSA-5673001	RAF/MAP kinase cascade	6.48396e-11	6.17184e-10	2.35	0.45	0.189646	0.319084	6.48396e-11	1	50	-0.0426052	67	NA	NA	NA	NA	NA	NA	NA	NA	NA	PPP2R5A;MAP2K1;RASGRP1;CUL3;JAK1;FGB;DLG1;VCL;FGA;SHC1;EGFR;MAPK3;PPP2R1A;PPP5C;CAMK2G;PTPRA;APBB1IP;ACTN2;CALM1;DLG2;MAP2K2;FGG;PPP2CA;ARAF;ERBB2;IQGAP1;CAMK2D;PTK2;SRC;NRAS;CSK;VWF;BRAF;MARK3;MAPK1;RAF1;RAP1A;ITGB3;SPTB;SPTBN1;PPP2CB;FYN;SPTA1;DLG3;ARRB2;RAP1B;CAMK2B;TLN1;PPP2R5E;PPP2R5D;CAMK2A;MET;FGFR4;NEFL;HRAS;YWHAB;RPS27A;ARRB1;SPTBN4;PPP2R5C;SPTBN2;NCAM1;UBB;UBA52;UBC;SPTAN1;PPP2R1B
COL1A2	ITGA2B	R-HSA-5674135	MAP2K and MAPK activation	0.0135662	0.0162579	2.35	0.45	0.189646	0.319084	0.0233651	0.580618	19	-0.0643565	26	5	5	0	MAPK3_202;MAPK3_204;MAP2K2_226;MAPK1_185;MAPK1_187	-0.0715185229943438;-0.0345224241070339;2.72647628391234;0.121119534105568;0.186174444172132	MAPK3_202;MAPK3_204;MAP2K2_226;MAPK1_185;MAPK1_187	-0.0715185229943438;-0.0345224241070339;2.72647628391234;0.121119534105568;0.186174444172132	NA	NA	MAP2K1;FGB;VCL;FGA;MAPK3;APBB1IP;MAP2K2;FGG;ARAF;IQGAP1;SRC;NRAS;CSK;VWF;BRAF;MARK3;MAPK1;RAF1;RAP1A;ITGB3;ARRB2;RAP1B;TLN1;HRAS;YWHAB;ARRB1
COL1A2	ITGA2B	R-HSA-5683057	MAPK family signaling cascades	2.58471e-12	3.6383e-11	2.35	0.45	0.189646	0.319084	2.58471e-12	1	59	-0.0426052	79	NA	NA	NA	NA	NA	NA	NA	NA	NA	PPP2R5A;MAP2K1;RASGRP1;CUL3;JAK1;FGB;DLG1;VCL;FGA;SHC1;EGFR;XPO1;MAPK3;PPP2R1A;PPP5C;CAMK2G;PTPRA;APBB1IP;ACTN2;PTPN11;CALM1;DLG2;MAP2K2;FGG;PPP2CA;ARAF;ERBB2;IQGAP1;CAMK2D;PTK2;PAK3;SRC;NRAS;CDK1;CDC42;CSK;VWF;BRAF;MARK3;MAPK1;RAF1;RAP1A;ITGB3;SPTB;SPTBN1;PPP2CB;FYN;SPTA1;RAC1;DLG3;ARRB2;RAP1B;PAK2;GFRA1;CAMK2B;TLN1;PPP2R5E;PAK1;PPP2R5D;CAMK2A;MET;FGFR4;NEFL;HRAS;YWHAB;RPS27A;ARRB1;SPTBN4;PPP2R5…
COL1A2	ITGA2B	R-HSA-5684996	MAPK1/MAPK3 signaling	2.15411e-11	2.34621e-10	2.35	0.45	0.189646	0.319084	2.15411e-11	1	51	0.418057	69	NA	NA	NA	NA	NA	NA	NA	NA	NA	PPP2R5A;MAP2K1;RASGRP1;CUL3;JAK1;FGB;DLG1;VCL;FGA;SHC1;EGFR;MAPK3;PPP2R1A;PPP5C;CAMK2G;PTPRA;APBB1IP;ACTN2;PTPN11;CALM1;DLG2;MAP2K2;FGG;PPP2CA;ARAF;ERBB2;IQGAP1;CAMK2D;PTK2;SRC;NRAS;CDK1;CSK;VWF;BRAF;MARK3;MAPK1;RAF1;RAP1A;ITGB3;SPTB;SPTBN1;PPP2CB;FYN;SPTA1;DLG3;ARRB2;RAP1B;CAMK2B;TLN1;PPP2R5E;PPP2R5D;CAMK2A;MET;FGFR4;NEFL;HRAS;YWHAB;RPS27A;ARRB1;SPTBN4;PPP2R5C;SPTBN2;NCAM1;UBB;UBA52;UBC;SPTAN1;P…
COL1A2	ITGA2B	R-HSA-6802946	Signaling by moderate kinase activity BRAF mutants	0.0259205	0.0293683	2.35	0.45	0.189646	0.319084	0.0259205	1	24	0.35656	32	NA	NA	NA	NA	NA	NA	NA	NA	NA	MAP2K1;FGB;VCL;FGA;MAPK3;CAMK2G;APBB1IP;CALM1;MAP2K2;FGG;KRAS;ARAF;IQGAP1;CAMK2D;SRC;NRAS;CSK;VWF;BRAF;MARK3;MAPK1;RAF1;RAP1A;ITGB3;ARRB2;RAP1B;CAMK2B;TLN1;CAMK2A;HRAS;YWHAB;ARRB1
COL1A2	ITGA2B	R-HSA-6802948	Signaling by high-kinase activity BRAF mutants	0.0233651	0.0267283	2.35	0.45	0.189646	0.319084	0.0233651	1	19	-0.0643565	26	NA	NA	NA	NA	NA	NA	NA	NA	NA	MAP2K1;FGB;VCL;FGA;MAPK3;APBB1IP;MAP2K2;FGG;ARAF;IQGAP1;SRC;NRAS;CSK;VWF;BRAF;MARK3;MAPK1;RAF1;RAP1A;ITGB3;ARRB2;RAP1B;TLN1;HRAS;YWHAB;ARRB1
COL1A2	ITGA2B	R-HSA-6802949	Signaling by RAS mutants	0.0259205	0.0293683	2.35	0.45	0.189646	0.319084	0.0259205	1	24	0.35656	32	NA	NA	NA	NA	NA	NA	NA	NA	NA	MAP2K1;FGB;VCL;FGA;MAPK3;CAMK2G;APBB1IP;CALM1;MAP2K2;FGG;KRAS;ARAF;IQGAP1;CAMK2D;SRC;NRAS;CSK;VWF;BRAF;MARK3;MAPK1;RAF1;RAP1A;ITGB3;ARRB2;RAP1B;CAMK2B;TLN1;CAMK2A;HRAS;YWHAB;ARRB1
COL1A2	ITGA2B	R-HSA-6802952	Signaling by BRAF and RAF fusions	7.73607e-06	2.05013e-05	2.35	0.45	0.189646	0.319084	7.73607e-06	1	33	-0.0362175	44	NA	NA	NA	NA	NA	NA	NA	NA	NA	MAP2K1;AGK;FGB;VCL;FGA;MAPK3;SND1;CAMK2G;APBB1IP;CALM1;MAP2K2;FGG;FAM114A2;ARAF;AKAP9;IQGAP1;MPRIP;CAMK2D;SRC;NRAS;AGTRAP;PAPSS1;CSK;VWF;FXR1;BRAF;MARK3;MAPK1;RAF1;RAP1A;ITGB3;ARRB2;RAP1B;ZC3HAV1;CAMK2B;LMNA;TLN1;CAMK2A;HRAS;YWHAB;ARRB1;ATG7;QKI;AP3B1
COL1A2	ITGA2B	R-HSA-6802955	Paradoxical activation of RAF signaling by kinase inactive BRAF	0.0259205	0.0293683	2.35	0.45	0.189646	0.319084	0.0259205	1	24	0.35656	32	NA	NA	NA	NA	NA	NA	NA	NA	NA	MAP2K1;FGB;VCL;FGA;MAPK3;CAMK2G;APBB1IP;CALM1;MAP2K2;FGG;KRAS;ARAF;IQGAP1;CAMK2D;SRC;NRAS;CSK;VWF;BRAF;MARK3;MAPK1;RAF1;RAP1A;ITGB3;ARRB2;RAP1B;CAMK2B;TLN1;CAMK2A;HRAS;YWHAB;ARRB1
COL1A2	ITGA2B	R-HSA-6802957	Oncogenic MAPK signaling	9.36464e-06	2.39856e-05	2.35	0.45	0.189646	0.319084	9.36464e-06	1	33	-0.274731	45	NA	NA	NA	NA	NA	NA	NA	NA	NA	MAP2K1;AGK;FGB;VCL;FGA;MAPK3;SND1;CAMK2G;APBB1IP;CALM1;MAP2K2;FGG;KRAS;FAM114A2;ARAF;AKAP9;IQGAP1;MPRIP;CAMK2D;SRC;NRAS;AGTRAP;PAPSS1;CSK;VWF;FXR1;BRAF;MARK3;MAPK1;RAF1;RAP1A;ITGB3;ARRB2;RAP1B;ZC3HAV1;CAMK2B;LMNA;TLN1;CAMK2A;HRAS;YWHAB;ARRB1;ATG7;QKI;AP3B1
COL1A2	ITGA2B	R-HSA-76002	Platelet activation, signaling and aggregation	3.18696e-07	1.33339e-06	2.35	0.45	0.189646	0.319084	3.18696e-07	1	63	0.0938315	84	NA	NA	NA	NA	NA	NA	NA	NA	NA	PDPK1;RASGRP1;APOA1;FGB;ITPR2;VCL;KNG1;FGA;PECAM1;SHC1;LCP2;FCER1G;GNAI1;THBS1;MAPK3;PRKCG;PLCG2;GNB3;APBB1IP;GNB2;ACTN2;PTPN11;CALM1;MAPK14;FGG;ITPR3;RHOB;ALB;STXBP3;APP;GNB1;F5;PTK2;SRC;ITPR1;GNG5;HRG;GP1BB;VAV1;SYK;CDC42;CSK;DAGLB;GNG12;VWF;AKT1;IGF2;BCAR1;TF;MAPK1;RAF1;RAP1A;ITGB3;GNB4;HGF;F2;GNAI2;MGLL;FYN;DGKA;GP9;RAC1;CRK;RHOG;ARRB2;STX4;RAP1B;TLN1;PLA2G4A;SOD1;F13A1;ARRB1;PRKCA;PLG;PRKCD;…
COL1A2	ITGA2B	R-HSA-76005	Response to elevated platelet cytosolic Ca2+	2.90267e-05	6.42417e-05	2.35	0.45	0.189646	0.319084	2.90267e-05	1	13	0.0631458	18	NA	NA	NA	NA	NA	NA	NA	NA	NA	FGB;VCL;FGA;THBS1;ACTN2;CALM1;FGG;STXBP3;APP;VWF;ITGB3;STX4;TLN1;SOD1;F13A1;PRKCA;SPARC;PRKCB
COL1A2	ITGA2B	R-HSA-76009	Platelet Aggregation (Plug Formation)	0.0416497	0.045364	2.35	0.45	0.189646	0.319084	0.0416497	1	15	0.196669	21	NA	NA	NA	NA	NA	NA	NA	NA	NA	PDPK1;RASGRP1;FGB;FGA;SHC1;APBB1IP;FGG;PTK2;SRC;GP1BB;SYK;CSK;VWF;AKT1;BCAR1;RAP1A;ITGB3;GP9;CRK;RAP1B;TLN1
COL1A2	ITGA2B	R-HSA-8878171	Transcriptional regulation by RUNX1	6.25894e-05	0.000127092	2.35	0.45	0.189646	0.319084	6.25894e-05	1	21	-0.0116689	28	NA	NA	NA	NA	NA	NA	NA	NA	NA	PRMT1;H2AFV;CDK6;THBS1;PTPN11;PML;H2AFJ;HIST2H2AC;HIST2H2AA3;ASH2L;SRC;HIST1H2AC;ITCH;YAP1;HDAC1;HIST3H2BB;HIST2H2BE;HIST1H2BB;HIST1H2BO;HIST1H2BD;HIST1H2BH;WDR5;RPS27A;UBB;UBA52;UBC;DPY30;SIN3A
COL1A2	ITGA2B	R-HSA-8936459	RUNX1 regulates genes involved in megakaryocyte differentiation and platelet function	0.000461539	0.000765087	2.35	0.45	0.189646	0.319084	0.000461539	1	13	0.0509133	18	NA	NA	NA	NA	NA	NA	NA	NA	NA	PRMT1;H2AFV;THBS1;H2AFJ;HIST2H2AC;HIST2H2AA3;ASH2L;HIST1H2AC;HDAC1;HIST3H2BB;HIST2H2BE;HIST1H2BB;HIST1H2BO;HIST1H2BD;HIST1H2BH;WDR5;DPY30;SIN3A
COL1A2	ITGA2B	R-HSA-9607240	FLT3 Signaling	2.02031e-12	2.96967e-11	2.35	0.45	0.189646	0.319084	2.02031e-12	1	54	0.219664	72	NA	NA	NA	NA	NA	NA	NA	NA	NA	PPP2R5A;MAP2K1;PDPK1;RASGRP1;CUL3;JAK1;FGB;DLG1;VCL;FGA;SHC1;EGFR;MAPK3;PPP2R1A;PPP5C;CAMK2G;PTPRA;APBB1IP;ACTN2;PTPN11;CALM1;DLG2;AKT2;MAP2K2;FGG;PPP2CA;ARAF;ERBB2;IQGAP1;CAMK2D;PTK2;SRC;NRAS;CSK;VWF;BRAF;MARK3;MAPK1;RAF1;RAP1A;ITGB3;SPTB;SPTBN1;PPP2CB;FYN;SPTA1;DLG3;ARRB2;RAP1B;CAMK2B;TLN1;PPP2R5E;PPP2R5D;CAMK2A;MET;FGFR4;NEFL;HRAS;YWHAB;RPS27A;ARRB1;SPTBN4;PPP2R5C;SPTBN2;STAT5A;NCAM1;UBB;UBA52…
COL1A2	ITGA2B	R-HSA-9649948	Signaling downstream of RAS mutants	0.0259205	0.0293683	2.35	0.45	0.189646	0.319084	0.0259205	1	24	0.35656	32	NA	NA	NA	NA	NA	NA	NA	NA	NA	MAP2K1;FGB;VCL;FGA;MAPK3;CAMK2G;APBB1IP;CALM1;MAP2K2;FGG;KRAS;ARAF;IQGAP1;CAMK2D;SRC;NRAS;CSK;VWF;BRAF;MARK3;MAPK1;RAF1;RAP1A;ITGB3;ARRB2;RAP1B;CAMK2B;TLN1;CAMK2A;HRAS;YWHAB;ARRB1
COL1A2	ITGAV	R-HSA-1566948	Elastic fibre formation	0.0031514	0.00437665	2.35	0.545	-0.0493685	0.150016	0.0031514	1	6	-0.035967	8	NA	NA	NA	NA	NA	NA	NA	NA	NA	ITGB8;ITGB5;FBN1;ITGB3;MFAP5;VTN;ITGB1;ITGB6
COL1A2	ITGAV	R-HSA-194138	Signaling by VEGF	4.06524e-10	3.31811e-09	2.35	0.545	-0.0493685	0.150016	4.06524e-10	1	44	0.200459	59	NA	NA	NA	NA	NA	NA	NA	NA	NA	PDPK1;HSP90AA1;ITPR2;ROCK1;PTK2B;NCKAP1L;CALM1;NCF2;AKT3;MAPKAPK3;MAPK14;AKT2;ITPR3;NCF1;MTOR;PTK2;PAK3;KDR;ITPR1;NRAS;VAV1;CDC42;NCK2;CTNNB1;AKT1;ABI2;MAPKAPK2;BCAR1;PLCG1;NCKAP1;NCK1;ITGB3;CTNND1;CYFIP1;WASF2;ABI1;FYN;NCF4;RAC1;JUP;PXN;PAK2;BAIAP2;PAK1;ROCK2;HRAS;PRKCA;PRKCD;BRK1;CDH5;AXL;PRKCB;PRKACA;RHOA;PRKACG;CYFIP2;VAV2;PRKACB;CTNNA1
COL1A2	ITGAV	R-HSA-202733	Cell surface interactions at the vascular wall	0.000292935	0.000506306	2.35	0.545	-0.0493685	0.150016	0.000292935	1	16	0.41956	22	NA	NA	NA	NA	NA	NA	NA	NA	NA	PECAM1;SHC1;FCER1G;PTPN11;SLC7A7;ATP1B1;SDC1;INPP5D;APOB;PROC;NRAS;ITGA5;PLCG1;ITGB3;FYN;SLC3A2;PROCR;HRAS;LYN;LCK;ITGB1;ATP1B3
COL1A2	ITGAV	R-HSA-210990	PECAM1 interactions	0.00896137	0.0111832	2.35	0.545	-0.0493685	0.150016	0.00896137	1	6	-0.120175	8	NA	NA	NA	NA	NA	NA	NA	NA	NA	PECAM1;PTPN11;INPP5D;PLCG1;ITGB3;FYN;LYN;LCK
COL1A2	ITGAV	R-HSA-2129379	Molecules associated with elastic fibres	0.00209281	0.00304259	2.35	0.545	-0.0493685	0.150016	0.00209281	1	5	-0.035967	7	NA	NA	NA	NA	NA	NA	NA	NA	NA	ITGB8;ITGB5;FBN1;ITGB3;VTN;ITGB1;ITGB6
COL1A2	ITGAV	R-HSA-216083	Integrin cell surface interactions	0.0144822	0.0172684	2.35	0.545	-0.0493685	0.150016	0.0144822	1	11	0.0494103	15	NA	NA	NA	NA	NA	NA	NA	NA	NA	COMP;ITGB8;PECAM1;AGRN;KDR;ITGB5;FBN1;COL18A1;COL4A3;COL4A2;ITGB3;VTN;SPP1;ITGB1;ITGB6
COL1A2	ITGAV	R-HSA-3000157	Laminin interactions	4.90181e-05	0.000102349	2.35	0.545	-0.0493685	0.150016	4.90181e-05	1	5	-0.157165	7	NA	NA	NA	NA	NA	NA	NA	NA	NA	LAMC1;COL18A1;COL4A3;COL4A2;LAMB1;LAMA1;ITGB1
COL1A2	ITGAV	R-HSA-3000170	Syndecan interactions	0.00563756	0.00731561	2.35	0.545	-0.0493685	0.150016	0.00563756	1	3	0.0494103	5	NA	NA	NA	NA	NA	NA	NA	NA	NA	SDC1;ITGB5;ITGB3;VTN;ITGB1
COL1A2	ITGAV	R-HSA-3000171	Non-integrin membrane-ECM interactions	0.00127417	0.00194165	2.35	0.545	-0.0493685	0.150016	0.00127417	1	8	-0.035967	11	NA	NA	NA	NA	NA	NA	NA	NA	NA	LAMC1;AGRN;SDC1;ITGB5;COL4A3;COL4A2;ITGB3;VTN;LAMB1;LAMA1;ITGB1
COL1A2	ITGAV	R-HSA-3000178	ECM proteoglycans	1.38588e-05	3.34101e-05	2.35	0.545	-0.0493685	0.150016	1.38588e-05	1	9	-0.157165	12	NA	NA	NA	NA	NA	NA	NA	NA	NA	COMP;LAMC1;AGRN;ITGB5;COL4A3;COL4A2;ITGB3;VTN;LAMB1;LAMA1;ITGB1;ITGB6
COL1A2	ITGAV	R-HSA-373760	L1CAM interactions	2.40565e-05	5.44756e-05	2.35	0.545	-0.0493685	0.150016	2.40565e-05	1	21	-0.00194142	28	NA	NA	NA	NA	NA	NA	NA	NA	NA	MAP2K1;RPS6KA3;CLTC;ITGA1;LAMC1;SH3GL2;EGFR;AP2A2;MAPK3;DPYSL2;DNM2;RPS6KA6;AP2A1;MAP2K2;AP2M1;RPS6KA1;AP2B1;MAPK1;ITGB3;RAC1;RPS6KA2;PAK1;AP2S1;LAMB1;LAMA1;ITGB1;CLTA;VAV2
COL1A2	ITGAV	R-HSA-4420097	VEGFA-VEGFR2 Pathway	4.06524e-10	3.31811e-09	2.35	0.545	-0.0493685	0.150016	4.06524e-10	1	44	0.200459	59	NA	NA	NA	NA	NA	NA	NA	NA	NA	PDPK1;HSP90AA1;ITPR2;ROCK1;PTK2B;NCKAP1L;CALM1;NCF2;AKT3;MAPKAPK3;MAPK14;AKT2;ITPR3;NCF1;MTOR;PTK2;PAK3;KDR;ITPR1;NRAS;VAV1;CDC42;NCK2;CTNNB1;AKT1;ABI2;MAPKAPK2;BCAR1;PLCG1;NCKAP1;NCK1;ITGB3;CTNND1;CYFIP1;WASF2;ABI1;FYN;NCF4;RAC1;JUP;PXN;PAK2;BAIAP2;PAK1;ROCK2;HRAS;PRKCA;PRKCD;BRK1;CDH5;AXL;PRKCB;PRKACA;RHOA;PRKACG;CYFIP2;VAV2;PRKACB;CTNNA1
COL1A2	ITGAV	R-HSA-445144	Signal transduction by L1	0.000435929	0.000726622	2.35	0.545	-0.0493685	0.150016	0.00127694	0.341387	6	-0.0777163	9	4	4	0	MAPK3_202;MAPK3_204;MAPK1_185;MAPK1_187	-0.0715185229943438;-0.0345224241070339;0.121119534105568;0.186174444172132	MAPK3_202;MAPK3_204;MAPK1_185;MAPK1_187	-0.0715185229943438;-0.0345224241070339;0.121119534105568;0.186174444172132	NA	NA	MAP2K1;MAPK3;MAP2K2;MAPK1;ITGB3;RAC1;PAK1;ITGB1;VAV2
COL1A2	ITGB1	R-HSA-1500931	Cell-Cell communication	3.63523e-05	7.83153e-05	2.35	7.25	0.0529172	0.000313362	3.63523e-05	1	10	0.137209	14	NA	NA	NA	NA	NA	NA	NA	NA	NA	LAMC2;SIRPA;PTK2B;PTPN11;ITGA6;LAMB3;LAMA3;ILK;PTK2;NCK1;FYN;PXN;CD47;WASL
COL1A2	ITGB1	R-HSA-1566948	Elastic fibre formation	1.87007e-05	4.33522e-05	2.35	7.25	0.0529172	0.000313362	1.87007e-05	1	3	0.130431	4	NA	NA	NA	NA	NA	NA	NA	NA	NA	ITGAV;ITGA5;MFAP5;VTN
COL1A2	ITGB1	R-HSA-202733	Cell surface interactions at the vascular wall	1.29411e-08	8.03559e-08	2.35	7.25	0.0529172	0.000313362	1.29411e-08	1	21	0.196167	28	NA	NA	NA	NA	NA	NA	NA	NA	NA	JAM2;BSG;PECAM1;SHC1;FCER1G;PTPN11;SLC7A7;ITGA6;ATP1B1;ITGAV;SDC1;INPP5D;APOB;PROC;NRAS;ITGA5;PLCG1;ITGB3;FYN;SLC3A2;PROCR;HRAS;ITGAX;ITGA3;L1CAM;LYN;LCK;ATP1B3
COL1A2	ITGB1	R-HSA-210991	Basigin interactions	1.61224e-07	7.34686e-07	2.35	7.25	0.0529172	0.000313362	1.61224e-07	1	6	0.0335873	8	NA	NA	NA	NA	NA	NA	NA	NA	NA	BSG;SLC7A7;ITGA6;ATP1B1;SLC3A2;ITGA3;L1CAM;ATP1B3
COL1A2	ITGB1	R-HSA-2129379	Molecules associated with elastic fibres	5.45381e-05	0.000112531	2.35	7.25	0.0529172	0.000313362	5.45381e-05	1	1	0.152489	2	NA	NA	NA	NA	NA	NA	NA	NA	NA	ITGAV;VTN
COL1A2	ITGB1	R-HSA-216083	Integrin cell surface interactions	1.18083e-06	4.02331e-06	2.35	7.25	0.0529172	0.000313362	1.18083e-06	1	15	-0.343785	20	NA	NA	NA	NA	NA	NA	NA	NA	NA	JAM2;BSG;ITGA1;AGRN;THBS1;ITGA11;ITGA6;HSPG2;ITGAV;KDR;ITGA5;COL18A1;COL4A3;COL4A1;VTN;ITGA7;SPP1;ITGA2;ITGAX;ITGA3
COL1A2	ITGB1	R-HSA-3000157	Laminin interactions	1.4697e-06	4.85322e-06	2.35	7.25	0.0529172	0.000313362	1.4697e-06	1	12	-0.0924956	16	NA	NA	NA	NA	NA	NA	NA	NA	NA	LAMC2;ITGA1;LAMC1;ITGA6;LAMB3;LAMA3;HSPG2;ITGAV;COL18A1;COL4A3;COL4A1;ITGA7;ITGA2;ITGA3;LAMB1;LAMA1
COL1A2	ITGB1	R-HSA-3000170	Syndecan interactions	0.000128262	0.000244035	2.35	7.25	0.0529172	0.000313362	0.000128262	1	4	-0.010001	6	NA	NA	NA	NA	NA	NA	NA	NA	NA	THBS1;ITGA6;ITGAV;SDC1;VTN;ITGA2
COL1A2	ITGB1	R-HSA-3000171	Non-integrin membrane-ECM interactions	4.16334e-06	1.18781e-05	2.35	7.25	0.0529172	0.000313362	4.16334e-06	1	12	0.215906	16	NA	NA	NA	NA	NA	NA	NA	NA	NA	LAMC2;LAMC1;AGRN;THBS1;ITGA6;LAMB3;LAMA3;HSPG2;ITGAV;SDC1;COL4A3;COL4A1;VTN;ITGA2;LAMB1;LAMA1
COL1A2	ITGB1	R-HSA-3000178	ECM proteoglycans	7.62436e-07	2.81737e-06	2.35	7.25	0.0529172	0.000313362	7.62436e-07	1	10	-0.0924956	14	NA	NA	NA	NA	NA	NA	NA	NA	NA	LAMC1;AGRN;LAMA3;HSPG2;ITGAV;ITGB5;COL4A3;COL4A1;VTN;ITGA7;ITGA2;ITGAX;LAMB1;LAMA1
COL1A2	ITGB1	R-HSA-373755	Semaphorin interactions	2.09287e-08	1.21548e-07	2.35	7.25	0.0529172	0.000313362	2.09287e-08	1	21	-0.260202	29	NA	NA	NA	NA	NA	NA	NA	NA	NA	HSP90AA1;MYH10;ITGA1;ROCK1;MYH11;DPYSL2;CDK5;MYL9;MYH9;RHOB;ERBB2;MYL12B;PAK3;CFL1;CRMP1;DPYSL3;MYL6;FYN;RAC1;LIMK2;PAK2;PAK1;ROCK2;MET;PLXNA1;RRAS;RHOC;MYH14;RHOA
COL1A2	ITGB1	R-HSA-373760	L1CAM interactions	4.35937e-08	2.31709e-07	2.35	7.25	0.0529172	0.000313362	4.35937e-08	1	22	0.349588	30	NA	NA	NA	NA	NA	NA	NA	NA	NA	MAP2K1;RPS6KA3;CLTC;ITGA1;LAMC1;SH3GL2;EGFR;AP2A2;MAPK3;DPYSL2;DNM2;RPS6KA6;AP2A1;MAP2K2;AP2M1;ITGAV;RPS6KA1;AP2B1;ITGA5;MAPK1;RAC1;ITGA2;RPS6KA2;PAK1;AP2S1;LAMB1;LAMA1;L1CAM;CLTA;VAV2
COL1A2	ITGB1	R-HSA-445144	Signal transduction by L1	1.39782e-06	4.65752e-06	2.35	7.25	0.0529172	0.000313362	4.09453e-06	0.341387	7	-0.256028	10	4	4	0	MAPK3_202;MAPK3_204;MAPK1_185;MAPK1_187	-0.0715185229943438;-0.0345224241070339;0.121119534105568;0.186174444172132	MAPK3_202;MAPK3_204;MAPK1_185;MAPK1_187	-0.0715185229943438;-0.0345224241070339;0.121119534105568;0.186174444172132	NA	NA	MAP2K1;MAPK3;MAP2K2;ITGAV;ITGA5;MAPK1;RAC1;PAK1;L1CAM;VAV2
COL1A2	ITGB1	R-HSA-446728	Cell junction organization	0.000141879	0.000265984	2.35	7.25	0.0529172	0.000313362	0.000141879	1	3	-0.273354	5	NA	NA	NA	NA	NA	NA	NA	NA	NA	LAMC2;ITGA6;LAMB3;LAMA3;ILK
COL1A2	ITGB1	R-HSA-447041	CHL1 interactions	0.000196451	0.000353911	2.35	7.25	0.0529172	0.000313362	0.000196451	1	1	0.128108	2	NA	NA	NA	NA	NA	NA	NA	NA	NA	ITGA1;ITGA2
COL1A2	ITGB1	R-HSA-6785807	Interleukin-4 and Interleukin-13 signaling	9.35182e-06	2.39713e-05	2.35	7.25	0.0529172	0.000313362	9.35182e-06	1	17	-0.200125	23	NA	NA	NA	NA	NA	NA	NA	NA	NA	HSP90AA1;LBP;PTGS2;ALOX5;PIK3R1;MMP9;MUC1;MMP1;VIM;TIMP1;ICAM1;MMP2;AKT1;HGF;FSCN1;HSP90B1;SAA1;STAT3;STAT6;BCL2L1;STAT1;LCN2;ITGAX
COL1A2	ITGB1	R-HSA-6806834	Signaling by MET	6.9323e-11	6.50539e-10	2.35	7.25	0.0529172	0.000313362	6.9323e-11	1	24	-0.300517	32	NA	NA	NA	NA	NA	NA	NA	NA	NA	SH3KBP1;LAMC2;EPS15;PIK3R1;LAMC1;SH3GL2;PTPN11;HGS;SH3GL1;LAMB3;LAMA3;STAM;PTK2;SRC;NRAS;STAM2;RAP1A;HGF;RAC1;STAT3;ITGA2;RAP1B;MET;CBL;HRAS;ITGA3;LAMB1;RPS27A;LAMA1;UBA52;UBB;UBC
COL1A2	ITGB1	R-HSA-75892	Platelet Adhesion to exposed collagen	0.000196451	0.000353911	2.35	7.25	0.0529172	0.000313362	0.000196451	1	1	0.128108	2	NA	NA	NA	NA	NA	NA	NA	NA	NA	ITGA1;ITGA2
COL1A2	ITGB1	R-HSA-8874081	MET activates PTK2 signaling	1.30516e-07	6.15379e-07	2.35	7.25	0.0529172	0.000313362	1.30516e-07	1	8	-0.0357583	11	NA	NA	NA	NA	NA	NA	NA	NA	NA	LAMC2;LAMC1;LAMB3;LAMA3;PTK2;HGF;ITGA2;MET;ITGA3;LAMB1;LAMA1
COL1A2	ITGB1	R-HSA-8875513	MET interacts with TNS proteins	7.87197e-06	2.08206e-05	2.35	7.25	0.0529172	0.000313362	7.87197e-06	1	1	-0.286004	2	NA	NA	NA	NA	NA	NA	NA	NA	NA	HGF;MET
COL1A2	ITGB1	R-HSA-8875878	MET promotes cell motility	5.22308e-07	2.05171e-06	2.35	7.25	0.0529172	0.000313362	5.22308e-07	1	10	-0.153658	14	NA	NA	NA	NA	NA	NA	NA	NA	NA	LAMC2;LAMC1;LAMB3;LAMA3;PTK2;RAP1A;HGF;RAC1;ITGA2;RAP1B;MET;ITGA3;LAMB1;LAMA1
COL1A2	ITGB3	R-HSA-114608	Platelet degranulation	0.0445133	0.0481829	2.35	-1.355	0.225968	0.0612065	0.0445133	1	10	-0.173197	14	NA	NA	NA	NA	NA	NA	NA	NA	NA	ITGA2B;FGB;VCL;FGA;PECAM1;THBS1;ACTN2;CALM1;FGG;APP;VWF;SOD1;F13A1;SPARC
COL1A2	ITGB3	R-HSA-1566948	Elastic fibre formation	0.00365266	0.00498732	2.35	-1.355	0.225968	0.0612065	0.00365266	1	3	0.0173505	4	NA	NA	NA	NA	NA	NA	NA	NA	NA	ITGAV;FBN1;MFAP5;VTN
COL1A2	ITGB3	R-HSA-194138	Signaling by VEGF	2.17046e-10	1.83936e-09	2.35	-1.355	0.225968	0.0612065	2.17046e-10	1	45	-0.0556727	60	NA	NA	NA	NA	NA	NA	NA	NA	NA	PDPK1;HSP90AA1;ITPR2;ROCK1;PTK2B;NCKAP1L;CALM1;NCF2;AKT3;MAPKAPK3;MAPK14;AKT2;ITPR3;NCF1;ITGAV;MTOR;PTK2;PAK3;KDR;ITPR1;NRAS;VAV1;CDC42;NCK2;CTNNB1;AKT1;ABI2;MAPKAPK2;BCAR1;PLCG1;NCKAP1;NCK1;CTNND1;CYFIP1;WASF2;ABI1;FYN;NCF4;RAC1;JUP;CRK;PXN;PAK2;BAIAP2;PAK1;ROCK2;HRAS;PRKCA;PRKCD;BRK1;CDH5;AXL;PRKCB;PRKACA;RHOA;PRKACG;CYFIP2;VAV2;PRKACB;CTNNA1
COL1A2	ITGB3	R-HSA-202733	Cell surface interactions at the vascular wall	4.92959e-06	1.38312e-05	2.35	-1.355	0.225968	0.0612065	4.92959e-06	1	17	0.0982611	23	NA	NA	NA	NA	NA	NA	NA	NA	NA	PECAM1;SHC1;FCER1G;PTPN11;SLC7A7;ATP1B1;ITGAV;SDC1;INPP5D;APOB;PROC;NRAS;ITGA5;PLCG1;FYN;SLC3A2;PROCR;HRAS;L1CAM;LYN;LCK;ITGB1;ATP1B3
COL1A2	ITGB3	R-HSA-210990	PECAM1 interactions	0.00365623	0.00499014	2.35	-1.355	0.225968	0.0612065	0.00365623	1	6	0.110531	8	NA	NA	NA	NA	NA	NA	NA	NA	NA	PECAM1;PTPN11;ITGAV;INPP5D;PLCG1;FYN;LYN;LCK
COL1A2	ITGB3	R-HSA-2129379	Molecules associated with elastic fibres	0.01209	0.0147246	2.35	-1.355	0.225968	0.0612065	0.01209	1	2	0.0963782	3	NA	NA	NA	NA	NA	NA	NA	NA	NA	ITGAV;FBN1;VTN
COL1A2	ITGB3	R-HSA-216083	Integrin cell surface interactions	0.0140823	0.0168157	2.35	-1.355	0.225968	0.0612065	0.0140823	1	11	0.129569	15	NA	NA	NA	NA	NA	NA	NA	NA	NA	ITGA2B;FGB;FGA;PECAM1;THBS1;FGG;ITGAV;KDR;FBN1;VWF;COL18A1;COL4A3;COL4A2;VTN;SPP1
COL1A2	ITGB3	R-HSA-3000170	Syndecan interactions	0.0297319	0.0332445	2.35	-1.355	0.225968	0.0612065	0.0297319	1	3	0.366656	4	NA	NA	NA	NA	NA	NA	NA	NA	NA	THBS1;ITGAV;SDC1;VTN
COL1A2	ITGB3	R-HSA-3000171	Non-integrin membrane-ECM interactions	0.00752916	0.00951383	2.35	-1.355	0.225968	0.0612065	0.00752916	1	4	-0.116565	6	NA	NA	NA	NA	NA	NA	NA	NA	NA	THBS1;ITGAV;SDC1;COL4A3;COL4A2;VTN
COL1A2	ITGB3	R-HSA-3000178	ECM proteoglycans	0.00752916	0.00951383	2.35	-1.355	0.225968	0.0612065	0.00752916	1	4	-0.116565	6	NA	NA	NA	NA	NA	NA	NA	NA	NA	ITGA2B;ITGAV;ITGB5;COL4A3;COL4A2;VTN
COL1A2	ITGB3	R-HSA-354192	Integrin signaling	1.22954e-06	4.16363e-06	2.35	-1.355	0.225968	0.0612065	0.014958	8.21994e-05	13	-0.1451	18	48	48	0	FLNA_2321;FLNA_1827;FLNA_2515;FLNA_860;LMNA_153;FLNA_1084;FLNA_2172;FLNA_2276;FLNA_2144;FLNA_2328;FLNA_968;FLNA_1938;FLNA_966;FLNA_1630;FLNA_2331;FLNA_1459;FLNA_2311;FLNA_2319;FLNA_2364;FLNA_2518;FLNA_2150;FLNA_2120;FLNA_1343;LMNA_463;LMNA_636;LMNA_307;LMNA_51;LMNA_533;LMNA_22;LMNA_525;LMNA_616;LMNA_66;LMNA_458;LMNA_19;LMNA_212;LMNA_12;LMNA_390;LMNA_632;LMNA_18;LMNA_17;LMNA_414;LMNA_568;LMNA_429;…	-0.0111693345789049;-0.0214611453813757;-0.00513316942717046;-0.024214792443486;-0.00164845051576296;-0.0186839139697998;-0.0497489294448728;-0.0107108711936435;-0.048686472310255;-0.026220046319899;0.00152929655075398;-0.0291323108046122;-0.0382164313801832;-0.0213270218575468;-0.0224819197393267;-0.0458282051451078;-0.026006397894685;-0.0345096444147931;-0.0344614348023471;-0.0285378128493585;-…	FLNA_2321;FLNA_1827;FLNA_2515;FLNA_860;LMNA_153;FLNA_1084;FLNA_2172;FLNA_2276;FLNA_2144;FLNA_2328;FLNA_968;FLNA_1938;FLNA_966;FLNA_1630;FLNA_2331;FLNA_1459;FLNA_2311;FLNA_2319;FLNA_2364;FLNA_2518;FLNA_2150;FLNA_2120;FLNA_1343;LMNA_463;LMNA_636;LMNA_307;LMNA_51;LMNA_533;LMNA_22;LMNA_525;LMNA_616;LMNA_66;LMNA_458;LMNA_19;LMNA_212;LMNA_12;LMNA_390;LMNA_632;LMNA_18;LMNA_17;LMNA_414;LMNA_568;LMNA_429;…	-0.0111693345789049;-0.0214611453813757;-0.00513316942717046;-0.024214792443486;-0.00164845051576296;-0.0186839139697998;-0.0497489294448728;-0.0107108711936435;-0.048686472310255;-0.026220046319899;0.00152929655075398;-0.0291323108046122;-0.0382164313801832;-0.0213270218575468;-0.0224819197393267;-0.0458282051451078;-0.026006397894685;-0.0345096444147931;-0.0344614348023471;-0.0285378128493585;-…	NA	NA	PDPK1;RASGRP1;ITGA2B;FGB;FGA;SHC1;APBB1IP;FGG;PTK2;SRC;SYK;CSK;VWF;AKT1;BCAR1;RAP1A;CRK;RAP1B
COL1A2	ITGB3	R-HSA-354194	GRB2:SOS provides linkage to MAPK signaling for Integrins	0.0331744	0.0366984	2.35	-1.355	0.225968	0.0612065	0.0331744	1	7	-0.0415197	10	NA	NA	NA	NA	NA	NA	NA	NA	NA	ITGA2B;FGB;FGA;APBB1IP;FGG;PTK2;SRC;VWF;RAP1A;RAP1B
COL1A2	ITGB3	R-HSA-372708	p130Cas linkage to MAPK signaling for integrins	0.000943847	0.00146107	2.35	-1.355	0.225968	0.0612065	0.0140855	0.0670084	9	-0.0112347	12	1	1	0	BCAR1_401	5.94398	BCAR1_401	5.94398	NA	NA	ITGA2B;FGB;FGA;APBB1IP;FGG;PTK2;SRC;VWF;BCAR1;RAP1A;CRK;RAP1B
COL1A2	ITGB3	R-HSA-373760	L1CAM interactions	0.00656377	0.00837038	2.35	-1.355	0.225968	0.0612065	0.00656377	1	19	0.0622273	26	NA	NA	NA	NA	NA	NA	NA	NA	NA	MAP2K1;RPS6KA3;ITGA2B;CLTC;ITGA1;SH3GL2;EGFR;AP2A2;MAPK3;DPYSL2;DNM2;RPS6KA6;AP2A1;MAP2K2;AP2M1;ITGAV;RPS6KA1;AP2B1;MAPK1;RAC1;RPS6KA2;PAK1;AP2S1;L1CAM;CLTA;VAV2
COL1A2	ITGB3	R-HSA-4420097	VEGFA-VEGFR2 Pathway	2.17046e-10	1.83936e-09	2.35	-1.355	0.225968	0.0612065	2.17046e-10	1	45	-0.0556727	60	NA	NA	NA	NA	NA	NA	NA	NA	NA	PDPK1;HSP90AA1;ITPR2;ROCK1;PTK2B;NCKAP1L;CALM1;NCF2;AKT3;MAPKAPK3;MAPK14;AKT2;ITPR3;NCF1;ITGAV;MTOR;PTK2;PAK3;KDR;ITPR1;NRAS;VAV1;CDC42;NCK2;CTNNB1;AKT1;ABI2;MAPKAPK2;BCAR1;PLCG1;NCKAP1;NCK1;CTNND1;CYFIP1;WASF2;ABI1;FYN;NCF4;RAC1;JUP;CRK;PXN;PAK2;BAIAP2;PAK1;ROCK2;HRAS;PRKCA;PRKCD;BRK1;CDH5;AXL;PRKCB;PRKACA;RHOA;PRKACG;CYFIP2;VAV2;PRKACB;CTNNA1
COL1A2	ITGB3	R-HSA-445144	Signal transduction by L1	0.000273025	0.000477614	2.35	-1.355	0.225968	0.0612065	0.000799753	0.341387	7	-0.189938	10	4	4	0	MAPK3_202;MAPK3_204;MAPK1_185;MAPK1_187	-0.0715185229943438;-0.0345224241070339;0.121119534105568;0.186174444172132	MAPK3_202;MAPK3_204;MAPK1_185;MAPK1_187	-0.0715185229943438;-0.0345224241070339;0.121119534105568;0.186174444172132	NA	NA	MAP2K1;ITGA2B;MAPK3;MAP2K2;ITGAV;MAPK1;RAC1;PAK1;L1CAM;VAV2
COL1A2	ITGB3	R-HSA-5663202	Diseases of signal transduction by growth factor receptors and second messengers	1.23376e-16	6.63308e-15	2.35	-1.355	0.225968	0.0612065	1.23376e-16	1	81	-0.103977	109	NA	NA	NA	NA	NA	NA	NA	NA	NA	PPP2R5A;MAP2K1;PDPK1;AGK;HSP90AA1;ITGA2B;CUL1;FGB;VCL;FGA;SHC1;PIK3R1;NCOR2;EGFR;GSK3A;MYO18A;MAPK3;PPP2R1A;SND1;CPSF6;CAMK2G;APBB1IP;PTPN11;CALM1;AKT3;AKT2;MAP2K2;FGG;KRAS;PDGFRA;FAM114A2;PPP2CA;ARAF;ERBB2;MTOR;TBL1X;AKAP9;IQGAP1;MPRIP;CAMK2D;SRC;KDR;NRAS;AGTRAP;VAV1;CUX1;PAPSS1;CSK;CTNNB1;SKP1;VWF;AKT1;FXR1;BRAF;CSNK1A1;PLCG1;MARK3;MAPK1;RAF1;PTPN12;PTEN;RAP1A;SMAD3;HGF;FGFR1OP;AKT1S1;PPP2CB;FY…
COL1A2	ITGB3	R-HSA-5673001	RAF/MAP kinase cascade	9.4695e-12	1.12752e-10	2.35	-1.355	0.225968	0.0612065	9.4695e-12	1	49	-0.304832	66	NA	NA	NA	NA	NA	NA	NA	NA	NA	PPP2R5A;MAP2K1;RASGRP1;CUL3;ITGA2B;JAK1;FGB;DLG1;VCL;FGA;SHC1;EGFR;MAPK3;PPP2R1A;PPP5C;CAMK2G;PTPRA;APBB1IP;ACTN2;CALM1;DLG2;MAP2K2;FGG;PPP2CA;ARAF;ERBB2;IQGAP1;CAMK2D;PTK2;SRC;NRAS;CSK;VWF;BRAF;MARK3;MAPK1;RAF1;RAP1A;SPTB;SPTBN1;PPP2CB;FYN;SPTA1;DLG3;ARRB2;RAP1B;CAMK2B;PPP2R5E;PPP2R5D;CAMK2A;MET;FGFR4;NEFL;HRAS;YWHAB;RPS27A;ARRB1;SPTBN4;PPP2R5C;SPTBN2;NCAM1;UBB;UBA52;UBC;SPTAN1;PPP2R1B
COL1A2	ITGB3	R-HSA-5674135	MAP2K and MAPK activation	0.00314227	0.0043658	2.35	-1.355	0.225968	0.0612065	0.00541194	0.580618	18	0.0622273	25	5	5	0	MAPK3_202;MAPK3_204;MAP2K2_226;MAPK1_185;MAPK1_187	-0.0715185229943438;-0.0345224241070339;2.72647628391234;0.121119534105568;0.186174444172132	MAPK3_202;MAPK3_204;MAP2K2_226;MAPK1_185;MAPK1_187	-0.0715185229943438;-0.0345224241070339;2.72647628391234;0.121119534105568;0.186174444172132	NA	NA	MAP2K1;ITGA2B;FGB;VCL;FGA;MAPK3;APBB1IP;MAP2K2;FGG;ARAF;IQGAP1;SRC;NRAS;CSK;VWF;BRAF;MARK3;MAPK1;RAF1;RAP1A;ARRB2;RAP1B;HRAS;YWHAB;ARRB1
COL1A2	ITGB3	R-HSA-5683057	MAPK family signaling cascades	3.79074e-13	7.15502e-12	2.35	-1.355	0.225968	0.0612065	3.79074e-13	1	58	-0.304832	78	NA	NA	NA	NA	NA	NA	NA	NA	NA	PPP2R5A;MAP2K1;RASGRP1;CUL3;ITGA2B;JAK1;FGB;DLG1;VCL;FGA;SHC1;EGFR;XPO1;MAPK3;PPP2R1A;PPP5C;CAMK2G;PTPRA;APBB1IP;ACTN2;PTPN11;CALM1;DLG2;MAP2K2;FGG;PPP2CA;ARAF;ERBB2;IQGAP1;CAMK2D;PTK2;PAK3;SRC;NRAS;CDK1;CDC42;CSK;VWF;BRAF;MARK3;MAPK1;RAF1;RAP1A;SPTB;SPTBN1;PPP2CB;FYN;SPTA1;RAC1;DLG3;ARRB2;RAP1B;PAK2;GFRA1;CAMK2B;PPP2R5E;PAK1;PPP2R5D;CAMK2A;MET;FGFR4;NEFL;HRAS;YWHAB;RPS27A;ARRB1;SPTBN4;PPP2R5C;SP…
COL1A2	ITGB3	R-HSA-5684996	MAPK1/MAPK3 signaling	1.62481e-11	1.84219e-10	2.35	-1.355	0.225968	0.0612065	1.62481e-11	1	51	-0.304832	68	NA	NA	NA	NA	NA	NA	NA	NA	NA	PPP2R5A;MAP2K1;RASGRP1;CUL3;ITGA2B;JAK1;FGB;DLG1;VCL;FGA;SHC1;EGFR;MAPK3;PPP2R1A;PPP5C;CAMK2G;PTPRA;APBB1IP;ACTN2;PTPN11;CALM1;DLG2;MAP2K2;FGG;PPP2CA;ARAF;ERBB2;IQGAP1;CAMK2D;PTK2;SRC;NRAS;CDK1;CSK;VWF;BRAF;MARK3;MAPK1;RAF1;RAP1A;SPTB;SPTBN1;PPP2CB;FYN;SPTA1;DLG3;ARRB2;RAP1B;CAMK2B;PPP2R5E;PPP2R5D;CAMK2A;MET;FGFR4;NEFL;HRAS;YWHAB;RPS27A;ARRB1;SPTBN4;PPP2R5C;SPTBN2;NCAM1;UBB;UBA52;UBC;SPTAN1;PPP2R…
COL1A2	ITGB3	R-HSA-6802946	Signaling by moderate kinase activity BRAF mutants	0.00669566	0.00851244	2.35	-1.355	0.225968	0.0612065	0.00669566	1	23	0.0347995	31	NA	NA	NA	NA	NA	NA	NA	NA	NA	MAP2K1;ITGA2B;FGB;VCL;FGA;MAPK3;CAMK2G;APBB1IP;CALM1;MAP2K2;FGG;KRAS;ARAF;IQGAP1;CAMK2D;SRC;NRAS;CSK;VWF;BRAF;MARK3;MAPK1;RAF1;RAP1A;ARRB2;RAP1B;CAMK2B;CAMK2A;HRAS;YWHAB;ARRB1
COL1A2	ITGB3	R-HSA-6802948	Signaling by high-kinase activity BRAF mutants	0.00541194	0.00708092	2.35	-1.355	0.225968	0.0612065	0.00541194	1	18	0.0622273	25	NA	NA	NA	NA	NA	NA	NA	NA	NA	MAP2K1;ITGA2B;FGB;VCL;FGA;MAPK3;APBB1IP;MAP2K2;FGG;ARAF;IQGAP1;SRC;NRAS;CSK;VWF;BRAF;MARK3;MAPK1;RAF1;RAP1A;ARRB2;RAP1B;HRAS;YWHAB;ARRB1
COL1A2	ITGB3	R-HSA-6802949	Signaling by RAS mutants	0.00669566	0.00851244	2.35	-1.355	0.225968	0.0612065	0.00669566	1	23	0.0347995	31	NA	NA	NA	NA	NA	NA	NA	NA	NA	MAP2K1;ITGA2B;FGB;VCL;FGA;MAPK3;CAMK2G;APBB1IP;CALM1;MAP2K2;FGG;KRAS;ARAF;IQGAP1;CAMK2D;SRC;NRAS;CSK;VWF;BRAF;MARK3;MAPK1;RAF1;RAP1A;ARRB2;RAP1B;CAMK2B;CAMK2A;HRAS;YWHAB;ARRB1
COL1A2	ITGB3	R-HSA-6802952	Signaling by BRAF and RAF fusions	5.2521e-06	1.45882e-05	2.35	-1.355	0.225968	0.0612065	5.2521e-06	1	32	0.211314	43	NA	NA	NA	NA	NA	NA	NA	NA	NA	MAP2K1;AGK;ITGA2B;FGB;VCL;FGA;MAPK3;SND1;CAMK2G;APBB1IP;CALM1;MAP2K2;FGG;FAM114A2;ARAF;AKAP9;IQGAP1;MPRIP;CAMK2D;SRC;NRAS;AGTRAP;PAPSS1;CSK;VWF;FXR1;BRAF;MARK3;MAPK1;RAF1;RAP1A;ARRB2;RAP1B;ZC3HAV1;CAMK2B;LMNA;CAMK2A;HRAS;YWHAB;ARRB1;ATG7;QKI;AP3B1
COL1A2	ITGB3	R-HSA-6802955	Paradoxical activation of RAF signaling by kinase inactive BRAF	0.00669566	0.00851244	2.35	-1.355	0.225968	0.0612065	0.00669566	1	23	0.0347995	31	NA	NA	NA	NA	NA	NA	NA	NA	NA	MAP2K1;ITGA2B;FGB;VCL;FGA;MAPK3;CAMK2G;APBB1IP;CALM1;MAP2K2;FGG;KRAS;ARAF;IQGAP1;CAMK2D;SRC;NRAS;CSK;VWF;BRAF;MARK3;MAPK1;RAF1;RAP1A;ARRB2;RAP1B;CAMK2B;CAMK2A;HRAS;YWHAB;ARRB1
COL1A2	ITGB3	R-HSA-6802957	Oncogenic MAPK signaling	6.70541e-06	1.80954e-05	2.35	-1.355	0.225968	0.0612065	6.70541e-06	1	33	0.211314	44	NA	NA	NA	NA	NA	NA	NA	NA	NA	MAP2K1;AGK;ITGA2B;FGB;VCL;FGA;MAPK3;SND1;CAMK2G;APBB1IP;CALM1;MAP2K2;FGG;KRAS;FAM114A2;ARAF;AKAP9;IQGAP1;MPRIP;CAMK2D;SRC;NRAS;AGTRAP;PAPSS1;CSK;VWF;FXR1;BRAF;MARK3;MAPK1;RAF1;RAP1A;ARRB2;RAP1B;ZC3HAV1;CAMK2B;LMNA;CAMK2A;HRAS;YWHAB;ARRB1;ATG7;QKI;AP3B1
COL1A2	ITGB3	R-HSA-76002	Platelet activation, signaling and aggregation	1.05666e-06	3.68722e-06	2.35	-1.355	0.225968	0.0612065	1.05666e-06	1	62	-0.189938	83	NA	NA	NA	NA	NA	NA	NA	NA	NA	PDPK1;RASGRP1;APOA1;ITGA2B;FGB;ITPR2;VCL;KNG1;FGA;PECAM1;SHC1;LCP2;FCER1G;GNAI1;THBS1;MAPK3;PRKCG;PLCG2;GNB3;APBB1IP;GNB2;ACTN2;PTPN11;CALM1;MAPK14;FGG;ITPR3;RHOB;ALB;STXBP3;APP;GNB1;F5;PTK2;SRC;ITPR1;GNG5;HRG;GP1BB;VAV1;SYK;CDC42;CSK;DAGLB;GNG12;VWF;AKT1;IGF2;BCAR1;TF;MAPK1;RAF1;RAP1A;GNB4;HGF;F2;GNAI2;MGLL;FYN;DGKA;GP9;RAC1;CRK;RHOG;ARRB2;STX4;RAP1B;PLA2G4A;SOD1;F13A1;ARRB1;PRKCA;PLG;PRKCD;SPAR…
COL1A2	ITGB3	R-HSA-76005	Response to elevated platelet cytosolic Ca2+	8.85324e-05	0.000175062	2.35	-1.355	0.225968	0.0612065	8.85324e-05	1	13	-0.264169	18	NA	NA	NA	NA	NA	NA	NA	NA	NA	ITGA2B;FGB;VCL;FGA;PECAM1;THBS1;ACTN2;CALM1;FGG;STXBP3;APP;VWF;STX4;SOD1;F13A1;PRKCA;SPARC;PRKCB
COL1A2	ITGB3	R-HSA-76009	Platelet Aggregation (Plug Formation)	0.0206468	0.0238416	2.35	-1.355	0.225968	0.0612065	0.0206468	1	15	0.202421	20	NA	NA	NA	NA	NA	NA	NA	NA	NA	PDPK1;RASGRP1;ITGA2B;FGB;FGA;SHC1;APBB1IP;FGG;PTK2;SRC;GP1BB;SYK;CSK;VWF;AKT1;BCAR1;RAP1A;GP9;CRK;RAP1B
COL1A2	ITGB3	R-HSA-9607240	FLT3 Signaling	2.95262e-13	5.76977e-12	2.35	-1.355	0.225968	0.0612065	2.95262e-13	1	53	-0.0461121	71	NA	NA	NA	NA	NA	NA	NA	NA	NA	PPP2R5A;MAP2K1;PDPK1;RASGRP1;CUL3;ITGA2B;JAK1;FGB;DLG1;VCL;FGA;SHC1;EGFR;MAPK3;PPP2R1A;PPP5C;CAMK2G;PTPRA;APBB1IP;ACTN2;PTPN11;CALM1;DLG2;AKT2;MAP2K2;FGG;PPP2CA;ARAF;ERBB2;IQGAP1;CAMK2D;PTK2;SRC;NRAS;CSK;VWF;BRAF;MARK3;MAPK1;RAF1;RAP1A;SPTB;SPTBN1;PPP2CB;FYN;SPTA1;DLG3;ARRB2;RAP1B;CAMK2B;PPP2R5E;PPP2R5D;CAMK2A;MET;FGFR4;NEFL;HRAS;YWHAB;RPS27A;ARRB1;SPTBN4;PPP2R5C;SPTBN2;STAT5A;NCAM1;UBB;UBA52;UBC…
COL1A2	ITGB3	R-HSA-9649948	Signaling downstream of RAS mutants	0.00669566	0.00851244	2.35	-1.355	0.225968	0.0612065	0.00669566	1	23	0.0347995	31	NA	NA	NA	NA	NA	NA	NA	NA	NA	MAP2K1;ITGA2B;FGB;VCL;FGA;MAPK3;CAMK2G;APBB1IP;CALM1;MAP2K2;FGG;KRAS;ARAF;IQGAP1;CAMK2D;SRC;NRAS;CSK;VWF;BRAF;MARK3;MAPK1;RAF1;RAP1A;ARRB2;RAP1B;CAMK2B;CAMK2A;HRAS;YWHAB;ARRB1
COL2A1	ITGA1	R-HSA-216083	Integrin cell surface interactions	0.00194775	0.00284665	0.7725	0.135	-0.114855	0.0106055	0.00194775	1	3	0.0640225	5	NA	NA	NA	NA	NA	NA	NA	NA	NA	AGRN;KDR;ITGB5;COL4A1;ITGB1
COL2A1	ITGA1	R-HSA-3000157	Laminin interactions	1.02276e-06	3.61833e-06	0.7725	0.135	-0.114855	0.0106055	1.02276e-06	1	3	0.124643	5	NA	NA	NA	NA	NA	NA	NA	NA	NA	LAMC1;COL4A1;LAMB1;LAMA1;ITGB1
COL2A1	ITGA1	R-HSA-373755	Semaphorin interactions	3.45864e-08	1.88974e-07	0.7725	0.135	-0.114855	0.0106055	3.45864e-08	1	22	-0.116668	30	NA	NA	NA	NA	NA	NA	NA	NA	NA	HSP90AA1;MYH10;ROCK1;MYH11;DPYSL2;CDK5;MYL9;MYH9;RHOB;ERBB2;MYL12B;PAK3;CFL1;CRMP1;DPYSL3;MYL6;FYN;RAC1;LIMK2;PAK2;TLN1;PAK1;ROCK2;MET;PLXNA1;RRAS;RHOC;ITGB1;MYH14;RHOA
COL2A1	ITGA1	R-HSA-373760	L1CAM interactions	1.35809e-07	6.3633e-07	0.7725	0.135	-0.114855	0.0106055	1.35809e-07	1	20	-0.116668	27	NA	NA	NA	NA	NA	NA	NA	NA	NA	MAP2K1;RPS6KA3;CLTC;LAMC1;SH3GL2;EGFR;AP2A2;MAPK3;DPYSL2;DNM2;RPS6KA6;AP2A1;MAP2K2;AP2M1;RPS6KA1;AP2B1;MAPK1;RAC1;RPS6KA2;PAK1;AP2S1;LAMB1;LAMA1;L1CAM;ITGB1;CLTA;VAV2
COL2A1	ITGA1	R-HSA-397014	Muscle contraction	1.36763e-07	6.39895e-07	0.7725	0.135	-0.114855	0.0106055	1.36763e-07	1	49	-0.155954	66	NA	NA	NA	NA	NA	NA	NA	NA	NA	SLC8A1;ATP2A2;ITPR2;CACNA2D1;ATP2B3;DES;VCL;SRI;ACTN3;TPM3;MYH11;ATP2A1;TMOD3;TRIM72;ATP2B4;CAMK2G;ACTN2;CALM1;SORBS1;ATP1B1;MYL6B;MYL9;LMOD1;TMOD2;ITPR3;STIM1;VIM;TPM4;MYL12B;MYL12A;AKAP9;ATP1A4;CAMK2D;ITPR1;ATP1A3;ATP2B1;ITGB5;ACTG2;TPM1;CACNA2D2;ACTA2;ATP1A2;TPM2;MYL6;ANXA6;MYLK;ATP1A1;CALD1;ANXA1;PXN;ATP2A3;MYH6;CAMK2B;TLN1;CAMK2A;DYSF;TMOD1;MYH3;MYH8;ATP2B2;ANXA2;SORBS3;FXYD2;DMD;ATP1B3;PRKA…
COL2A1	ITGA1	R-HSA-445355	Smooth Muscle Contraction	0.000158265	0.000292738	0.7725	0.135	-0.114855	0.0106055	0.000158265	1	20	0.42077	27	NA	NA	NA	NA	NA	NA	NA	NA	NA	VCL;TPM3;MYH11;TRIM72;CALM1;SORBS1;MYL6B;MYL9;LMOD1;TPM4;MYL12B;MYL12A;ITGB5;ACTG2;TPM1;ACTA2;TPM2;MYL6;ANXA6;MYLK;CALD1;ANXA1;PXN;TLN1;DYSF;ANXA2;SORBS3
COL2A1	ITGA2	R-HSA-216083	Integrin cell surface interactions	0.000373656	0.000629775	0.7725	4.225	0.0719699	0.000929426	0.000373656	1	3	0.246091	5	NA	NA	NA	NA	NA	NA	NA	NA	NA	AGRN;LUM;HSPG2;KDR;ITGB1
COL2A1	ITGA2	R-HSA-3000157	Laminin interactions	0.000676938	0.0010799	0.7725	4.225	0.0719699	0.000929426	0.000676938	1	7	0.246091	10	NA	NA	NA	NA	NA	NA	NA	NA	NA	LAMC2;LAMB2;LAMC1;LAMA4;LAMB3;LAMA3;HSPG2;LAMB1;LAMA1;ITGB1
COL2A1	ITGA2	R-HSA-3000170	Syndecan interactions	0.000132518	0.000251126	0.7725	4.225	0.0719699	0.000929426	0.000132518	1	1	-0.016056	2	NA	NA	NA	NA	NA	NA	NA	NA	NA	SDC1;ITGB1
COL2A1	ITGA2	R-HSA-3000171	Non-integrin membrane-ECM interactions	0.000672817	0.0010756	0.7725	4.225	0.0719699	0.000929426	0.000672817	1	9	-0.016056	12	NA	NA	NA	NA	NA	NA	NA	NA	NA	LAMC2;LAMB2;LAMC1;AGRN;LAMA4;LAMB3;LAMA3;HSPG2;SDC1;LAMB1;LAMA1;ITGB1
COL2A1	ITGA2	R-HSA-3000178	ECM proteoglycans	0.000441241	0.000734738	0.7725	4.225	0.0719699	0.000929426	0.000441241	1	8	0.22434	11	NA	NA	NA	NA	NA	NA	NA	NA	NA	LAMB2;LAMC1;AGRN;LAMA4;LUM;LAMA3;HSPG2;ITGB5;LAMB1;LAMA1;ITGB1
COL2A1	ITGA2	R-HSA-373760	L1CAM interactions	1.60293e-08	9.69936e-08	0.7725	4.225	0.0719699	0.000929426	1.60293e-08	1	21	0.29523	28	NA	NA	NA	NA	NA	NA	NA	NA	NA	MAP2K1;RPS6KA3;CLTC;ITGA1;LAMC1;SH3GL2;EGFR;AP2A2;MAPK3;DPYSL2;DNM2;RPS6KA6;AP2A1;MAP2K2;AP2M1;RPS6KA1;AP2B1;MAPK1;RAC1;RPS6KA2;PAK1;AP2S1;LAMB1;LAMA1;L1CAM;ITGB1;CLTA;VAV2
COL2A1	ITGA2	R-HSA-6806834	Signaling by MET	1.2016e-10	1.06162e-09	0.7725	4.225	0.0719699	0.000929426	1.2016e-10	1	24	0.133201	33	NA	NA	NA	NA	NA	NA	NA	NA	NA	SH3KBP1;LAMC2;EPS15;LAMB2;PIK3R1;LAMC1;SH3GL2;PTPN11;HGS;SH3GL1;LAMA4;LAMB3;LAMA3;STAM;PTK2;SRC;NRAS;STAM2;RAP1A;HGF;RAC1;STAT3;RAP1B;MET;CBL;HRAS;LAMB1;RPS27A;LAMA1;UBA52;UBB;UBC;ITGB1
COL2A1	ITGA2	R-HSA-8874081	MET activates PTK2 signaling	5.64437e-07	2.1803e-06	0.7725	4.225	0.0719699	0.000929426	5.64437e-07	1	9	0.133201	12	NA	NA	NA	NA	NA	NA	NA	NA	NA	LAMC2;LAMB2;LAMC1;LAMA4;LAMB3;LAMA3;PTK2;HGF;MET;LAMB1;LAMA1;ITGB1
COL2A1	ITGA2	R-HSA-8875878	MET promotes cell motility	2.19522e-06	6.86677e-06	0.7725	4.225	0.0719699	0.000929426	2.19522e-06	1	11	-0.0843545	15	NA	NA	NA	NA	NA	NA	NA	NA	NA	LAMC2;LAMB2;LAMC1;LAMA4;LAMB3;LAMA3;PTK2;RAP1A;HGF;RAC1;RAP1B;MET;LAMB1;LAMA1;ITGB1
COL2A1	ITGA2B	R-HSA-114608	Platelet degranulation	0.000884338	0.00137601	0.7725	0.45	0.133772	0.0118856	0.000884338	1	10	0.35656	14	NA	NA	NA	NA	NA	NA	NA	NA	NA	FGB;VCL;FGA;THBS1;ACTN2;CALM1;FGG;APP;VWF;ITGB3;TLN1;SOD1;F13A1;SPARC
COL2A1	ITGA2B	R-HSA-216083	Integrin cell surface interactions	0.00348726	0.00477325	0.7725	0.45	0.133772	0.0118856	0.00348726	1	6	0.179	8	NA	NA	NA	NA	NA	NA	NA	NA	NA	FGB;FGA;THBS1;FGG;KDR;VWF;ITGB3;VTN
COL2A1	ITGA2B	R-HSA-3000178	ECM proteoglycans	0.000915812	0.00142165	0.7725	0.45	0.133772	0.0118856	0.000915812	1	2	0.35656	3	NA	NA	NA	NA	NA	NA	NA	NA	NA	ITGB5;ITGB3;VTN
COL2A1	ITGA2B	R-HSA-354192	Integrin signaling	1.85746e-07	8.36107e-07	0.7725	0.45	0.133772	0.0118856	0.0022597	8.21994e-05	14	0.196669	19	48	48	0	FLNA_2321;FLNA_1827;FLNA_2515;FLNA_860;LMNA_153;FLNA_1084;FLNA_2172;FLNA_2276;FLNA_2144;FLNA_2328;FLNA_968;FLNA_1938;FLNA_966;FLNA_1630;FLNA_2331;FLNA_1459;FLNA_2311;FLNA_2319;FLNA_2364;FLNA_2518;FLNA_2150;FLNA_2120;FLNA_1343;LMNA_463;LMNA_636;LMNA_307;LMNA_51;LMNA_533;LMNA_22;LMNA_525;LMNA_616;LMNA_66;LMNA_458;LMNA_19;LMNA_212;LMNA_12;LMNA_390;LMNA_632;LMNA_18;LMNA_17;LMNA_414;LMNA_568;LMNA_429;…	-0.0111693345789049;-0.0214611453813757;-0.00513316942717046;-0.024214792443486;-0.00164845051576296;-0.0186839139697998;-0.0497489294448728;-0.0107108711936435;-0.048686472310255;-0.026220046319899;0.00152929655075398;-0.0291323108046122;-0.0382164313801832;-0.0213270218575468;-0.0224819197393267;-0.0458282051451078;-0.026006397894685;-0.0345096444147931;-0.0344614348023471;-0.0285378128493585;-…	FLNA_2321;FLNA_1827;FLNA_2515;FLNA_860;LMNA_153;FLNA_1084;FLNA_2172;FLNA_2276;FLNA_2144;FLNA_2328;FLNA_968;FLNA_1938;FLNA_966;FLNA_1630;FLNA_2331;FLNA_1459;FLNA_2311;FLNA_2319;FLNA_2364;FLNA_2518;FLNA_2150;FLNA_2120;FLNA_1343;LMNA_463;LMNA_636;LMNA_307;LMNA_51;LMNA_533;LMNA_22;LMNA_525;LMNA_616;LMNA_66;LMNA_458;LMNA_19;LMNA_212;LMNA_12;LMNA_390;LMNA_632;LMNA_18;LMNA_17;LMNA_414;LMNA_568;LMNA_429;…	-0.0111693345789049;-0.0214611453813757;-0.00513316942717046;-0.024214792443486;-0.00164845051576296;-0.0186839139697998;-0.0497489294448728;-0.0107108711936435;-0.048686472310255;-0.026220046319899;0.00152929655075398;-0.0291323108046122;-0.0382164313801832;-0.0213270218575468;-0.0224819197393267;-0.0458282051451078;-0.026006397894685;-0.0345096444147931;-0.0344614348023471;-0.0285378128493585;-…	NA	NA	PDPK1;RASGRP1;FGB;FGA;SHC1;APBB1IP;FGG;PTK2;SRC;SYK;CSK;VWF;AKT1;BCAR1;RAP1A;ITGB3;CRK;RAP1B;TLN1
COL2A1	ITGA2B	R-HSA-354194	GRB2:SOS provides linkage to MAPK signaling for Integrins	0.00133979	0.00203697	0.7725	0.45	0.133772	0.0118856	0.00133979	1	8	-0.0643565	11	NA	NA	NA	NA	NA	NA	NA	NA	NA	FGB;FGA;APBB1IP;FGG;PTK2;SRC;VWF;RAP1A;ITGB3;RAP1B;TLN1
COL2A1	ITGA2B	R-HSA-372708	p130Cas linkage to MAPK signaling for integrins	5.02067e-05	0.000104568	0.7725	0.45	0.133772	0.0118856	0.000749261	0.0670084	9	-0.0643565	13	1	1	0	BCAR1_401	5.94398	BCAR1_401	5.94398	NA	NA	FGB;FGA;APBB1IP;FGG;PTK2;SRC;VWF;BCAR1;RAP1A;ITGB3;CRK;RAP1B;TLN1
COL2A1	ITGA2B	R-HSA-373760	L1CAM interactions	0.000592616	0.00095799	0.7725	0.45	0.133772	0.0118856	0.000592616	1	18	0.35656	25	NA	NA	NA	NA	NA	NA	NA	NA	NA	MAP2K1;RPS6KA3;CLTC;ITGA1;SH3GL2;EGFR;AP2A2;MAPK3;DPYSL2;DNM2;RPS6KA6;AP2A1;MAP2K2;AP2M1;RPS6KA1;AP2B1;MAPK1;ITGB3;RAC1;RPS6KA2;PAK1;AP2S1;L1CAM;CLTA;VAV2
COL2A1	ITGA2B	R-HSA-445144	Signal transduction by L1	3.45381e-05	7.49906e-05	0.7725	0.45	0.133772	0.0118856	0.00010117	0.341387	6	-0.230352	9	4	4	0	MAPK3_202;MAPK3_204;MAPK1_185;MAPK1_187	-0.0715185229943438;-0.0345224241070339;0.121119534105568;0.186174444172132	MAPK3_202;MAPK3_204;MAPK1_185;MAPK1_187	-0.0715185229943438;-0.0345224241070339;0.121119534105568;0.186174444172132	NA	NA	MAP2K1;MAPK3;MAP2K2;MAPK1;ITGB3;RAC1;PAK1;L1CAM;VAV2
COL2A1	ITGA2B	R-HSA-5663202	Diseases of signal transduction by growth factor receptors and second messengers	5.2324e-17	4.13858e-15	0.7725	0.45	0.133772	0.0118856	5.2324e-17	1	84	0.418057	112	NA	NA	NA	NA	NA	NA	NA	NA	NA	PPP2R5A;MAP2K1;PDPK1;AGK;HSP90AA1;CUL1;FGB;VCL;FGA;SHC1;PIK3R1;NCOR2;EGFR;GSK3A;MYO18A;MAPK3;PPP2R1A;SND1;CPSF6;CAMK2G;APBB1IP;PTPN11;CALM1;AKT3;AKT2;MAP2K2;FGG;KRAS;PDGFRA;FAM114A2;PPP2CA;ARAF;ERBB2;MTOR;TBL1X;AKAP9;IQGAP1;MPRIP;CAMK2D;SRC;KDR;NRAS;AGTRAP;VAV1;CUX1;PAPSS1;CSK;CTNNB1;SKP1;VWF;AKT1;FXR1;BRAF;CSNK1A1;PLCG1;MARK3;MAPK1;RAF1;PTPN12;PTEN;RAP1A;ITGB3;SMAD3;TGFB1;HGF;FGFR1OP;HDAC1;AKT1S…
COL2A1	ITGA2B	R-HSA-5673001	RAF/MAP kinase cascade	2.41522e-12	3.4784e-11	0.7725	0.45	0.133772	0.0118856	2.41522e-12	1	50	-0.0426052	67	NA	NA	NA	NA	NA	NA	NA	NA	NA	PPP2R5A;MAP2K1;RASGRP1;CUL3;JAK1;FGB;DLG1;VCL;FGA;SHC1;EGFR;MAPK3;PPP2R1A;PPP5C;CAMK2G;PTPRA;APBB1IP;ACTN2;CALM1;DLG2;MAP2K2;FGG;PPP2CA;ARAF;ERBB2;IQGAP1;CAMK2D;PTK2;SRC;NRAS;CSK;VWF;BRAF;MARK3;MAPK1;RAF1;RAP1A;ITGB3;SPTB;SPTBN1;PPP2CB;FYN;SPTA1;DLG3;ARRB2;RAP1B;CAMK2B;TLN1;PPP2R5E;PPP2R5D;CAMK2A;MET;FGFR4;NEFL;HRAS;YWHAB;RPS27A;ARRB1;SPTBN4;PPP2R5C;SPTBN2;NCAM1;UBB;UBA52;UBC;SPTAN1;PPP2R1B
COL2A1	ITGA2B	R-HSA-5674135	MAP2K and MAPK activation	0.00050533	0.000827356	0.7725	0.45	0.133772	0.0118856	0.000870331	0.580618	19	-0.0643565	26	5	5	0	MAPK3_202;MAPK3_204;MAP2K2_226;MAPK1_185;MAPK1_187	-0.0715185229943438;-0.0345224241070339;2.72647628391234;0.121119534105568;0.186174444172132	MAPK3_202;MAPK3_204;MAP2K2_226;MAPK1_185;MAPK1_187	-0.0715185229943438;-0.0345224241070339;2.72647628391234;0.121119534105568;0.186174444172132	NA	NA	MAP2K1;FGB;VCL;FGA;MAPK3;APBB1IP;MAP2K2;FGG;ARAF;IQGAP1;SRC;NRAS;CSK;VWF;BRAF;MARK3;MAPK1;RAF1;RAP1A;ITGB3;ARRB2;RAP1B;TLN1;HRAS;YWHAB;ARRB1
COL2A1	ITGA2B	R-HSA-5683057	MAPK family signaling cascades	9.6278e-14	2.16105e-12	0.7725	0.45	0.133772	0.0118856	9.6278e-14	1	59	-0.0426052	79	NA	NA	NA	NA	NA	NA	NA	NA	NA	PPP2R5A;MAP2K1;RASGRP1;CUL3;JAK1;FGB;DLG1;VCL;FGA;SHC1;EGFR;XPO1;MAPK3;PPP2R1A;PPP5C;CAMK2G;PTPRA;APBB1IP;ACTN2;PTPN11;CALM1;DLG2;MAP2K2;FGG;PPP2CA;ARAF;ERBB2;IQGAP1;CAMK2D;PTK2;PAK3;SRC;NRAS;CDK1;CDC42;CSK;VWF;BRAF;MARK3;MAPK1;RAF1;RAP1A;ITGB3;SPTB;SPTBN1;PPP2CB;FYN;SPTA1;RAC1;DLG3;ARRB2;RAP1B;PAK2;GFRA1;CAMK2B;TLN1;PPP2R5E;PAK1;PPP2R5D;CAMK2A;MET;FGFR4;NEFL;HRAS;YWHAB;RPS27A;ARRB1;SPTBN4;PPP2R5…
COL2A1	ITGA2B	R-HSA-5684996	MAPK1/MAPK3 signaling	8.02386e-13	1.35306e-11	0.7725	0.45	0.133772	0.0118856	8.02386e-13	1	51	0.418057	69	NA	NA	NA	NA	NA	NA	NA	NA	NA	PPP2R5A;MAP2K1;RASGRP1;CUL3;JAK1;FGB;DLG1;VCL;FGA;SHC1;EGFR;MAPK3;PPP2R1A;PPP5C;CAMK2G;PTPRA;APBB1IP;ACTN2;PTPN11;CALM1;DLG2;MAP2K2;FGG;PPP2CA;ARAF;ERBB2;IQGAP1;CAMK2D;PTK2;SRC;NRAS;CDK1;CSK;VWF;BRAF;MARK3;MAPK1;RAF1;RAP1A;ITGB3;SPTB;SPTBN1;PPP2CB;FYN;SPTA1;DLG3;ARRB2;RAP1B;CAMK2B;TLN1;PPP2R5E;PPP2R5D;CAMK2A;MET;FGFR4;NEFL;HRAS;YWHAB;RPS27A;ARRB1;SPTBN4;PPP2R5C;SPTBN2;NCAM1;UBB;UBA52;UBC;SPTAN1;P…
COL2A1	ITGA2B	R-HSA-6802946	Signaling by moderate kinase activity BRAF mutants	0.000965514	0.00148906	0.7725	0.45	0.133772	0.0118856	0.000965514	1	24	0.35656	32	NA	NA	NA	NA	NA	NA	NA	NA	NA	MAP2K1;FGB;VCL;FGA;MAPK3;CAMK2G;APBB1IP;CALM1;MAP2K2;FGG;KRAS;ARAF;IQGAP1;CAMK2D;SRC;NRAS;CSK;VWF;BRAF;MARK3;MAPK1;RAF1;RAP1A;ITGB3;ARRB2;RAP1B;CAMK2B;TLN1;CAMK2A;HRAS;YWHAB;ARRB1
COL2A1	ITGA2B	R-HSA-6802948	Signaling by high-kinase activity BRAF mutants	0.000870331	0.00135612	0.7725	0.45	0.133772	0.0118856	0.000870331	1	19	-0.0643565	26	NA	NA	NA	NA	NA	NA	NA	NA	NA	MAP2K1;FGB;VCL;FGA;MAPK3;APBB1IP;MAP2K2;FGG;ARAF;IQGAP1;SRC;NRAS;CSK;VWF;BRAF;MARK3;MAPK1;RAF1;RAP1A;ITGB3;ARRB2;RAP1B;TLN1;HRAS;YWHAB;ARRB1
COL2A1	ITGA2B	R-HSA-6802949	Signaling by RAS mutants	0.000965514	0.00148906	0.7725	0.45	0.133772	0.0118856	0.000965514	1	24	0.35656	32	NA	NA	NA	NA	NA	NA	NA	NA	NA	MAP2K1;FGB;VCL;FGA;MAPK3;CAMK2G;APBB1IP;CALM1;MAP2K2;FGG;KRAS;ARAF;IQGAP1;CAMK2D;SRC;NRAS;CSK;VWF;BRAF;MARK3;MAPK1;RAF1;RAP1A;ITGB3;ARRB2;RAP1B;CAMK2B;TLN1;CAMK2A;HRAS;YWHAB;ARRB1
COL2A1	ITGA2B	R-HSA-6802952	Signaling by BRAF and RAF fusions	2.88162e-07	1.2322e-06	0.7725	0.45	0.133772	0.0118856	2.88162e-07	1	33	-0.0362175	44	NA	NA	NA	NA	NA	NA	NA	NA	NA	MAP2K1;AGK;FGB;VCL;FGA;MAPK3;SND1;CAMK2G;APBB1IP;CALM1;MAP2K2;FGG;FAM114A2;ARAF;AKAP9;IQGAP1;MPRIP;CAMK2D;SRC;NRAS;AGTRAP;PAPSS1;CSK;VWF;FXR1;BRAF;MARK3;MAPK1;RAF1;RAP1A;ITGB3;ARRB2;RAP1B;ZC3HAV1;CAMK2B;LMNA;TLN1;CAMK2A;HRAS;YWHAB;ARRB1;ATG7;QKI;AP3B1
COL2A1	ITGA2B	R-HSA-6802955	Paradoxical activation of RAF signaling by kinase inactive BRAF	0.000965514	0.00148906	0.7725	0.45	0.133772	0.0118856	0.000965514	1	24	0.35656	32	NA	NA	NA	NA	NA	NA	NA	NA	NA	MAP2K1;FGB;VCL;FGA;MAPK3;CAMK2G;APBB1IP;CALM1;MAP2K2;FGG;KRAS;ARAF;IQGAP1;CAMK2D;SRC;NRAS;CSK;VWF;BRAF;MARK3;MAPK1;RAF1;RAP1A;ITGB3;ARRB2;RAP1B;CAMK2B;TLN1;CAMK2A;HRAS;YWHAB;ARRB1
COL2A1	ITGA2B	R-HSA-6802957	Oncogenic MAPK signaling	3.48825e-07	1.4395e-06	0.7725	0.45	0.133772	0.0118856	3.48825e-07	1	33	-0.274731	45	NA	NA	NA	NA	NA	NA	NA	NA	NA	MAP2K1;AGK;FGB;VCL;FGA;MAPK3;SND1;CAMK2G;APBB1IP;CALM1;MAP2K2;FGG;KRAS;FAM114A2;ARAF;AKAP9;IQGAP1;MPRIP;CAMK2D;SRC;NRAS;AGTRAP;PAPSS1;CSK;VWF;FXR1;BRAF;MARK3;MAPK1;RAF1;RAP1A;ITGB3;ARRB2;RAP1B;ZC3HAV1;CAMK2B;LMNA;TLN1;CAMK2A;HRAS;YWHAB;ARRB1;ATG7;QKI;AP3B1
COL2A1	ITGA2B	R-HSA-76002	Platelet activation, signaling and aggregation	1.18712e-08	7.49733e-08	0.7725	0.45	0.133772	0.0118856	1.18712e-08	1	63	0.0938315	84	NA	NA	NA	NA	NA	NA	NA	NA	NA	PDPK1;RASGRP1;APOA1;FGB;ITPR2;VCL;KNG1;FGA;PECAM1;SHC1;LCP2;FCER1G;GNAI1;THBS1;MAPK3;PRKCG;PLCG2;GNB3;APBB1IP;GNB2;ACTN2;PTPN11;CALM1;MAPK14;FGG;ITPR3;RHOB;ALB;STXBP3;APP;GNB1;F5;PTK2;SRC;ITPR1;GNG5;HRG;GP1BB;VAV1;SYK;CDC42;CSK;DAGLB;GNG12;VWF;AKT1;IGF2;BCAR1;TF;MAPK1;RAF1;RAP1A;ITGB3;GNB4;HGF;F2;GNAI2;MGLL;FYN;DGKA;GP9;RAC1;CRK;RHOG;ARRB2;STX4;RAP1B;TLN1;PLA2G4A;SOD1;F13A1;ARRB1;PRKCA;PLG;PRKCD;…
COL2A1	ITGA2B	R-HSA-76005	Response to elevated platelet cytosolic Ca2+	1.08122e-06	3.74148e-06	0.7725	0.45	0.133772	0.0118856	1.08122e-06	1	13	0.0631458	18	NA	NA	NA	NA	NA	NA	NA	NA	NA	FGB;VCL;FGA;THBS1;ACTN2;CALM1;FGG;STXBP3;APP;VWF;ITGB3;STX4;TLN1;SOD1;F13A1;PRKCA;SPARC;PRKCB
COL2A1	ITGA2B	R-HSA-76009	Platelet Aggregation (Plug Formation)	0.00155141	0.00232702	0.7725	0.45	0.133772	0.0118856	0.00155141	1	15	0.196669	21	NA	NA	NA	NA	NA	NA	NA	NA	NA	PDPK1;RASGRP1;FGB;FGA;SHC1;APBB1IP;FGG;PTK2;SRC;GP1BB;SYK;CSK;VWF;AKT1;BCAR1;RAP1A;ITGB3;GP9;CRK;RAP1B;TLN1
COL2A1	ITGA2B	R-HSA-8878171	Transcriptional regulation by RUNX1	2.3314e-06	7.22421e-06	0.7725	0.45	0.133772	0.0118856	2.3314e-06	1	21	-0.0116689	28	NA	NA	NA	NA	NA	NA	NA	NA	NA	PRMT1;H2AFV;CDK6;THBS1;PTPN11;PML;H2AFJ;HIST2H2AC;HIST2H2AA3;ASH2L;SRC;HIST1H2AC;ITCH;YAP1;HDAC1;HIST3H2BB;HIST2H2BE;HIST1H2BB;HIST1H2BO;HIST1H2BD;HIST1H2BH;WDR5;RPS27A;UBB;UBA52;UBC;DPY30;SIN3A
COL2A1	ITGA2B	R-HSA-8936459	RUNX1 regulates genes involved in megakaryocyte differentiation and platelet function	1.71919e-05	4.03331e-05	0.7725	0.45	0.133772	0.0118856	1.71919e-05	1	13	0.0509133	18	NA	NA	NA	NA	NA	NA	NA	NA	NA	PRMT1;H2AFV;THBS1;H2AFJ;HIST2H2AC;HIST2H2AA3;ASH2L;HIST1H2AC;HDAC1;HIST3H2BB;HIST2H2BE;HIST1H2BB;HIST1H2BO;HIST1H2BD;HIST1H2BH;WDR5;DPY30;SIN3A
COL2A1	ITGA2B	R-HSA-9607240	FLT3 Signaling	7.52546e-14	1.7123e-12	0.7725	0.45	0.133772	0.0118856	7.52546e-14	1	54	0.219664	72	NA	NA	NA	NA	NA	NA	NA	NA	NA	PPP2R5A;MAP2K1;PDPK1;RASGRP1;CUL3;JAK1;FGB;DLG1;VCL;FGA;SHC1;EGFR;MAPK3;PPP2R1A;PPP5C;CAMK2G;PTPRA;APBB1IP;ACTN2;PTPN11;CALM1;DLG2;AKT2;MAP2K2;FGG;PPP2CA;ARAF;ERBB2;IQGAP1;CAMK2D;PTK2;SRC;NRAS;CSK;VWF;BRAF;MARK3;MAPK1;RAF1;RAP1A;ITGB3;SPTB;SPTBN1;PPP2CB;FYN;SPTA1;DLG3;ARRB2;RAP1B;CAMK2B;TLN1;PPP2R5E;PPP2R5D;CAMK2A;MET;FGFR4;NEFL;HRAS;YWHAB;RPS27A;ARRB1;SPTBN4;PPP2R5C;SPTBN2;STAT5A;NCAM1;UBB;UBA52…
COL2A1	ITGA2B	R-HSA-9649948	Signaling downstream of RAS mutants	0.000965514	0.00148906	0.7725	0.45	0.133772	0.0118856	0.000965514	1	24	0.35656	32	NA	NA	NA	NA	NA	NA	NA	NA	NA	MAP2K1;FGB;VCL;FGA;MAPK3;CAMK2G;APBB1IP;CALM1;MAP2K2;FGG;KRAS;ARAF;IQGAP1;CAMK2D;SRC;NRAS;CSK;VWF;BRAF;MARK3;MAPK1;RAF1;RAP1A;ITGB3;ARRB2;RAP1B;CAMK2B;TLN1;CAMK2A;HRAS;YWHAB;ARRB1
COL2A1	ITGB1	R-HSA-1500931	Cell-Cell communication	1.35409e-06	4.53456e-06	0.7725	7.25	0.155611	1.16725e-05	1.35409e-06	1	10	0.137209	14	NA	NA	NA	NA	NA	NA	NA	NA	NA	LAMC2;SIRPA;PTK2B;PTPN11;ITGA6;LAMB3;LAMA3;ILK;PTK2;NCK1;FYN;PXN;CD47;WASL
COL2A1	ITGB1	R-HSA-1566948	Elastic fibre formation	6.96585e-07	2.60592e-06	0.7725	7.25	0.155611	1.16725e-05	6.96585e-07	1	3	0.130431	4	NA	NA	NA	NA	NA	NA	NA	NA	NA	ITGAV;ITGA5;MFAP5;VTN
COL2A1	ITGB1	R-HSA-202733	Cell surface interactions at the vascular wall	4.82046e-10	3.92489e-09	0.7725	7.25	0.155611	1.16725e-05	4.82046e-10	1	21	0.196167	28	NA	NA	NA	NA	NA	NA	NA	NA	NA	JAM2;BSG;PECAM1;SHC1;FCER1G;PTPN11;SLC7A7;ITGA6;ATP1B1;ITGAV;SDC1;INPP5D;APOB;PROC;NRAS;ITGA5;PLCG1;ITGB3;FYN;SLC3A2;PROCR;HRAS;ITGAX;ITGA3;L1CAM;LYN;LCK;ATP1B3
COL2A1	ITGB1	R-HSA-210991	Basigin interactions	6.00546e-09	4.03033e-08	0.7725	7.25	0.155611	1.16725e-05	6.00546e-09	1	6	0.0335873	8	NA	NA	NA	NA	NA	NA	NA	NA	NA	BSG;SLC7A7;ITGA6;ATP1B1;SLC3A2;ITGA3;L1CAM;ATP1B3
COL2A1	ITGB1	R-HSA-2129379	Molecules associated with elastic fibres	2.0315e-06	6.41505e-06	0.7725	7.25	0.155611	1.16725e-05	2.0315e-06	1	1	0.152489	2	NA	NA	NA	NA	NA	NA	NA	NA	NA	ITGAV;VTN
COL2A1	ITGB1	R-HSA-216083	Integrin cell surface interactions	4.3985e-08	2.33044e-07	0.7725	7.25	0.155611	1.16725e-05	4.3985e-08	1	15	-0.343785	20	NA	NA	NA	NA	NA	NA	NA	NA	NA	JAM2;BSG;ITGA1;AGRN;THBS1;ITGA11;ITGA6;HSPG2;ITGAV;KDR;ITGA5;COL18A1;COL4A3;COL4A1;VTN;ITGA7;SPP1;ITGA2;ITGAX;ITGA3
COL2A1	ITGB1	R-HSA-3000157	Laminin interactions	5.4745e-08	2.81521e-07	0.7725	7.25	0.155611	1.16725e-05	5.4745e-08	1	12	-0.0924956	16	NA	NA	NA	NA	NA	NA	NA	NA	NA	LAMC2;ITGA1;LAMC1;ITGA6;LAMB3;LAMA3;HSPG2;ITGAV;COL18A1;COL4A3;COL4A1;ITGA7;ITGA2;ITGA3;LAMB1;LAMA1
COL2A1	ITGB1	R-HSA-3000170	Syndecan interactions	4.77763e-06	1.34389e-05	0.7725	7.25	0.155611	1.16725e-05	4.77763e-06	1	4	-0.010001	6	NA	NA	NA	NA	NA	NA	NA	NA	NA	THBS1;ITGA6;ITGAV;SDC1;VTN;ITGA2
COL2A1	ITGB1	R-HSA-3000171	Non-integrin membrane-ECM interactions	1.55081e-07	7.11346e-07	0.7725	7.25	0.155611	1.16725e-05	1.55081e-07	1	12	0.215906	16	NA	NA	NA	NA	NA	NA	NA	NA	NA	LAMC2;LAMC1;AGRN;THBS1;ITGA6;LAMB3;LAMA3;HSPG2;ITGAV;SDC1;COL4A3;COL4A1;VTN;ITGA2;LAMB1;LAMA1
COL2A1	ITGB1	R-HSA-3000178	ECM proteoglycans	2.84001e-08	1.60724e-07	0.7725	7.25	0.155611	1.16725e-05	2.84001e-08	1	10	-0.0924956	14	NA	NA	NA	NA	NA	NA	NA	NA	NA	LAMC1;AGRN;LAMA3;HSPG2;ITGAV;ITGB5;COL4A3;COL4A1;VTN;ITGA7;ITGA2;ITGAX;LAMB1;LAMA1
COL2A1	ITGB1	R-HSA-373755	Semaphorin interactions	7.79577e-10	6.13686e-09	0.7725	7.25	0.155611	1.16725e-05	7.79577e-10	1	21	-0.260202	29	NA	NA	NA	NA	NA	NA	NA	NA	NA	HSP90AA1;MYH10;ITGA1;ROCK1;MYH11;DPYSL2;CDK5;MYL9;MYH9;RHOB;ERBB2;MYL12B;PAK3;CFL1;CRMP1;DPYSL3;MYL6;FYN;RAC1;LIMK2;PAK2;PAK1;ROCK2;MET;PLXNA1;RRAS;RHOC;MYH14;RHOA
COL2A1	ITGB1	R-HSA-373760	L1CAM interactions	1.62383e-09	1.21494e-08	0.7725	7.25	0.155611	1.16725e-05	1.62383e-09	1	22	0.349588	30	NA	NA	NA	NA	NA	NA	NA	NA	NA	MAP2K1;RPS6KA3;CLTC;ITGA1;LAMC1;SH3GL2;EGFR;AP2A2;MAPK3;DPYSL2;DNM2;RPS6KA6;AP2A1;MAP2K2;AP2M1;ITGAV;RPS6KA1;AP2B1;ITGA5;MAPK1;RAC1;ITGA2;RPS6KA2;PAK1;AP2S1;LAMB1;LAMA1;L1CAM;CLTA;VAV2
COL2A1	ITGB1	R-HSA-445144	Signal transduction by L1	5.20675e-08	2.69841e-07	0.7725	7.25	0.155611	1.16725e-05	1.52518e-07	0.341387	7	-0.256028	10	4	4	0	MAPK3_202;MAPK3_204;MAPK1_185;MAPK1_187	-0.0715185229943438;-0.0345224241070339;0.121119534105568;0.186174444172132	MAPK3_202;MAPK3_204;MAPK1_185;MAPK1_187	-0.0715185229943438;-0.0345224241070339;0.121119534105568;0.186174444172132	NA	NA	MAP2K1;MAPK3;MAP2K2;ITGAV;ITGA5;MAPK1;RAC1;PAK1;L1CAM;VAV2
COL2A1	ITGB1	R-HSA-446728	Cell junction organization	5.28488e-06	1.4667e-05	0.7725	7.25	0.155611	1.16725e-05	5.28488e-06	1	3	-0.273354	5	NA	NA	NA	NA	NA	NA	NA	NA	NA	LAMC2;ITGA6;LAMB3;LAMA3;ILK
COL2A1	ITGB1	R-HSA-447041	CHL1 interactions	7.31764e-06	1.95726e-05	0.7725	7.25	0.155611	1.16725e-05	7.31764e-06	1	1	0.128108	2	NA	NA	NA	NA	NA	NA	NA	NA	NA	ITGA1;ITGA2
COL2A1	ITGB1	R-HSA-6785807	Interleukin-4 and Interleukin-13 signaling	3.48347e-07	1.43931e-06	0.7725	7.25	0.155611	1.16725e-05	3.48347e-07	1	17	-0.200125	23	NA	NA	NA	NA	NA	NA	NA	NA	NA	HSP90AA1;LBP;PTGS2;ALOX5;PIK3R1;MMP9;MUC1;MMP1;VIM;TIMP1;ICAM1;MMP2;AKT1;HGF;FSCN1;HSP90B1;SAA1;STAT3;STAT6;BCL2L1;STAT1;LCN2;ITGAX
COL2A1	ITGB1	R-HSA-6806834	Signaling by MET	2.58222e-12	3.6383e-11	0.7725	7.25	0.155611	1.16725e-05	2.58222e-12	1	24	-0.300517	32	NA	NA	NA	NA	NA	NA	NA	NA	NA	SH3KBP1;LAMC2;EPS15;PIK3R1;LAMC1;SH3GL2;PTPN11;HGS;SH3GL1;LAMB3;LAMA3;STAM;PTK2;SRC;NRAS;STAM2;RAP1A;HGF;RAC1;STAT3;ITGA2;RAP1B;MET;CBL;HRAS;ITGA3;LAMB1;RPS27A;LAMA1;UBA52;UBB;UBC
COL2A1	ITGB1	R-HSA-75892	Platelet Adhesion to exposed collagen	7.31764e-06	1.95726e-05	0.7725	7.25	0.155611	1.16725e-05	7.31764e-06	1	1	0.128108	2	NA	NA	NA	NA	NA	NA	NA	NA	NA	ITGA1;ITGA2
COL2A1	ITGB1	R-HSA-8874081	MET activates PTK2 signaling	4.86161e-09	3.36464e-08	0.7725	7.25	0.155611	1.16725e-05	4.86161e-09	1	8	-0.0357583	11	NA	NA	NA	NA	NA	NA	NA	NA	NA	LAMC2;LAMC1;LAMB3;LAMA3;PTK2;HGF;ITGA2;MET;ITGA3;LAMB1;LAMA1
COL2A1	ITGB1	R-HSA-8875513	MET interacts with TNS proteins	2.93224e-07	1.24723e-06	0.7725	7.25	0.155611	1.16725e-05	2.93224e-07	1	1	-0.286004	2	NA	NA	NA	NA	NA	NA	NA	NA	NA	HGF;MET
COL2A1	ITGB1	R-HSA-8875878	MET promotes cell motility	1.94555e-08	1.15002e-07	0.7725	7.25	0.155611	1.16725e-05	1.94555e-08	1	10	-0.153658	14	NA	NA	NA	NA	NA	NA	NA	NA	NA	LAMC2;LAMC1;LAMB3;LAMA3;PTK2;RAP1A;HGF;RAC1;ITGA2;RAP1B;MET;ITGA3;LAMB1;LAMA1
COL5A1	ITGA1	R-HSA-216083	Integrin cell surface interactions	0.0509654	0.0542477	0.0935	0.135	-0.12435	0.277507	0.0509654	1	3	0.0640225	5	NA	NA	NA	NA	NA	NA	NA	NA	NA	AGRN;KDR;ITGB5;COL4A1;ITGB1
COL5A1	ITGA1	R-HSA-3000157	Laminin interactions	2.67618e-05	5.97064e-05	0.0935	0.135	-0.12435	0.277507	2.67618e-05	1	3	0.124643	5	NA	NA	NA	NA	NA	NA	NA	NA	NA	LAMC1;COL4A1;LAMB1;LAMA1;ITGB1
COL5A1	ITGA1	R-HSA-373755	Semaphorin interactions	9.04998e-07	3.26783e-06	0.0935	0.135	-0.12435	0.277507	9.04998e-07	1	22	-0.116668	30	NA	NA	NA	NA	NA	NA	NA	NA	NA	HSP90AA1;MYH10;ROCK1;MYH11;DPYSL2;CDK5;MYL9;MYH9;RHOB;ERBB2;MYL12B;PAK3;CFL1;CRMP1;DPYSL3;MYL6;FYN;RAC1;LIMK2;PAK2;TLN1;PAK1;ROCK2;MET;PLXNA1;RRAS;RHOC;ITGB1;MYH14;RHOA
COL5A1	ITGA1	R-HSA-373760	L1CAM interactions	3.55362e-06	1.03372e-05	0.0935	0.135	-0.12435	0.277507	3.55362e-06	1	20	-0.116668	27	NA	NA	NA	NA	NA	NA	NA	NA	NA	MAP2K1;RPS6KA3;CLTC;LAMC1;SH3GL2;EGFR;AP2A2;MAPK3;DPYSL2;DNM2;RPS6KA6;AP2A1;MAP2K2;AP2M1;RPS6KA1;AP2B1;MAPK1;RAC1;RPS6KA2;PAK1;AP2S1;LAMB1;LAMA1;L1CAM;ITGB1;CLTA;VAV2
COL5A1	ITGA1	R-HSA-397014	Muscle contraction	3.57856e-06	1.04007e-05	0.0935	0.135	-0.12435	0.277507	3.57856e-06	1	49	-0.155954	66	NA	NA	NA	NA	NA	NA	NA	NA	NA	SLC8A1;ATP2A2;ITPR2;CACNA2D1;ATP2B3;DES;VCL;SRI;ACTN3;TPM3;MYH11;ATP2A1;TMOD3;TRIM72;ATP2B4;CAMK2G;ACTN2;CALM1;SORBS1;ATP1B1;MYL6B;MYL9;LMOD1;TMOD2;ITPR3;STIM1;VIM;TPM4;MYL12B;MYL12A;AKAP9;ATP1A4;CAMK2D;ITPR1;ATP1A3;ATP2B1;ITGB5;ACTG2;TPM1;CACNA2D2;ACTA2;ATP1A2;TPM2;MYL6;ANXA6;MYLK;ATP1A1;CALD1;ANXA1;PXN;ATP2A3;MYH6;CAMK2B;TLN1;CAMK2A;DYSF;TMOD1;MYH3;MYH8;ATP2B2;ANXA2;SORBS3;FXYD2;DMD;ATP1B3;PRKA…
COL5A1	ITGA1	R-HSA-445355	Smooth Muscle Contraction	0.00414122	0.0055742	0.0935	0.135	-0.12435	0.277507	0.00414122	1	20	0.42077	27	NA	NA	NA	NA	NA	NA	NA	NA	NA	VCL;TPM3;MYH11;TRIM72;CALM1;SORBS1;MYL6B;MYL9;LMOD1;TPM4;MYL12B;MYL12A;ITGB5;ACTG2;TPM1;ACTA2;TPM2;MYL6;ANXA6;MYLK;CALD1;ANXA1;PXN;TLN1;DYSF;ANXA2;SORBS3
COL5A1	ITGB1	R-HSA-1500931	Cell-Cell communication	3.54315e-05	7.66797e-05	0.0935	7.25	-0.275984	0.000305425	3.54315e-05	1	10	0.137209	14	NA	NA	NA	NA	NA	NA	NA	NA	NA	LAMC2;SIRPA;PTK2B;PTPN11;ITGA6;LAMB3;LAMA3;ILK;PTK2;NCK1;FYN;PXN;CD47;WASL
COL5A1	ITGB1	R-HSA-1566948	Elastic fibre formation	1.8227e-05	4.24615e-05	0.0935	7.25	-0.275984	0.000305425	1.8227e-05	1	3	0.130431	4	NA	NA	NA	NA	NA	NA	NA	NA	NA	ITGAV;ITGA5;MFAP5;VTN
COL5A1	ITGB1	R-HSA-202733	Cell surface interactions at the vascular wall	1.26133e-08	7.89105e-08	0.0935	7.25	-0.275984	0.000305425	1.26133e-08	1	21	0.196167	28	NA	NA	NA	NA	NA	NA	NA	NA	NA	JAM2;BSG;PECAM1;SHC1;FCER1G;PTPN11;SLC7A7;ITGA6;ATP1B1;ITGAV;SDC1;INPP5D;APOB;PROC;NRAS;ITGA5;PLCG1;ITGB3;FYN;SLC3A2;PROCR;HRAS;ITGAX;ITGA3;L1CAM;LYN;LCK;ATP1B3
COL5A1	ITGB1	R-HSA-210991	Basigin interactions	1.5714e-07	7.19036e-07	0.0935	7.25	-0.275984	0.000305425	1.5714e-07	1	6	0.0335873	8	NA	NA	NA	NA	NA	NA	NA	NA	NA	BSG;SLC7A7;ITGA6;ATP1B1;SLC3A2;ITGA3;L1CAM;ATP1B3
COL5A1	ITGB1	R-HSA-2129379	Molecules associated with elastic fibres	5.31566e-05	0.00011016	0.0935	7.25	-0.275984	0.000305425	5.31566e-05	1	1	0.152489	2	NA	NA	NA	NA	NA	NA	NA	NA	NA	ITGAV;VTN
COL5A1	ITGB1	R-HSA-216083	Integrin cell surface interactions	1.15092e-06	3.94162e-06	0.0935	7.25	-0.275984	0.000305425	1.15092e-06	1	15	-0.343785	20	NA	NA	NA	NA	NA	NA	NA	NA	NA	JAM2;BSG;ITGA1;AGRN;THBS1;ITGA11;ITGA6;HSPG2;ITGAV;KDR;ITGA5;COL18A1;COL4A3;COL4A1;VTN;ITGA7;SPP1;ITGA2;ITGAX;ITGA3
COL5A1	ITGB1	R-HSA-3000157	Laminin interactions	1.43247e-06	4.74443e-06	0.0935	7.25	-0.275984	0.000305425	1.43247e-06	1	12	-0.0924956	16	NA	NA	NA	NA	NA	NA	NA	NA	NA	LAMC2;ITGA1;LAMC1;ITGA6;LAMB3;LAMA3;HSPG2;ITGAV;COL18A1;COL4A3;COL4A1;ITGA7;ITGA2;ITGA3;LAMB1;LAMA1
COL5A1	ITGB1	R-HSA-3000170	Syndecan interactions	0.000125013	0.0002384	0.0935	7.25	-0.275984	0.000305425	0.000125013	1	4	-0.010001	6	NA	NA	NA	NA	NA	NA	NA	NA	NA	THBS1;ITGA6;ITGAV;SDC1;VTN;ITGA2
COL5A1	ITGB1	R-HSA-3000171	Non-integrin membrane-ECM interactions	4.05788e-06	1.16009e-05	0.0935	7.25	-0.275984	0.000305425	4.05788e-06	1	12	0.215906	16	NA	NA	NA	NA	NA	NA	NA	NA	NA	LAMC2;LAMC1;AGRN;THBS1;ITGA6;LAMB3;LAMA3;HSPG2;ITGAV;SDC1;COL4A3;COL4A1;VTN;ITGA2;LAMB1;LAMA1
COL5A1	ITGB1	R-HSA-3000178	ECM proteoglycans	7.43124e-07	2.7552e-06	0.0935	7.25	-0.275984	0.000305425	7.43124e-07	1	10	-0.0924956	14	NA	NA	NA	NA	NA	NA	NA	NA	NA	LAMC1;AGRN;LAMA3;HSPG2;ITGAV;ITGB5;COL4A3;COL4A1;VTN;ITGA7;ITGA2;ITGAX;LAMB1;LAMA1
COL5A1	ITGB1	R-HSA-373755	Semaphorin interactions	2.03986e-08	1.19093e-07	0.0935	7.25	-0.275984	0.000305425	2.03986e-08	1	21	-0.260202	29	NA	NA	NA	NA	NA	NA	NA	NA	NA	HSP90AA1;MYH10;ITGA1;ROCK1;MYH11;DPYSL2;CDK5;MYL9;MYH9;RHOB;ERBB2;MYL12B;PAK3;CFL1;CRMP1;DPYSL3;MYL6;FYN;RAC1;LIMK2;PAK2;PAK1;ROCK2;MET;PLXNA1;RRAS;RHOC;MYH14;RHOA
COL5A1	ITGB1	R-HSA-373760	L1CAM interactions	4.24895e-08	2.27295e-07	0.0935	7.25	-0.275984	0.000305425	4.24895e-08	1	22	0.349588	30	NA	NA	NA	NA	NA	NA	NA	NA	NA	MAP2K1;RPS6KA3;CLTC;ITGA1;LAMC1;SH3GL2;EGFR;AP2A2;MAPK3;DPYSL2;DNM2;RPS6KA6;AP2A1;MAP2K2;AP2M1;ITGAV;RPS6KA1;AP2B1;ITGA5;MAPK1;RAC1;ITGA2;RPS6KA2;PAK1;AP2S1;LAMB1;LAMA1;L1CAM;CLTA;VAV2
COL5A1	ITGB1	R-HSA-445144	Signal transduction by L1	1.36241e-06	4.55192e-06	0.0935	7.25	-0.275984	0.000305425	3.99082e-06	0.341387	7	-0.256028	10	4	4	0	MAPK3_202;MAPK3_204;MAPK1_185;MAPK1_187	-0.0715185229943438;-0.0345224241070339;0.121119534105568;0.186174444172132	MAPK3_202;MAPK3_204;MAPK1_185;MAPK1_187	-0.0715185229943438;-0.0345224241070339;0.121119534105568;0.186174444172132	NA	NA	MAP2K1;MAPK3;MAP2K2;ITGAV;ITGA5;MAPK1;RAC1;PAK1;L1CAM;VAV2
COL5A1	ITGB1	R-HSA-446728	Cell junction organization	0.000138286	0.000260422	0.0935	7.25	-0.275984	0.000305425	0.000138286	1	3	-0.273354	5	NA	NA	NA	NA	NA	NA	NA	NA	NA	LAMC2;ITGA6;LAMB3;LAMA3;ILK
COL5A1	ITGB1	R-HSA-447041	CHL1 interactions	0.000191475	0.000347395	0.0935	7.25	-0.275984	0.000305425	0.000191475	1	1	0.128108	2	NA	NA	NA	NA	NA	NA	NA	NA	NA	ITGA1;ITGA2
COL5A1	ITGB1	R-HSA-6785807	Interleukin-4 and Interleukin-13 signaling	9.11494e-06	2.35457e-05	0.0935	7.25	-0.275984	0.000305425	9.11494e-06	1	17	-0.200125	23	NA	NA	NA	NA	NA	NA	NA	NA	NA	HSP90AA1;LBP;PTGS2;ALOX5;PIK3R1;MMP9;MUC1;MMP1;VIM;TIMP1;ICAM1;MMP2;AKT1;HGF;FSCN1;HSP90B1;SAA1;STAT3;STAT6;BCL2L1;STAT1;LCN2;ITGAX
COL5A1	ITGB1	R-HSA-6806834	Signaling by MET	6.7567e-11	6.39481e-10	0.0935	7.25	-0.275984	0.000305425	6.7567e-11	1	24	-0.300517	32	NA	NA	NA	NA	NA	NA	NA	NA	NA	SH3KBP1;LAMC2;EPS15;PIK3R1;LAMC1;SH3GL2;PTPN11;HGS;SH3GL1;LAMB3;LAMA3;STAM;PTK2;SRC;NRAS;STAM2;RAP1A;HGF;RAC1;STAT3;ITGA2;RAP1B;MET;CBL;HRAS;ITGA3;LAMB1;RPS27A;LAMA1;UBA52;UBB;UBC
COL5A1	ITGB1	R-HSA-75892	Platelet Adhesion to exposed collagen	0.000191475	0.000347395	0.0935	7.25	-0.275984	0.000305425	0.000191475	1	1	0.128108	2	NA	NA	NA	NA	NA	NA	NA	NA	NA	ITGA1;ITGA2
COL5A1	ITGB1	R-HSA-8874081	MET activates PTK2 signaling	1.2721e-07	6.03703e-07	0.0935	7.25	-0.275984	0.000305425	1.2721e-07	1	8	-0.0357583	11	NA	NA	NA	NA	NA	NA	NA	NA	NA	LAMC2;LAMC1;LAMB3;LAMA3;PTK2;HGF;ITGA2;MET;ITGA3;LAMB1;LAMA1
COL5A1	ITGB1	R-HSA-8875513	MET interacts with TNS proteins	7.67258e-06	2.03743e-05	0.0935	7.25	-0.275984	0.000305425	7.67258e-06	1	1	-0.286004	2	NA	NA	NA	NA	NA	NA	NA	NA	NA	HGF;MET
COL5A1	ITGB1	R-HSA-8875878	MET promotes cell motility	5.09078e-07	2.0085e-06	0.0935	7.25	-0.275984	0.000305425	5.09078e-07	1	10	-0.153658	14	NA	NA	NA	NA	NA	NA	NA	NA	NA	LAMC2;LAMC1;LAMB3;LAMA3;PTK2;RAP1A;HGF;RAC1;ITGA2;RAP1B;MET;ITGA3;LAMB1;LAMA1
COL5A2	ITGA1	R-HSA-216083	Integrin cell surface interactions	0.00202198	0.00294864	1.03	0.135	0.0825592	0.0110097	0.00202198	1	3	0.0640225	5	NA	NA	NA	NA	NA	NA	NA	NA	NA	AGRN;KDR;ITGB5;COL4A1;ITGB1
COL5A2	ITGA1	R-HSA-3000157	Laminin interactions	1.06174e-06	3.70061e-06	1.03	0.135	0.0825592	0.0110097	1.06174e-06	1	3	0.124643	5	NA	NA	NA	NA	NA	NA	NA	NA	NA	LAMC1;COL4A1;LAMB1;LAMA1;ITGB1
COL5A2	ITGA1	R-HSA-373755	Semaphorin interactions	3.59044e-08	1.94575e-07	1.03	0.135	0.0825592	0.0110097	3.59044e-08	1	22	-0.116668	30	NA	NA	NA	NA	NA	NA	NA	NA	NA	HSP90AA1;MYH10;ROCK1;MYH11;DPYSL2;CDK5;MYL9;MYH9;RHOB;ERBB2;MYL12B;PAK3;CFL1;CRMP1;DPYSL3;MYL6;FYN;RAC1;LIMK2;PAK2;TLN1;PAK1;ROCK2;MET;PLXNA1;RRAS;RHOC;ITGB1;MYH14;RHOA
COL5A2	ITGA1	R-HSA-373760	L1CAM interactions	1.40985e-07	6.58045e-07	1.03	0.135	0.0825592	0.0110097	1.40985e-07	1	20	-0.116668	27	NA	NA	NA	NA	NA	NA	NA	NA	NA	MAP2K1;RPS6KA3;CLTC;LAMC1;SH3GL2;EGFR;AP2A2;MAPK3;DPYSL2;DNM2;RPS6KA6;AP2A1;MAP2K2;AP2M1;RPS6KA1;AP2B1;MAPK1;RAC1;RPS6KA2;PAK1;AP2S1;LAMB1;LAMA1;L1CAM;ITGB1;CLTA;VAV2
COL5A2	ITGA1	R-HSA-397014	Muscle contraction	1.41974e-07	6.60558e-07	1.03	0.135	0.0825592	0.0110097	1.41974e-07	1	49	-0.155954	66	NA	NA	NA	NA	NA	NA	NA	NA	NA	SLC8A1;ATP2A2;ITPR2;CACNA2D1;ATP2B3;DES;VCL;SRI;ACTN3;TPM3;MYH11;ATP2A1;TMOD3;TRIM72;ATP2B4;CAMK2G;ACTN2;CALM1;SORBS1;ATP1B1;MYL6B;MYL9;LMOD1;TMOD2;ITPR3;STIM1;VIM;TPM4;MYL12B;MYL12A;AKAP9;ATP1A4;CAMK2D;ITPR1;ATP1A3;ATP2B1;ITGB5;ACTG2;TPM1;CACNA2D2;ACTA2;ATP1A2;TPM2;MYL6;ANXA6;MYLK;ATP1A1;CALD1;ANXA1;PXN;ATP2A3;MYH6;CAMK2B;TLN1;CAMK2A;DYSF;TMOD1;MYH3;MYH8;ATP2B2;ANXA2;SORBS3;FXYD2;DMD;ATP1B3;PRKA…
COL5A2	ITGA1	R-HSA-445355	Smooth Muscle Contraction	0.000164297	0.000302714	1.03	0.135	0.0825592	0.0110097	0.000164297	1	20	0.42077	27	NA	NA	NA	NA	NA	NA	NA	NA	NA	VCL;TPM3;MYH11;TRIM72;CALM1;SORBS1;MYL6B;MYL9;LMOD1;TPM4;MYL12B;MYL12A;ITGB5;ACTG2;TPM1;ACTA2;TPM2;MYL6;ANXA6;MYLK;CALD1;ANXA1;PXN;TLN1;DYSF;ANXA2;SORBS3
COL5A2	ITGB1	R-HSA-1500931	Cell-Cell communication	1.40569e-06	4.67906e-06	1.03	7.25	0.211189	1.21173e-05	1.40569e-06	1	10	0.137209	14	NA	NA	NA	NA	NA	NA	NA	NA	NA	LAMC2;SIRPA;PTK2B;PTPN11;ITGA6;LAMB3;LAMA3;ILK;PTK2;NCK1;FYN;PXN;CD47;WASL
COL5A2	ITGB1	R-HSA-1566948	Elastic fibre formation	7.2313e-07	2.69611e-06	1.03	7.25	0.211189	1.21173e-05	7.2313e-07	1	3	0.130431	4	NA	NA	NA	NA	NA	NA	NA	NA	NA	ITGAV;ITGA5;MFAP5;VTN
COL5A2	ITGB1	R-HSA-202733	Cell surface interactions at the vascular wall	5.00415e-10	4.0645e-09	1.03	7.25	0.211189	1.21173e-05	5.00415e-10	1	21	0.196167	28	NA	NA	NA	NA	NA	NA	NA	NA	NA	JAM2;BSG;PECAM1;SHC1;FCER1G;PTPN11;SLC7A7;ITGA6;ATP1B1;ITGAV;SDC1;INPP5D;APOB;PROC;NRAS;ITGA5;PLCG1;ITGB3;FYN;SLC3A2;PROCR;HRAS;ITGAX;ITGA3;L1CAM;LYN;LCK;ATP1B3
COL5A2	ITGB1	R-HSA-210991	Basigin interactions	6.23431e-09	4.15871e-08	1.03	7.25	0.211189	1.21173e-05	6.23431e-09	1	6	0.0335873	8	NA	NA	NA	NA	NA	NA	NA	NA	NA	BSG;SLC7A7;ITGA6;ATP1B1;SLC3A2;ITGA3;L1CAM;ATP1B3
COL5A2	ITGB1	R-HSA-2129379	Molecules associated with elastic fibres	2.10891e-06	6.62801e-06	1.03	7.25	0.211189	1.21173e-05	2.10891e-06	1	1	0.152489	2	NA	NA	NA	NA	NA	NA	NA	NA	NA	ITGAV;VTN
COL5A2	ITGB1	R-HSA-216083	Integrin cell surface interactions	4.56612e-08	2.40369e-07	1.03	7.25	0.211189	1.21173e-05	4.56612e-08	1	15	-0.343785	20	NA	NA	NA	NA	NA	NA	NA	NA	NA	JAM2;BSG;ITGA1;AGRN;THBS1;ITGA11;ITGA6;HSPG2;ITGAV;KDR;ITGA5;COL18A1;COL4A3;COL4A1;VTN;ITGA7;SPP1;ITGA2;ITGAX;ITGA3
COL5A2	ITGB1	R-HSA-3000157	Laminin interactions	5.68311e-08	2.90451e-07	1.03	7.25	0.211189	1.21173e-05	5.68311e-08	1	12	-0.0924956	16	NA	NA	NA	NA	NA	NA	NA	NA	NA	LAMC2;ITGA1;LAMC1;ITGA6;LAMB3;LAMA3;HSPG2;ITGAV;COL18A1;COL4A3;COL4A1;ITGA7;ITGA2;ITGA3;LAMB1;LAMA1
COL5A2	ITGB1	R-HSA-3000170	Syndecan interactions	4.9597e-06	1.39039e-05	1.03	7.25	0.211189	1.21173e-05	4.9597e-06	1	4	-0.010001	6	NA	NA	NA	NA	NA	NA	NA	NA	NA	THBS1;ITGA6;ITGAV;SDC1;VTN;ITGA2
COL5A2	ITGB1	R-HSA-3000171	Non-integrin membrane-ECM interactions	1.6099e-07	7.3463e-07	1.03	7.25	0.211189	1.21173e-05	1.6099e-07	1	12	0.215906	16	NA	NA	NA	NA	NA	NA	NA	NA	NA	LAMC2;LAMC1;AGRN;THBS1;ITGA6;LAMB3;LAMA3;HSPG2;ITGAV;SDC1;COL4A3;COL4A1;VTN;ITGA2;LAMB1;LAMA1
COL5A2	ITGB1	R-HSA-3000178	ECM proteoglycans	2.94823e-08	1.66001e-07	1.03	7.25	0.211189	1.21173e-05	2.94823e-08	1	10	-0.0924956	14	NA	NA	NA	NA	NA	NA	NA	NA	NA	LAMC1;AGRN;LAMA3;HSPG2;ITGAV;ITGB5;COL4A3;COL4A1;VTN;ITGA7;ITGA2;ITGAX;LAMB1;LAMA1
COL5A2	ITGB1	R-HSA-373755	Semaphorin interactions	8.09285e-10	6.32575e-09	1.03	7.25	0.211189	1.21173e-05	8.09285e-10	1	21	-0.260202	29	NA	NA	NA	NA	NA	NA	NA	NA	NA	HSP90AA1;MYH10;ITGA1;ROCK1;MYH11;DPYSL2;CDK5;MYL9;MYH9;RHOB;ERBB2;MYL12B;PAK3;CFL1;CRMP1;DPYSL3;MYL6;FYN;RAC1;LIMK2;PAK2;PAK1;ROCK2;MET;PLXNA1;RRAS;RHOC;MYH14;RHOA
COL5A2	ITGB1	R-HSA-373760	L1CAM interactions	1.68571e-09	1.25841e-08	1.03	7.25	0.211189	1.21173e-05	1.68571e-09	1	22	0.349588	30	NA	NA	NA	NA	NA	NA	NA	NA	NA	MAP2K1;RPS6KA3;CLTC;ITGA1;LAMC1;SH3GL2;EGFR;AP2A2;MAPK3;DPYSL2;DNM2;RPS6KA6;AP2A1;MAP2K2;AP2M1;ITGAV;RPS6KA1;AP2B1;ITGA5;MAPK1;RAC1;ITGA2;RPS6KA2;PAK1;AP2S1;LAMB1;LAMA1;L1CAM;CLTA;VAV2
COL5A2	ITGB1	R-HSA-445144	Signal transduction by L1	5.40517e-08	2.78387e-07	1.03	7.25	0.211189	1.21173e-05	1.5833e-07	0.341387	7	-0.256028	10	4	4	0	MAPK3_202;MAPK3_204;MAPK1_185;MAPK1_187	-0.0715185229943438;-0.0345224241070339;0.121119534105568;0.186174444172132	MAPK3_202;MAPK3_204;MAPK1_185;MAPK1_187	-0.0715185229943438;-0.0345224241070339;0.121119534105568;0.186174444172132	NA	NA	MAP2K1;MAPK3;MAP2K2;ITGAV;ITGA5;MAPK1;RAC1;PAK1;L1CAM;VAV2
COL5A2	ITGB1	R-HSA-446728	Cell junction organization	5.48628e-06	1.515e-05	1.03	7.25	0.211189	1.21173e-05	5.48628e-06	1	3	-0.273354	5	NA	NA	NA	NA	NA	NA	NA	NA	NA	LAMC2;ITGA6;LAMB3;LAMA3;ILK
COL5A2	ITGB1	R-HSA-447041	CHL1 interactions	7.5965e-06	2.02046e-05	1.03	7.25	0.211189	1.21173e-05	7.5965e-06	1	1	0.128108	2	NA	NA	NA	NA	NA	NA	NA	NA	NA	ITGA1;ITGA2
COL5A2	ITGB1	R-HSA-6785807	Interleukin-4 and Interleukin-13 signaling	3.61622e-07	1.48127e-06	1.03	7.25	0.211189	1.21173e-05	3.61622e-07	1	17	-0.200125	23	NA	NA	NA	NA	NA	NA	NA	NA	NA	HSP90AA1;LBP;PTGS2;ALOX5;PIK3R1;MMP9;MUC1;MMP1;VIM;TIMP1;ICAM1;MMP2;AKT1;HGF;FSCN1;HSP90B1;SAA1;STAT3;STAT6;BCL2L1;STAT1;LCN2;ITGAX
COL5A2	ITGB1	R-HSA-6806834	Signaling by MET	2.68062e-12	3.7574e-11	1.03	7.25	0.211189	1.21173e-05	2.68062e-12	1	24	-0.300517	32	NA	NA	NA	NA	NA	NA	NA	NA	NA	SH3KBP1;LAMC2;EPS15;PIK3R1;LAMC1;SH3GL2;PTPN11;HGS;SH3GL1;LAMB3;LAMA3;STAM;PTK2;SRC;NRAS;STAM2;RAP1A;HGF;RAC1;STAT3;ITGA2;RAP1B;MET;CBL;HRAS;ITGA3;LAMB1;RPS27A;LAMA1;UBA52;UBB;UBC
COL5A2	ITGB1	R-HSA-75892	Platelet Adhesion to exposed collagen	7.5965e-06	2.02046e-05	1.03	7.25	0.211189	1.21173e-05	7.5965e-06	1	1	0.128108	2	NA	NA	NA	NA	NA	NA	NA	NA	NA	ITGA1;ITGA2
COL5A2	ITGB1	R-HSA-8874081	MET activates PTK2 signaling	5.04687e-09	3.47116e-08	1.03	7.25	0.211189	1.21173e-05	5.04687e-09	1	8	-0.0357583	11	NA	NA	NA	NA	NA	NA	NA	NA	NA	LAMC2;LAMC1;LAMB3;LAMA3;PTK2;HGF;ITGA2;MET;ITGA3;LAMB1;LAMA1
COL5A2	ITGB1	R-HSA-8875513	MET interacts with TNS proteins	3.04398e-07	1.28808e-06	1.03	7.25	0.211189	1.21173e-05	3.04398e-07	1	1	-0.286004	2	NA	NA	NA	NA	NA	NA	NA	NA	NA	HGF;MET
COL5A2	ITGB1	R-HSA-8875878	MET promotes cell motility	2.01969e-08	1.18332e-07	1.03	7.25	0.211189	1.21173e-05	2.01969e-08	1	10	-0.153658	14	NA	NA	NA	NA	NA	NA	NA	NA	NA	LAMC2;LAMC1;LAMB3;LAMA3;PTK2;RAP1A;HGF;RAC1;ITGA2;RAP1B;MET;ITGA3;LAMB1;LAMA1
COL6A1	ITGA1	R-HSA-216083	Integrin cell surface interactions	0.0503509	0.0536108	13.3	0.135	0.225968	0.274161	0.0503509	1	3	0.0640225	5	NA	NA	NA	NA	NA	NA	NA	NA	NA	AGRN;KDR;ITGB5;COL4A1;ITGB1
COL6A1	ITGA1	R-HSA-3000157	Laminin interactions	2.64391e-05	5.90658e-05	13.3	0.135	0.225968	0.274161	2.64391e-05	1	3	0.124643	5	NA	NA	NA	NA	NA	NA	NA	NA	NA	LAMC1;COL4A1;LAMB1;LAMA1;ITGB1
COL6A1	ITGA1	R-HSA-373755	Semaphorin interactions	8.94085e-07	3.23899e-06	13.3	0.135	0.225968	0.274161	8.94085e-07	1	22	-0.116668	30	NA	NA	NA	NA	NA	NA	NA	NA	NA	HSP90AA1;MYH10;ROCK1;MYH11;DPYSL2;CDK5;MYL9;MYH9;RHOB;ERBB2;MYL12B;PAK3;CFL1;CRMP1;DPYSL3;MYL6;FYN;RAC1;LIMK2;PAK2;TLN1;PAK1;ROCK2;MET;PLXNA1;RRAS;RHOC;ITGB1;MYH14;RHOA
COL6A1	ITGA1	R-HSA-373760	L1CAM interactions	3.51077e-06	1.02485e-05	13.3	0.135	0.225968	0.274161	3.51077e-06	1	20	-0.116668	27	NA	NA	NA	NA	NA	NA	NA	NA	NA	MAP2K1;RPS6KA3;CLTC;LAMC1;SH3GL2;EGFR;AP2A2;MAPK3;DPYSL2;DNM2;RPS6KA6;AP2A1;MAP2K2;AP2M1;RPS6KA1;AP2B1;MAPK1;RAC1;RPS6KA2;PAK1;AP2S1;LAMB1;LAMA1;L1CAM;ITGB1;CLTA;VAV2
COL6A1	ITGA1	R-HSA-397014	Muscle contraction	3.53541e-06	1.03114e-05	13.3	0.135	0.225968	0.274161	3.53541e-06	1	49	-0.155954	66	NA	NA	NA	NA	NA	NA	NA	NA	NA	SLC8A1;ATP2A2;ITPR2;CACNA2D1;ATP2B3;DES;VCL;SRI;ACTN3;TPM3;MYH11;ATP2A1;TMOD3;TRIM72;ATP2B4;CAMK2G;ACTN2;CALM1;SORBS1;ATP1B1;MYL6B;MYL9;LMOD1;TMOD2;ITPR3;STIM1;VIM;TPM4;MYL12B;MYL12A;AKAP9;ATP1A4;CAMK2D;ITPR1;ATP1A3;ATP2B1;ITGB5;ACTG2;TPM1;CACNA2D2;ACTA2;ATP1A2;TPM2;MYL6;ANXA6;MYLK;ATP1A1;CALD1;ANXA1;PXN;ATP2A3;MYH6;CAMK2B;TLN1;CAMK2A;DYSF;TMOD1;MYH3;MYH8;ATP2B2;ANXA2;SORBS3;FXYD2;DMD;ATP1B3;PRKA…
COL6A1	ITGA1	R-HSA-445355	Smooth Muscle Contraction	0.00409128	0.00552489	13.3	0.135	0.225968	0.274161	0.00409128	1	20	0.42077	27	NA	NA	NA	NA	NA	NA	NA	NA	NA	VCL;TPM3;MYH11;TRIM72;CALM1;SORBS1;MYL6B;MYL9;LMOD1;TPM4;MYL12B;MYL12A;ITGB5;ACTG2;TPM1;ACTA2;TPM2;MYL6;ANXA6;MYLK;CALD1;ANXA1;PXN;TLN1;DYSF;ANXA2;SORBS3
COL6A1	ITGA2	R-HSA-216083	Integrin cell surface interactions	0.0096593	0.0119643	13.3	4.225	0.0848972	0.0240263	0.0096593	1	3	0.246091	5	NA	NA	NA	NA	NA	NA	NA	NA	NA	AGRN;LUM;HSPG2;KDR;ITGB1
COL6A1	ITGA2	R-HSA-3000157	Laminin interactions	0.0174994	0.0205126	13.3	4.225	0.0848972	0.0240263	0.0174994	1	7	0.246091	10	NA	NA	NA	NA	NA	NA	NA	NA	NA	LAMC2;LAMB2;LAMC1;LAMA4;LAMB3;LAMA3;HSPG2;LAMB1;LAMA1;ITGB1
COL6A1	ITGA2	R-HSA-3000170	Syndecan interactions	0.00342568	0.00470446	13.3	4.225	0.0848972	0.0240263	0.00342568	1	1	-0.016056	2	NA	NA	NA	NA	NA	NA	NA	NA	NA	SDC1;ITGB1
COL6A1	ITGA2	R-HSA-3000171	Non-integrin membrane-ECM interactions	0.0173928	0.020403	13.3	4.225	0.0848972	0.0240263	0.0173928	1	9	-0.016056	12	NA	NA	NA	NA	NA	NA	NA	NA	NA	LAMC2;LAMB2;LAMC1;AGRN;LAMA4;LAMB3;LAMA3;HSPG2;SDC1;LAMB1;LAMA1;ITGB1
COL6A1	ITGA2	R-HSA-3000178	ECM proteoglycans	0.0114064	0.0140133	13.3	4.225	0.0848972	0.0240263	0.0114064	1	8	0.22434	11	NA	NA	NA	NA	NA	NA	NA	NA	NA	LAMB2;LAMC1;AGRN;LAMA4;LUM;LAMA3;HSPG2;ITGB5;LAMB1;LAMA1;ITGB1
COL6A1	ITGA2	R-HSA-373760	L1CAM interactions	4.1437e-07	1.66853e-06	13.3	4.225	0.0848972	0.0240263	4.1437e-07	1	21	0.29523	28	NA	NA	NA	NA	NA	NA	NA	NA	NA	MAP2K1;RPS6KA3;CLTC;ITGA1;LAMC1;SH3GL2;EGFR;AP2A2;MAPK3;DPYSL2;DNM2;RPS6KA6;AP2A1;MAP2K2;AP2M1;RPS6KA1;AP2B1;MAPK1;RAC1;RPS6KA2;PAK1;AP2S1;LAMB1;LAMA1;L1CAM;ITGB1;CLTA;VAV2
COL6A1	ITGA2	R-HSA-6806834	Signaling by MET	3.10621e-09	2.22389e-08	13.3	4.225	0.0848972	0.0240263	3.10621e-09	1	24	0.133201	33	NA	NA	NA	NA	NA	NA	NA	NA	NA	SH3KBP1;LAMC2;EPS15;LAMB2;PIK3R1;LAMC1;SH3GL2;PTPN11;HGS;SH3GL1;LAMA4;LAMB3;LAMA3;STAM;PTK2;SRC;NRAS;STAM2;RAP1A;HGF;RAC1;STAT3;RAP1B;MET;CBL;HRAS;LAMB1;RPS27A;LAMA1;UBA52;UBB;UBC;ITGB1
COL6A1	ITGA2	R-HSA-8874081	MET activates PTK2 signaling	1.45911e-05	3.48969e-05	13.3	4.225	0.0848972	0.0240263	1.45911e-05	1	9	0.133201	12	NA	NA	NA	NA	NA	NA	NA	NA	NA	LAMC2;LAMB2;LAMC1;LAMA4;LAMB3;LAMA3;PTK2;HGF;MET;LAMB1;LAMA1;ITGB1
COL6A1	ITGA2	R-HSA-8875878	MET promotes cell motility	5.6748e-05	0.00011644	13.3	4.225	0.0848972	0.0240263	5.6748e-05	1	11	-0.0843545	15	NA	NA	NA	NA	NA	NA	NA	NA	NA	LAMC2;LAMB2;LAMC1;LAMA4;LAMB3;LAMA3;PTK2;RAP1A;HGF;RAC1;RAP1B;MET;LAMB1;LAMA1;ITGB1
COL6A1	ITGA6	R-HSA-1474290	Collagen formation	0.00165893	0.00247018	13.3	-0.075	0.140966	0.197698	0.00165893	1	29	-0.050287	39	NA	NA	NA	NA	NA	NA	NA	NA	NA	P4HA1;COL1A1;COL7A1;LAMC2;COL6A2;P4HB;P4HA2;COL3A1;COL21A1;MMP9;CD151;COL6A3;COL8A1;PLEC;COL11A1;PLOD1;LAMB3;LAMA3;COL1A2;COL5A1;PLOD2;COL15A1;LOXL3;COL18A1;COL4A3;PLOD3;COL14A1;COL4A2;COL12A1;COL4A1;ITGB4;PXDN;LOX;COL5A2;COL2A1;SERPINH1;LOXL2;COL4A5;COL5A3
COL6A1	ITGA6	R-HSA-1500931	Cell-Cell communication	0.00217629	0.00315016	13.3	-0.075	0.140966	0.197698	0.00217629	1	12	-0.238618	17	NA	NA	NA	NA	NA	NA	NA	NA	NA	LAMC2;SIRPA;PTK2B;PTPN11;CD151;PLEC;LAMB3;LAMA3;PTK2;DST;NCK1;FYN;PXN;ITGB4;CD47;WASL;ITGB1
COL6A1	ITGA6	R-HSA-2022090	Assembly of collagen fibrils and other multimeric structures	1.45013e-05	3.47071e-05	13.3	-0.075	0.140966	0.197698	1.45013e-05	1	17	0.188686	23	NA	NA	NA	NA	NA	NA	NA	NA	NA	COL1A1;COL7A1;LAMC2;COL3A1;MMP9;CD151;PLEC;COL11A1;LAMB3;LAMA3;COL1A2;COL5A1;COL15A1;LOXL3;COL18A1;COL14A1;ITGB4;PXDN;LOX;COL5A2;COL2A1;LOXL2;COL5A3
COL6A1	ITGA6	R-HSA-202733	Cell surface interactions at the vascular wall	0.000513722	0.000840267	13.3	-0.075	0.140966	0.197698	0.000513722	1	17	0.0670285	23	NA	NA	NA	NA	NA	NA	NA	NA	NA	BSG;PECAM1;SHC1;FCER1G;PTPN11;SLC7A7;ATP1B1;SDC1;INPP5D;APOB;PROC;NRAS;ITGA5;PLCG1;ITGB3;FYN;SLC3A2;PROCR;HRAS;LYN;LCK;ITGB1;ATP1B3
COL6A1	ITGA6	R-HSA-210991	Basigin interactions	0.00211155	0.00306581	13.3	-0.075	0.140966	0.197698	0.00211155	1	4	0.0670285	6	NA	NA	NA	NA	NA	NA	NA	NA	NA	BSG;SLC7A7;ATP1B1;SLC3A2;ITGB1;ATP1B3
COL6A1	ITGA6	R-HSA-216083	Integrin cell surface interactions	0.0912731	0.0945755	13.3	-0.075	0.140966	0.197698	0.0912731	1	3	0.176662	4	NA	NA	NA	NA	NA	NA	NA	NA	NA	BSG;AGRN;KDR;ITGB1
COL6A1	ITGA6	R-HSA-3000157	Laminin interactions	0.000109365	0.00021135	13.3	-0.075	0.140966	0.197698	0.000109365	1	6	0.188686	9	NA	NA	NA	NA	NA	NA	NA	NA	NA	LAMC2;LAMB2;LAMC1;LAMB3;LAMA3;ITGB4;LAMB1;LAMA1;ITGB1
COL6A1	ITGA6	R-HSA-3000170	Syndecan interactions	0.00132635	0.00201747	13.3	-0.075	0.140966	0.197698	0.00132635	1	2	0.188686	3	NA	NA	NA	NA	NA	NA	NA	NA	NA	SDC1;ITGB4;ITGB1
COL6A1	ITGA6	R-HSA-3000171	Non-integrin membrane-ECM interactions	0.000265025	0.000465828	13.3	-0.075	0.140966	0.197698	0.000265025	1	8	0.188686	11	NA	NA	NA	NA	NA	NA	NA	NA	NA	LAMC2;LAMB2;LAMC1;AGRN;LAMB3;LAMA3;SDC1;ITGB4;LAMB1;LAMA1;ITGB1
COL6A1	ITGA6	R-HSA-446107	Type I hemidesmosome assembly	0.144315	0.146342	13.3	-0.075	0.140966	0.197698	0.144315	1	5	0.0836447	7	NA	NA	NA	NA	NA	NA	NA	NA	NA	LAMC2;CD151;PLEC;LAMB3;LAMA3;DST;ITGB4
COL6A1	ITGA6	R-HSA-446728	Cell junction organization	0.0474705	0.0509193	13.3	-0.075	0.140966	0.197698	0.0474705	1	6	0.108193	8	NA	NA	NA	NA	NA	NA	NA	NA	NA	LAMC2;CD151;PLEC;LAMB3;LAMA3;DST;ITGB4;ITGB1
COL6A1	ITGB1	R-HSA-1500931	Cell-Cell communication	3.50042e-05	7.59034e-05	13.3	7.25	0.186515	0.000301742	3.50042e-05	1	10	0.137209	14	NA	NA	NA	NA	NA	NA	NA	NA	NA	LAMC2;SIRPA;PTK2B;PTPN11;ITGA6;LAMB3;LAMA3;ILK;PTK2;NCK1;FYN;PXN;CD47;WASL
COL6A1	ITGB1	R-HSA-1566948	Elastic fibre formation	1.80072e-05	4.2038e-05	13.3	7.25	0.186515	0.000301742	1.80072e-05	1	3	0.130431	4	NA	NA	NA	NA	NA	NA	NA	NA	NA	ITGAV;ITGA5;MFAP5;VTN
COL6A1	ITGB1	R-HSA-202733	Cell surface interactions at the vascular wall	1.24612e-08	7.8402e-08	13.3	7.25	0.186515	0.000301742	1.24612e-08	1	21	0.196167	28	NA	NA	NA	NA	NA	NA	NA	NA	NA	JAM2;BSG;PECAM1;SHC1;FCER1G;PTPN11;SLC7A7;ITGA6;ATP1B1;ITGAV;SDC1;INPP5D;APOB;PROC;NRAS;ITGA5;PLCG1;ITGB3;FYN;SLC3A2;PROCR;HRAS;ITGAX;ITGA3;L1CAM;LYN;LCK;ATP1B3
COL6A1	ITGB1	R-HSA-210991	Basigin interactions	1.55245e-07	7.11346e-07	13.3	7.25	0.186515	0.000301742	1.55245e-07	1	6	0.0335873	8	NA	NA	NA	NA	NA	NA	NA	NA	NA	BSG;SLC7A7;ITGA6;ATP1B1;SLC3A2;ITGA3;L1CAM;ATP1B3
COL6A1	ITGB1	R-HSA-2129379	Molecules associated with elastic fibres	5.25157e-05	0.000108968	13.3	7.25	0.186515	0.000301742	5.25157e-05	1	1	0.152489	2	NA	NA	NA	NA	NA	NA	NA	NA	NA	ITGAV;VTN
COL6A1	ITGB1	R-HSA-216083	Integrin cell surface interactions	1.13705e-06	3.9036e-06	13.3	7.25	0.186515	0.000301742	1.13705e-06	1	15	-0.343785	20	NA	NA	NA	NA	NA	NA	NA	NA	NA	JAM2;BSG;ITGA1;AGRN;THBS1;ITGA11;ITGA6;HSPG2;ITGAV;KDR;ITGA5;COL18A1;COL4A3;COL4A1;VTN;ITGA7;SPP1;ITGA2;ITGAX;ITGA3
COL6A1	ITGB1	R-HSA-3000157	Laminin interactions	1.4152e-06	4.70129e-06	13.3	7.25	0.186515	0.000301742	1.4152e-06	1	12	-0.0924956	16	NA	NA	NA	NA	NA	NA	NA	NA	NA	LAMC2;ITGA1;LAMC1;ITGA6;LAMB3;LAMA3;HSPG2;ITGAV;COL18A1;COL4A3;COL4A1;ITGA7;ITGA2;ITGA3;LAMB1;LAMA1
COL6A1	ITGB1	R-HSA-3000170	Syndecan interactions	0.000123505	0.000235796	13.3	7.25	0.186515	0.000301742	0.000123505	1	4	-0.010001	6	NA	NA	NA	NA	NA	NA	NA	NA	NA	THBS1;ITGA6;ITGAV;SDC1;VTN;ITGA2
COL6A1	ITGB1	R-HSA-3000171	Non-integrin membrane-ECM interactions	4.00895e-06	1.14709e-05	13.3	7.25	0.186515	0.000301742	4.00895e-06	1	12	0.215906	16	NA	NA	NA	NA	NA	NA	NA	NA	NA	LAMC2;LAMC1;AGRN;THBS1;ITGA6;LAMB3;LAMA3;HSPG2;ITGAV;SDC1;COL4A3;COL4A1;VTN;ITGA2;LAMB1;LAMA1
COL6A1	ITGB1	R-HSA-3000178	ECM proteoglycans	7.34163e-07	2.72807e-06	13.3	7.25	0.186515	0.000301742	7.34163e-07	1	10	-0.0924956	14	NA	NA	NA	NA	NA	NA	NA	NA	NA	LAMC1;AGRN;LAMA3;HSPG2;ITGAV;ITGB5;COL4A3;COL4A1;VTN;ITGA7;ITGA2;ITGAX;LAMB1;LAMA1
COL6A1	ITGB1	R-HSA-373755	Semaphorin interactions	2.01526e-08	1.18332e-07	13.3	7.25	0.186515	0.000301742	2.01526e-08	1	21	-0.260202	29	NA	NA	NA	NA	NA	NA	NA	NA	NA	HSP90AA1;MYH10;ITGA1;ROCK1;MYH11;DPYSL2;CDK5;MYL9;MYH9;RHOB;ERBB2;MYL12B;PAK3;CFL1;CRMP1;DPYSL3;MYL6;FYN;RAC1;LIMK2;PAK2;PAK1;ROCK2;MET;PLXNA1;RRAS;RHOC;MYH14;RHOA
COL6A1	ITGB1	R-HSA-373760	L1CAM interactions	4.19771e-08	2.24916e-07	13.3	7.25	0.186515	0.000301742	4.19771e-08	1	22	0.349588	30	NA	NA	NA	NA	NA	NA	NA	NA	NA	MAP2K1;RPS6KA3;CLTC;ITGA1;LAMC1;SH3GL2;EGFR;AP2A2;MAPK3;DPYSL2;DNM2;RPS6KA6;AP2A1;MAP2K2;AP2M1;ITGAV;RPS6KA1;AP2B1;ITGA5;MAPK1;RAC1;ITGA2;RPS6KA2;PAK1;AP2S1;LAMB1;LAMA1;L1CAM;CLTA;VAV2
COL6A1	ITGB1	R-HSA-445144	Signal transduction by L1	1.34598e-06	4.51652e-06	13.3	7.25	0.186515	0.000301742	3.9427e-06	0.341387	7	-0.256028	10	4	4	0	MAPK3_202;MAPK3_204;MAPK1_185;MAPK1_187	-0.0715185229943438;-0.0345224241070339;0.121119534105568;0.186174444172132	MAPK3_202;MAPK3_204;MAPK1_185;MAPK1_187	-0.0715185229943438;-0.0345224241070339;0.121119534105568;0.186174444172132	NA	NA	MAP2K1;MAPK3;MAP2K2;ITGAV;ITGA5;MAPK1;RAC1;PAK1;L1CAM;VAV2
COL6A1	ITGB1	R-HSA-446728	Cell junction organization	0.000136618	0.00025772	13.3	7.25	0.186515	0.000301742	0.000136618	1	3	-0.273354	5	NA	NA	NA	NA	NA	NA	NA	NA	NA	LAMC2;ITGA6;LAMB3;LAMA3;ILK
COL6A1	ITGB1	R-HSA-447041	CHL1 interactions	0.000189166	0.00034377	13.3	7.25	0.186515	0.000301742	0.000189166	1	1	0.128108	2	NA	NA	NA	NA	NA	NA	NA	NA	NA	ITGA1;ITGA2
COL6A1	ITGB1	R-HSA-6785807	Interleukin-4 and Interleukin-13 signaling	9.00503e-06	2.33526e-05	13.3	7.25	0.186515	0.000301742	9.00503e-06	1	17	-0.200125	23	NA	NA	NA	NA	NA	NA	NA	NA	NA	HSP90AA1;LBP;PTGS2;ALOX5;PIK3R1;MMP9;MUC1;MMP1;VIM;TIMP1;ICAM1;MMP2;AKT1;HGF;FSCN1;HSP90B1;SAA1;STAT3;STAT6;BCL2L1;STAT1;LCN2;ITGAX
COL6A1	ITGB1	R-HSA-6806834	Signaling by MET	6.67523e-11	6.33575e-10	13.3	7.25	0.186515	0.000301742	6.67523e-11	1	24	-0.300517	32	NA	NA	NA	NA	NA	NA	NA	NA	NA	SH3KBP1;LAMC2;EPS15;PIK3R1;LAMC1;SH3GL2;PTPN11;HGS;SH3GL1;LAMB3;LAMA3;STAM;PTK2;SRC;NRAS;STAM2;RAP1A;HGF;RAC1;STAT3;ITGA2;RAP1B;MET;CBL;HRAS;ITGA3;LAMB1;RPS27A;LAMA1;UBA52;UBB;UBC
COL6A1	ITGB1	R-HSA-75892	Platelet Adhesion to exposed collagen	0.000189166	0.00034377	13.3	7.25	0.186515	0.000301742	0.000189166	1	1	0.128108	2	NA	NA	NA	NA	NA	NA	NA	NA	NA	ITGA1;ITGA2
COL6A1	ITGB1	R-HSA-8874081	MET activates PTK2 signaling	1.25676e-07	5.97277e-07	13.3	7.25	0.186515	0.000301742	1.25676e-07	1	8	-0.0357583	11	NA	NA	NA	NA	NA	NA	NA	NA	NA	LAMC2;LAMC1;LAMB3;LAMA3;PTK2;HGF;ITGA2;MET;ITGA3;LAMB1;LAMA1
COL6A1	ITGB1	R-HSA-8875513	MET interacts with TNS proteins	7.58006e-06	2.01932e-05	13.3	7.25	0.186515	0.000301742	7.58006e-06	1	1	-0.286004	2	NA	NA	NA	NA	NA	NA	NA	NA	NA	HGF;MET
COL6A1	ITGB1	R-HSA-8875878	MET promotes cell motility	5.02939e-07	1.98664e-06	13.3	7.25	0.186515	0.000301742	5.02939e-07	1	10	-0.153658	14	NA	NA	NA	NA	NA	NA	NA	NA	NA	LAMC2;LAMC1;LAMB3;LAMA3;PTK2;RAP1A;HGF;RAC1;ITGA2;RAP1B;MET;ITGA3;LAMB1;LAMA1
COL6A3	ITGA1	R-HSA-216083	Integrin cell surface interactions	0.0817581	0.0849548	7.25	0.135	0.20405	0.445173	0.0817581	1	3	0.0640225	5	NA	NA	NA	NA	NA	NA	NA	NA	NA	AGRN;KDR;ITGB5;COL4A1;ITGB1
COL6A3	ITGA1	R-HSA-3000157	Laminin interactions	4.2931e-05	9.06655e-05	7.25	0.135	0.20405	0.445173	4.2931e-05	1	3	0.124643	5	NA	NA	NA	NA	NA	NA	NA	NA	NA	LAMC1;COL4A1;LAMB1;LAMA1;ITGB1
COL6A3	ITGA1	R-HSA-373755	Semaphorin interactions	1.45179e-06	4.79884e-06	7.25	0.135	0.20405	0.445173	1.45179e-06	1	22	-0.116668	30	NA	NA	NA	NA	NA	NA	NA	NA	NA	HSP90AA1;MYH10;ROCK1;MYH11;DPYSL2;CDK5;MYL9;MYH9;RHOB;ERBB2;MYL12B;PAK3;CFL1;CRMP1;DPYSL3;MYL6;FYN;RAC1;LIMK2;PAK2;TLN1;PAK1;ROCK2;MET;PLXNA1;RRAS;RHOC;ITGB1;MYH14;RHOA
COL6A3	ITGA1	R-HSA-373760	L1CAM interactions	5.70067e-06	1.56769e-05	7.25	0.135	0.20405	0.445173	5.70067e-06	1	20	-0.116668	27	NA	NA	NA	NA	NA	NA	NA	NA	NA	MAP2K1;RPS6KA3;CLTC;LAMC1;SH3GL2;EGFR;AP2A2;MAPK3;DPYSL2;DNM2;RPS6KA6;AP2A1;MAP2K2;AP2M1;RPS6KA1;AP2B1;MAPK1;RAC1;RPS6KA2;PAK1;AP2S1;LAMB1;LAMA1;L1CAM;ITGB1;CLTA;VAV2
COL6A3	ITGA1	R-HSA-397014	Muscle contraction	5.74069e-06	1.57738e-05	7.25	0.135	0.20405	0.445173	5.74069e-06	1	49	-0.155954	66	NA	NA	NA	NA	NA	NA	NA	NA	NA	SLC8A1;ATP2A2;ITPR2;CACNA2D1;ATP2B3;DES;VCL;SRI;ACTN3;TPM3;MYH11;ATP2A1;TMOD3;TRIM72;ATP2B4;CAMK2G;ACTN2;CALM1;SORBS1;ATP1B1;MYL6B;MYL9;LMOD1;TMOD2;ITPR3;STIM1;VIM;TPM4;MYL12B;MYL12A;AKAP9;ATP1A4;CAMK2D;ITPR1;ATP1A3;ATP2B1;ITGB5;ACTG2;TPM1;CACNA2D2;ACTA2;ATP1A2;TPM2;MYL6;ANXA6;MYLK;ATP1A1;CALD1;ANXA1;PXN;ATP2A3;MYH6;CAMK2B;TLN1;CAMK2A;DYSF;TMOD1;MYH3;MYH8;ATP2B2;ANXA2;SORBS3;FXYD2;DMD;ATP1B3;PRKA…
COL6A3	ITGA1	R-HSA-445355	Smooth Muscle Contraction	0.00664329	0.0084588	7.25	0.135	0.20405	0.445173	0.00664329	1	20	0.42077	27	NA	NA	NA	NA	NA	NA	NA	NA	NA	VCL;TPM3;MYH11;TRIM72;CALM1;SORBS1;MYL6B;MYL9;LMOD1;TPM4;MYL12B;MYL12A;ITGB5;ACTG2;TPM1;ACTA2;TPM2;MYL6;ANXA6;MYLK;CALD1;ANXA1;PXN;TLN1;DYSF;ANXA2;SORBS3
COL6A3	ITGA2	R-HSA-216083	Integrin cell surface interactions	0.0156845	0.0185621	7.25	4.225	0.0726646	0.0390132	0.0156845	1	3	0.246091	5	NA	NA	NA	NA	NA	NA	NA	NA	NA	AGRN;LUM;HSPG2;KDR;ITGB1
COL6A3	ITGA2	R-HSA-3000157	Laminin interactions	0.0284149	0.0319007	7.25	4.225	0.0726646	0.0390132	0.0284149	1	7	0.246091	10	NA	NA	NA	NA	NA	NA	NA	NA	NA	LAMC2;LAMB2;LAMC1;LAMA4;LAMB3;LAMA3;HSPG2;LAMB1;LAMA1;ITGB1
COL6A3	ITGA2	R-HSA-3000170	Syndecan interactions	0.0055625	0.00724368	7.25	4.225	0.0726646	0.0390132	0.0055625	1	1	-0.016056	2	NA	NA	NA	NA	NA	NA	NA	NA	NA	SDC1;ITGB1
COL6A3	ITGA2	R-HSA-3000171	Non-integrin membrane-ECM interactions	0.0282419	0.0317172	7.25	4.225	0.0726646	0.0390132	0.0282419	1	9	-0.016056	12	NA	NA	NA	NA	NA	NA	NA	NA	NA	LAMC2;LAMB2;LAMC1;AGRN;LAMA4;LAMB3;LAMA3;HSPG2;SDC1;LAMB1;LAMA1;ITGB1
COL6A3	ITGA2	R-HSA-3000178	ECM proteoglycans	0.0185214	0.0215887	7.25	4.225	0.0726646	0.0390132	0.0185214	1	8	0.22434	11	NA	NA	NA	NA	NA	NA	NA	NA	NA	LAMB2;LAMC1;AGRN;LAMA4;LUM;LAMA3;HSPG2;ITGB5;LAMB1;LAMA1;ITGB1
COL6A3	ITGA2	R-HSA-373760	L1CAM interactions	6.72841e-07	2.52562e-06	7.25	4.225	0.0726646	0.0390132	6.72841e-07	1	21	0.29523	28	NA	NA	NA	NA	NA	NA	NA	NA	NA	MAP2K1;RPS6KA3;CLTC;ITGA1;LAMC1;SH3GL2;EGFR;AP2A2;MAPK3;DPYSL2;DNM2;RPS6KA6;AP2A1;MAP2K2;AP2M1;RPS6KA1;AP2B1;MAPK1;RAC1;RPS6KA2;PAK1;AP2S1;LAMB1;LAMA1;L1CAM;ITGB1;CLTA;VAV2
COL6A3	ITGA2	R-HSA-6806834	Signaling by MET	5.04377e-09	3.47116e-08	7.25	4.225	0.0726646	0.0390132	5.04377e-09	1	24	0.133201	33	NA	NA	NA	NA	NA	NA	NA	NA	NA	SH3KBP1;LAMC2;EPS15;LAMB2;PIK3R1;LAMC1;SH3GL2;PTPN11;HGS;SH3GL1;LAMA4;LAMB3;LAMA3;STAM;PTK2;SRC;NRAS;STAM2;RAP1A;HGF;RAC1;STAT3;RAP1B;MET;CBL;HRAS;LAMB1;RPS27A;LAMA1;UBA52;UBB;UBC;ITGB1
COL6A3	ITGA2	R-HSA-8874081	MET activates PTK2 signaling	2.36926e-05	5.37982e-05	7.25	4.225	0.0726646	0.0390132	2.36926e-05	1	9	0.133201	12	NA	NA	NA	NA	NA	NA	NA	NA	NA	LAMC2;LAMB2;LAMC1;LAMA4;LAMB3;LAMA3;PTK2;HGF;MET;LAMB1;LAMA1;ITGB1
COL6A3	ITGA2	R-HSA-8875878	MET promotes cell motility	9.21455e-05	0.000181129	7.25	4.225	0.0726646	0.0390132	9.21455e-05	1	11	-0.0843545	15	NA	NA	NA	NA	NA	NA	NA	NA	NA	LAMC2;LAMB2;LAMC1;LAMA4;LAMB3;LAMA3;PTK2;RAP1A;HGF;RAC1;RAP1B;MET;LAMB1;LAMA1;ITGB1
COL6A3	ITGB1	R-HSA-1500931	Cell-Cell communication	5.68387e-05	0.000116554	7.25	7.25	0.204133	0.000489958	5.68387e-05	1	10	0.137209	14	NA	NA	NA	NA	NA	NA	NA	NA	NA	LAMC2;SIRPA;PTK2B;PTPN11;ITGA6;LAMB3;LAMA3;ILK;PTK2;NCK1;FYN;PXN;CD47;WASL
COL6A3	ITGB1	R-HSA-1566948	Elastic fibre formation	2.92396e-05	6.46224e-05	7.25	7.25	0.204133	0.000489958	2.92396e-05	1	3	0.130431	4	NA	NA	NA	NA	NA	NA	NA	NA	NA	ITGAV;ITGA5;MFAP5;VTN
COL6A3	ITGB1	R-HSA-202733	Cell surface interactions at the vascular wall	2.02342e-08	1.18341e-07	7.25	7.25	0.204133	0.000489958	2.02342e-08	1	21	0.196167	28	NA	NA	NA	NA	NA	NA	NA	NA	NA	JAM2;BSG;PECAM1;SHC1;FCER1G;PTPN11;SLC7A7;ITGA6;ATP1B1;ITGAV;SDC1;INPP5D;APOB;PROC;NRAS;ITGA5;PLCG1;ITGB3;FYN;SLC3A2;PROCR;HRAS;ITGAX;ITGA3;L1CAM;LYN;LCK;ATP1B3
COL6A3	ITGB1	R-HSA-210991	Basigin interactions	2.52083e-07	1.09897e-06	7.25	7.25	0.204133	0.000489958	2.52083e-07	1	6	0.0335873	8	NA	NA	NA	NA	NA	NA	NA	NA	NA	BSG;SLC7A7;ITGA6;ATP1B1;SLC3A2;ITGA3;L1CAM;ATP1B3
COL6A3	ITGB1	R-HSA-2129379	Molecules associated with elastic fibres	8.52733e-05	0.000169323	7.25	7.25	0.204133	0.000489958	8.52733e-05	1	1	0.152489	2	NA	NA	NA	NA	NA	NA	NA	NA	NA	ITGAV;VTN
COL6A3	ITGB1	R-HSA-216083	Integrin cell surface interactions	1.8463e-06	5.93173e-06	7.25	7.25	0.204133	0.000489958	1.8463e-06	1	15	-0.343785	20	NA	NA	NA	NA	NA	NA	NA	NA	NA	JAM2;BSG;ITGA1;AGRN;THBS1;ITGA11;ITGA6;HSPG2;ITGAV;KDR;ITGA5;COL18A1;COL4A3;COL4A1;VTN;ITGA7;SPP1;ITGA2;ITGAX;ITGA3
COL6A3	ITGB1	R-HSA-3000157	Laminin interactions	2.29795e-06	7.14106e-06	7.25	7.25	0.204133	0.000489958	2.29795e-06	1	12	-0.0924956	16	NA	NA	NA	NA	NA	NA	NA	NA	NA	LAMC2;ITGA1;LAMC1;ITGA6;LAMB3;LAMA3;HSPG2;ITGAV;COL18A1;COL4A3;COL4A1;ITGA7;ITGA2;ITGA3;LAMB1;LAMA1
COL6A3	ITGB1	R-HSA-3000170	Syndecan interactions	0.000200544	0.000360502	7.25	7.25	0.204133	0.000489958	0.000200544	1	4	-0.010001	6	NA	NA	NA	NA	NA	NA	NA	NA	NA	THBS1;ITGA6;ITGAV;SDC1;VTN;ITGA2
COL6A3	ITGB1	R-HSA-3000171	Non-integrin membrane-ECM interactions	6.50961e-06	1.76099e-05	7.25	7.25	0.204133	0.000489958	6.50961e-06	1	12	0.215906	16	NA	NA	NA	NA	NA	NA	NA	NA	NA	LAMC2;LAMC1;AGRN;THBS1;ITGA6;LAMB3;LAMA3;HSPG2;ITGAV;SDC1;COL4A3;COL4A1;VTN;ITGA2;LAMB1;LAMA1
COL6A3	ITGB1	R-HSA-3000178	ECM proteoglycans	1.19211e-06	4.05757e-06	7.25	7.25	0.204133	0.000489958	1.19211e-06	1	10	-0.0924956	14	NA	NA	NA	NA	NA	NA	NA	NA	NA	LAMC1;AGRN;LAMA3;HSPG2;ITGAV;ITGB5;COL4A3;COL4A1;VTN;ITGA7;ITGA2;ITGAX;LAMB1;LAMA1
COL6A3	ITGB1	R-HSA-373755	Semaphorin interactions	3.27232e-08	1.81783e-07	7.25	7.25	0.204133	0.000489958	3.27232e-08	1	21	-0.260202	29	NA	NA	NA	NA	NA	NA	NA	NA	NA	HSP90AA1;MYH10;ITGA1;ROCK1;MYH11;DPYSL2;CDK5;MYL9;MYH9;RHOB;ERBB2;MYL12B;PAK3;CFL1;CRMP1;DPYSL3;MYL6;FYN;RAC1;LIMK2;PAK2;PAK1;ROCK2;MET;PLXNA1;RRAS;RHOC;MYH14;RHOA
COL6A3	ITGB1	R-HSA-373760	L1CAM interactions	6.81611e-08	3.44644e-07	7.25	7.25	0.204133	0.000489958	6.81611e-08	1	22	0.349588	30	NA	NA	NA	NA	NA	NA	NA	NA	NA	MAP2K1;RPS6KA3;CLTC;ITGA1;LAMC1;SH3GL2;EGFR;AP2A2;MAPK3;DPYSL2;DNM2;RPS6KA6;AP2A1;MAP2K2;AP2M1;ITGAV;RPS6KA1;AP2B1;ITGA5;MAPK1;RAC1;ITGA2;RPS6KA2;PAK1;AP2S1;LAMB1;LAMA1;L1CAM;CLTA;VAV2
COL6A3	ITGB1	R-HSA-445144	Signal transduction by L1	2.18556e-06	6.85594e-06	7.25	7.25	0.204133	0.000489958	6.40202e-06	0.341387	7	-0.256028	10	4	4	0	MAPK3_202;MAPK3_204;MAPK1_185;MAPK1_187	-0.0715185229943438;-0.0345224241070339;0.121119534105568;0.186174444172132	MAPK3_202;MAPK3_204;MAPK1_185;MAPK1_187	-0.0715185229943438;-0.0345224241070339;0.121119534105568;0.186174444172132	NA	NA	MAP2K1;MAPK3;MAP2K2;ITGAV;ITGA5;MAPK1;RAC1;PAK1;L1CAM;VAV2
COL6A3	ITGB1	R-HSA-446728	Cell junction organization	0.000221836	0.000395354	7.25	7.25	0.204133	0.000489958	0.000221836	1	3	-0.273354	5	NA	NA	NA	NA	NA	NA	NA	NA	NA	LAMC2;ITGA6;LAMB3;LAMA3;ILK
COL6A3	ITGB1	R-HSA-447041	CHL1 interactions	0.000307162	0.000528701	7.25	7.25	0.204133	0.000489958	0.000307162	1	1	0.128108	2	NA	NA	NA	NA	NA	NA	NA	NA	NA	ITGA1;ITGA2
COL6A3	ITGB1	R-HSA-6785807	Interleukin-4 and Interleukin-13 signaling	1.46221e-05	3.49457e-05	7.25	7.25	0.204133	0.000489958	1.46221e-05	1	17	-0.200125	23	NA	NA	NA	NA	NA	NA	NA	NA	NA	HSP90AA1;LBP;PTGS2;ALOX5;PIK3R1;MMP9;MUC1;MMP1;VIM;TIMP1;ICAM1;MMP2;AKT1;HGF;FSCN1;HSP90B1;SAA1;STAT3;STAT6;BCL2L1;STAT1;LCN2;ITGAX
COL6A3	ITGB1	R-HSA-6806834	Signaling by MET	1.0839e-10	9.70545e-10	7.25	7.25	0.204133	0.000489958	1.0839e-10	1	24	-0.300517	32	NA	NA	NA	NA	NA	NA	NA	NA	NA	SH3KBP1;LAMC2;EPS15;PIK3R1;LAMC1;SH3GL2;PTPN11;HGS;SH3GL1;LAMB3;LAMA3;STAM;PTK2;SRC;NRAS;STAM2;RAP1A;HGF;RAC1;STAT3;ITGA2;RAP1B;MET;CBL;HRAS;ITGA3;LAMB1;RPS27A;LAMA1;UBA52;UBB;UBC
COL6A3	ITGB1	R-HSA-75892	Platelet Adhesion to exposed collagen	0.000307162	0.000528701	7.25	7.25	0.204133	0.000489958	0.000307162	1	1	0.128108	2	NA	NA	NA	NA	NA	NA	NA	NA	NA	ITGA1;ITGA2
COL6A3	ITGB1	R-HSA-8874081	MET activates PTK2 signaling	2.04069e-07	9.11179e-07	7.25	7.25	0.204133	0.000489958	2.04069e-07	1	8	-0.0357583	11	NA	NA	NA	NA	NA	NA	NA	NA	NA	LAMC2;LAMC1;LAMB3;LAMA3;PTK2;HGF;ITGA2;MET;ITGA3;LAMB1;LAMA1
COL6A3	ITGB1	R-HSA-8875513	MET interacts with TNS proteins	1.23083e-05	3.02426e-05	7.25	7.25	0.204133	0.000489958	1.23083e-05	1	1	-0.286004	2	NA	NA	NA	NA	NA	NA	NA	NA	NA	HGF;MET
COL6A3	ITGB1	R-HSA-8875878	MET promotes cell motility	8.16656e-07	2.99441e-06	7.25	7.25	0.204133	0.000489958	8.16656e-07	1	10	-0.153658	14	NA	NA	NA	NA	NA	NA	NA	NA	NA	LAMC2;LAMC1;LAMB3;LAMA3;PTK2;RAP1A;HGF;RAC1;ITGA2;RAP1B;MET;ITGA3;LAMB1;LAMA1
COL7A1	ITGA2	R-HSA-216083	Integrin cell surface interactions	0.0254646	0.0289011	0.08	4.225	0.393508	0.0633401	0.0254646	1	3	0.246091	5	NA	NA	NA	NA	NA	NA	NA	NA	NA	AGRN;LUM;HSPG2;KDR;ITGB1
COL7A1	ITGA2	R-HSA-3000157	Laminin interactions	0.0461332	0.0497095	0.08	4.225	0.393508	0.0633401	0.0461332	1	7	0.246091	10	NA	NA	NA	NA	NA	NA	NA	NA	NA	LAMC2;LAMB2;LAMC1;LAMA4;LAMB3;LAMA3;HSPG2;LAMB1;LAMA1;ITGB1
COL7A1	ITGA2	R-HSA-3000170	Syndecan interactions	0.00903104	0.0112532	0.08	4.225	0.393508	0.0633401	0.00903104	1	1	-0.016056	2	NA	NA	NA	NA	NA	NA	NA	NA	NA	SDC1;ITGB1
COL7A1	ITGA2	R-HSA-3000171	Non-integrin membrane-ECM interactions	0.0458523	0.0494871	0.08	4.225	0.393508	0.0633401	0.0458523	1	9	-0.016056	12	NA	NA	NA	NA	NA	NA	NA	NA	NA	LAMC2;LAMB2;LAMC1;AGRN;LAMA4;LAMB3;LAMA3;HSPG2;SDC1;LAMB1;LAMA1;ITGB1
COL7A1	ITGA2	R-HSA-3000178	ECM proteoglycans	0.0300705	0.0335553	0.08	4.225	0.393508	0.0633401	0.0300705	1	8	0.22434	11	NA	NA	NA	NA	NA	NA	NA	NA	NA	LAMB2;LAMC1;AGRN;LAMA4;LUM;LAMA3;HSPG2;ITGB5;LAMB1;LAMA1;ITGB1
COL7A1	ITGA2	R-HSA-373760	L1CAM interactions	1.0924e-06	3.77621e-06	0.08	4.225	0.393508	0.0633401	1.0924e-06	1	21	0.29523	28	NA	NA	NA	NA	NA	NA	NA	NA	NA	MAP2K1;RPS6KA3;CLTC;ITGA1;LAMC1;SH3GL2;EGFR;AP2A2;MAPK3;DPYSL2;DNM2;RPS6KA6;AP2A1;MAP2K2;AP2M1;RPS6KA1;AP2B1;MAPK1;RAC1;RPS6KA2;PAK1;AP2S1;LAMB1;LAMA1;L1CAM;ITGB1;CLTA;VAV2
COL7A1	ITGA2	R-HSA-6806834	Signaling by MET	8.18885e-09	5.33399e-08	0.08	4.225	0.393508	0.0633401	8.18885e-09	1	24	0.133201	33	NA	NA	NA	NA	NA	NA	NA	NA	NA	SH3KBP1;LAMC2;EPS15;LAMB2;PIK3R1;LAMC1;SH3GL2;PTPN11;HGS;SH3GL1;LAMA4;LAMB3;LAMA3;STAM;PTK2;SRC;NRAS;STAM2;RAP1A;HGF;RAC1;STAT3;RAP1B;MET;CBL;HRAS;LAMB1;RPS27A;LAMA1;UBA52;UBB;UBC;ITGB1
COL7A1	ITGA2	R-HSA-8874081	MET activates PTK2 signaling	3.84663e-05	8.22827e-05	0.08	4.225	0.393508	0.0633401	3.84663e-05	1	9	0.133201	12	NA	NA	NA	NA	NA	NA	NA	NA	NA	LAMC2;LAMB2;LAMC1;LAMA4;LAMB3;LAMA3;PTK2;HGF;MET;LAMB1;LAMA1;ITGB1
COL7A1	ITGA2	R-HSA-8875878	MET promotes cell motility	0.000149603	0.000277954	0.08	4.225	0.393508	0.0633401	0.000149603	1	11	-0.0843545	15	NA	NA	NA	NA	NA	NA	NA	NA	NA	LAMC2;LAMB2;LAMC1;LAMA4;LAMB3;LAMA3;PTK2;RAP1A;HGF;RAC1;RAP1B;MET;LAMB1;LAMA1;ITGB1
COL7A1	ITGB1	R-HSA-1500931	Cell-Cell communication	9.22809e-05	0.000181288	0.08	7.25	0.109863	0.000795475	9.22809e-05	1	10	0.137209	14	NA	NA	NA	NA	NA	NA	NA	NA	NA	LAMC2;SIRPA;PTK2B;PTPN11;ITGA6;LAMB3;LAMA3;ILK;PTK2;NCK1;FYN;PXN;CD47;WASL
COL7A1	ITGB1	R-HSA-1566948	Elastic fibre formation	4.74721e-05	9.95595e-05	0.08	7.25	0.109863	0.000795475	4.74721e-05	1	3	0.130431	4	NA	NA	NA	NA	NA	NA	NA	NA	NA	ITGAV;ITGA5;MFAP5;VTN
COL7A1	ITGB1	R-HSA-202733	Cell surface interactions at the vascular wall	3.28513e-08	1.81887e-07	0.08	7.25	0.109863	0.000795475	3.28513e-08	1	21	0.196167	28	NA	NA	NA	NA	NA	NA	NA	NA	NA	JAM2;BSG;PECAM1;SHC1;FCER1G;PTPN11;SLC7A7;ITGA6;ATP1B1;ITGAV;SDC1;INPP5D;APOB;PROC;NRAS;ITGA5;PLCG1;ITGB3;FYN;SLC3A2;PROCR;HRAS;ITGAX;ITGA3;L1CAM;LYN;LCK;ATP1B3
COL7A1	ITGB1	R-HSA-210991	Basigin interactions	4.0927e-07	1.652e-06	0.08	7.25	0.109863	0.000795475	4.0927e-07	1	6	0.0335873	8	NA	NA	NA	NA	NA	NA	NA	NA	NA	BSG;SLC7A7;ITGA6;ATP1B1;SLC3A2;ITGA3;L1CAM;ATP1B3
COL7A1	ITGB1	R-HSA-2129379	Molecules associated with elastic fibres	0.000138446	0.000260576	0.08	7.25	0.109863	0.000795475	0.000138446	1	1	0.152489	2	NA	NA	NA	NA	NA	NA	NA	NA	NA	ITGAV;VTN
COL7A1	ITGB1	R-HSA-216083	Integrin cell surface interactions	2.99757e-06	9.00355e-06	0.08	7.25	0.109863	0.000795475	2.99757e-06	1	15	-0.343785	20	NA	NA	NA	NA	NA	NA	NA	NA	NA	JAM2;BSG;ITGA1;AGRN;THBS1;ITGA11;ITGA6;HSPG2;ITGAV;KDR;ITGA5;COL18A1;COL4A3;COL4A1;VTN;ITGA7;SPP1;ITGA2;ITGAX;ITGA3
COL7A1	ITGB1	R-HSA-3000157	Laminin interactions	3.73086e-06	1.07214e-05	0.08	7.25	0.109863	0.000795475	3.73086e-06	1	12	-0.0924956	16	NA	NA	NA	NA	NA	NA	NA	NA	NA	LAMC2;ITGA1;LAMC1;ITGA6;LAMB3;LAMA3;HSPG2;ITGAV;COL18A1;COL4A3;COL4A1;ITGA7;ITGA2;ITGA3;LAMB1;LAMA1
COL7A1	ITGB1	R-HSA-3000170	Syndecan interactions	0.000325595	0.000556105	0.08	7.25	0.109863	0.000795475	0.000325595	1	4	-0.010001	6	NA	NA	NA	NA	NA	NA	NA	NA	NA	THBS1;ITGA6;ITGAV;SDC1;VTN;ITGA2
COL7A1	ITGB1	R-HSA-3000171	Non-integrin membrane-ECM interactions	1.05687e-05	2.66181e-05	0.08	7.25	0.109863	0.000795475	1.05687e-05	1	12	0.215906	16	NA	NA	NA	NA	NA	NA	NA	NA	NA	LAMC2;LAMC1;AGRN;THBS1;ITGA6;LAMB3;LAMA3;HSPG2;ITGAV;SDC1;COL4A3;COL4A1;VTN;ITGA2;LAMB1;LAMA1
COL7A1	ITGB1	R-HSA-3000178	ECM proteoglycans	1.93546e-06	6.15862e-06	0.08	7.25	0.109863	0.000795475	1.93546e-06	1	10	-0.0924956	14	NA	NA	NA	NA	NA	NA	NA	NA	NA	LAMC1;AGRN;LAMA3;HSPG2;ITGAV;ITGB5;COL4A3;COL4A1;VTN;ITGA7;ITGA2;ITGAX;LAMB1;LAMA1
COL7A1	ITGB1	R-HSA-373755	Semaphorin interactions	5.3128e-08	2.74055e-07	0.08	7.25	0.109863	0.000795475	5.3128e-08	1	21	-0.260202	29	NA	NA	NA	NA	NA	NA	NA	NA	NA	HSP90AA1;MYH10;ITGA1;ROCK1;MYH11;DPYSL2;CDK5;MYL9;MYH9;RHOB;ERBB2;MYL12B;PAK3;CFL1;CRMP1;DPYSL3;MYL6;FYN;RAC1;LIMK2;PAK2;PAK1;ROCK2;MET;PLXNA1;RRAS;RHOC;MYH14;RHOA
COL7A1	ITGB1	R-HSA-373760	L1CAM interactions	1.10663e-07	5.32017e-07	0.08	7.25	0.109863	0.000795475	1.10663e-07	1	22	0.349588	30	NA	NA	NA	NA	NA	NA	NA	NA	NA	MAP2K1;RPS6KA3;CLTC;ITGA1;LAMC1;SH3GL2;EGFR;AP2A2;MAPK3;DPYSL2;DNM2;RPS6KA6;AP2A1;MAP2K2;AP2M1;ITGAV;RPS6KA1;AP2B1;ITGA5;MAPK1;RAC1;ITGA2;RPS6KA2;PAK1;AP2S1;LAMB1;LAMA1;L1CAM;CLTA;VAV2
COL7A1	ITGB1	R-HSA-445144	Signal transduction by L1	3.54839e-06	1.03372e-05	0.08	7.25	0.109863	0.000795475	1.0394e-05	0.341387	7	-0.256028	10	4	4	0	MAPK3_202;MAPK3_204;MAPK1_185;MAPK1_187	-0.0715185229943438;-0.0345224241070339;0.121119534105568;0.186174444172132	MAPK3_202;MAPK3_204;MAPK1_185;MAPK1_187	-0.0715185229943438;-0.0345224241070339;0.121119534105568;0.186174444172132	NA	NA	MAP2K1;MAPK3;MAP2K2;ITGAV;ITGA5;MAPK1;RAC1;PAK1;L1CAM;VAV2
COL7A1	ITGB1	R-HSA-446728	Cell junction organization	0.000360163	0.000608577	0.08	7.25	0.109863	0.000795475	0.000360163	1	3	-0.273354	5	NA	NA	NA	NA	NA	NA	NA	NA	NA	LAMC2;ITGA6;LAMB3;LAMA3;ILK
COL7A1	ITGB1	R-HSA-447041	CHL1 interactions	0.000498695	0.000817703	0.08	7.25	0.109863	0.000795475	0.000498695	1	1	0.128108	2	NA	NA	NA	NA	NA	NA	NA	NA	NA	ITGA1;ITGA2
COL7A1	ITGB1	R-HSA-6785807	Interleukin-4 and Interleukin-13 signaling	2.37398e-05	5.38685e-05	0.08	7.25	0.109863	0.000795475	2.37398e-05	1	17	-0.200125	23	NA	NA	NA	NA	NA	NA	NA	NA	NA	HSP90AA1;LBP;PTGS2;ALOX5;PIK3R1;MMP9;MUC1;MMP1;VIM;TIMP1;ICAM1;MMP2;AKT1;HGF;FSCN1;HSP90B1;SAA1;STAT3;STAT6;BCL2L1;STAT1;LCN2;ITGAX
COL7A1	ITGB1	R-HSA-6806834	Signaling by MET	1.75978e-10	1.52637e-09	0.08	7.25	0.109863	0.000795475	1.75978e-10	1	24	-0.300517	32	NA	NA	NA	NA	NA	NA	NA	NA	NA	SH3KBP1;LAMC2;EPS15;PIK3R1;LAMC1;SH3GL2;PTPN11;HGS;SH3GL1;LAMB3;LAMA3;STAM;PTK2;SRC;NRAS;STAM2;RAP1A;HGF;RAC1;STAT3;ITGA2;RAP1B;MET;CBL;HRAS;ITGA3;LAMB1;RPS27A;LAMA1;UBA52;UBB;UBC
COL7A1	ITGB1	R-HSA-75892	Platelet Adhesion to exposed collagen	0.000498695	0.000817703	0.08	7.25	0.109863	0.000795475	0.000498695	1	1	0.128108	2	NA	NA	NA	NA	NA	NA	NA	NA	NA	ITGA1;ITGA2
COL7A1	ITGB1	R-HSA-8874081	MET activates PTK2 signaling	3.31317e-07	1.38097e-06	0.08	7.25	0.109863	0.000795475	3.31317e-07	1	8	-0.0357583	11	NA	NA	NA	NA	NA	NA	NA	NA	NA	LAMC2;LAMC1;LAMB3;LAMA3;PTK2;HGF;ITGA2;MET;ITGA3;LAMB1;LAMA1
COL7A1	ITGB1	R-HSA-8875513	MET interacts with TNS proteins	1.99832e-05	4.6068e-05	0.08	7.25	0.109863	0.000795475	1.99832e-05	1	1	-0.286004	2	NA	NA	NA	NA	NA	NA	NA	NA	NA	HGF;MET
COL7A1	ITGB1	R-HSA-8875878	MET promotes cell motility	1.32589e-06	4.45359e-06	0.08	7.25	0.109863	0.000795475	1.32589e-06	1	10	-0.153658	14	NA	NA	NA	NA	NA	NA	NA	NA	NA	LAMC2;LAMC1;LAMB3;LAMA3;PTK2;RAP1A;HGF;RAC1;ITGA2;RAP1B;MET;ITGA3;LAMB1;LAMA1
COL8A1	ITGA1	R-HSA-216083	Integrin cell surface interactions	0.0767797	0.080183	0.2575	0.135	0.0777797	0.418065	0.0767797	1	3	0.0640225	5	NA	NA	NA	NA	NA	NA	NA	NA	NA	AGRN;KDR;ITGB5;COL4A1;ITGB1
COL8A1	ITGA1	R-HSA-3000157	Laminin interactions	4.03168e-05	8.57187e-05	0.2575	0.135	0.0777797	0.418065	4.03168e-05	1	3	0.124643	5	NA	NA	NA	NA	NA	NA	NA	NA	NA	LAMC1;COL4A1;LAMB1;LAMA1;ITGB1
COL8A1	ITGA1	R-HSA-373755	Semaphorin interactions	1.36338e-06	4.55192e-06	0.2575	0.135	0.0777797	0.418065	1.36338e-06	1	22	-0.116668	30	NA	NA	NA	NA	NA	NA	NA	NA	NA	HSP90AA1;MYH10;ROCK1;MYH11;DPYSL2;CDK5;MYL9;MYH9;RHOB;ERBB2;MYL12B;PAK3;CFL1;CRMP1;DPYSL3;MYL6;FYN;RAC1;LIMK2;PAK2;TLN1;PAK1;ROCK2;MET;PLXNA1;RRAS;RHOC;ITGB1;MYH14;RHOA
COL8A1	ITGA1	R-HSA-373760	L1CAM interactions	5.35355e-06	1.48204e-05	0.2575	0.135	0.0777797	0.418065	5.35355e-06	1	20	-0.116668	27	NA	NA	NA	NA	NA	NA	NA	NA	NA	MAP2K1;RPS6KA3;CLTC;LAMC1;SH3GL2;EGFR;AP2A2;MAPK3;DPYSL2;DNM2;RPS6KA6;AP2A1;MAP2K2;AP2M1;RPS6KA1;AP2B1;MAPK1;RAC1;RPS6KA2;PAK1;AP2S1;LAMB1;LAMA1;L1CAM;ITGB1;CLTA;VAV2
COL8A1	ITGA1	R-HSA-397014	Muscle contraction	5.39113e-06	1.49095e-05	0.2575	0.135	0.0777797	0.418065	5.39113e-06	1	49	-0.155954	66	NA	NA	NA	NA	NA	NA	NA	NA	NA	SLC8A1;ATP2A2;ITPR2;CACNA2D1;ATP2B3;DES;VCL;SRI;ACTN3;TPM3;MYH11;ATP2A1;TMOD3;TRIM72;ATP2B4;CAMK2G;ACTN2;CALM1;SORBS1;ATP1B1;MYL6B;MYL9;LMOD1;TMOD2;ITPR3;STIM1;VIM;TPM4;MYL12B;MYL12A;AKAP9;ATP1A4;CAMK2D;ITPR1;ATP1A3;ATP2B1;ITGB5;ACTG2;TPM1;CACNA2D2;ACTA2;ATP1A2;TPM2;MYL6;ANXA6;MYLK;ATP1A1;CALD1;ANXA1;PXN;ATP2A3;MYH6;CAMK2B;TLN1;CAMK2A;DYSF;TMOD1;MYH3;MYH8;ATP2B2;ANXA2;SORBS3;FXYD2;DMD;ATP1B3;PRKA…
COL8A1	ITGA1	R-HSA-445355	Smooth Muscle Contraction	0.00623876	0.00799582	0.2575	0.135	0.0777797	0.418065	0.00623876	1	20	0.42077	27	NA	NA	NA	NA	NA	NA	NA	NA	NA	VCL;TPM3;MYH11;TRIM72;CALM1;SORBS1;MYL6B;MYL9;LMOD1;TPM4;MYL12B;MYL12A;ITGB5;ACTG2;TPM1;ACTA2;TPM2;MYL6;ANXA6;MYLK;CALD1;ANXA1;PXN;TLN1;DYSF;ANXA2;SORBS3
COL8A1	ITGA2	R-HSA-216083	Integrin cell surface interactions	0.0147294	0.0175129	0.2575	4.225	0.183052	0.0366376	0.0147294	1	3	0.246091	5	NA	NA	NA	NA	NA	NA	NA	NA	NA	AGRN;LUM;HSPG2;KDR;ITGB1
COL8A1	ITGA2	R-HSA-3000157	Laminin interactions	0.0266846	0.0301313	0.2575	4.225	0.183052	0.0366376	0.0266846	1	7	0.246091	10	NA	NA	NA	NA	NA	NA	NA	NA	NA	LAMC2;LAMB2;LAMC1;LAMA4;LAMB3;LAMA3;HSPG2;LAMB1;LAMA1;ITGB1
COL8A1	ITGA2	R-HSA-3000170	Syndecan interactions	0.00522379	0.00686177	0.2575	4.225	0.183052	0.0366376	0.00522379	1	1	-0.016056	2	NA	NA	NA	NA	NA	NA	NA	NA	NA	SDC1;ITGB1
COL8A1	ITGA2	R-HSA-3000171	Non-integrin membrane-ECM interactions	0.0265222	0.0300091	0.2575	4.225	0.183052	0.0366376	0.0265222	1	9	-0.016056	12	NA	NA	NA	NA	NA	NA	NA	NA	NA	LAMC2;LAMB2;LAMC1;AGRN;LAMA4;LAMB3;LAMA3;HSPG2;SDC1;LAMB1;LAMA1;ITGB1
COL8A1	ITGA2	R-HSA-3000178	ECM proteoglycans	0.0173935	0.020403	0.2575	4.225	0.183052	0.0366376	0.0173935	1	8	0.22434	11	NA	NA	NA	NA	NA	NA	NA	NA	NA	LAMB2;LAMC1;AGRN;LAMA4;LUM;LAMA3;HSPG2;ITGB5;LAMB1;LAMA1;ITGB1
COL8A1	ITGA2	R-HSA-373760	L1CAM interactions	6.3187e-07	2.3962e-06	0.2575	4.225	0.183052	0.0366376	6.3187e-07	1	21	0.29523	28	NA	NA	NA	NA	NA	NA	NA	NA	NA	MAP2K1;RPS6KA3;CLTC;ITGA1;LAMC1;SH3GL2;EGFR;AP2A2;MAPK3;DPYSL2;DNM2;RPS6KA6;AP2A1;MAP2K2;AP2M1;RPS6KA1;AP2B1;MAPK1;RAC1;RPS6KA2;PAK1;AP2S1;LAMB1;LAMA1;L1CAM;ITGB1;CLTA;VAV2
COL8A1	ITGA2	R-HSA-6806834	Signaling by MET	4.73664e-09	3.285e-08	0.2575	4.225	0.183052	0.0366376	4.73664e-09	1	24	0.133201	33	NA	NA	NA	NA	NA	NA	NA	NA	NA	SH3KBP1;LAMC2;EPS15;LAMB2;PIK3R1;LAMC1;SH3GL2;PTPN11;HGS;SH3GL1;LAMA4;LAMB3;LAMA3;STAM;PTK2;SRC;NRAS;STAM2;RAP1A;HGF;RAC1;STAT3;RAP1B;MET;CBL;HRAS;LAMB1;RPS27A;LAMA1;UBA52;UBB;UBC;ITGB1
COL8A1	ITGA2	R-HSA-8874081	MET activates PTK2 signaling	2.22499e-05	5.07304e-05	0.2575	4.225	0.183052	0.0366376	2.22499e-05	1	9	0.133201	12	NA	NA	NA	NA	NA	NA	NA	NA	NA	LAMC2;LAMB2;LAMC1;LAMA4;LAMB3;LAMA3;PTK2;HGF;MET;LAMB1;LAMA1;ITGB1
COL8A1	ITGA2	R-HSA-8875878	MET promotes cell motility	8.65345e-05	0.00017152	0.2575	4.225	0.183052	0.0366376	8.65345e-05	1	11	-0.0843545	15	NA	NA	NA	NA	NA	NA	NA	NA	NA	LAMC2;LAMB2;LAMC1;LAMA4;LAMB3;LAMA3;PTK2;RAP1A;HGF;RAC1;RAP1B;MET;LAMB1;LAMA1;ITGB1
COMP	ITGB1	R-HSA-1500931	Cell-Cell communication	9.7977e-05	0.000190897	0.047	7.25	-0.00968685	0.000844576	9.7977e-05	1	10	0.137209	14	NA	NA	NA	NA	NA	NA	NA	NA	NA	LAMC2;SIRPA;PTK2B;PTPN11;ITGA6;LAMB3;LAMA3;ILK;PTK2;NCK1;FYN;PXN;CD47;WASL
COMP	ITGB1	R-HSA-1566948	Elastic fibre formation	5.04023e-05	0.00010491	0.047	7.25	-0.00968685	0.000844576	5.04023e-05	1	3	0.130431	4	NA	NA	NA	NA	NA	NA	NA	NA	NA	ITGAV;ITGA5;MFAP5;VTN
COMP	ITGB1	R-HSA-202733	Cell surface interactions at the vascular wall	3.4879e-08	1.9026e-07	0.047	7.25	-0.00968685	0.000844576	3.4879e-08	1	21	0.196167	28	NA	NA	NA	NA	NA	NA	NA	NA	NA	JAM2;BSG;PECAM1;SHC1;FCER1G;PTPN11;SLC7A7;ITGA6;ATP1B1;ITGAV;SDC1;INPP5D;APOB;PROC;NRAS;ITGA5;PLCG1;ITGB3;FYN;SLC3A2;PROCR;HRAS;ITGAX;ITGA3;L1CAM;LYN;LCK;ATP1B3
COMP	ITGB1	R-HSA-210991	Basigin interactions	4.34533e-07	1.73918e-06	0.047	7.25	-0.00968685	0.000844576	4.34533e-07	1	6	0.0335873	8	NA	NA	NA	NA	NA	NA	NA	NA	NA	BSG;SLC7A7;ITGA6;ATP1B1;SLC3A2;ITGA3;L1CAM;ATP1B3
COMP	ITGB1	R-HSA-2129379	Molecules associated with elastic fibres	0.000146992	0.000274792	0.047	7.25	-0.00968685	0.000844576	0.000146992	1	1	0.152489	2	NA	NA	NA	NA	NA	NA	NA	NA	NA	ITGAV;VTN
COMP	ITGB1	R-HSA-216083	Integrin cell surface interactions	3.1826e-06	9.4567e-06	0.047	7.25	-0.00968685	0.000844576	3.1826e-06	1	15	-0.343785	20	NA	NA	NA	NA	NA	NA	NA	NA	NA	JAM2;BSG;ITGA1;AGRN;THBS1;ITGA11;ITGA6;HSPG2;ITGAV;KDR;ITGA5;COL18A1;COL4A3;COL4A1;VTN;ITGA7;SPP1;ITGA2;ITGAX;ITGA3
COMP	ITGB1	R-HSA-3000157	Laminin interactions	3.96114e-06	1.13439e-05	0.047	7.25	-0.00968685	0.000844576	3.96114e-06	1	12	-0.0924956	16	NA	NA	NA	NA	NA	NA	NA	NA	NA	LAMC2;ITGA1;LAMC1;ITGA6;LAMB3;LAMA3;HSPG2;ITGAV;COL18A1;COL4A3;COL4A1;ITGA7;ITGA2;ITGA3;LAMB1;LAMA1
COMP	ITGB1	R-HSA-3000170	Syndecan interactions	0.000345692	0.000586511	0.047	7.25	-0.00968685	0.000844576	0.000345692	1	4	-0.010001	6	NA	NA	NA	NA	NA	NA	NA	NA	NA	THBS1;ITGA6;ITGAV;SDC1;VTN;ITGA2
COMP	ITGB1	R-HSA-3000171	Non-integrin membrane-ECM interactions	1.12211e-05	2.79853e-05	0.047	7.25	-0.00968685	0.000844576	1.12211e-05	1	12	0.215906	16	NA	NA	NA	NA	NA	NA	NA	NA	NA	LAMC2;LAMC1;AGRN;THBS1;ITGA6;LAMB3;LAMA3;HSPG2;ITGAV;SDC1;COL4A3;COL4A1;VTN;ITGA2;LAMB1;LAMA1
COMP	ITGB1	R-HSA-3000178	ECM proteoglycans	2.05493e-06	6.48287e-06	0.047	7.25	-0.00968685	0.000844576	2.05493e-06	1	10	-0.0924956	14	NA	NA	NA	NA	NA	NA	NA	NA	NA	LAMC1;AGRN;LAMA3;HSPG2;ITGAV;ITGB5;COL4A3;COL4A1;VTN;ITGA7;ITGA2;ITGAX;LAMB1;LAMA1
COMP	ITGB1	R-HSA-373755	Semaphorin interactions	5.64073e-08	2.89175e-07	0.047	7.25	-0.00968685	0.000844576	5.64073e-08	1	21	-0.260202	29	NA	NA	NA	NA	NA	NA	NA	NA	NA	HSP90AA1;MYH10;ITGA1;ROCK1;MYH11;DPYSL2;CDK5;MYL9;MYH9;RHOB;ERBB2;MYL12B;PAK3;CFL1;CRMP1;DPYSL3;MYL6;FYN;RAC1;LIMK2;PAK2;PAK1;ROCK2;MET;PLXNA1;RRAS;RHOC;MYH14;RHOA
COMP	ITGB1	R-HSA-373760	L1CAM interactions	1.17494e-07	5.63226e-07	0.047	7.25	-0.00968685	0.000844576	1.17494e-07	1	22	0.349588	30	NA	NA	NA	NA	NA	NA	NA	NA	NA	MAP2K1;RPS6KA3;CLTC;ITGA1;LAMC1;SH3GL2;EGFR;AP2A2;MAPK3;DPYSL2;DNM2;RPS6KA6;AP2A1;MAP2K2;AP2M1;ITGAV;RPS6KA1;AP2B1;ITGA5;MAPK1;RAC1;ITGA2;RPS6KA2;PAK1;AP2S1;LAMB1;LAMA1;L1CAM;CLTA;VAV2
COMP	ITGB1	R-HSA-445144	Signal transduction by L1	3.76741e-06	1.08077e-05	0.047	7.25	-0.00968685	0.000844576	1.10356e-05	0.341387	7	-0.256028	10	4	4	0	MAPK3_202;MAPK3_204;MAPK1_185;MAPK1_187	-0.0715185229943438;-0.0345224241070339;0.121119534105568;0.186174444172132	MAPK3_202;MAPK3_204;MAPK1_185;MAPK1_187	-0.0715185229943438;-0.0345224241070339;0.121119534105568;0.186174444172132	NA	NA	MAP2K1;MAPK3;MAP2K2;ITGAV;ITGA5;MAPK1;RAC1;PAK1;L1CAM;VAV2
COMP	ITGB1	R-HSA-446728	Cell junction organization	0.000382395	0.000643659	0.047	7.25	-0.00968685	0.000844576	0.000382395	1	3	-0.273354	5	NA	NA	NA	NA	NA	NA	NA	NA	NA	LAMC2;ITGA6;LAMB3;LAMA3;ILK
COMP	ITGB1	R-HSA-447041	CHL1 interactions	0.000529478	0.000863912	0.047	7.25	-0.00968685	0.000844576	0.000529478	1	1	0.128108	2	NA	NA	NA	NA	NA	NA	NA	NA	NA	ITGA1;ITGA2
COMP	ITGB1	R-HSA-6785807	Interleukin-4 and Interleukin-13 signaling	2.52051e-05	5.66135e-05	0.047	7.25	-0.00968685	0.000844576	2.52051e-05	1	17	-0.200125	23	NA	NA	NA	NA	NA	NA	NA	NA	NA	HSP90AA1;LBP;PTGS2;ALOX5;PIK3R1;MMP9;MUC1;MMP1;VIM;TIMP1;ICAM1;MMP2;AKT1;HGF;FSCN1;HSP90B1;SAA1;STAT3;STAT6;BCL2L1;STAT1;LCN2;ITGAX
COMP	ITGB1	R-HSA-6806834	Signaling by MET	1.8684e-10	1.5997e-09	0.047	7.25	-0.00968685	0.000844576	1.8684e-10	1	24	-0.300517	32	NA	NA	NA	NA	NA	NA	NA	NA	NA	SH3KBP1;LAMC2;EPS15;PIK3R1;LAMC1;SH3GL2;PTPN11;HGS;SH3GL1;LAMB3;LAMA3;STAM;PTK2;SRC;NRAS;STAM2;RAP1A;HGF;RAC1;STAT3;ITGA2;RAP1B;MET;CBL;HRAS;ITGA3;LAMB1;RPS27A;LAMA1;UBA52;UBB;UBC
COMP	ITGB1	R-HSA-75892	Platelet Adhesion to exposed collagen	0.000529478	0.000863912	0.047	7.25	-0.00968685	0.000844576	0.000529478	1	1	0.128108	2	NA	NA	NA	NA	NA	NA	NA	NA	NA	ITGA1;ITGA2
COMP	ITGB1	R-HSA-8874081	MET activates PTK2 signaling	3.51768e-07	1.44805e-06	0.047	7.25	-0.00968685	0.000844576	3.51768e-07	1	8	-0.0357583	11	NA	NA	NA	NA	NA	NA	NA	NA	NA	LAMC2;LAMC1;LAMB3;LAMA3;PTK2;HGF;ITGA2;MET;ITGA3;LAMB1;LAMA1
COMP	ITGB1	R-HSA-8875513	MET interacts with TNS proteins	2.12166e-05	4.8608e-05	0.047	7.25	-0.00968685	0.000844576	2.12166e-05	1	1	-0.286004	2	NA	NA	NA	NA	NA	NA	NA	NA	NA	HGF;MET
COMP	ITGB1	R-HSA-8875878	MET promotes cell motility	1.40773e-06	4.68116e-06	0.047	7.25	-0.00968685	0.000844576	1.40773e-06	1	10	-0.153658	14	NA	NA	NA	NA	NA	NA	NA	NA	NA	LAMC2;LAMC1;LAMB3;LAMA3;PTK2;RAP1A;HGF;RAC1;ITGA2;RAP1B;MET;ITGA3;LAMB1;LAMA1
COMP	ITGB3	R-HSA-114608	Platelet degranulation	0.119973	0.12248	0.047	-1.355	0.28119	0.164964	0.119973	1	10	-0.173197	14	NA	NA	NA	NA	NA	NA	NA	NA	NA	ITGA2B;FGB;VCL;FGA;PECAM1;THBS1;ACTN2;CALM1;FGG;APP;VWF;SOD1;F13A1;SPARC
COMP	ITGB3	R-HSA-1566948	Elastic fibre formation	0.00984469	0.0121712	0.047	-1.355	0.28119	0.164964	0.00984469	1	3	0.0173505	4	NA	NA	NA	NA	NA	NA	NA	NA	NA	ITGAV;FBN1;MFAP5;VTN
COMP	ITGB3	R-HSA-194138	Signaling by VEGF	5.84985e-10	4.70538e-09	0.047	-1.355	0.28119	0.164964	5.84985e-10	1	45	-0.0556727	60	NA	NA	NA	NA	NA	NA	NA	NA	NA	PDPK1;HSP90AA1;ITPR2;ROCK1;PTK2B;NCKAP1L;CALM1;NCF2;AKT3;MAPKAPK3;MAPK14;AKT2;ITPR3;NCF1;ITGAV;MTOR;PTK2;PAK3;KDR;ITPR1;NRAS;VAV1;CDC42;NCK2;CTNNB1;AKT1;ABI2;MAPKAPK2;BCAR1;PLCG1;NCKAP1;NCK1;CTNND1;CYFIP1;WASF2;ABI1;FYN;NCF4;RAC1;JUP;CRK;PXN;PAK2;BAIAP2;PAK1;ROCK2;HRAS;PRKCA;PRKCD;BRK1;CDH5;AXL;PRKCB;PRKACA;RHOA;PRKACG;CYFIP2;VAV2;PRKACB;CTNNA1
COMP	ITGB3	R-HSA-202733	Cell surface interactions at the vascular wall	1.32863e-05	3.21933e-05	0.047	-1.355	0.28119	0.164964	1.32863e-05	1	17	0.0982611	23	NA	NA	NA	NA	NA	NA	NA	NA	NA	PECAM1;SHC1;FCER1G;PTPN11;SLC7A7;ATP1B1;ITGAV;SDC1;INPP5D;APOB;PROC;NRAS;ITGA5;PLCG1;FYN;SLC3A2;PROCR;HRAS;L1CAM;LYN;LCK;ITGB1;ATP1B3
COMP	ITGB3	R-HSA-210990	PECAM1 interactions	0.00985432	0.0121786	0.047	-1.355	0.28119	0.164964	0.00985432	1	6	0.110531	8	NA	NA	NA	NA	NA	NA	NA	NA	NA	PECAM1;PTPN11;ITGAV;INPP5D;PLCG1;FYN;LYN;LCK
COMP	ITGB3	R-HSA-2129379	Molecules associated with elastic fibres	0.0325852	0.0360587	0.047	-1.355	0.28119	0.164964	0.0325852	1	2	0.0963782	3	NA	NA	NA	NA	NA	NA	NA	NA	NA	ITGAV;FBN1;VTN
COMP	ITGB3	R-HSA-216083	Integrin cell surface interactions	0.0379547	0.0416537	0.047	-1.355	0.28119	0.164964	0.0379547	1	11	0.129569	15	NA	NA	NA	NA	NA	NA	NA	NA	NA	ITGA2B;FGB;FGA;PECAM1;THBS1;FGG;ITGAV;KDR;FBN1;VWF;COL18A1;COL4A3;COL4A2;VTN;SPP1
COMP	ITGB3	R-HSA-3000170	Syndecan interactions	0.0801338	0.0833191	0.047	-1.355	0.28119	0.164964	0.0801338	1	3	0.366656	4	NA	NA	NA	NA	NA	NA	NA	NA	NA	THBS1;ITGAV;SDC1;VTN
COMP	ITGB3	R-HSA-3000171	Non-integrin membrane-ECM interactions	0.0202927	0.0234804	0.047	-1.355	0.28119	0.164964	0.0202927	1	4	-0.116565	6	NA	NA	NA	NA	NA	NA	NA	NA	NA	THBS1;ITGAV;SDC1;COL4A3;COL4A2;VTN
COMP	ITGB3	R-HSA-3000178	ECM proteoglycans	0.0202927	0.0234804	0.047	-1.355	0.28119	0.164964	0.0202927	1	4	-0.116565	6	NA	NA	NA	NA	NA	NA	NA	NA	NA	ITGA2B;ITGAV;ITGB5;COL4A3;COL4A2;VTN
COMP	ITGB3	R-HSA-354192	Integrin signaling	3.31386e-06	9.77785e-06	0.047	-1.355	0.28119	0.164964	0.0403149	8.21994e-05	13	-0.1451	18	48	48	0	FLNA_2321;FLNA_1827;FLNA_2515;FLNA_860;LMNA_153;FLNA_1084;FLNA_2172;FLNA_2276;FLNA_2144;FLNA_2328;FLNA_968;FLNA_1938;FLNA_966;FLNA_1630;FLNA_2331;FLNA_1459;FLNA_2311;FLNA_2319;FLNA_2364;FLNA_2518;FLNA_2150;FLNA_2120;FLNA_1343;LMNA_463;LMNA_636;LMNA_307;LMNA_51;LMNA_533;LMNA_22;LMNA_525;LMNA_616;LMNA_66;LMNA_458;LMNA_19;LMNA_212;LMNA_12;LMNA_390;LMNA_632;LMNA_18;LMNA_17;LMNA_414;LMNA_568;LMNA_429;…	-0.0111693345789049;-0.0214611453813757;-0.00513316942717046;-0.024214792443486;-0.00164845051576296;-0.0186839139697998;-0.0497489294448728;-0.0107108711936435;-0.048686472310255;-0.026220046319899;0.00152929655075398;-0.0291323108046122;-0.0382164313801832;-0.0213270218575468;-0.0224819197393267;-0.0458282051451078;-0.026006397894685;-0.0345096444147931;-0.0344614348023471;-0.0285378128493585;-…	FLNA_2321;FLNA_1827;FLNA_2515;FLNA_860;LMNA_153;FLNA_1084;FLNA_2172;FLNA_2276;FLNA_2144;FLNA_2328;FLNA_968;FLNA_1938;FLNA_966;FLNA_1630;FLNA_2331;FLNA_1459;FLNA_2311;FLNA_2319;FLNA_2364;FLNA_2518;FLNA_2150;FLNA_2120;FLNA_1343;LMNA_463;LMNA_636;LMNA_307;LMNA_51;LMNA_533;LMNA_22;LMNA_525;LMNA_616;LMNA_66;LMNA_458;LMNA_19;LMNA_212;LMNA_12;LMNA_390;LMNA_632;LMNA_18;LMNA_17;LMNA_414;LMNA_568;LMNA_429;…	-0.0111693345789049;-0.0214611453813757;-0.00513316942717046;-0.024214792443486;-0.00164845051576296;-0.0186839139697998;-0.0497489294448728;-0.0107108711936435;-0.048686472310255;-0.026220046319899;0.00152929655075398;-0.0291323108046122;-0.0382164313801832;-0.0213270218575468;-0.0224819197393267;-0.0458282051451078;-0.026006397894685;-0.0345096444147931;-0.0344614348023471;-0.0285378128493585;-…	NA	NA	PDPK1;RASGRP1;ITGA2B;FGB;FGA;SHC1;APBB1IP;FGG;PTK2;SRC;SYK;CSK;VWF;AKT1;BCAR1;RAP1A;CRK;RAP1B
COMP	ITGB3	R-HSA-354194	GRB2:SOS provides linkage to MAPK signaling for Integrins	0.089412	0.092705	0.047	-1.355	0.28119	0.164964	0.089412	1	7	-0.0415197	10	NA	NA	NA	NA	NA	NA	NA	NA	NA	ITGA2B;FGB;FGA;APBB1IP;FGG;PTK2;SRC;VWF;RAP1A;RAP1B
COMP	ITGB3	R-HSA-372708	p130Cas linkage to MAPK signaling for integrins	0.00254387	0.00362919	0.047	-1.355	0.28119	0.164964	0.0379634	0.0670084	9	-0.0112347	12	1	1	0	BCAR1_401	5.94398	BCAR1_401	5.94398	NA	NA	ITGA2B;FGB;FGA;APBB1IP;FGG;PTK2;SRC;VWF;BCAR1;RAP1A;CRK;RAP1B
COMP	ITGB3	R-HSA-373760	L1CAM interactions	0.0176907	0.0207297	0.047	-1.355	0.28119	0.164964	0.0176907	1	19	0.0622273	26	NA	NA	NA	NA	NA	NA	NA	NA	NA	MAP2K1;RPS6KA3;ITGA2B;CLTC;ITGA1;SH3GL2;EGFR;AP2A2;MAPK3;DPYSL2;DNM2;RPS6KA6;AP2A1;MAP2K2;AP2M1;ITGAV;RPS6KA1;AP2B1;MAPK1;RAC1;RPS6KA2;PAK1;AP2S1;L1CAM;CLTA;VAV2
COMP	ITGB3	R-HSA-4420097	VEGFA-VEGFR2 Pathway	5.84985e-10	4.70538e-09	0.047	-1.355	0.28119	0.164964	5.84985e-10	1	45	-0.0556727	60	NA	NA	NA	NA	NA	NA	NA	NA	NA	PDPK1;HSP90AA1;ITPR2;ROCK1;PTK2B;NCKAP1L;CALM1;NCF2;AKT3;MAPKAPK3;MAPK14;AKT2;ITPR3;NCF1;ITGAV;MTOR;PTK2;PAK3;KDR;ITPR1;NRAS;VAV1;CDC42;NCK2;CTNNB1;AKT1;ABI2;MAPKAPK2;BCAR1;PLCG1;NCKAP1;NCK1;CTNND1;CYFIP1;WASF2;ABI1;FYN;NCF4;RAC1;JUP;CRK;PXN;PAK2;BAIAP2;PAK1;ROCK2;HRAS;PRKCA;PRKCD;BRK1;CDH5;AXL;PRKCB;PRKACA;RHOA;PRKACG;CYFIP2;VAV2;PRKACB;CTNNA1
COMP	ITGB3	R-HSA-445144	Signal transduction by L1	0.000735859	0.00116572	0.047	-1.355	0.28119	0.164964	0.0021555	0.341387	7	-0.189938	10	4	4	0	MAPK3_202;MAPK3_204;MAPK1_185;MAPK1_187	-0.0715185229943438;-0.0345224241070339;0.121119534105568;0.186174444172132	MAPK3_202;MAPK3_204;MAPK1_185;MAPK1_187	-0.0715185229943438;-0.0345224241070339;0.121119534105568;0.186174444172132	NA	NA	MAP2K1;ITGA2B;MAPK3;MAP2K2;ITGAV;MAPK1;RAC1;PAK1;L1CAM;VAV2
COMP	ITGB3	R-HSA-5663202	Diseases of signal transduction by growth factor receptors and second messengers	3.32523e-16	1.34713e-14	0.047	-1.355	0.28119	0.164964	3.32523e-16	1	81	-0.103977	109	NA	NA	NA	NA	NA	NA	NA	NA	NA	PPP2R5A;MAP2K1;PDPK1;AGK;HSP90AA1;ITGA2B;CUL1;FGB;VCL;FGA;SHC1;PIK3R1;NCOR2;EGFR;GSK3A;MYO18A;MAPK3;PPP2R1A;SND1;CPSF6;CAMK2G;APBB1IP;PTPN11;CALM1;AKT3;AKT2;MAP2K2;FGG;KRAS;PDGFRA;FAM114A2;PPP2CA;ARAF;ERBB2;MTOR;TBL1X;AKAP9;IQGAP1;MPRIP;CAMK2D;SRC;KDR;NRAS;AGTRAP;VAV1;CUX1;PAPSS1;CSK;CTNNB1;SKP1;VWF;AKT1;FXR1;BRAF;CSNK1A1;PLCG1;MARK3;MAPK1;RAF1;PTPN12;PTEN;RAP1A;SMAD3;HGF;FGFR1OP;AKT1S1;PPP2CB;FY…
COMP	ITGB3	R-HSA-5673001	RAF/MAP kinase cascade	2.55223e-11	2.69159e-10	0.047	-1.355	0.28119	0.164964	2.55223e-11	1	49	-0.304832	66	NA	NA	NA	NA	NA	NA	NA	NA	NA	PPP2R5A;MAP2K1;RASGRP1;CUL3;ITGA2B;JAK1;FGB;DLG1;VCL;FGA;SHC1;EGFR;MAPK3;PPP2R1A;PPP5C;CAMK2G;PTPRA;APBB1IP;ACTN2;CALM1;DLG2;MAP2K2;FGG;PPP2CA;ARAF;ERBB2;IQGAP1;CAMK2D;PTK2;SRC;NRAS;CSK;VWF;BRAF;MARK3;MAPK1;RAF1;RAP1A;SPTB;SPTBN1;PPP2CB;FYN;SPTA1;DLG3;ARRB2;RAP1B;CAMK2B;PPP2R5E;PPP2R5D;CAMK2A;MET;FGFR4;NEFL;HRAS;YWHAB;RPS27A;ARRB1;SPTBN4;PPP2R5C;SPTBN2;NCAM1;UBB;UBA52;UBC;SPTAN1;PPP2R1B
COMP	ITGB3	R-HSA-5674135	MAP2K and MAPK activation	0.00846908	0.0106167	0.047	-1.355	0.28119	0.164964	0.0145863	0.580618	18	0.0622273	25	5	5	0	MAPK3_202;MAPK3_204;MAP2K2_226;MAPK1_185;MAPK1_187	-0.0715185229943438;-0.0345224241070339;2.72647628391234;0.121119534105568;0.186174444172132	MAPK3_202;MAPK3_204;MAP2K2_226;MAPK1_185;MAPK1_187	-0.0715185229943438;-0.0345224241070339;2.72647628391234;0.121119534105568;0.186174444172132	NA	NA	MAP2K1;ITGA2B;FGB;VCL;FGA;MAPK3;APBB1IP;MAP2K2;FGG;ARAF;IQGAP1;SRC;NRAS;CSK;VWF;BRAF;MARK3;MAPK1;RAF1;RAP1A;ARRB2;RAP1B;HRAS;YWHAB;ARRB1
COMP	ITGB3	R-HSA-5683057	MAPK family signaling cascades	1.02168e-12	1.63963e-11	0.047	-1.355	0.28119	0.164964	1.02168e-12	1	58	-0.304832	78	NA	NA	NA	NA	NA	NA	NA	NA	NA	PPP2R5A;MAP2K1;RASGRP1;CUL3;ITGA2B;JAK1;FGB;DLG1;VCL;FGA;SHC1;EGFR;XPO1;MAPK3;PPP2R1A;PPP5C;CAMK2G;PTPRA;APBB1IP;ACTN2;PTPN11;CALM1;DLG2;MAP2K2;FGG;PPP2CA;ARAF;ERBB2;IQGAP1;CAMK2D;PTK2;PAK3;SRC;NRAS;CDK1;CDC42;CSK;VWF;BRAF;MARK3;MAPK1;RAF1;RAP1A;SPTB;SPTBN1;PPP2CB;FYN;SPTA1;RAC1;DLG3;ARRB2;RAP1B;PAK2;GFRA1;CAMK2B;PPP2R5E;PAK1;PPP2R5D;CAMK2A;MET;FGFR4;NEFL;HRAS;YWHAB;RPS27A;ARRB1;SPTBN4;PPP2R5C;SP…
COMP	ITGB3	R-HSA-5684996	MAPK1/MAPK3 signaling	4.37921e-11	4.4084e-10	0.047	-1.355	0.28119	0.164964	4.37921e-11	1	51	-0.304832	68	NA	NA	NA	NA	NA	NA	NA	NA	NA	PPP2R5A;MAP2K1;RASGRP1;CUL3;ITGA2B;JAK1;FGB;DLG1;VCL;FGA;SHC1;EGFR;MAPK3;PPP2R1A;PPP5C;CAMK2G;PTPRA;APBB1IP;ACTN2;PTPN11;CALM1;DLG2;MAP2K2;FGG;PPP2CA;ARAF;ERBB2;IQGAP1;CAMK2D;PTK2;SRC;NRAS;CDK1;CSK;VWF;BRAF;MARK3;MAPK1;RAF1;RAP1A;SPTB;SPTBN1;PPP2CB;FYN;SPTA1;DLG3;ARRB2;RAP1B;CAMK2B;PPP2R5E;PPP2R5D;CAMK2A;MET;FGFR4;NEFL;HRAS;YWHAB;RPS27A;ARRB1;SPTBN4;PPP2R5C;SPTBN2;NCAM1;UBB;UBA52;UBC;SPTAN1;PPP2R…
COMP	ITGB3	R-HSA-6802946	Signaling by moderate kinase activity BRAF mutants	0.0180462	0.0211016	0.047	-1.355	0.28119	0.164964	0.0180462	1	23	0.0347995	31	NA	NA	NA	NA	NA	NA	NA	NA	NA	MAP2K1;ITGA2B;FGB;VCL;FGA;MAPK3;CAMK2G;APBB1IP;CALM1;MAP2K2;FGG;KRAS;ARAF;IQGAP1;CAMK2D;SRC;NRAS;CSK;VWF;BRAF;MARK3;MAPK1;RAF1;RAP1A;ARRB2;RAP1B;CAMK2B;CAMK2A;HRAS;YWHAB;ARRB1
COMP	ITGB3	R-HSA-6802948	Signaling by high-kinase activity BRAF mutants	0.0145863	0.0173746	0.047	-1.355	0.28119	0.164964	0.0145863	1	18	0.0622273	25	NA	NA	NA	NA	NA	NA	NA	NA	NA	MAP2K1;ITGA2B;FGB;VCL;FGA;MAPK3;APBB1IP;MAP2K2;FGG;ARAF;IQGAP1;SRC;NRAS;CSK;VWF;BRAF;MARK3;MAPK1;RAF1;RAP1A;ARRB2;RAP1B;HRAS;YWHAB;ARRB1
COMP	ITGB3	R-HSA-6802949	Signaling by RAS mutants	0.0180462	0.0211016	0.047	-1.355	0.28119	0.164964	0.0180462	1	23	0.0347995	31	NA	NA	NA	NA	NA	NA	NA	NA	NA	MAP2K1;ITGA2B;FGB;VCL;FGA;MAPK3;CAMK2G;APBB1IP;CALM1;MAP2K2;FGG;KRAS;ARAF;IQGAP1;CAMK2D;SRC;NRAS;CSK;VWF;BRAF;MARK3;MAPK1;RAF1;RAP1A;ARRB2;RAP1B;CAMK2B;CAMK2A;HRAS;YWHAB;ARRB1
COMP	ITGB3	R-HSA-6802952	Signaling by BRAF and RAF fusions	1.41555e-05	3.40019e-05	0.047	-1.355	0.28119	0.164964	1.41555e-05	1	32	0.211314	43	NA	NA	NA	NA	NA	NA	NA	NA	NA	MAP2K1;AGK;ITGA2B;FGB;VCL;FGA;MAPK3;SND1;CAMK2G;APBB1IP;CALM1;MAP2K2;FGG;FAM114A2;ARAF;AKAP9;IQGAP1;MPRIP;CAMK2D;SRC;NRAS;AGTRAP;PAPSS1;CSK;VWF;FXR1;BRAF;MARK3;MAPK1;RAF1;RAP1A;ARRB2;RAP1B;ZC3HAV1;CAMK2B;LMNA;CAMK2A;HRAS;YWHAB;ARRB1;ATG7;QKI;AP3B1
COMP	ITGB3	R-HSA-6802955	Paradoxical activation of RAF signaling by kinase inactive BRAF	0.0180462	0.0211016	0.047	-1.355	0.28119	0.164964	0.0180462	1	23	0.0347995	31	NA	NA	NA	NA	NA	NA	NA	NA	NA	MAP2K1;ITGA2B;FGB;VCL;FGA;MAPK3;CAMK2G;APBB1IP;CALM1;MAP2K2;FGG;KRAS;ARAF;IQGAP1;CAMK2D;SRC;NRAS;CSK;VWF;BRAF;MARK3;MAPK1;RAF1;RAP1A;ARRB2;RAP1B;CAMK2B;CAMK2A;HRAS;YWHAB;ARRB1
COMP	ITGB3	R-HSA-6802957	Oncogenic MAPK signaling	1.80725e-05	4.21607e-05	0.047	-1.355	0.28119	0.164964	1.80725e-05	1	33	0.211314	44	NA	NA	NA	NA	NA	NA	NA	NA	NA	MAP2K1;AGK;ITGA2B;FGB;VCL;FGA;MAPK3;SND1;CAMK2G;APBB1IP;CALM1;MAP2K2;FGG;KRAS;FAM114A2;ARAF;AKAP9;IQGAP1;MPRIP;CAMK2D;SRC;NRAS;AGTRAP;PAPSS1;CSK;VWF;FXR1;BRAF;MARK3;MAPK1;RAF1;RAP1A;ARRB2;RAP1B;ZC3HAV1;CAMK2B;LMNA;CAMK2A;HRAS;YWHAB;ARRB1;ATG7;QKI;AP3B1
COMP	ITGB3	R-HSA-76002	Platelet activation, signaling and aggregation	2.84792e-06	8.60073e-06	0.047	-1.355	0.28119	0.164964	2.84792e-06	1	62	-0.189938	83	NA	NA	NA	NA	NA	NA	NA	NA	NA	PDPK1;RASGRP1;APOA1;ITGA2B;FGB;ITPR2;VCL;KNG1;FGA;PECAM1;SHC1;LCP2;FCER1G;GNAI1;THBS1;MAPK3;PRKCG;PLCG2;GNB3;APBB1IP;GNB2;ACTN2;PTPN11;CALM1;MAPK14;FGG;ITPR3;RHOB;ALB;STXBP3;APP;GNB1;F5;PTK2;SRC;ITPR1;GNG5;HRG;GP1BB;VAV1;SYK;CDC42;CSK;DAGLB;GNG12;VWF;AKT1;IGF2;BCAR1;TF;MAPK1;RAF1;RAP1A;GNB4;HGF;F2;GNAI2;MGLL;FYN;DGKA;GP9;RAC1;CRK;RHOG;ARRB2;STX4;RAP1B;PLA2G4A;SOD1;F13A1;ARRB1;PRKCA;PLG;PRKCD;SPAR…
COMP	ITGB3	R-HSA-76005	Response to elevated platelet cytosolic Ca2+	0.000238613	0.000422309	0.047	-1.355	0.28119	0.164964	0.000238613	1	13	-0.264169	18	NA	NA	NA	NA	NA	NA	NA	NA	NA	ITGA2B;FGB;VCL;FGA;PECAM1;THBS1;ACTN2;CALM1;FGG;STXBP3;APP;VWF;STX4;SOD1;F13A1;PRKCA;SPARC;PRKCB
COMP	ITGB3	R-HSA-76009	Platelet Aggregation (Plug Formation)	0.0556474	0.0588143	0.047	-1.355	0.28119	0.164964	0.0556474	1	15	0.202421	20	NA	NA	NA	NA	NA	NA	NA	NA	NA	PDPK1;RASGRP1;ITGA2B;FGB;FGA;SHC1;APBB1IP;FGG;PTK2;SRC;GP1BB;SYK;CSK;VWF;AKT1;BCAR1;RAP1A;GP9;CRK;RAP1B
COMP	ITGB3	R-HSA-9607240	FLT3 Signaling	7.95793e-13	1.34879e-11	0.047	-1.355	0.28119	0.164964	7.95793e-13	1	53	-0.0461121	71	NA	NA	NA	NA	NA	NA	NA	NA	NA	PPP2R5A;MAP2K1;PDPK1;RASGRP1;CUL3;ITGA2B;JAK1;FGB;DLG1;VCL;FGA;SHC1;EGFR;MAPK3;PPP2R1A;PPP5C;CAMK2G;PTPRA;APBB1IP;ACTN2;PTPN11;CALM1;DLG2;AKT2;MAP2K2;FGG;PPP2CA;ARAF;ERBB2;IQGAP1;CAMK2D;PTK2;SRC;NRAS;CSK;VWF;BRAF;MARK3;MAPK1;RAF1;RAP1A;SPTB;SPTBN1;PPP2CB;FYN;SPTA1;DLG3;ARRB2;RAP1B;CAMK2B;PPP2R5E;PPP2R5D;CAMK2A;MET;FGFR4;NEFL;HRAS;YWHAB;RPS27A;ARRB1;SPTBN4;PPP2R5C;SPTBN2;STAT5A;NCAM1;UBB;UBA52;UBC…
COMP	ITGB3	R-HSA-9649948	Signaling downstream of RAS mutants	0.0180462	0.0211016	0.047	-1.355	0.28119	0.164964	0.0180462	1	23	0.0347995	31	NA	NA	NA	NA	NA	NA	NA	NA	NA	MAP2K1;ITGA2B;FGB;VCL;FGA;MAPK3;CAMK2G;APBB1IP;CALM1;MAP2K2;FGG;KRAS;ARAF;IQGAP1;CAMK2D;SRC;NRAS;CSK;VWF;BRAF;MARK3;MAPK1;RAF1;RAP1A;ARRB2;RAP1B;CAMK2B;CAMK2A;HRAS;YWHAB;ARRB1
DCN	EGFR	R-HSA-1227986	Signaling by ERBB2	3.54405e-08	1.92774e-07	15.8	-0.75	-0.14464	0.18645	3.54405e-08	1	18	0.291556	24	NA	NA	NA	NA	NA	NA	NA	NA	NA	HSP90AA1;CDC37;MEMO1;SHC1;PIK3R1;DIAPH1;AKT3;AKT2;ERBB2;MATK;SRC;NRAS;AKT1;PLCG1;FYN;USP8;HRAS;RPS27A;PRKCA;PRKCD;UBC;UBA52;UBB;RHOA
DCN	EGFR	R-HSA-1227990	Signaling by ERBB2 in Cancer	0.105413	0.108281	15.8	-0.75	-0.14464	0.18645	0.105413	1	6	0.252145	8	NA	NA	NA	NA	NA	NA	NA	NA	NA	HSP90AA1;CDC37;SHC1;PIK3R1;ERBB2;NRAS;PLCG1;HRAS
DCN	EGFR	R-HSA-1236382	Constitutive Signaling by Ligand-Responsive EGFR Cancer Variants	9.46791e-06	2.41756e-05	15.8	-0.75	-0.14464	0.18645	9.46791e-06	1	9	0.291556	12	NA	NA	NA	NA	NA	NA	NA	NA	NA	HSP90AA1;CDC37;SHC1;PIK3R1;NRAS;PLCG1;CBL;HRAS;RPS27A;UBC;UBA52;UBB
DCN	EGFR	R-HSA-1236394	Signaling by ERBB4	2.43583e-07	1.06471e-06	15.8	-0.75	-0.14464	0.18645	2.43583e-07	1	9	0.17399	12	NA	NA	NA	NA	NA	NA	NA	NA	NA	SHC1;PIK3R1;SRC;ITCH;NRAS;YAP1;HRAS;RPS27A;STAT5A;UBC;UBA52;UBB
DCN	EGFR	R-HSA-1250196	SHC1 events in ERBB2 signaling	5.52944e-05	0.00011388	15.8	-0.75	-0.14464	0.18645	5.52944e-05	1	4	0.0991337	6	NA	NA	NA	NA	NA	NA	NA	NA	NA	SHC1;ERBB2;NRAS;HRAS;PRKCA;PRKCD
DCN	EGFR	R-HSA-1251932	PLCG1 events in ERBB2 signaling	0.0318798	0.0353134	15.8	-0.75	-0.14464	0.18645	0.0318798	1	1	0.373347	2	NA	NA	NA	NA	NA	NA	NA	NA	NA	ERBB2;PLCG1
DCN	EGFR	R-HSA-1257604	PIP3 activates AKT signaling	3.27558e-14	8.19707e-13	15.8	-0.75	-0.14464	0.18645	3.27558e-14	1	46	0.00336504	62	NA	NA	NA	NA	NA	NA	NA	NA	NA	PPP2R5A;PDPK1;RHEB;PIK3AP1;LAMTOR4;PIP4K2C;PIK3R1;GSK3A;IRAK1;MAPK3;PPP2R1A;PTPN11;AKT3;AKT2;KIT;PDGFRA;PML;PPP2CA;RRAGA;ERBB2;MTOR;SRC;VAV1;RRAGC;TRAF6;AKT1;RPTOR;MAPK1;PTEN;PIP4K2A;IRAK4;HGF;AKT1S1;PPP2CB;FYN;RAC1;LAMTOR2;RHOG;PIK3CD;PDGFRB;PPP2R5E;PPP2R5D;PIP4K2B;MET;FGFR4;PIP5K1A;LAMTOR3;PIK3CB;PIP5K1C;PIP5K1B;RPS27A;LAMTOR5;LAMTOR1;PPP2R5C;RAC2;UBC;UBA52;UBB;RRAGD;LCK;PPP2R1B;RRAGB
DCN	EGFR	R-HSA-157118	Signaling by NOTCH	0.000148496	0.000276825	15.8	-0.75	-0.14464	0.18645	0.000148496	1	16	0.00265108	22	NA	NA	NA	NA	NA	NA	NA	NA	NA	H2AFV;CUL1;PLXND1;H2AFJ;HIST2H2AA3;HIST2H2AC;HIST1H2AC;ITCH;SKP1;FABP7;AKT1;ACTA2;HIST3H2BB;HIST2H2BE;HIST1H2BO;HIST1H2BB;HIST1H2BH;HIST1H2BD;RPS27A;UBC;UBA52;UBB
DCN	EGFR	R-HSA-1643713	Signaling by EGFR in Cancer	9.46791e-06	2.41756e-05	15.8	-0.75	-0.14464	0.18645	9.46791e-06	1	9	0.291556	12	NA	NA	NA	NA	NA	NA	NA	NA	NA	HSP90AA1;CDC37;SHC1;PIK3R1;NRAS;PLCG1;CBL;HRAS;RPS27A;UBC;UBA52;UBB
DCN	EGFR	R-HSA-177929	Signaling by EGFR	0.0225641	0.0258904	15.8	-0.75	-0.14464	0.18645	0.0225641	1	18	-0.0400584	25	NA	NA	NA	NA	NA	NA	NA	NA	NA	SH3KBP1;EPS15;SHC1;PIK3R1;SH3GL2;ARHGEF7;PTPN11;HGS;SH3GL1;STAM;SRC;NRAS;EPS15L1;STAM2;CDC42;CSK;EPN1;PLCG1;PXN;CBL;HRAS;RPS27A;UBC;UBA52;UBB
DCN	EGFR	R-HSA-179812	GRB2 events in EGFR signaling	0.02247	0.0257931	15.8	-0.75	-0.14464	0.18645	0.02247	1	1	0.252145	2	NA	NA	NA	NA	NA	NA	NA	NA	NA	NRAS;HRAS
DCN	EGFR	R-HSA-180292	GAB1 signalosome	0.000600646	0.000969555	15.8	-0.75	-0.14464	0.18645	0.0500137	0.0120096	3	0.214696	5	6	0	6	PXN_85;PXN_10;PXN_303;PXN_322;PXN_132;PXN_332	0.892105818856049;1.5066897700793;1.58985530122299;1.86288073378905;1.26376330386092;2.54099181689636	NA	NA	PXN_85;PXN_10;PXN_303;PXN_322;PXN_132;PXN_332	0.892105818856049;1.5066897700793;1.58985530122299;1.86288073378905;1.26376330386092;2.54099181689636	PIK3R1;PTPN11;SRC;CSK;PXN
DCN	EGFR	R-HSA-180336	SHC1 events in EGFR signaling	0.0518089	0.0550926	15.8	-0.75	-0.14464	0.18645	0.0518089	1	2	0.252145	3	NA	NA	NA	NA	NA	NA	NA	NA	NA	SHC1;NRAS;HRAS
DCN	EGFR	R-HSA-182971	EGFR downregulation	1.27541e-05	3.11309e-05	15.8	-0.75	-0.14464	0.18645	1.27541e-05	1	12	0.281723	16	NA	NA	NA	NA	NA	NA	NA	NA	NA	SH3KBP1;EPS15;SH3GL2;ARHGEF7;HGS;SH3GL1;STAM;EPS15L1;STAM2;CDC42;EPN1;CBL;RPS27A;UBC;UBA52;UBB
DCN	EGFR	R-HSA-1963640	GRB2 events in ERBB2 signaling	0.0518089	0.0550926	15.8	-0.75	-0.14464	0.18645	0.0518089	1	2	0.252145	3	NA	NA	NA	NA	NA	NA	NA	NA	NA	ERBB2;NRAS;HRAS
DCN	EGFR	R-HSA-1963642	PI3K events in ERBB2 signaling	0.106917	0.109691	15.8	-0.75	-0.14464	0.18645	0.106917	1	1	-0.0459034	2	NA	NA	NA	NA	NA	NA	NA	NA	NA	PIK3R1;ERBB2
DCN	EGFR	R-HSA-199418	Negative regulation of the PI3K/AKT network	1.84529e-08	1.10055e-07	15.8	-0.75	-0.14464	0.18645	1.84529e-08	1	31	-0.0153011	42	NA	NA	NA	NA	NA	NA	NA	NA	NA	PPP2R5A;PIK3AP1;PIP4K2C;PIK3R1;IRAK1;MAPK3;PPP2R1A;PTPN11;AKT3;AKT2;KIT;PDGFRA;PPP2CA;ERBB2;SRC;VAV1;TRAF6;AKT1;MAPK1;PTEN;PIP4K2A;IRAK4;HGF;PPP2CB;FYN;RAC1;RHOG;PIK3CD;PDGFRB;PPP2R5E;PPP2R5D;PIP4K2B;MET;FGFR4;PIP5K1A;PIK3CB;PIP5K1C;PIP5K1B;PPP2R5C;RAC2;LCK;PPP2R1B
DCN	EGFR	R-HSA-2179392	EGFR Transactivation by Gastrin	0.02247	0.0257931	15.8	-0.75	-0.14464	0.18645	0.02247	1	1	0.252145	2	NA	NA	NA	NA	NA	NA	NA	NA	NA	NRAS;HRAS
DCN	EGFR	R-HSA-2219528	PI3K/AKT Signaling in Cancer	0.00164923	0.00245793	15.8	-0.75	-0.14464	0.18645	0.00164923	1	14	0.23365	19	NA	NA	NA	NA	NA	NA	NA	NA	NA	PDPK1;PIK3R1;GSK3A;PTPN11;AKT3;AKT2;ERBB2;MTOR;SRC;VAV1;AKT1;AKT1S1;FYN;RAC1;RHOG;MET;FGFR4;RAC2;LCK
DCN	EGFR	R-HSA-2219530	Constitutive Signaling by Aberrant PI3K in Cancer	0.000113231	0.000218186	15.8	-0.75	-0.14464	0.18645	0.000113231	1	9	-0.226678	12	NA	NA	NA	NA	NA	NA	NA	NA	NA	PIK3R1;PTPN11;ERBB2;SRC;VAV1;FYN;RAC1;RHOG;MET;FGFR4;RAC2;LCK
DCN	EGFR	R-HSA-373760	L1CAM interactions	0.0164861	0.0194415	15.8	-0.75	-0.14464	0.18645	0.0164861	1	18	0.452625	25	NA	NA	NA	NA	NA	NA	NA	NA	NA	HSPA8;MAP2K1;RPS6KA3;CLTC;ITGA1;SH3GL2;AP2A2;MAPK3;DPYSL2;DNM2;RPS6KA6;AP2A1;DNM1;MAP2K2;AP2M1;RPS6KA1;AP2B1;MAPK1;RAC1;RPS6KA2;DNM3;PAK1;AP2S1;CLTA;VAV2
DCN	EGFR	R-HSA-416476	G alpha (q) signalling events	0.00154497	0.0023192	15.8	-0.75	-0.14464	0.18645	0.00154497	1	19	0.00983196	26	NA	NA	NA	NA	NA	NA	NA	NA	NA	RASGRP1;RPS6KA3;ITPR2;PIK3R1;MAPK3;GNB3;GNB2;ITPR3;GNB1;RPS6KA1;ITPR1;NRAS;GNG5;DAGLB;GNG12;MAPK1;GNB4;MGLL;BTK;DGKA;RPS6KA2;HRAS;PRKCA;PRKCD;GNG10;GNG2
DCN	EGFR	R-HSA-445144	Signal transduction by L1	0.00166189	0.00247328	15.8	-0.75	-0.14464	0.18645	0.00486805	0.341387	5	0.23365	7	4	4	0	MAPK3_202;MAPK3_204;MAPK1_185;MAPK1_187	-0.0715185229943438;-0.0345224241070339;0.121119534105568;0.186174444172132	MAPK3_202;MAPK3_204;MAPK1_185;MAPK1_187	-0.0715185229943438;-0.0345224241070339;0.121119534105568;0.186174444172132	NA	NA	MAP2K1;MAPK3;MAP2K2;MAPK1;RAC1;PAK1;VAV2
DCN	EGFR	R-HSA-5637810	Constitutive Signaling by EGFRvIII	0.0397791	0.0434978	15.8	-0.75	-0.14464	0.18645	0.0397791	1	6	-0.0400584	8	NA	NA	NA	NA	NA	NA	NA	NA	NA	HSP90AA1;CDC37;SHC1;PIK3R1;NRAS;PLCG1;CBL;HRAS
DCN	EGFR	R-HSA-5637812	Signaling by EGFRvIII in Cancer	0.0397791	0.0434978	15.8	-0.75	-0.14464	0.18645	0.0397791	1	6	-0.0400584	8	NA	NA	NA	NA	NA	NA	NA	NA	NA	HSP90AA1;CDC37;SHC1;PIK3R1;NRAS;PLCG1;CBL;HRAS
DCN	EGFR	R-HSA-5637815	Signaling by Ligand-Responsive EGFR Variants in Cancer	9.46791e-06	2.41756e-05	15.8	-0.75	-0.14464	0.18645	9.46791e-06	1	9	0.291556	12	NA	NA	NA	NA	NA	NA	NA	NA	NA	HSP90AA1;CDC37;SHC1;PIK3R1;NRAS;PLCG1;CBL;HRAS;RPS27A;UBC;UBA52;UBB
DCN	EGFR	R-HSA-5663202	Diseases of signal transduction by growth factor receptors and second messengers	2.98664e-16	1.272e-14	15.8	-0.75	-0.14464	0.18645	2.98664e-16	1	84	0.170066	113	NA	NA	NA	NA	NA	NA	NA	NA	NA	PPP2R5A;MAP2K1;PDPK1;AGK;HSP90AA1;ITGA2B;CUL1;FGB;CDC37;VCL;FGA;SHC1;PIK3R1;NCOR2;GSK3A;MYO18A;MAPK3;PPP2R1A;SND1;CPSF6;CAMK2G;FN1;APBB1IP;PTPN11;CALM1;AKT3;AKT2;MAP2K2;FGG;KRAS;PDGFRA;FAM114A2;PPP2CA;ARAF;ERBB2;MTOR;TBL1X;AKAP9;IQGAP1;MPRIP;CAMK2D;SRC;KDR;NRAS;AGTRAP;VAV1;CUX1;PAPSS1;CSK;CTNNB1;SKP1;AKT1;VWF;FXR1;BRAF;CSNK1A1;PLCG1;MARK3;MAPK1;RAF1;PTPN12;PTEN;RAP1A;ITGB3;SMAD3;TGFB1;HGF;FGFR1OP…
DCN	EGFR	R-HSA-5673001	RAF/MAP kinase cascade	4.94958e-11	4.9229e-10	15.8	-0.75	-0.14464	0.18645	4.94958e-11	1	51	-0.0153011	68	NA	NA	NA	NA	NA	NA	NA	NA	NA	PPP2R5A;MAP2K1;RASGRP1;CUL3;ITGA2B;JAK1;FGB;DLG1;VCL;FGA;SHC1;MAPK3;PPP2R1A;PPP5C;CAMK2G;PTPRA;FN1;APBB1IP;ACTN2;CALM1;DLG2;MAP2K2;FGG;PPP2CA;ARAF;ERBB2;IQGAP1;CAMK2D;PTK2;SRC;NRAS;CSK;VWF;BRAF;MARK3;MAPK1;RAF1;RAP1A;ITGB3;SPTB;SPTBN1;PPP2CB;FYN;SPTA1;DLG3;ARRB2;RAP1B;CAMK2B;TLN1;PPP2R5E;PPP2R5D;CAMK2A;MET;FGFR4;NEFL;HRAS;YWHAB;RPS27A;ARRB1;SPTBN4;PPP2R5C;SPTBN2;NCAM1;UBC;UBA52;UBB;SPTAN1;PPP2R1B
DCN	EGFR	R-HSA-5683057	MAPK family signaling cascades	1.96649e-12	2.91637e-11	15.8	-0.75	-0.14464	0.18645	1.96649e-12	1	60	-0.0153011	80	NA	NA	NA	NA	NA	NA	NA	NA	NA	PPP2R5A;MAP2K1;RASGRP1;CUL3;JAK1;ITGA2B;FGB;DLG1;VCL;FGA;SHC1;XPO1;MAPK3;PPP2R1A;PPP5C;CAMK2G;PTPRA;FN1;APBB1IP;ACTN2;PTPN11;CALM1;DLG2;MAP2K2;FGG;PPP2CA;ARAF;ERBB2;IQGAP1;CAMK2D;PTK2;PAK3;SRC;NRAS;CDK1;CDC42;CSK;VWF;BRAF;MARK3;MAPK1;RAF1;RAP1A;ITGB3;SPTB;SPTBN1;PPP2CB;FYN;SPTA1;RAC1;DLG3;ARRB2;RAP1B;PAK2;GFRA1;CAMK2B;TLN1;PPP2R5E;PAK1;PPP2R5D;CAMK2A;MET;FGFR4;NEFL;HRAS;YWHAB;RPS27A;ARRB1;SPTBN4;…
DCN	EGFR	R-HSA-5684996	MAPK1/MAPK3 signaling	1.65718e-11	1.86969e-10	15.8	-0.75	-0.14464	0.18645	1.65718e-11	1	52	0.215364	70	NA	NA	NA	NA	NA	NA	NA	NA	NA	PPP2R5A;MAP2K1;RASGRP1;CUL3;JAK1;ITGA2B;FGB;DLG1;VCL;FGA;SHC1;MAPK3;PPP2R1A;PPP5C;CAMK2G;PTPRA;FN1;APBB1IP;ACTN2;PTPN11;CALM1;DLG2;MAP2K2;FGG;PPP2CA;ARAF;ERBB2;IQGAP1;CAMK2D;PTK2;SRC;NRAS;CDK1;CSK;VWF;BRAF;MARK3;MAPK1;RAF1;RAP1A;ITGB3;SPTB;SPTBN1;PPP2CB;FYN;SPTA1;DLG3;ARRB2;RAP1B;CAMK2B;TLN1;PPP2R5E;PPP2R5D;CAMK2A;MET;FGFR4;NEFL;HRAS;YWHAB;RPS27A;ARRB1;SPTBN4;PPP2R5C;SPTBN2;NCAM1;UBC;UBA52;UBB;SP…
DCN	EGFR	R-HSA-6785631	ERBB2 Regulates Cell Motility	0.102173	0.105213	15.8	-0.75	-0.14464	0.18645	0.102173	1	3	0.373347	4	NA	NA	NA	NA	NA	NA	NA	NA	NA	MEMO1;DIAPH1;ERBB2;RHOA
DCN	EGFR	R-HSA-6811558	PI5P, PP2A and IER3 Regulate PI3K/AKT Signaling	4.5643e-08	2.40369e-07	15.8	-0.75	-0.14464	0.18645	4.5643e-08	1	29	0.0475574	39	NA	NA	NA	NA	NA	NA	NA	NA	NA	PPP2R5A;PIK3AP1;PIP4K2C;PIK3R1;IRAK1;MAPK3;PPP2R1A;PTPN11;KIT;PDGFRA;PPP2CA;ERBB2;SRC;VAV1;TRAF6;AKT1;MAPK1;PIP4K2A;IRAK4;HGF;PPP2CB;FYN;RAC1;RHOG;PIK3CD;PDGFRB;PPP2R5E;PPP2R5D;PIP4K2B;MET;FGFR4;PIP5K1A;PIK3CB;PIP5K1C;PIP5K1B;PPP2R5C;RAC2;LCK;PPP2R1B
DCN	EGFR	R-HSA-881907	Gastrin-CREB signalling pathway via PKC and MAPK	0.0248294	0.0282188	15.8	-0.75	-0.14464	0.18645	0.0248294	1	5	0.452625	7	NA	NA	NA	NA	NA	NA	NA	NA	NA	RPS6KA3;MAPK3;RPS6KA1;NRAS;MAPK1;RPS6KA2;HRAS
DCN	EGFR	R-HSA-8848021	Signaling by PTK6	1.02155e-06	3.61791e-06	15.8	-0.75	-0.14464	0.18645	1.02155e-06	1	11	0.291556	15	NA	NA	NA	NA	NA	NA	NA	NA	NA	GPNMB;LRRK2;ERBB2;NRAS;AKT1;RASA1;RAC1;PXN;CBL;HRAS;RPS27A;UBC;UBA52;UBB;RHOA
DCN	EGFR	R-HSA-8856825	Cargo recognition for clathrin-mediated endocytosis	6.01722e-11	5.79397e-10	15.8	-0.75	-0.14464	0.18645	6.01722e-11	1	38	0.0997129	51	NA	NA	NA	NA	NA	NA	NA	NA	NA	SH3KBP1;LRP2;NECAP2;CLTC;EPS15;SH3GL2;CLTCL1;AP2A2;NECAP1;CD4;HGS;SH3GL1;AP2A1;VAMP2;VAMP3;NEDD8;AP2M1;ITSN2;STAM;APOB;STON2;IGF2R;REPS2;DAB2;EPS15L1;STAM2;M6PR;FCHO2;AP2B1;EPN1;TF;TFRC;REPS1;PICALM;VAMP7;ARRB2;ITSN1;CFTR;CBL;AP2S1;RPS27A;ARRB1;AAK1;TGOLN2;CLTB;SCARB2;UBC;UBA52;UBB;CLTA;VAMP8
DCN	EGFR	R-HSA-8856828	Clathrin-mediated endocytosis	3.53341e-16	1.39738e-14	15.8	-0.75	-0.14464	0.18645	6.93194e-16	0.509728	69	0.342282	92	1	1	0	AP2M1_156	0.0169489	AP2M1_156	0.0169489	NA	NA	HSPA8;ARPC3;SH3KBP1;ACTR2;ARPC5;LRP2;NECAP2;CLTC;EPS15;SNAP91;CTTN;SH3GL2;CLTCL1;AP2A2;COPS2;NECAP1;CD4;HIP1R;OCRL;DNM2;HGS;SH3GL1;AP2A1;COPS7B;DNM1;VAMP2;RAB5A;GAK;VAMP3;NEDD8;AP2M1;SNX18;ITSN2;BIN1;HIP1;STAM;APOB;STON2;IGF2R;ACTR3;COPS6;REPS2;DAB2;EPS15L1;STAM2;M6PR;FCHO2;AP2B1;SNX9;EPN1;TF;PACSIN2;TFRC;REPS1;PICALM;VAMP7;TRIP10;COPS3;ARPC1A;FNBP1L;ARRB2;GAPVD1;ITSN1;COPS4;DNM3;RAB5C;COPS8;GPS1…
DCN	EGFR	R-HSA-8857538	PTK6 promotes HIF1A stabilization	0.0759629	0.0793549	15.8	-0.75	-0.14464	0.18645	0.0759629	1	1	0.198518	2	NA	NA	NA	NA	NA	NA	NA	NA	NA	GPNMB;LRRK2
DCN	EGFR	R-HSA-8863795	Downregulation of ERBB2 signaling	9.46791e-06	2.41756e-05	15.8	-0.75	-0.14464	0.18645	9.46791e-06	1	9	0.291556	12	NA	NA	NA	NA	NA	NA	NA	NA	NA	HSP90AA1;CDC37;AKT3;AKT2;ERBB2;MATK;AKT1;USP8;RPS27A;UBC;UBA52;UBB
DCN	EGFR	R-HSA-8939211	ESR-mediated signaling	0.00150069	0.00225681	15.8	-0.75	-0.14464	0.18645	0.00150069	1	31	0.0925373	42	NA	NA	NA	NA	NA	NA	NA	NA	NA	PDPK1;H2AFV;HSP90AA1;PIK3R1;HSP90AB1;GNAI1;MAPK3;PPP5C;GNB3;GNB2;FKBP5;CALM1;AKT3;AKT2;H2AFJ;HIST2H2AA3;HIST2H2AC;GNB1;FKBP4;PTK2;SRC;HIST1H2AC;NRAS;PPID;GNG5;GNG12;AKT1;MAPK1;GNB4;STAG2;HDAC1;HIST3H2BB;HIST2H2BE;HIST1H2BO;HIST1H2BB;HIST1H2BH;HIST1H2BD;HRAS;PTGES3;GNG10;POLR2A;GNG2
DCN	EGFR	R-HSA-9006925	Intracellular signaling by second messengers	1.46488e-18	2.3217e-16	15.8	-0.75	-0.14464	0.18645	1.46488e-18	1	63	-0.0481161	85	NA	NA	NA	NA	NA	NA	NA	NA	NA	PPP2R5A;PDPK1;RHEB;PRKAR2A;ITPR2;PIK3AP1;LAMTOR4;PIP4K2C;PIK3R1;GSK3A;IRAK1;MAPK3;PPP2R1A;PRKCG;CAMK2G;PTPN11;PDE1C;PDE1B;CALM1;AKT3;AKT2;KIT;PDGFRA;PML;ITPR3;PPP2CA;PRKAR1B;RRAGA;ERBB2;MTOR;CAMK2D;SRC;PRKAR2B;ITPR1;VAV1;RRAGC;TRAF6;AKT1;RPTOR;PLCG1;MAPK1;PTEN;PIP4K2A;IRAK4;HGF;AKT1S1;PPP2CB;FYN;RAC1;LAMTOR2;RHOG;PIK3CD;PDE1A;PDGFRB;CAMK2B;PPP2R5E;PPP2R5D;PIP4K2B;CAMK2A;MET;FGFR4;PIP5K1A;LAMTOR3;…
DCN	EGFR	R-HSA-9006927	Signaling by Non-Receptor Tyrosine Kinases	1.02155e-06	3.61791e-06	15.8	-0.75	-0.14464	0.18645	1.02155e-06	1	11	0.291556	15	NA	NA	NA	NA	NA	NA	NA	NA	NA	GPNMB;LRRK2;ERBB2;NRAS;AKT1;RASA1;RAC1;PXN;CBL;HRAS;RPS27A;UBC;UBA52;UBB;RHOA
DCN	EGFR	R-HSA-9006931	Signaling by Nuclear Receptors	7.74368e-06	2.05013e-05	15.8	-0.75	-0.14464	0.18645	7.74368e-06	1	51	0.00348607	68	NA	NA	NA	NA	NA	NA	NA	NA	NA	PDPK1;ALDH1A3;H2AFV;HSP90AA1;ALDH1A1;PIK3R1;CPT1A;NCOR2;PDHX;HSP90AB1;GNAI1;MAPK3;PPP5C;GNB3;GNB2;FKBP5;CALM1;PDHA1;AKT3;AKT2;ADH4;DLD;PDHA2;H2AFJ;HIST2H2AA3;HIST2H2AC;PCK1;PDHB;TBL1X;GNB1;FKBP4;PTK2;SRC;HIST1H2AC;NRAS;PPID;GNG5;UGT1A3;RDH11;DHRS4;GNG12;AKT1;ADH1C;FABP6;MAPK1;GNB4;DHRS3;STAG2;HDAC1;FABP5;HIST3H2BB;RXRA;HIST2H2BE;HIST1H2BO;HIST1H2BB;ADH1A;HIST1H2BH;HIST1H2BD;CRABP2;DLAT;HRAS;PTGES…
DCN	EGFR	R-HSA-9009391	Extra-nuclear estrogen signaling	0.0573127	0.0604997	15.8	-0.75	-0.14464	0.18645	0.0573127	1	16	0.176746	22	NA	NA	NA	NA	NA	NA	NA	NA	NA	PDPK1;HSP90AA1;PIK3R1;GNAI1;MAPK3;GNB3;GNB2;CALM1;AKT3;AKT2;GNB1;PTK2;SRC;NRAS;GNG5;GNG12;AKT1;MAPK1;GNB4;HRAS;GNG10;GNG2
DCN	EGFR	R-HSA-9012852	Signaling by NOTCH3	3.24903e-05	7.09616e-05	15.8	-0.75	-0.14464	0.18645	3.24903e-05	1	3	0.258867	4	NA	NA	NA	NA	NA	NA	NA	NA	NA	RPS27A;UBC;UBA52;UBB
DCN	EGFR	R-HSA-9013507	NOTCH3 Activation and Transmission of Signal to the Nucleus	3.24903e-05	7.09616e-05	15.8	-0.75	-0.14464	0.18645	3.24903e-05	1	3	0.258867	4	NA	NA	NA	NA	NA	NA	NA	NA	NA	RPS27A;UBC;UBA52;UBB
DCN	EGFR	R-HSA-9607240	FLT3 Signaling	3.37301e-12	4.59228e-11	15.8	-0.75	-0.14464	0.18645	3.37301e-12	1	55	-0.0153011	74	NA	NA	NA	NA	NA	NA	NA	NA	NA	PPP2R5A;MAP2K1;PDPK1;RASGRP1;CUL3;JAK1;ITGA2B;FGB;DLG1;VCL;FGA;SHC1;PIK3R1;MAPK3;PPP2R1A;PPP5C;CAMK2G;PTPRA;FN1;APBB1IP;ACTN2;PTPN11;CALM1;DLG2;AKT2;MAP2K2;FGG;PPP2CA;ARAF;ERBB2;IQGAP1;CAMK2D;PTK2;SRC;NRAS;CSK;VWF;BRAF;MARK3;MAPK1;RAF1;RAP1A;ITGB3;SPTB;SPTBN1;PPP2CB;FYN;SPTA1;DLG3;ARRB2;RAP1B;CAMK2B;TLN1;PPP2R5E;PPP2R5D;CAMK2A;MET;FGFR4;NEFL;HRAS;YWHAB;RPS27A;ARRB1;SPTBN4;PPP2R5C;SPTBN2;STAT5A;NC…
DCN	EGFR	R-HSA-9634638	Estrogen-dependent nuclear events downstream of ESR-membrane signaling	0.108155	0.110858	15.8	-0.75	-0.14464	0.18645	0.108155	1	2	-0.15704	3	NA	NA	NA	NA	NA	NA	NA	NA	NA	AKT3;AKT2;AKT1
DCN	EGFR	R-HSA-9664565	Signaling by ERBB2 KD Mutants	0.105413	0.108281	15.8	-0.75	-0.14464	0.18645	0.105413	1	6	0.252145	8	NA	NA	NA	NA	NA	NA	NA	NA	NA	HSP90AA1;CDC37;SHC1;PIK3R1;ERBB2;NRAS;PLCG1;HRAS
DCN	EGFR	R-HSA-9665348	Signaling by ERBB2 ECD mutants	0.105413	0.108281	15.8	-0.75	-0.14464	0.18645	0.105413	1	6	0.252145	8	NA	NA	NA	NA	NA	NA	NA	NA	NA	HSP90AA1;CDC37;SHC1;PIK3R1;ERBB2;NRAS;PLCG1;HRAS
DCN	EGFR	R-HSA-9665686	Signaling by ERBB2 TMD/JMD mutants	0.085986	0.0892363	15.8	-0.75	-0.14464	0.18645	0.085986	1	5	0.252145	7	NA	NA	NA	NA	NA	NA	NA	NA	NA	HSP90AA1;CDC37;SHC1;ERBB2;NRAS;PLCG1;HRAS
DCN	MET	R-HSA-1257604	PIP3 activates AKT signaling	1.5746e-15	5.02964e-14	15.8	0.62	0.0740006	0.00896284	1.5746e-15	1	46	0.177302	62	NA	NA	NA	NA	NA	NA	NA	NA	NA	PPP2R5A;PDPK1;RHEB;PIK3AP1;LAMTOR4;PIP4K2C;PIK3R1;EGFR;GSK3A;IRAK1;MAPK3;PPP2R1A;PTPN11;AKT3;AKT2;KIT;PDGFRA;PML;PPP2CA;RRAGA;ERBB2;MTOR;SRC;VAV1;RRAGC;TRAF6;AKT1;RPTOR;MAPK1;PTEN;PIP4K2A;IRAK4;HGF;AKT1S1;PPP2CB;FYN;RAC1;LAMTOR2;RHOG;PIK3CD;PDGFRB;PPP2R5E;PPP2R5D;PIP4K2B;FGFR4;PIP5K1A;LAMTOR3;PIK3CB;PIP5K1C;PIP5K1B;RPS27A;LAMTOR5;LAMTOR1;PPP2R5C;RAC2;UBB;UBA52;UBC;RRAGD;LCK;PPP2R1B;RRAGB
DCN	MET	R-HSA-199418	Negative regulation of the PI3K/AKT network	1.2363e-09	9.44138e-09	15.8	0.62	0.0740006	0.00896284	1.2363e-09	1	31	-0.116668	42	NA	NA	NA	NA	NA	NA	NA	NA	NA	PPP2R5A;PIK3AP1;PIP4K2C;PIK3R1;EGFR;IRAK1;MAPK3;PPP2R1A;PTPN11;AKT3;AKT2;KIT;PDGFRA;PPP2CA;ERBB2;SRC;VAV1;TRAF6;AKT1;MAPK1;PTEN;PIP4K2A;IRAK4;HGF;PPP2CB;FYN;RAC1;RHOG;PIK3CD;PDGFRB;PPP2R5E;PPP2R5D;PIP4K2B;FGFR4;PIP5K1A;PIK3CB;PIP5K1C;PIP5K1B;PPP2R5C;RAC2;LCK;PPP2R1B
DCN	MET	R-HSA-2219528	PI3K/AKT Signaling in Cancer	0.000226097	0.000401226	15.8	0.62	0.0740006	0.00896284	0.000226097	1	15	0.247511	20	NA	NA	NA	NA	NA	NA	NA	NA	NA	PDPK1;PIK3R1;EGFR;GSK3A;PTPN11;AKT3;AKT2;ERBB2;MTOR;SRC;VAV1;AKT1;HGF;AKT1S1;FYN;RAC1;RHOG;FGFR4;RAC2;LCK
DCN	MET	R-HSA-2219530	Constitutive Signaling by Aberrant PI3K in Cancer	5.94136e-05	0.000121236	15.8	0.62	0.0740006	0.00896284	5.94136e-05	1	9	0.129569	13	NA	NA	NA	NA	NA	NA	NA	NA	NA	PIK3R1;EGFR;PTPN11;ERBB2;SRC;VAV1;HGF;FYN;RAC1;RHOG;FGFR4;RAC2;LCK
DCN	MET	R-HSA-373755	Semaphorin interactions	5.98608e-07	2.28835e-06	15.8	0.62	0.0740006	0.00896284	5.98608e-07	1	21	0.116835	29	NA	NA	NA	NA	NA	NA	NA	NA	NA	HSP90AA1;ARHGAP35;MYH10;ROCK1;MYH11;DPYSL2;CDK5;MYL9;MYH9;RHOB;ERBB2;MYL12B;PAK3;CFL1;CRMP1;DPYSL3;MYL6;FYN;RAC1;LIMK2;PAK2;PAK1;ROCK2;PLXNA1;RRAS;RHOC;ITGB1;MYH14;RHOA
DCN	MET	R-HSA-400685	Sema4D in semaphorin signaling	2.57204e-05	5.76152e-05	15.8	0.62	0.0740006	0.00896284	2.57204e-05	1	10	0.215007	14	NA	NA	NA	NA	NA	NA	NA	NA	NA	ARHGAP35;MYH10;MYH11;MYL9;MYH9;RHOB;MYL12B;MYL6;RAC1;LIMK2;RRAS;RHOC;MYH14;RHOA
DCN	MET	R-HSA-416550	Sema4D mediated inhibition of cell attachment and migration	6.16039e-07	2.34688e-06	15.8	0.62	0.0740006	0.00896284	6.16039e-07	1	3	0.255109	4	NA	NA	NA	NA	NA	NA	NA	NA	NA	ARHGAP35;RAC1;RRAS;RHOA
DCN	MET	R-HSA-5663202	Diseases of signal transduction by growth factor receptors and second messengers	8.59922e-17	6.06911e-15	15.8	0.62	0.0740006	0.00896284	8.59922e-17	1	84	0.0888216	112	NA	NA	NA	NA	NA	NA	NA	NA	NA	PPP2R5A;MAP2K1;PDPK1;AGK;HSP90AA1;ITGA2B;CUL1;FGB;VCL;FGA;SHC1;PIK3R1;NCOR2;EGFR;GSK3A;MYO18A;MAPK3;PPP2R1A;SND1;CPSF6;CAMK2G;FN1;APBB1IP;PTPN11;CALM1;AKT3;AKT2;MAP2K2;FGG;KRAS;PDGFRA;FAM114A2;PPP2CA;ARAF;ERBB2;MTOR;TBL1X;AKAP9;IQGAP1;MPRIP;CAMK2D;SRC;KDR;NRAS;AGTRAP;VAV1;CUX1;PAPSS1;CSK;CTNNB1;SKP1;AKT1;VWF;FXR1;BRAF;CSNK1A1;PLCG1;MARK3;MAPK1;RAF1;PTPN12;PTEN;RAP1A;ITGB3;SMAD3;TGFB1;HGF;FGFR1OP;…
DCN	MET	R-HSA-5673001	RAF/MAP kinase cascade	1.01536e-12	1.63963e-11	15.8	0.62	0.0740006	0.00896284	1.01536e-12	1	51	0.0888216	69	NA	NA	NA	NA	NA	NA	NA	NA	NA	PPP2R5A;MAP2K1;RASGRP1;CUL3;ITGA2B;JAK1;FGB;DLG1;VCL;FGA;SHC1;EGFR;MAPK3;PPP2R1A;PPP5C;CAMK2G;PTPRA;FN1;APBB1IP;ACTN2;CALM1;DLG2;MAP2K2;FGG;PPP2CA;ARAF;ERBB2;IQGAP1;CAMK2D;PTK2;SRC;NRAS;CSK;VWF;BRAF;MARK3;MAPK1;RAF1;RAP1A;ITGB3;SPTB;HGF;SPTBN1;PPP2CB;FYN;SPTA1;DLG3;ARRB2;RAP1B;CAMK2B;TLN1;PPP2R5E;PPP2R5D;CAMK2A;FGFR4;NEFL;HRAS;YWHAB;RPS27A;ARRB1;SPTBN4;PPP2R5C;SPTBN2;NCAM1;UBB;UBA52;UBC;SPTAN1;PP…
DCN	MET	R-HSA-5683057	MAPK family signaling cascades	2.64251e-14	6.91213e-13	15.8	0.62	0.0740006	0.00896284	2.64251e-14	1	60	-0.116668	81	NA	NA	NA	NA	NA	NA	NA	NA	NA	PPP2R5A;MAP2K1;RASGRP1;CUL3;JAK1;ITGA2B;FGB;DLG1;VCL;FGA;SHC1;EGFR;XPO1;MAPK3;PPP2R1A;PPP5C;CAMK2G;PTPRA;FN1;APBB1IP;ACTN2;PTPN11;CALM1;DLG2;MAP2K2;FGG;PPP2CA;ARAF;ERBB2;IQGAP1;CAMK2D;PTK2;PAK3;SRC;NRAS;CDK1;CDC42;CSK;VWF;BRAF;MARK3;MAPK1;RAF1;RAP1A;ITGB3;SPTB;HGF;SPTBN1;PPP2CB;FYN;SPTA1;RAC1;DLG3;ARRB2;RAP1B;PAK2;GFRA1;CAMK2B;TLN1;PPP2R5E;PAK1;PPP2R5D;CAMK2A;FGFR4;NEFL;HRAS;YWHAB;RPS27A;ARRB1;SP…
DCN	MET	R-HSA-5684996	MAPK1/MAPK3 signaling	1.7462e-12	2.6488e-11	15.8	0.62	0.0740006	0.00896284	1.7462e-12	1	53	0.0888216	71	NA	NA	NA	NA	NA	NA	NA	NA	NA	PPP2R5A;MAP2K1;RASGRP1;CUL3;JAK1;ITGA2B;FGB;DLG1;VCL;FGA;SHC1;EGFR;MAPK3;PPP2R1A;PPP5C;CAMK2G;PTPRA;FN1;APBB1IP;ACTN2;PTPN11;CALM1;DLG2;MAP2K2;FGG;PPP2CA;ARAF;ERBB2;IQGAP1;CAMK2D;PTK2;SRC;NRAS;CDK1;CSK;VWF;BRAF;MARK3;MAPK1;RAF1;RAP1A;ITGB3;SPTB;HGF;SPTBN1;PPP2CB;FYN;SPTA1;DLG3;ARRB2;RAP1B;CAMK2B;TLN1;PPP2R5E;PPP2R5D;CAMK2A;FGFR4;NEFL;HRAS;YWHAB;RPS27A;ARRB1;SPTBN4;PPP2R5C;SPTBN2;NCAM1;UBB;UBA52;U…
DCN	MET	R-HSA-6806834	Signaling by MET	1.06595e-09	8.21599e-09	15.8	0.62	0.0740006	0.00896284	1.06595e-09	1	22	-0.234278	30	NA	NA	NA	NA	NA	NA	NA	NA	NA	SH3KBP1;EPS15;ARF6;PIK3R1;SH3GL2;FN1;PTPN11;HGS;SH3GL1;TNS3;STAM;PTK2;SRC;NRAS;STAM2;RAP1A;HGF;RAC1;CRK;STAT3;RAP1B;CBL;HRAS;RPS27A;DOCK7;UBA52;UBB;UBC;CRKL;ITGB1
DCN	MET	R-HSA-6807004	Negative regulation of MET activity	1.62778e-06	5.31708e-06	15.8	0.62	0.0740006	0.00896284	0.00421201	0.000386461	6	0.34583	9	2	2	0	CBL_486;CBL_483	40.6718503219144;34.4190416901914	CBL_486;CBL_483	40.6718503219144;34.4190416901914	NA	NA	SH3KBP1;EPS15;SH3GL2;HGS;SH3GL1;STAM;STAM2;HGF;CBL
DCN	MET	R-HSA-6811558	PI5P, PP2A and IER3 Regulate PI3K/AKT Signaling	3.50138e-09	2.48008e-08	15.8	0.62	0.0740006	0.00896284	3.50138e-09	1	29	0.201837	39	NA	NA	NA	NA	NA	NA	NA	NA	NA	PPP2R5A;PIK3AP1;PIP4K2C;PIK3R1;EGFR;IRAK1;MAPK3;PPP2R1A;PTPN11;KIT;PDGFRA;PPP2CA;ERBB2;SRC;VAV1;TRAF6;AKT1;MAPK1;PIP4K2A;IRAK4;HGF;PPP2CB;FYN;RAC1;RHOG;PIK3CD;PDGFRB;PPP2R5E;PPP2R5D;PIP4K2B;FGFR4;PIP5K1A;PIK3CB;PIP5K1C;PIP5K1B;PPP2R5C;RAC2;LCK;PPP2R1B
DCN	MET	R-HSA-8851805	MET activates RAS signaling	0.000604095	0.000973704	15.8	0.62	0.0740006	0.00896284	0.000604095	1	2	0.0411857	3	NA	NA	NA	NA	NA	NA	NA	NA	NA	NRAS;HGF;HRAS
DCN	MET	R-HSA-8851907	MET activates PI3K/AKT signaling	0.00513962	0.00677593	15.8	0.62	0.0740006	0.00896284	0.00513962	1	1	0.264753	2	NA	NA	NA	NA	NA	NA	NA	NA	NA	PIK3R1;HGF
DCN	MET	R-HSA-8865999	MET activates PTPN11	0.00349643	0.00478187	15.8	0.62	0.0740006	0.00896284	0.00349643	1	1	-0.187559	2	NA	NA	NA	NA	NA	NA	NA	NA	NA	PTPN11;HGF
DCN	MET	R-HSA-8874081	MET activates PTK2 signaling	0.00108241	0.0016624	15.8	0.62	0.0740006	0.00896284	0.00108241	1	3	0.0411857	4	NA	NA	NA	NA	NA	NA	NA	NA	NA	PTK2;SRC;HGF;ITGB1
DCN	MET	R-HSA-8875360	InlB-mediated entry of Listeria monocytogenes into host cell	2.23104e-06	6.95916e-06	15.8	0.62	0.0740006	0.00896284	0.00577299	0.000386461	6	0.34583	8	2	2	0	CBL_486;CBL_483	40.6718503219144;34.4190416901914	CBL_486;CBL_483	40.6718503219144;34.4190416901914	NA	NA	SH3KBP1;EPS15;SH3GL2;HGS;SH3GL1;STAM;STAM2;CBL
DCN	MET	R-HSA-8875513	MET interacts with TNS proteins	0.000604095	0.000973704	15.8	0.62	0.0740006	0.00896284	0.000604095	1	2	0.0411857	3	NA	NA	NA	NA	NA	NA	NA	NA	NA	TNS3;HGF;ITGB1
DCN	MET	R-HSA-8875555	MET activates RAP1 and RAC1	7.83019e-05	0.000156415	15.8	0.62	0.0740006	0.00896284	7.83019e-05	1	5	0.0450684	7	NA	NA	NA	NA	NA	NA	NA	NA	NA	RAP1A;HGF;RAC1;CRK;RAP1B;DOCK7;CRKL
DCN	MET	R-HSA-8875656	MET receptor recycling	0.000332647	0.000566694	15.8	0.62	0.0740006	0.00896284	0.000332647	1	3	0.0265734	4	NA	NA	NA	NA	NA	NA	NA	NA	NA	ARF6;HGF;CRK;CRKL
DCN	MET	R-HSA-8875791	MET activates STAT3	1.03868e-05	2.61797e-05	15.8	0.62	0.0740006	0.00896284	0.000225156	0.0461315	1	0.0411857	2	1	1	0	STAT3_705	-0.207992	STAT3_705	-0.207992	NA	NA	HGF;STAT3
DCN	MET	R-HSA-8875878	MET promotes cell motility	4.16399e-05	8.81068e-05	15.8	0.62	0.0740006	0.00896284	4.16399e-05	1	8	0.0450684	11	NA	NA	NA	NA	NA	NA	NA	NA	NA	TNS3;PTK2;SRC;RAP1A;HGF;RAC1;CRK;RAP1B;DOCK7;CRKL;ITGB1
DCN	MET	R-HSA-8876384	Listeria monocytogenes entry into host cells	0.00471134	0.00627047	15.8	0.62	0.0740006	0.00896284	0.00471134	1	9	-0.332512	12	NA	NA	NA	NA	NA	NA	NA	NA	NA	SH3KBP1;CDH1;EPS15;SH3GL2;HGS;SH3GL1;STAM;SRC;STAM2;CTNNB1;CTNND1;CBL
DCN	MET	R-HSA-9006925	Intracellular signaling by second messengers	7.04183e-20	7.79765e-17	15.8	0.62	0.0740006	0.00896284	7.04183e-20	1	63	0.108444	85	NA	NA	NA	NA	NA	NA	NA	NA	NA	PPP2R5A;PDPK1;RHEB;PRKAR2A;ITPR2;PIK3AP1;LAMTOR4;PIP4K2C;PIK3R1;EGFR;GSK3A;IRAK1;MAPK3;PPP2R1A;PRKCG;CAMK2G;PTPN11;PDE1C;PDE1B;CALM1;AKT3;AKT2;KIT;PDGFRA;PML;ITPR3;PPP2CA;PRKAR1B;RRAGA;ERBB2;MTOR;CAMK2D;SRC;PRKAR2B;ITPR1;VAV1;RRAGC;TRAF6;AKT1;RPTOR;PLCG1;MAPK1;PTEN;PIP4K2A;IRAK4;HGF;AKT1S1;PPP2CB;FYN;RAC1;LAMTOR2;RHOG;PIK3CD;PDE1A;PDGFRB;CAMK2B;PPP2R5E;PPP2R5D;PIP4K2B;CAMK2A;FGFR4;PIP5K1A;LAMTOR3…
DCN	MET	R-HSA-9607240	FLT3 Signaling	3.66071e-13	6.97217e-12	15.8	0.62	0.0740006	0.00896284	3.66071e-13	1	56	-0.116668	75	NA	NA	NA	NA	NA	NA	NA	NA	NA	PPP2R5A;MAP2K1;PDPK1;RASGRP1;CUL3;JAK1;ITGA2B;FGB;DLG1;VCL;FGA;SHC1;PIK3R1;EGFR;MAPK3;PPP2R1A;PPP5C;CAMK2G;PTPRA;FN1;APBB1IP;ACTN2;PTPN11;CALM1;DLG2;AKT2;MAP2K2;FGG;PPP2CA;ARAF;ERBB2;IQGAP1;CAMK2D;PTK2;SRC;NRAS;CSK;VWF;BRAF;MARK3;MAPK1;RAF1;RAP1A;ITGB3;SPTB;HGF;SPTBN1;PPP2CB;FYN;SPTA1;DLG3;ARRB2;RAP1B;CAMK2B;TLN1;PPP2R5E;PPP2R5D;CAMK2A;FGFR4;NEFL;HRAS;YWHAB;RPS27A;ARRB1;SPTBN4;PPP2R5C;SPTBN2;STAT…
DSC2	DSG2	R-HSA-109581	Apoptosis	1.08412e-09	8.31743e-09	0.06015	10.02	-0.0650784	0.00100304	1.08412e-09	1	40	0.0974423	54	NA	NA	NA	NA	NA	NA	NA	NA	NA	GSN;FNTA;YWHAH;TJP1;TJP2;RIPK1;CDH1;ROCK1;DSP;CYCS;CD14;MAPK3;YWHAZ;CASP3;DIABLO;TRAF2;APAF1;DBNL;YWHAE;PLEC;STK24;VIM;DFFA;PTK2;MAPT;GAS2;CTNNB1;MAPK8;AKT1;XIAP;TRADD;MAPK1;ADD1;YWHAG;LMNB1;BCAP31;CASP7;DNM1L;PAK2;BCL2L1;ACIN1;YWHAB;CASP8;RPS27A;PRKCD;YWHAQ;DYNLL1;UBB;UBA52;UBC;DYNLL2;SFN;SPTAN1;BID
DSC2	DSG2	R-HSA-111465	Apoptotic cleavage of cellular proteins	0.000368105	0.000621363	0.06015	10.02	-0.0650784	0.00100304	0.000368105	1	15	0.187517	21	NA	NA	NA	NA	NA	NA	NA	NA	NA	GSN;FNTA;TJP1;TJP2;CDH1;ROCK1;DSP;DBNL;PLEC;STK24;VIM;PTK2;MAPT;GAS2;CTNNB1;ADD1;LMNB1;BCAP31;ACIN1;PRKCD;SPTAN1
DSC2	DSG2	R-HSA-351906	Apoptotic cleavage of cell adhesion proteins	0.00093429	0.00144763	0.06015	10.02	-0.0650784	0.00100304	0.00093429	1	3	0.160714	5	NA	NA	NA	NA	NA	NA	NA	NA	NA	TJP1;TJP2;CDH1;DSP;CTNNB1
DSC2	DSG2	R-HSA-5357801	Programmed Cell Death	1.08412e-09	8.31743e-09	0.06015	10.02	-0.0650784	0.00100304	1.08412e-09	1	40	0.0974423	54	NA	NA	NA	NA	NA	NA	NA	NA	NA	GSN;FNTA;YWHAH;TJP1;TJP2;RIPK1;CDH1;ROCK1;DSP;CYCS;CD14;MAPK3;YWHAZ;CASP3;DIABLO;TRAF2;APAF1;DBNL;YWHAE;PLEC;STK24;VIM;DFFA;PTK2;MAPT;GAS2;CTNNB1;MAPK8;AKT1;XIAP;TRADD;MAPK1;ADD1;YWHAG;LMNB1;BCAP31;CASP7;DNM1L;PAK2;BCL2L1;ACIN1;YWHAB;CASP8;RPS27A;PRKCD;YWHAQ;DYNLL1;UBB;UBA52;UBC;DYNLL2;SFN;SPTAN1;BID
DSC2	DSG2	R-HSA-6805567	Keratinization	1.51336e-05	3.60386e-05	0.06015	10.02	-0.0650784	0.00100304	1.51336e-05	1	3	0.160213	5	NA	NA	NA	NA	NA	NA	NA	NA	NA	PKP4;DSP;PKP3;JUP;PKP2
DSC2	DSG2	R-HSA-6809371	Formation of the cornified envelope	1.51336e-05	3.60386e-05	0.06015	10.02	-0.0650784	0.00100304	1.51336e-05	1	3	0.160213	5	NA	NA	NA	NA	NA	NA	NA	NA	NA	PKP4;DSP;PKP3;JUP;PKP2
DSC2	DSG2	R-HSA-75153	Apoptotic execution phase	2.14122e-05	4.90223e-05	0.06015	10.02	-0.0650784	0.00100304	2.14122e-05	1	18	0.0880284	24	NA	NA	NA	NA	NA	NA	NA	NA	NA	GSN;FNTA;TJP1;TJP2;CDH1;ROCK1;DSP;DBNL;PLEC;STK24;VIM;DFFA;PTK2;MAPT;GAS2;CTNNB1;ADD1;LMNB1;BCAP31;DNM1L;PAK2;ACIN1;PRKCD;SPTAN1
EDIL3	ITGAV	R-HSA-1566948	Elastic fibre formation	0.000408461	0.000684615	1.358	0.545	0.153319	0.019444	0.000408461	1	6	-0.035967	8	NA	NA	NA	NA	NA	NA	NA	NA	NA	ITGB8;ITGB5;FBN1;ITGB3;MFAP5;VTN;ITGB1;ITGB6
EDIL3	ITGAV	R-HSA-194138	Signaling by VEGF	5.26906e-11	5.17015e-10	1.358	0.545	0.153319	0.019444	5.26906e-11	1	44	0.200459	59	NA	NA	NA	NA	NA	NA	NA	NA	NA	PDPK1;HSP90AA1;ITPR2;ROCK1;PTK2B;NCKAP1L;CALM1;NCF2;AKT3;MAPKAPK3;MAPK14;AKT2;ITPR3;NCF1;MTOR;PTK2;PAK3;KDR;ITPR1;NRAS;VAV1;CDC42;NCK2;CTNNB1;AKT1;ABI2;MAPKAPK2;BCAR1;PLCG1;NCKAP1;NCK1;ITGB3;CTNND1;CYFIP1;WASF2;ABI1;FYN;NCF4;RAC1;JUP;PXN;PAK2;BAIAP2;PAK1;ROCK2;HRAS;PRKCA;PRKCD;BRK1;CDH5;AXL;PRKCB;PRKACA;RHOA;PRKACG;CYFIP2;VAV2;PRKACB;CTNNA1
EDIL3	ITGAV	R-HSA-202733	Cell surface interactions at the vascular wall	3.7968e-05	8.14266e-05	1.358	0.545	0.153319	0.019444	3.7968e-05	1	16	0.41956	22	NA	NA	NA	NA	NA	NA	NA	NA	NA	PECAM1;SHC1;FCER1G;PTPN11;SLC7A7;ATP1B1;SDC1;INPP5D;APOB;PROC;NRAS;ITGA5;PLCG1;ITGB3;FYN;SLC3A2;PROCR;HRAS;LYN;LCK;ITGB1;ATP1B3
EDIL3	ITGAV	R-HSA-210990	PECAM1 interactions	0.00116151	0.00178058	1.358	0.545	0.153319	0.019444	0.00116151	1	6	-0.120175	8	NA	NA	NA	NA	NA	NA	NA	NA	NA	PECAM1;PTPN11;INPP5D;PLCG1;ITGB3;FYN;LYN;LCK
EDIL3	ITGAV	R-HSA-2129379	Molecules associated with elastic fibres	0.000271255	0.000475018	1.358	0.545	0.153319	0.019444	0.000271255	1	5	-0.035967	7	NA	NA	NA	NA	NA	NA	NA	NA	NA	ITGB8;ITGB5;FBN1;ITGB3;VTN;ITGB1;ITGB6
EDIL3	ITGAV	R-HSA-216083	Integrin cell surface interactions	0.00187708	0.00275795	1.358	0.545	0.153319	0.019444	0.00187708	1	11	0.0494103	15	NA	NA	NA	NA	NA	NA	NA	NA	NA	COMP;ITGB8;PECAM1;AGRN;KDR;ITGB5;FBN1;COL18A1;COL4A3;COL4A2;ITGB3;VTN;SPP1;ITGB1;ITGB6
EDIL3	ITGAV	R-HSA-3000157	Laminin interactions	6.35336e-06	1.72433e-05	1.358	0.545	0.153319	0.019444	6.35336e-06	1	5	-0.157165	7	NA	NA	NA	NA	NA	NA	NA	NA	NA	LAMC1;COL18A1;COL4A3;COL4A2;LAMB1;LAMA1;ITGB1
EDIL3	ITGAV	R-HSA-3000170	Syndecan interactions	0.000730698	0.0011581	1.358	0.545	0.153319	0.019444	0.000730698	1	3	0.0494103	5	NA	NA	NA	NA	NA	NA	NA	NA	NA	SDC1;ITGB5;ITGB3;VTN;ITGB1
EDIL3	ITGAV	R-HSA-3000171	Non-integrin membrane-ECM interactions	0.000165149	0.000304116	1.358	0.545	0.153319	0.019444	0.000165149	1	8	-0.035967	11	NA	NA	NA	NA	NA	NA	NA	NA	NA	LAMC1;AGRN;SDC1;ITGB5;COL4A3;COL4A2;ITGB3;VTN;LAMB1;LAMA1;ITGB1
EDIL3	ITGAV	R-HSA-3000178	ECM proteoglycans	1.79628e-06	5.78792e-06	1.358	0.545	0.153319	0.019444	1.79628e-06	1	9	-0.157165	12	NA	NA	NA	NA	NA	NA	NA	NA	NA	COMP;LAMC1;AGRN;ITGB5;COL4A3;COL4A2;ITGB3;VTN;LAMB1;LAMA1;ITGB1;ITGB6
EDIL3	ITGAV	R-HSA-373760	L1CAM interactions	3.11802e-06	9.29809e-06	1.358	0.545	0.153319	0.019444	3.11802e-06	1	21	-0.00194142	28	NA	NA	NA	NA	NA	NA	NA	NA	NA	MAP2K1;RPS6KA3;CLTC;ITGA1;LAMC1;SH3GL2;EGFR;AP2A2;MAPK3;DPYSL2;DNM2;RPS6KA6;AP2A1;MAP2K2;AP2M1;RPS6KA1;AP2B1;MAPK1;ITGB3;RAC1;RPS6KA2;PAK1;AP2S1;LAMB1;LAMA1;ITGB1;CLTA;VAV2
EDIL3	ITGAV	R-HSA-4420097	VEGFA-VEGFR2 Pathway	5.26906e-11	5.17015e-10	1.358	0.545	0.153319	0.019444	5.26906e-11	1	44	0.200459	59	NA	NA	NA	NA	NA	NA	NA	NA	NA	PDPK1;HSP90AA1;ITPR2;ROCK1;PTK2B;NCKAP1L;CALM1;NCF2;AKT3;MAPKAPK3;MAPK14;AKT2;ITPR3;NCF1;MTOR;PTK2;PAK3;KDR;ITPR1;NRAS;VAV1;CDC42;NCK2;CTNNB1;AKT1;ABI2;MAPKAPK2;BCAR1;PLCG1;NCKAP1;NCK1;ITGB3;CTNND1;CYFIP1;WASF2;ABI1;FYN;NCF4;RAC1;JUP;PXN;PAK2;BAIAP2;PAK1;ROCK2;HRAS;PRKCA;PRKCD;BRK1;CDH5;AXL;PRKCB;PRKACA;RHOA;PRKACG;CYFIP2;VAV2;PRKACB;CTNNA1
EDIL3	ITGAV	R-HSA-445144	Signal transduction by L1	5.65019e-05	0.000116126	1.358	0.545	0.153319	0.019444	0.000165507	0.341387	6	-0.0777163	9	4	4	0	MAPK3_202;MAPK3_204;MAPK1_185;MAPK1_187	-0.0715185229943438;-0.0345224241070339;0.121119534105568;0.186174444172132	MAPK3_202;MAPK3_204;MAPK1_185;MAPK1_187	-0.0715185229943438;-0.0345224241070339;0.121119534105568;0.186174444172132	NA	NA	MAP2K1;MAPK3;MAP2K2;MAPK1;ITGB3;RAC1;PAK1;ITGB1;VAV2
EDIL3	ITGB5	R-HSA-1566948	Elastic fibre formation	0.00047169	0.000779191	1.358	0.2075	-0.0184342	0.0146872	0.00047169	1	2	0.0312559	3	NA	NA	NA	NA	NA	NA	NA	NA	NA	ITGAV;MFAP5;VTN
EDIL3	ITGB5	R-HSA-2129379	Molecules associated with elastic fibres	0.00255618	0.00364401	1.358	0.2075	-0.0184342	0.0146872	0.00255618	1	1	0.461267	2	NA	NA	NA	NA	NA	NA	NA	NA	NA	ITGAV;VTN
EDIL3	ITGB5	R-HSA-216083	Integrin cell surface interactions	0.00200927	0.00293141	1.358	0.2075	-0.0184342	0.0146872	0.00200927	1	5	-0.0778416	7	NA	NA	NA	NA	NA	NA	NA	NA	NA	ITGA1;ITGAV;KDR;COL18A1;COL4A2;VTN;SPP1
EDIL3	ITGB5	R-HSA-3000170	Syndecan interactions	0.00470084	0.006259	1.358	0.2075	-0.0184342	0.0146872	0.00470084	1	2	0.0160142	3	NA	NA	NA	NA	NA	NA	NA	NA	NA	ITGAV;SDC1;VTN
EDIL3	ITGB5	R-HSA-3000171	Non-integrin membrane-ECM interactions	0.00250696	0.00358199	1.358	0.2075	-0.0184342	0.0146872	0.00250696	1	3	-0.0778416	4	NA	NA	NA	NA	NA	NA	NA	NA	NA	ITGAV;SDC1;COL4A2;VTN
EDIL3	ITGB5	R-HSA-3000178	ECM proteoglycans	0.00143505	0.00216659	1.358	0.2075	-0.0184342	0.0146872	0.00143505	1	2	-0.0778416	3	NA	NA	NA	NA	NA	NA	NA	NA	NA	ITGAV;COL4A2;VTN
EDIL3	ITGB5	R-HSA-397014	Muscle contraction	1.79631e-06	5.78792e-06	1.358	0.2075	-0.0184342	0.0146872	1.79631e-06	1	48	-0.0137146	65	NA	NA	NA	NA	NA	NA	NA	NA	NA	SLC8A1;ATP2A2;ITPR2;CACNA2D1;ATP2B3;DES;VCL;SRI;ACTN3;ITGA1;TPM3;MYH11;ATP2A1;TMOD3;TRIM72;ATP2B4;CAMK2G;ACTN2;CALM1;SORBS1;ATP1B1;MYL6B;MYL9;LMOD1;TMOD2;ITPR3;STIM1;VIM;TPM4;MYL12A;MYL12B;AKAP9;ATP1A4;CAMK2D;ITPR1;ATP1A3;ATP2B1;ACTG2;TPM1;CACNA2D2;ACTA2;ATP1A2;TPM2;MYL6;ANXA6;MYLK;ATP1A1;CALD1;ANXA1;PXN;ATP2A3;MYH6;CAMK2B;CAMK2A;DYSF;TMOD1;MYH3;MYH8;ATP2B2;ANXA2;SORBS3;FXYD2;DMD;ATP1B3;PRKACA
EDIL3	ITGB5	R-HSA-445355	Smooth Muscle Contraction	0.000285542	0.000495595	1.358	0.2075	-0.0184342	0.0146872	0.000285542	1	19	0.294437	26	NA	NA	NA	NA	NA	NA	NA	NA	NA	VCL;ITGA1;TPM3;MYH11;TRIM72;CALM1;SORBS1;MYL6B;MYL9;LMOD1;TPM4;MYL12A;MYL12B;ACTG2;TPM1;ACTA2;TPM2;MYL6;ANXA6;MYLK;CALD1;ANXA1;PXN;DYSF;ANXA2;SORBS3
EFEMP1	EGFR	R-HSA-1227986	Signaling by ERBB2	1.3828e-08	8.50678e-08	8.5	-0.75	0.0283269	0.0727483	1.3828e-08	1	18	0.291556	24	NA	NA	NA	NA	NA	NA	NA	NA	NA	HSP90AA1;CDC37;MEMO1;SHC1;PIK3R1;DIAPH1;AKT3;AKT2;ERBB2;MATK;SRC;NRAS;AKT1;PLCG1;FYN;USP8;HRAS;RPS27A;PRKCA;PRKCD;UBC;UBA52;UBB;RHOA
EFEMP1	EGFR	R-HSA-1227990	Signaling by ERBB2 in Cancer	0.0411295	0.0448857	8.5	-0.75	0.0283269	0.0727483	0.0411295	1	6	0.252145	8	NA	NA	NA	NA	NA	NA	NA	NA	NA	HSP90AA1;CDC37;SHC1;PIK3R1;ERBB2;NRAS;PLCG1;HRAS
EFEMP1	EGFR	R-HSA-1236382	Constitutive Signaling by Ligand-Responsive EGFR Cancer Variants	3.69415e-06	1.06251e-05	8.5	-0.75	0.0283269	0.0727483	3.69415e-06	1	9	0.291556	12	NA	NA	NA	NA	NA	NA	NA	NA	NA	HSP90AA1;CDC37;SHC1;PIK3R1;NRAS;PLCG1;CBL;HRAS;RPS27A;UBC;UBA52;UBB
EFEMP1	EGFR	R-HSA-1236394	Signaling by ERBB4	9.504e-08	4.64982e-07	8.5	-0.75	0.0283269	0.0727483	9.504e-08	1	9	0.17399	12	NA	NA	NA	NA	NA	NA	NA	NA	NA	SHC1;PIK3R1;SRC;ITCH;NRAS;YAP1;HRAS;RPS27A;STAT5A;UBC;UBA52;UBB
EFEMP1	EGFR	R-HSA-1250196	SHC1 events in ERBB2 signaling	2.15745e-05	4.93259e-05	8.5	-0.75	0.0283269	0.0727483	2.15745e-05	1	4	0.0991337	6	NA	NA	NA	NA	NA	NA	NA	NA	NA	SHC1;ERBB2;NRAS;HRAS;PRKCA;PRKCD
EFEMP1	EGFR	R-HSA-1251932	PLCG1 events in ERBB2 signaling	0.0124387	0.0150753	8.5	-0.75	0.0283269	0.0727483	0.0124387	1	1	0.373347	2	NA	NA	NA	NA	NA	NA	NA	NA	NA	ERBB2;PLCG1
EFEMP1	EGFR	R-HSA-1257604	PIP3 activates AKT signaling	1.27805e-14	3.43365e-13	8.5	-0.75	0.0283269	0.0727483	1.27805e-14	1	46	0.00336504	62	NA	NA	NA	NA	NA	NA	NA	NA	NA	PPP2R5A;PDPK1;RHEB;PIK3AP1;LAMTOR4;PIP4K2C;PIK3R1;GSK3A;IRAK1;MAPK3;PPP2R1A;PTPN11;AKT3;AKT2;KIT;PDGFRA;PML;PPP2CA;RRAGA;ERBB2;MTOR;SRC;VAV1;RRAGC;TRAF6;AKT1;RPTOR;MAPK1;PTEN;PIP4K2A;IRAK4;HGF;AKT1S1;PPP2CB;FYN;RAC1;LAMTOR2;RHOG;PIK3CD;PDGFRB;PPP2R5E;PPP2R5D;PIP4K2B;MET;FGFR4;PIP5K1A;LAMTOR3;PIK3CB;PIP5K1C;PIP5K1B;RPS27A;LAMTOR5;LAMTOR1;PPP2R5C;RAC2;UBC;UBA52;UBB;RRAGD;LCK;PPP2R1B;RRAGB
EFEMP1	EGFR	R-HSA-157118	Signaling by NOTCH	5.79394e-05	0.000118519	8.5	-0.75	0.0283269	0.0727483	5.79394e-05	1	16	0.00265108	22	NA	NA	NA	NA	NA	NA	NA	NA	NA	H2AFV;CUL1;PLXND1;H2AFJ;HIST2H2AA3;HIST2H2AC;HIST1H2AC;ITCH;SKP1;FABP7;AKT1;ACTA2;HIST3H2BB;HIST2H2BE;HIST1H2BO;HIST1H2BB;HIST1H2BH;HIST1H2BD;RPS27A;UBC;UBA52;UBB
EFEMP1	EGFR	R-HSA-1643713	Signaling by EGFR in Cancer	3.69415e-06	1.06251e-05	8.5	-0.75	0.0283269	0.0727483	3.69415e-06	1	9	0.291556	12	NA	NA	NA	NA	NA	NA	NA	NA	NA	HSP90AA1;CDC37;SHC1;PIK3R1;NRAS;PLCG1;CBL;HRAS;RPS27A;UBC;UBA52;UBB
EFEMP1	EGFR	R-HSA-177929	Signaling by EGFR	0.00880394	0.0110116	8.5	-0.75	0.0283269	0.0727483	0.00880394	1	18	-0.0400584	25	NA	NA	NA	NA	NA	NA	NA	NA	NA	SH3KBP1;EPS15;SHC1;PIK3R1;SH3GL2;ARHGEF7;PTPN11;HGS;SH3GL1;STAM;SRC;NRAS;EPS15L1;STAM2;CDC42;CSK;EPN1;PLCG1;PXN;CBL;HRAS;RPS27A;UBC;UBA52;UBB
EFEMP1	EGFR	R-HSA-179812	GRB2 events in EGFR signaling	0.00876723	0.0109698	8.5	-0.75	0.0283269	0.0727483	0.00876723	1	1	0.252145	2	NA	NA	NA	NA	NA	NA	NA	NA	NA	NRAS;HRAS
EFEMP1	EGFR	R-HSA-180292	GAB1 signalosome	0.000234357	0.000414997	8.5	-0.75	0.0283269	0.0727483	0.0195141	0.0120096	3	0.214696	5	6	0	6	PXN_85;PXN_10;PXN_303;PXN_322;PXN_132;PXN_332	0.892105818856049;1.5066897700793;1.58985530122299;1.86288073378905;1.26376330386092;2.54099181689636	NA	NA	PXN_85;PXN_10;PXN_303;PXN_322;PXN_132;PXN_332	0.892105818856049;1.5066897700793;1.58985530122299;1.86288073378905;1.26376330386092;2.54099181689636	PIK3R1;PTPN11;SRC;CSK;PXN
EFEMP1	EGFR	R-HSA-180336	SHC1 events in EGFR signaling	0.0202146	0.0234145	8.5	-0.75	0.0283269	0.0727483	0.0202146	1	2	0.252145	3	NA	NA	NA	NA	NA	NA	NA	NA	NA	SHC1;NRAS;HRAS
EFEMP1	EGFR	R-HSA-182971	EGFR downregulation	4.97635e-06	1.39388e-05	8.5	-0.75	0.0283269	0.0727483	4.97635e-06	1	12	0.281723	16	NA	NA	NA	NA	NA	NA	NA	NA	NA	SH3KBP1;EPS15;SH3GL2;ARHGEF7;HGS;SH3GL1;STAM;EPS15L1;STAM2;CDC42;EPN1;CBL;RPS27A;UBC;UBA52;UBB
EFEMP1	EGFR	R-HSA-1963640	GRB2 events in ERBB2 signaling	0.0202146	0.0234145	8.5	-0.75	0.0283269	0.0727483	0.0202146	1	2	0.252145	3	NA	NA	NA	NA	NA	NA	NA	NA	NA	ERBB2;NRAS;HRAS
EFEMP1	EGFR	R-HSA-1963642	PI3K events in ERBB2 signaling	0.0417165	0.0454219	8.5	-0.75	0.0283269	0.0727483	0.0417165	1	1	-0.0459034	2	NA	NA	NA	NA	NA	NA	NA	NA	NA	PIK3R1;ERBB2
EFEMP1	EGFR	R-HSA-199418	Negative regulation of the PI3K/AKT network	7.19987e-09	4.76453e-08	8.5	-0.75	0.0283269	0.0727483	7.19987e-09	1	31	-0.0153011	42	NA	NA	NA	NA	NA	NA	NA	NA	NA	PPP2R5A;PIK3AP1;PIP4K2C;PIK3R1;IRAK1;MAPK3;PPP2R1A;PTPN11;AKT3;AKT2;KIT;PDGFRA;PPP2CA;ERBB2;SRC;VAV1;TRAF6;AKT1;MAPK1;PTEN;PIP4K2A;IRAK4;HGF;PPP2CB;FYN;RAC1;RHOG;PIK3CD;PDGFRB;PPP2R5E;PPP2R5D;PIP4K2B;MET;FGFR4;PIP5K1A;PIK3CB;PIP5K1C;PIP5K1B;PPP2R5C;RAC2;LCK;PPP2R1B
EFEMP1	EGFR	R-HSA-2179392	EGFR Transactivation by Gastrin	0.00876723	0.0109698	8.5	-0.75	0.0283269	0.0727483	0.00876723	1	1	0.252145	2	NA	NA	NA	NA	NA	NA	NA	NA	NA	NRAS;HRAS
EFEMP1	EGFR	R-HSA-2219528	PI3K/AKT Signaling in Cancer	0.000643487	0.00103469	8.5	-0.75	0.0283269	0.0727483	0.000643487	1	14	0.23365	19	NA	NA	NA	NA	NA	NA	NA	NA	NA	PDPK1;PIK3R1;GSK3A;PTPN11;AKT3;AKT2;ERBB2;MTOR;SRC;VAV1;AKT1;AKT1S1;FYN;RAC1;RHOG;MET;FGFR4;RAC2;LCK
EFEMP1	EGFR	R-HSA-2219530	Constitutive Signaling by Aberrant PI3K in Cancer	4.41798e-05	9.32436e-05	8.5	-0.75	0.0283269	0.0727483	4.41798e-05	1	9	-0.226678	12	NA	NA	NA	NA	NA	NA	NA	NA	NA	PIK3R1;PTPN11;ERBB2;SRC;VAV1;FYN;RAC1;RHOG;MET;FGFR4;RAC2;LCK
EFEMP1	EGFR	R-HSA-373760	L1CAM interactions	0.00643247	0.00822914	8.5	-0.75	0.0283269	0.0727483	0.00643247	1	18	0.452625	25	NA	NA	NA	NA	NA	NA	NA	NA	NA	HSPA8;MAP2K1;RPS6KA3;CLTC;ITGA1;SH3GL2;AP2A2;MAPK3;DPYSL2;DNM2;RPS6KA6;AP2A1;DNM1;MAP2K2;AP2M1;RPS6KA1;AP2B1;MAPK1;RAC1;RPS6KA2;DNM3;PAK1;AP2S1;CLTA;VAV2
EFEMP1	EGFR	R-HSA-416476	G alpha (q) signalling events	0.000602809	0.000972575	8.5	-0.75	0.0283269	0.0727483	0.000602809	1	19	0.00983196	26	NA	NA	NA	NA	NA	NA	NA	NA	NA	RASGRP1;RPS6KA3;ITPR2;PIK3R1;MAPK3;GNB3;GNB2;ITPR3;GNB1;RPS6KA1;ITPR1;NRAS;GNG5;DAGLB;GNG12;MAPK1;GNB4;MGLL;BTK;DGKA;RPS6KA2;HRAS;PRKCA;PRKCD;GNG10;GNG2
EFEMP1	EGFR	R-HSA-445144	Signal transduction by L1	0.000648428	0.00104062	8.5	-0.75	0.0283269	0.0727483	0.00189939	0.341387	5	0.23365	7	4	4	0	MAPK3_202;MAPK3_204;MAPK1_185;MAPK1_187	-0.0715185229943438;-0.0345224241070339;0.121119534105568;0.186174444172132	MAPK3_202;MAPK3_204;MAPK1_185;MAPK1_187	-0.0715185229943438;-0.0345224241070339;0.121119534105568;0.186174444172132	NA	NA	MAP2K1;MAPK3;MAP2K2;MAPK1;RAC1;PAK1;VAV2
EFEMP1	EGFR	R-HSA-5637810	Constitutive Signaling by EGFRvIII	0.0155208	0.018375	8.5	-0.75	0.0283269	0.0727483	0.0155208	1	6	-0.0400584	8	NA	NA	NA	NA	NA	NA	NA	NA	NA	HSP90AA1;CDC37;SHC1;PIK3R1;NRAS;PLCG1;CBL;HRAS
EFEMP1	EGFR	R-HSA-5637812	Signaling by EGFRvIII in Cancer	0.0155208	0.018375	8.5	-0.75	0.0283269	0.0727483	0.0155208	1	6	-0.0400584	8	NA	NA	NA	NA	NA	NA	NA	NA	NA	HSP90AA1;CDC37;SHC1;PIK3R1;NRAS;PLCG1;CBL;HRAS
EFEMP1	EGFR	R-HSA-5637815	Signaling by Ligand-Responsive EGFR Variants in Cancer	3.69415e-06	1.06251e-05	8.5	-0.75	0.0283269	0.0727483	3.69415e-06	1	9	0.291556	12	NA	NA	NA	NA	NA	NA	NA	NA	NA	HSP90AA1;CDC37;SHC1;PIK3R1;NRAS;PLCG1;CBL;HRAS;RPS27A;UBC;UBA52;UBB
EFEMP1	EGFR	R-HSA-5663202	Diseases of signal transduction by growth factor receptors and second messengers	1.16531e-16	6.58199e-15	8.5	-0.75	0.0283269	0.0727483	1.16531e-16	1	84	0.170066	113	NA	NA	NA	NA	NA	NA	NA	NA	NA	PPP2R5A;MAP2K1;PDPK1;AGK;HSP90AA1;ITGA2B;CUL1;FGB;CDC37;VCL;FGA;SHC1;PIK3R1;NCOR2;GSK3A;MYO18A;MAPK3;PPP2R1A;SND1;CPSF6;CAMK2G;FN1;APBB1IP;PTPN11;CALM1;AKT3;AKT2;MAP2K2;FGG;KRAS;PDGFRA;FAM114A2;PPP2CA;ARAF;ERBB2;MTOR;TBL1X;AKAP9;IQGAP1;MPRIP;CAMK2D;SRC;KDR;NRAS;AGTRAP;VAV1;CUX1;PAPSS1;CSK;CTNNB1;SKP1;AKT1;VWF;FXR1;BRAF;CSNK1A1;PLCG1;MARK3;MAPK1;RAF1;PTPN12;PTEN;RAP1A;ITGB3;SMAD3;TGFB1;HGF;FGFR1OP…
EFEMP1	EGFR	R-HSA-5673001	RAF/MAP kinase cascade	1.9312e-11	2.13138e-10	8.5	-0.75	0.0283269	0.0727483	1.9312e-11	1	51	-0.0153011	68	NA	NA	NA	NA	NA	NA	NA	NA	NA	PPP2R5A;MAP2K1;RASGRP1;CUL3;ITGA2B;JAK1;FGB;DLG1;VCL;FGA;SHC1;MAPK3;PPP2R1A;PPP5C;CAMK2G;PTPRA;FN1;APBB1IP;ACTN2;CALM1;DLG2;MAP2K2;FGG;PPP2CA;ARAF;ERBB2;IQGAP1;CAMK2D;PTK2;SRC;NRAS;CSK;VWF;BRAF;MARK3;MAPK1;RAF1;RAP1A;ITGB3;SPTB;SPTBN1;PPP2CB;FYN;SPTA1;DLG3;ARRB2;RAP1B;CAMK2B;TLN1;PPP2R5E;PPP2R5D;CAMK2A;MET;FGFR4;NEFL;HRAS;YWHAB;RPS27A;ARRB1;SPTBN4;PPP2R5C;SPTBN2;NCAM1;UBC;UBA52;UBB;SPTAN1;PPP2R1B
EFEMP1	EGFR	R-HSA-5683057	MAPK family signaling cascades	7.67275e-13	1.30712e-11	8.5	-0.75	0.0283269	0.0727483	7.67275e-13	1	60	-0.0153011	80	NA	NA	NA	NA	NA	NA	NA	NA	NA	PPP2R5A;MAP2K1;RASGRP1;CUL3;JAK1;ITGA2B;FGB;DLG1;VCL;FGA;SHC1;XPO1;MAPK3;PPP2R1A;PPP5C;CAMK2G;PTPRA;FN1;APBB1IP;ACTN2;PTPN11;CALM1;DLG2;MAP2K2;FGG;PPP2CA;ARAF;ERBB2;IQGAP1;CAMK2D;PTK2;PAK3;SRC;NRAS;CDK1;CDC42;CSK;VWF;BRAF;MARK3;MAPK1;RAF1;RAP1A;ITGB3;SPTB;SPTBN1;PPP2CB;FYN;SPTA1;RAC1;DLG3;ARRB2;RAP1B;PAK2;GFRA1;CAMK2B;TLN1;PPP2R5E;PAK1;PPP2R5D;CAMK2A;MET;FGFR4;NEFL;HRAS;YWHAB;RPS27A;ARRB1;SPTBN4;…
EFEMP1	EGFR	R-HSA-5684996	MAPK1/MAPK3 signaling	6.46591e-12	8.10456e-11	8.5	-0.75	0.0283269	0.0727483	6.46591e-12	1	52	0.215364	70	NA	NA	NA	NA	NA	NA	NA	NA	NA	PPP2R5A;MAP2K1;RASGRP1;CUL3;JAK1;ITGA2B;FGB;DLG1;VCL;FGA;SHC1;MAPK3;PPP2R1A;PPP5C;CAMK2G;PTPRA;FN1;APBB1IP;ACTN2;PTPN11;CALM1;DLG2;MAP2K2;FGG;PPP2CA;ARAF;ERBB2;IQGAP1;CAMK2D;PTK2;SRC;NRAS;CDK1;CSK;VWF;BRAF;MARK3;MAPK1;RAF1;RAP1A;ITGB3;SPTB;SPTBN1;PPP2CB;FYN;SPTA1;DLG3;ARRB2;RAP1B;CAMK2B;TLN1;PPP2R5E;PPP2R5D;CAMK2A;MET;FGFR4;NEFL;HRAS;YWHAB;RPS27A;ARRB1;SPTBN4;PPP2R5C;SPTBN2;NCAM1;UBC;UBA52;UBB;SP…
EFEMP1	EGFR	R-HSA-6785631	ERBB2 Regulates Cell Motility	0.0398654	0.0435778	8.5	-0.75	0.0283269	0.0727483	0.0398654	1	3	0.373347	4	NA	NA	NA	NA	NA	NA	NA	NA	NA	MEMO1;DIAPH1;ERBB2;RHOA
EFEMP1	EGFR	R-HSA-6811558	PI5P, PP2A and IER3 Regulate PI3K/AKT Signaling	1.78088e-08	1.06596e-07	8.5	-0.75	0.0283269	0.0727483	1.78088e-08	1	29	0.0475574	39	NA	NA	NA	NA	NA	NA	NA	NA	NA	PPP2R5A;PIK3AP1;PIP4K2C;PIK3R1;IRAK1;MAPK3;PPP2R1A;PTPN11;KIT;PDGFRA;PPP2CA;ERBB2;SRC;VAV1;TRAF6;AKT1;MAPK1;PIP4K2A;IRAK4;HGF;PPP2CB;FYN;RAC1;RHOG;PIK3CD;PDGFRB;PPP2R5E;PPP2R5D;PIP4K2B;MET;FGFR4;PIP5K1A;PIK3CB;PIP5K1C;PIP5K1B;PPP2R5C;RAC2;LCK;PPP2R1B
EFEMP1	EGFR	R-HSA-881907	Gastrin-CREB signalling pathway via PKC and MAPK	0.00968784	0.0119952	8.5	-0.75	0.0283269	0.0727483	0.00968784	1	5	0.452625	7	NA	NA	NA	NA	NA	NA	NA	NA	NA	RPS6KA3;MAPK3;RPS6KA1;NRAS;MAPK1;RPS6KA2;HRAS
EFEMP1	EGFR	R-HSA-8848021	Signaling by PTK6	3.98585e-07	1.61475e-06	8.5	-0.75	0.0283269	0.0727483	3.98585e-07	1	11	0.291556	15	NA	NA	NA	NA	NA	NA	NA	NA	NA	GPNMB;LRRK2;ERBB2;NRAS;AKT1;RASA1;RAC1;PXN;CBL;HRAS;RPS27A;UBC;UBA52;UBB;RHOA
EFEMP1	EGFR	R-HSA-8856825	Cargo recognition for clathrin-mediated endocytosis	2.34777e-11	2.52404e-10	8.5	-0.75	0.0283269	0.0727483	2.34777e-11	1	38	0.0997129	51	NA	NA	NA	NA	NA	NA	NA	NA	NA	SH3KBP1;LRP2;NECAP2;CLTC;EPS15;SH3GL2;CLTCL1;AP2A2;NECAP1;CD4;HGS;SH3GL1;AP2A1;VAMP2;VAMP3;NEDD8;AP2M1;ITSN2;STAM;APOB;STON2;IGF2R;REPS2;DAB2;EPS15L1;STAM2;M6PR;FCHO2;AP2B1;EPN1;TF;TFRC;REPS1;PICALM;VAMP7;ARRB2;ITSN1;CFTR;CBL;AP2S1;RPS27A;ARRB1;AAK1;TGOLN2;CLTB;SCARB2;UBC;UBA52;UBB;CLTA;VAMP8
EFEMP1	EGFR	R-HSA-8856828	Clathrin-mediated endocytosis	1.37865e-16	6.9392e-15	8.5	-0.75	0.0283269	0.0727483	2.70467e-16	0.509728	69	0.342282	92	1	1	0	AP2M1_156	0.0169489	AP2M1_156	0.0169489	NA	NA	HSPA8;ARPC3;SH3KBP1;ACTR2;ARPC5;LRP2;NECAP2;CLTC;EPS15;SNAP91;CTTN;SH3GL2;CLTCL1;AP2A2;COPS2;NECAP1;CD4;HIP1R;OCRL;DNM2;HGS;SH3GL1;AP2A1;COPS7B;DNM1;VAMP2;RAB5A;GAK;VAMP3;NEDD8;AP2M1;SNX18;ITSN2;BIN1;HIP1;STAM;APOB;STON2;IGF2R;ACTR3;COPS6;REPS2;DAB2;EPS15L1;STAM2;M6PR;FCHO2;AP2B1;SNX9;EPN1;TF;PACSIN2;TFRC;REPS1;PICALM;VAMP7;TRIP10;COPS3;ARPC1A;FNBP1L;ARRB2;GAPVD1;ITSN1;COPS4;DNM3;RAB5C;COPS8;GPS1…
EFEMP1	EGFR	R-HSA-8857538	PTK6 promotes HIF1A stabilization	0.0296389	0.0331516	8.5	-0.75	0.0283269	0.0727483	0.0296389	1	1	0.198518	2	NA	NA	NA	NA	NA	NA	NA	NA	NA	GPNMB;LRRK2
EFEMP1	EGFR	R-HSA-8863795	Downregulation of ERBB2 signaling	3.69415e-06	1.06251e-05	8.5	-0.75	0.0283269	0.0727483	3.69415e-06	1	9	0.291556	12	NA	NA	NA	NA	NA	NA	NA	NA	NA	HSP90AA1;CDC37;AKT3;AKT2;ERBB2;MATK;AKT1;USP8;RPS27A;UBC;UBA52;UBB
EFEMP1	EGFR	R-HSA-8939211	ESR-mediated signaling	0.000585533	0.000947463	8.5	-0.75	0.0283269	0.0727483	0.000585533	1	31	0.0925373	42	NA	NA	NA	NA	NA	NA	NA	NA	NA	PDPK1;H2AFV;HSP90AA1;PIK3R1;HSP90AB1;GNAI1;MAPK3;PPP5C;GNB3;GNB2;FKBP5;CALM1;AKT3;AKT2;H2AFJ;HIST2H2AA3;HIST2H2AC;GNB1;FKBP4;PTK2;SRC;HIST1H2AC;NRAS;PPID;GNG5;GNG12;AKT1;MAPK1;GNB4;STAG2;HDAC1;HIST3H2BB;HIST2H2BE;HIST1H2BO;HIST1H2BB;HIST1H2BH;HIST1H2BD;HRAS;PTGES3;GNG10;POLR2A;GNG2
EFEMP1	EGFR	R-HSA-9006925	Intracellular signaling by second messengers	5.71561e-19	1.1867e-16	8.5	-0.75	0.0283269	0.0727483	5.71561e-19	1	63	-0.0481161	85	NA	NA	NA	NA	NA	NA	NA	NA	NA	PPP2R5A;PDPK1;RHEB;PRKAR2A;ITPR2;PIK3AP1;LAMTOR4;PIP4K2C;PIK3R1;GSK3A;IRAK1;MAPK3;PPP2R1A;PRKCG;CAMK2G;PTPN11;PDE1C;PDE1B;CALM1;AKT3;AKT2;KIT;PDGFRA;PML;ITPR3;PPP2CA;PRKAR1B;RRAGA;ERBB2;MTOR;CAMK2D;SRC;PRKAR2B;ITPR1;VAV1;RRAGC;TRAF6;AKT1;RPTOR;PLCG1;MAPK1;PTEN;PIP4K2A;IRAK4;HGF;AKT1S1;PPP2CB;FYN;RAC1;LAMTOR2;RHOG;PIK3CD;PDE1A;PDGFRB;CAMK2B;PPP2R5E;PPP2R5D;PIP4K2B;CAMK2A;MET;FGFR4;PIP5K1A;LAMTOR3;…
EFEMP1	EGFR	R-HSA-9006927	Signaling by Non-Receptor Tyrosine Kinases	3.98585e-07	1.61475e-06	8.5	-0.75	0.0283269	0.0727483	3.98585e-07	1	11	0.291556	15	NA	NA	NA	NA	NA	NA	NA	NA	NA	GPNMB;LRRK2;ERBB2;NRAS;AKT1;RASA1;RAC1;PXN;CBL;HRAS;RPS27A;UBC;UBA52;UBB;RHOA
EFEMP1	EGFR	R-HSA-9006931	Signaling by Nuclear Receptors	3.02139e-06	9.05714e-06	8.5	-0.75	0.0283269	0.0727483	3.02139e-06	1	51	0.00348607	68	NA	NA	NA	NA	NA	NA	NA	NA	NA	PDPK1;ALDH1A3;H2AFV;HSP90AA1;ALDH1A1;PIK3R1;CPT1A;NCOR2;PDHX;HSP90AB1;GNAI1;MAPK3;PPP5C;GNB3;GNB2;FKBP5;CALM1;PDHA1;AKT3;AKT2;ADH4;DLD;PDHA2;H2AFJ;HIST2H2AA3;HIST2H2AC;PCK1;PDHB;TBL1X;GNB1;FKBP4;PTK2;SRC;HIST1H2AC;NRAS;PPID;GNG5;UGT1A3;RDH11;DHRS4;GNG12;AKT1;ADH1C;FABP6;MAPK1;GNB4;DHRS3;STAG2;HDAC1;FABP5;HIST3H2BB;RXRA;HIST2H2BE;HIST1H2BO;HIST1H2BB;ADH1A;HIST1H2BH;HIST1H2BD;CRABP2;DLAT;HRAS;PTGES…
EFEMP1	EGFR	R-HSA-9009391	Extra-nuclear estrogen signaling	0.022362	0.0256869	8.5	-0.75	0.0283269	0.0727483	0.022362	1	16	0.176746	22	NA	NA	NA	NA	NA	NA	NA	NA	NA	PDPK1;HSP90AA1;PIK3R1;GNAI1;MAPK3;GNB3;GNB2;CALM1;AKT3;AKT2;GNB1;PTK2;SRC;NRAS;GNG5;GNG12;AKT1;MAPK1;GNB4;HRAS;GNG10;GNG2
EFEMP1	EGFR	R-HSA-9012852	Signaling by NOTCH3	1.26769e-05	3.0988e-05	8.5	-0.75	0.0283269	0.0727483	1.26769e-05	1	3	0.258867	4	NA	NA	NA	NA	NA	NA	NA	NA	NA	RPS27A;UBC;UBA52;UBB
EFEMP1	EGFR	R-HSA-9013507	NOTCH3 Activation and Transmission of Signal to the Nucleus	1.26769e-05	3.0988e-05	8.5	-0.75	0.0283269	0.0727483	1.26769e-05	1	3	0.258867	4	NA	NA	NA	NA	NA	NA	NA	NA	NA	RPS27A;UBC;UBA52;UBB
EFEMP1	EGFR	R-HSA-9607240	FLT3 Signaling	1.31607e-12	2.03348e-11	8.5	-0.75	0.0283269	0.0727483	1.31607e-12	1	55	-0.0153011	74	NA	NA	NA	NA	NA	NA	NA	NA	NA	PPP2R5A;MAP2K1;PDPK1;RASGRP1;CUL3;JAK1;ITGA2B;FGB;DLG1;VCL;FGA;SHC1;PIK3R1;MAPK3;PPP2R1A;PPP5C;CAMK2G;PTPRA;FN1;APBB1IP;ACTN2;PTPN11;CALM1;DLG2;AKT2;MAP2K2;FGG;PPP2CA;ARAF;ERBB2;IQGAP1;CAMK2D;PTK2;SRC;NRAS;CSK;VWF;BRAF;MARK3;MAPK1;RAF1;RAP1A;ITGB3;SPTB;SPTBN1;PPP2CB;FYN;SPTA1;DLG3;ARRB2;RAP1B;CAMK2B;TLN1;PPP2R5E;PPP2R5D;CAMK2A;MET;FGFR4;NEFL;HRAS;YWHAB;RPS27A;ARRB1;SPTBN4;PPP2R5C;SPTBN2;STAT5A;NC…
EFEMP1	EGFR	R-HSA-9634638	Estrogen-dependent nuclear events downstream of ESR-membrane signaling	0.0421995	0.0458277	8.5	-0.75	0.0283269	0.0727483	0.0421995	1	2	-0.15704	3	NA	NA	NA	NA	NA	NA	NA	NA	NA	AKT3;AKT2;AKT1
EFEMP1	EGFR	R-HSA-9664565	Signaling by ERBB2 KD Mutants	0.0411295	0.0448857	8.5	-0.75	0.0283269	0.0727483	0.0411295	1	6	0.252145	8	NA	NA	NA	NA	NA	NA	NA	NA	NA	HSP90AA1;CDC37;SHC1;PIK3R1;ERBB2;NRAS;PLCG1;HRAS
EFEMP1	EGFR	R-HSA-9665348	Signaling by ERBB2 ECD mutants	0.0411295	0.0448857	8.5	-0.75	0.0283269	0.0727483	0.0411295	1	6	0.252145	8	NA	NA	NA	NA	NA	NA	NA	NA	NA	HSP90AA1;CDC37;SHC1;PIK3R1;ERBB2;NRAS;PLCG1;HRAS
EFEMP1	EGFR	R-HSA-9665686	Signaling by ERBB2 TMD/JMD mutants	0.0335496	0.0370641	8.5	-0.75	0.0283269	0.0727483	0.0335496	1	5	0.252145	7	NA	NA	NA	NA	NA	NA	NA	NA	NA	HSP90AA1;CDC37;SHC1;ERBB2;NRAS;PLCG1;HRAS
EFNB1	EPHB2	R-HSA-2682334	EPH-Ephrin signaling	4.9267e-09	3.4026e-08	0.5775	0.47585	-0.136505	0.00120801	4.9267e-09	1	33	0.060048	45	NA	NA	NA	NA	NA	NA	NA	NA	NA	ARPC3;GIT1;ACTR2;ARPC5;MYH10;CLTC;ROCK1;MYH11;CLTCL1;AP2A2;ARHGEF7;AP2A1;DNM1;MYL9;MYH9;AP2M1;MYL12B;MYL12A;SDCBP;PTK2;PAK3;ACTR3;CDC42;NCK2;AP2B1;CFL1;ARPC1B;MYL6;FYN;RAC1;ARPC1A;LIMK2;PAK2;PAK1;ROCK2;ARPC2;ARPC4;AP2S1;HRAS;CLTB;WASL;CLTA;MYH14;RHOA;VAV2
EFNB1	EPHB2	R-HSA-373760	L1CAM interactions	0.000449371	0.0007479	0.5775	0.47585	-0.136505	0.00120801	0.000449371	1	18	-0.0553371	25	NA	NA	NA	NA	NA	NA	NA	NA	NA	MAP2K1;RPS6KA3;CLTC;ITGA1;SH3GL2;EGFR;AP2A2;MAPK3;DPYSL2;DNM2;RPS6KA6;AP2A1;DNM1;MAP2K2;AP2M1;SDCBP;RPS6KA1;AP2B1;MAPK1;RAC1;RPS6KA2;PAK1;AP2S1;CLTA;VAV2
EFNB1	EPHB2	R-HSA-3928662	EPHB-mediated forward signaling	7.6101e-08	3.79591e-07	0.5775	0.47585	-0.136505	0.00120801	7.6101e-08	1	15	0.261904	20	NA	NA	NA	NA	NA	NA	NA	NA	NA	ARPC3;ACTR2;ARPC5;ROCK1;PTK2;ACTR3;CDC42;CFL1;ARPC1B;FYN;RAC1;ARPC1A;LIMK2;PAK1;ROCK2;ARPC2;ARPC4;HRAS;WASL;RHOA
EFNB1	EPHB2	R-HSA-3928664	Ephrin signaling	1.14896e-06	3.93896e-06	0.5775	0.47585	-0.136505	0.00120801	2.82485e-05	0.0406734	7	0.069051	10	1	1	0	PAK1_144	-3.38244	PAK1_144	-3.38244	NA	NA	GIT1;ARHGEF7;MYL12A;SDCBP;PAK3;NCK2;FYN;RAC1;PAK2;PAK1
EFNB1	EPHB2	R-HSA-3928665	EPH-ephrin mediated repulsion of cells	8.00771e-06	2.11292e-05	0.5775	0.47585	-0.136505	0.00120801	8.00771e-06	1	9	-0.00975675	13	NA	NA	NA	NA	NA	NA	NA	NA	NA	CLTC;CLTCL1;AP2A2;AP2A1;DNM1;AP2M1;AP2B1;FYN;RAC1;AP2S1;CLTB;CLTA;VAV2
EFNB1	ERBB2	R-HSA-1227986	Signaling by ERBB2	3.33421e-08	1.83078e-07	0.5775	0.63	-0.038339	0.175411	3.33421e-08	1	18	0.189878	24	NA	NA	NA	NA	NA	NA	NA	NA	NA	HSP90AA1;CDC37;MEMO1;SHC1;PIK3R1;EGFR;DIAPH1;AKT3;AKT2;MATK;SRC;NRAS;AKT1;PLCG1;FYN;USP8;HRAS;RPS27A;PRKCA;PRKCD;UBB;UBC;UBA52;RHOA
EFNB1	ERBB2	R-HSA-1227990	Signaling by ERBB2 in Cancer	0.0991714	0.102345	0.5775	0.63	-0.038339	0.175411	0.0991714	1	6	0.337714	8	NA	NA	NA	NA	NA	NA	NA	NA	NA	HSP90AA1;CDC37;SHC1;PIK3R1;EGFR;NRAS;PLCG1;HRAS
EFNB1	ERBB2	R-HSA-1250196	SHC1 events in ERBB2 signaling	5.20205e-05	0.000108021	0.5775	0.63	-0.038339	0.175411	5.20205e-05	1	4	0.292812	6	NA	NA	NA	NA	NA	NA	NA	NA	NA	SHC1;EGFR;NRAS;HRAS;PRKCA;PRKCD
EFNB1	ERBB2	R-HSA-1251932	PLCG1 events in ERBB2 signaling	0.0942189	0.0973849	0.5775	0.63	-0.038339	0.175411	0.0942189	1	1	0.373347	2	NA	NA	NA	NA	NA	NA	NA	NA	NA	EGFR;PLCG1
EFNB1	ERBB2	R-HSA-1257604	PIP3 activates AKT signaling	3.08164e-14	7.87476e-13	0.5775	0.63	-0.038339	0.175411	3.08164e-14	1	46	-0.0913794	62	NA	NA	NA	NA	NA	NA	NA	NA	NA	PPP2R5A;PDPK1;RHEB;PIK3AP1;LAMTOR4;PIP4K2C;PIK3R1;EGFR;GSK3A;IRAK1;MAPK3;PPP2R1A;PTPN11;AKT3;AKT2;KIT;PDGFRA;PML;PPP2CA;RRAGA;MTOR;SRC;VAV1;RRAGC;TRAF6;AKT1;RPTOR;MAPK1;PTEN;PIP4K2A;IRAK4;HGF;AKT1S1;PPP2CB;FYN;RAC1;LAMTOR2;RHOG;PIK3CD;PDGFRB;PPP2R5E;PPP2R5D;PIP4K2B;MET;FGFR4;PIP5K1A;LAMTOR3;PIK3CB;PIP5K1C;PIP5K1B;RPS27A;LAMTOR5;LAMTOR1;PPP2R5C;RAC2;UBB;UBC;UBA52;RRAGD;LCK;PPP2R1B;RRAGB
EFNB1	ERBB2	R-HSA-1358803	Downregulation of ERBB2:ERBB3 signaling	1.52295e-06	5.01412e-06	0.5775	0.63	-0.038339	0.175411	1.52295e-06	1	6	0.194679	8	NA	NA	NA	NA	NA	NA	NA	NA	NA	AKT3;AKT2;AKT1;USP8;RPS27A;UBB;UBC;UBA52
EFNB1	ERBB2	R-HSA-1963640	GRB2 events in ERBB2 signaling	0.0487414	0.0521982	0.5775	0.63	-0.038339	0.175411	0.0487414	1	2	0.337714	3	NA	NA	NA	NA	NA	NA	NA	NA	NA	EGFR;NRAS;HRAS
EFNB1	ERBB2	R-HSA-1963642	PI3K events in ERBB2 signaling	0.100587	0.103741	0.5775	0.63	-0.038339	0.175411	0.100587	1	1	-0.0852112	2	NA	NA	NA	NA	NA	NA	NA	NA	NA	PIK3R1;EGFR
EFNB1	ERBB2	R-HSA-199418	Negative regulation of the PI3K/AKT network	1.73603e-08	1.04288e-07	0.5775	0.63	-0.038339	0.175411	1.73603e-08	1	31	-0.0941248	42	NA	NA	NA	NA	NA	NA	NA	NA	NA	PPP2R5A;PIK3AP1;PIP4K2C;PIK3R1;EGFR;IRAK1;MAPK3;PPP2R1A;PTPN11;AKT3;AKT2;KIT;PDGFRA;PPP2CA;SRC;VAV1;TRAF6;AKT1;MAPK1;PTEN;PIP4K2A;IRAK4;HGF;PPP2CB;FYN;RAC1;RHOG;PIK3CD;PDGFRB;PPP2R5E;PPP2R5D;PIP4K2B;MET;FGFR4;PIP5K1A;PIK3CB;PIP5K1C;PIP5K1B;PPP2R5C;RAC2;LCK;PPP2R1B
EFNB1	ERBB2	R-HSA-2219528	PI3K/AKT Signaling in Cancer	0.00155158	0.00232702	0.5775	0.63	-0.038339	0.175411	0.00155158	1	14	0.024361	19	NA	NA	NA	NA	NA	NA	NA	NA	NA	PDPK1;PIK3R1;EGFR;GSK3A;PTPN11;AKT3;AKT2;MTOR;SRC;VAV1;AKT1;AKT1S1;FYN;RAC1;RHOG;MET;FGFR4;RAC2;LCK
EFNB1	ERBB2	R-HSA-2219530	Constitutive Signaling by Aberrant PI3K in Cancer	0.000106526	0.000206585	0.5775	0.63	-0.038339	0.175411	0.000106526	1	9	-0.267491	12	NA	NA	NA	NA	NA	NA	NA	NA	NA	PIK3R1;EGFR;PTPN11;SRC;VAV1;FYN;RAC1;RHOG;MET;FGFR4;RAC2;LCK
EFNB1	ERBB2	R-HSA-373755	Semaphorin interactions	3.02522e-06	9.05714e-06	0.5775	0.63	-0.038339	0.175411	3.02522e-06	1	21	0.13458	28	NA	NA	NA	NA	NA	NA	NA	NA	NA	HSP90AA1;MYH10;ROCK1;MYH11;DPYSL2;CDK5;ARHGEF12;MYL9;MYH9;RHOB;MYL12B;PAK3;CFL1;CRMP1;DPYSL3;MYL6;FYN;RAC1;LIMK2;PAK2;PAK1;ROCK2;MET;PLXNA1;RRAS;RHOC;MYH14;RHOA
EFNB1	ERBB2	R-HSA-400685	Sema4D in semaphorin signaling	0.000503372	0.000824926	0.5775	0.63	-0.038339	0.175411	0.000503372	1	10	-0.0469229	14	NA	NA	NA	NA	NA	NA	NA	NA	NA	MYH10;MYH11;ARHGEF12;MYL9;MYH9;RHOB;MYL12B;MYL6;RAC1;LIMK2;RRAS;RHOC;MYH14;RHOA
EFNB1	ERBB2	R-HSA-416572	Sema4D induced cell migration and growth-cone collapse	0.00178183	0.00263663	0.5775	0.63	-0.038339	0.175411	0.00178183	1	9	-0.0469229	12	NA	NA	NA	NA	NA	NA	NA	NA	NA	MYH10;MYH11;ARHGEF12;MYL9;MYH9;RHOB;MYL12B;MYL6;LIMK2;RHOC;MYH14;RHOA
EFNB1	ERBB2	R-HSA-5663202	Diseases of signal transduction by growth factor receptors and second messengers	2.80981e-16	1.22818e-14	0.5775	0.63	-0.038339	0.175411	2.80981e-16	1	84	-0.0831028	113	NA	NA	NA	NA	NA	NA	NA	NA	NA	PPP2R5A;MAP2K1;PDPK1;AGK;HSP90AA1;ITGA2B;CUL1;FGB;CDC37;VCL;FGA;SHC1;PIK3R1;NCOR2;EGFR;GSK3A;MYO18A;MAPK3;PPP2R1A;SND1;CPSF6;CAMK2G;FN1;APBB1IP;PTPN11;CALM1;AKT3;AKT2;MAP2K2;FGG;KRAS;PDGFRA;FAM114A2;PPP2CA;ARAF;MTOR;TBL1X;AKAP9;IQGAP1;MPRIP;CAMK2D;SRC;KDR;NRAS;AGTRAP;VAV1;CUX1;PAPSS1;CSK;CTNNB1;SKP1;AKT1;VWF;FXR1;BRAF;CSNK1A1;PLCG1;MARK3;MAPK1;RAF1;PTPN12;PTEN;RAP1A;ITGB3;SMAD3;TGFB1;HGF;FGFR1OP;…
EFNB1	ERBB2	R-HSA-5673001	RAF/MAP kinase cascade	4.65652e-11	4.6734e-10	0.5775	0.63	-0.038339	0.175411	4.65652e-11	1	51	-0.0941248	68	NA	NA	NA	NA	NA	NA	NA	NA	NA	PPP2R5A;MAP2K1;RASGRP1;CUL3;ITGA2B;JAK1;FGB;DLG1;VCL;FGA;SHC1;EGFR;MAPK3;PPP2R1A;PPP5C;CAMK2G;PTPRA;FN1;APBB1IP;ACTN2;CALM1;DLG2;MAP2K2;FGG;PPP2CA;ARAF;IQGAP1;CAMK2D;PTK2;SRC;NRAS;CSK;VWF;BRAF;MARK3;MAPK1;RAF1;RAP1A;ITGB3;SPTB;SPTBN1;PPP2CB;FYN;SPTA1;DLG3;ARRB2;RAP1B;CAMK2B;TLN1;PPP2R5E;PPP2R5D;CAMK2A;MET;FGFR4;NEFL;HRAS;YWHAB;RPS27A;ARRB1;SPTBN4;PPP2R5C;SPTBN2;NCAM1;UBB;UBC;UBA52;SPTAN1;PPP2R1B
EFNB1	ERBB2	R-HSA-5683057	MAPK family signaling cascades	1.85005e-12	2.78094e-11	0.5775	0.63	-0.038339	0.175411	1.85005e-12	1	60	-0.0941248	80	NA	NA	NA	NA	NA	NA	NA	NA	NA	PPP2R5A;MAP2K1;RASGRP1;CUL3;JAK1;ITGA2B;FGB;DLG1;VCL;FGA;SHC1;EGFR;XPO1;MAPK3;PPP2R1A;PPP5C;CAMK2G;PTPRA;FN1;APBB1IP;ACTN2;PTPN11;CALM1;DLG2;MAP2K2;FGG;PPP2CA;ARAF;IQGAP1;CAMK2D;PTK2;PAK3;SRC;NRAS;CDK1;CDC42;CSK;VWF;BRAF;MARK3;MAPK1;RAF1;RAP1A;ITGB3;SPTB;SPTBN1;PPP2CB;FYN;SPTA1;RAC1;DLG3;ARRB2;RAP1B;PAK2;GFRA1;CAMK2B;TLN1;PPP2R5E;PAK1;PPP2R5D;CAMK2A;MET;FGFR4;NEFL;HRAS;YWHAB;RPS27A;ARRB1;SPTBN4;P…
EFNB1	ERBB2	R-HSA-5684996	MAPK1/MAPK3 signaling	1.55906e-11	1.78274e-10	0.5775	0.63	-0.038339	0.175411	1.55906e-11	1	52	0.322016	70	NA	NA	NA	NA	NA	NA	NA	NA	NA	PPP2R5A;MAP2K1;RASGRP1;CUL3;JAK1;ITGA2B;FGB;DLG1;VCL;FGA;SHC1;EGFR;MAPK3;PPP2R1A;PPP5C;CAMK2G;PTPRA;FN1;APBB1IP;ACTN2;PTPN11;CALM1;DLG2;MAP2K2;FGG;PPP2CA;ARAF;IQGAP1;CAMK2D;PTK2;SRC;NRAS;CDK1;CSK;VWF;BRAF;MARK3;MAPK1;RAF1;RAP1A;ITGB3;SPTB;SPTBN1;PPP2CB;FYN;SPTA1;DLG3;ARRB2;RAP1B;CAMK2B;TLN1;PPP2R5E;PPP2R5D;CAMK2A;MET;FGFR4;NEFL;HRAS;YWHAB;RPS27A;ARRB1;SPTBN4;PPP2R5C;SPTBN2;NCAM1;UBB;UBC;UBA52;SPT…
EFNB1	ERBB2	R-HSA-6785631	ERBB2 Regulates Cell Motility	0.14347	0.145529	0.5775	0.63	-0.038339	0.175411	0.14347	1	3	0.167959	4	NA	NA	NA	NA	NA	NA	NA	NA	NA	MEMO1;EGFR;DIAPH1;RHOA
EFNB1	ERBB2	R-HSA-6811558	PI5P, PP2A and IER3 Regulate PI3K/AKT Signaling	4.29405e-08	2.28603e-07	0.5775	0.63	-0.038339	0.175411	4.29405e-08	1	29	-0.16497	39	NA	NA	NA	NA	NA	NA	NA	NA	NA	PPP2R5A;PIK3AP1;PIP4K2C;PIK3R1;EGFR;IRAK1;MAPK3;PPP2R1A;PTPN11;KIT;PDGFRA;PPP2CA;SRC;VAV1;TRAF6;AKT1;MAPK1;PIP4K2A;IRAK4;HGF;PPP2CB;FYN;RAC1;RHOG;PIK3CD;PDGFRB;PPP2R5E;PPP2R5D;PIP4K2B;MET;FGFR4;PIP5K1A;PIK3CB;PIP5K1C;PIP5K1B;PPP2R5C;RAC2;LCK;PPP2R1B
EFNB1	ERBB2	R-HSA-8848021	Signaling by PTK6	6.50667e-07	2.45627e-06	0.5775	0.63	-0.038339	0.175411	6.50667e-07	1	10	0.189878	14	NA	NA	NA	NA	NA	NA	NA	NA	NA	EGFR;GPNMB;NRAS;AKT1;RASA1;RAC1;PXN;CBL;HRAS;RPS27A;UBB;UBC;UBA52;RHOA
EFNB1	ERBB2	R-HSA-8863795	Downregulation of ERBB2 signaling	8.90733e-06	2.31716e-05	0.5775	0.63	-0.038339	0.175411	8.90733e-06	1	9	0.189878	12	NA	NA	NA	NA	NA	NA	NA	NA	NA	HSP90AA1;CDC37;EGFR;AKT3;AKT2;MATK;AKT1;USP8;RPS27A;UBB;UBC;UBA52
EFNB1	ERBB2	R-HSA-8864260	Transcriptional regulation by the AP-2 (TFAP2) family of transcription factors	0.0942189	0.0973849	0.5775	0.63	-0.038339	0.175411	0.0942189	1	1	0.373347	2	NA	NA	NA	NA	NA	NA	NA	NA	NA	EGFR;YY1
EFNB1	ERBB2	R-HSA-8866910	TFAP2 (AP-2) family regulates transcription of growth factors and their receptors	0.0942189	0.0973849	0.5775	0.63	-0.038339	0.175411	0.0942189	1	1	0.373347	2	NA	NA	NA	NA	NA	NA	NA	NA	NA	EGFR;YY1
EFNB1	ERBB2	R-HSA-9006925	Intracellular signaling by second messengers	1.37815e-18	2.3217e-16	0.5775	0.63	-0.038339	0.175411	1.37815e-18	1	63	0.00845432	85	NA	NA	NA	NA	NA	NA	NA	NA	NA	PPP2R5A;PDPK1;RHEB;PRKAR2A;ITPR2;PIK3AP1;LAMTOR4;PIP4K2C;PIK3R1;EGFR;GSK3A;IRAK1;MAPK3;PPP2R1A;PRKCG;CAMK2G;PTPN11;PDE1C;PDE1B;CALM1;AKT3;AKT2;KIT;PDGFRA;PML;ITPR3;PPP2CA;PRKAR1B;RRAGA;MTOR;CAMK2D;SRC;PRKAR2B;ITPR1;VAV1;RRAGC;TRAF6;AKT1;RPTOR;PLCG1;MAPK1;PTEN;PIP4K2A;IRAK4;HGF;AKT1S1;PPP2CB;FYN;RAC1;LAMTOR2;RHOG;PIK3CD;PDE1A;PDGFRB;CAMK2B;PPP2R5E;PPP2R5D;PIP4K2B;CAMK2A;MET;FGFR4;PIP5K1A;LAMTOR3;P…
EFNB1	ERBB2	R-HSA-9006927	Signaling by Non-Receptor Tyrosine Kinases	6.50667e-07	2.45627e-06	0.5775	0.63	-0.038339	0.175411	6.50667e-07	1	10	0.189878	14	NA	NA	NA	NA	NA	NA	NA	NA	NA	EGFR;GPNMB;NRAS;AKT1;RASA1;RAC1;PXN;CBL;HRAS;RPS27A;UBB;UBC;UBA52;RHOA
EFNB1	ERBB2	R-HSA-9607240	FLT3 Signaling	3.1733e-12	4.37416e-11	0.5775	0.63	-0.038339	0.175411	3.1733e-12	1	55	-0.0941248	74	NA	NA	NA	NA	NA	NA	NA	NA	NA	PPP2R5A;MAP2K1;PDPK1;RASGRP1;CUL3;JAK1;ITGA2B;FGB;DLG1;VCL;FGA;SHC1;PIK3R1;EGFR;MAPK3;PPP2R1A;PPP5C;CAMK2G;PTPRA;FN1;APBB1IP;ACTN2;PTPN11;CALM1;DLG2;AKT2;MAP2K2;FGG;PPP2CA;ARAF;IQGAP1;CAMK2D;PTK2;SRC;NRAS;CSK;VWF;BRAF;MARK3;MAPK1;RAF1;RAP1A;ITGB3;SPTB;SPTBN1;PPP2CB;FYN;SPTA1;DLG3;ARRB2;RAP1B;CAMK2B;TLN1;PPP2R5E;PPP2R5D;CAMK2A;MET;FGFR4;NEFL;HRAS;YWHAB;RPS27A;ARRB1;SPTBN4;PPP2R5C;SPTBN2;STAT5A;NCA…
EFNB1	ERBB2	R-HSA-9634285	Constitutive Signaling by Overexpressed ERBB2	0.161083	0.161862	0.5775	0.63	-0.038339	0.175411	0.161083	1	3	0.106921	5	NA	NA	NA	NA	NA	NA	NA	NA	NA	HSP90AA1;CDC37;SHC1;NRAS;HRAS
EFNB1	ERBB2	R-HSA-9652282	Drug-mediated inhibition of ERBB2 signaling	0.149455	0.150863	0.5775	0.63	-0.038339	0.175411	0.149455	1	1	0.0102496	2	NA	NA	NA	NA	NA	NA	NA	NA	NA	HSP90AA1;CDC37
EFNB1	ERBB2	R-HSA-9664565	Signaling by ERBB2 KD Mutants	0.0991714	0.102345	0.5775	0.63	-0.038339	0.175411	0.0991714	1	6	0.337714	8	NA	NA	NA	NA	NA	NA	NA	NA	NA	HSP90AA1;CDC37;SHC1;PIK3R1;EGFR;NRAS;PLCG1;HRAS
EFNB1	ERBB2	R-HSA-9665230	Drug resistance in ERBB2 KD mutants	0.149455	0.150863	0.5775	0.63	-0.038339	0.175411	0.149455	1	1	0.0102496	2	NA	NA	NA	NA	NA	NA	NA	NA	NA	HSP90AA1;CDC37
EFNB1	ERBB2	R-HSA-9665233	Resistance of ERBB2 KD mutants to trastuzumab	0.149455	0.150863	0.5775	0.63	-0.038339	0.175411	0.149455	1	1	0.0102496	2	NA	NA	NA	NA	NA	NA	NA	NA	NA	HSP90AA1;CDC37
EFNB1	ERBB2	R-HSA-9665244	Resistance of ERBB2 KD mutants to sapitinib	0.149455	0.150863	0.5775	0.63	-0.038339	0.175411	0.149455	1	1	0.0102496	2	NA	NA	NA	NA	NA	NA	NA	NA	NA	HSP90AA1;CDC37
EFNB1	ERBB2	R-HSA-9665245	Resistance of ERBB2 KD mutants to tesevatinib	0.149455	0.150863	0.5775	0.63	-0.038339	0.175411	0.149455	1	1	0.0102496	2	NA	NA	NA	NA	NA	NA	NA	NA	NA	HSP90AA1;CDC37
EFNB1	ERBB2	R-HSA-9665246	Resistance of ERBB2 KD mutants to neratinib	0.149455	0.150863	0.5775	0.63	-0.038339	0.175411	0.149455	1	1	0.0102496	2	NA	NA	NA	NA	NA	NA	NA	NA	NA	HSP90AA1;CDC37
EFNB1	ERBB2	R-HSA-9665247	Resistance of ERBB2 KD mutants to osimertinib	0.149455	0.150863	0.5775	0.63	-0.038339	0.175411	0.149455	1	1	0.0102496	2	NA	NA	NA	NA	NA	NA	NA	NA	NA	HSP90AA1;CDC37
EFNB1	ERBB2	R-HSA-9665249	Resistance of ERBB2 KD mutants to afatinib	0.149455	0.150863	0.5775	0.63	-0.038339	0.175411	0.149455	1	1	0.0102496	2	NA	NA	NA	NA	NA	NA	NA	NA	NA	HSP90AA1;CDC37
EFNB1	ERBB2	R-HSA-9665250	Resistance of ERBB2 KD mutants to AEE788	0.149455	0.150863	0.5775	0.63	-0.038339	0.175411	0.149455	1	1	0.0102496	2	NA	NA	NA	NA	NA	NA	NA	NA	NA	HSP90AA1;CDC37
EFNB1	ERBB2	R-HSA-9665251	Resistance of ERBB2 KD mutants to lapatinib	0.149455	0.150863	0.5775	0.63	-0.038339	0.175411	0.149455	1	1	0.0102496	2	NA	NA	NA	NA	NA	NA	NA	NA	NA	HSP90AA1;CDC37
EFNB1	ERBB2	R-HSA-9665348	Signaling by ERBB2 ECD mutants	0.0991714	0.102345	0.5775	0.63	-0.038339	0.175411	0.0991714	1	6	0.337714	8	NA	NA	NA	NA	NA	NA	NA	NA	NA	HSP90AA1;CDC37;SHC1;PIK3R1;EGFR;NRAS;PLCG1;HRAS
EFNB1	ERBB2	R-HSA-9665686	Signaling by ERBB2 TMD/JMD mutants	0.0808949	0.0840841	0.5775	0.63	-0.038339	0.175411	0.0808949	1	5	0.337714	7	NA	NA	NA	NA	NA	NA	NA	NA	NA	HSP90AA1;CDC37;SHC1;EGFR;NRAS;PLCG1;HRAS
EFNB1	ERBB2	R-HSA-9665737	Drug resistance in ERBB2 TMD/JMD mutants	0.149455	0.150863	0.5775	0.63	-0.038339	0.175411	0.149455	1	1	0.0102496	2	NA	NA	NA	NA	NA	NA	NA	NA	NA	HSP90AA1;CDC37
F13A1	ITGB1	R-HSA-1500931	Cell-Cell communication	2.24961e-06	7.00476e-06	7	7.25	0.146853	1.9392e-05	2.24961e-06	1	10	0.137209	14	NA	NA	NA	NA	NA	NA	NA	NA	NA	LAMC2;SIRPA;PTK2B;PTPN11;ITGA6;LAMB3;LAMA3;ILK;PTK2;NCK1;FYN;PXN;CD47;WASL
F13A1	ITGB1	R-HSA-1566948	Elastic fibre formation	1.15727e-06	3.95187e-06	7	7.25	0.146853	1.9392e-05	1.15727e-06	1	3	0.130431	4	NA	NA	NA	NA	NA	NA	NA	NA	NA	ITGAV;ITGA5;MFAP5;VTN
F13A1	ITGB1	R-HSA-202733	Cell surface interactions at the vascular wall	8.00844e-10	6.27572e-09	7	7.25	0.146853	1.9392e-05	8.00844e-10	1	21	0.196167	28	NA	NA	NA	NA	NA	NA	NA	NA	NA	JAM2;BSG;PECAM1;SHC1;FCER1G;PTPN11;SLC7A7;ITGA6;ATP1B1;ITGAV;SDC1;INPP5D;APOB;PROC;NRAS;ITGA5;PLCG1;ITGB3;FYN;SLC3A2;PROCR;HRAS;ITGAX;ITGA3;L1CAM;LYN;LCK;ATP1B3
F13A1	ITGB1	R-HSA-210991	Basigin interactions	9.97714e-09	6.38734e-08	7	7.25	0.146853	1.9392e-05	9.97714e-09	1	6	0.0335873	8	NA	NA	NA	NA	NA	NA	NA	NA	NA	BSG;SLC7A7;ITGA6;ATP1B1;SLC3A2;ITGA3;L1CAM;ATP1B3
F13A1	ITGB1	R-HSA-2129379	Molecules associated with elastic fibres	3.37502e-06	9.92276e-06	7	7.25	0.146853	1.9392e-05	3.37502e-06	1	1	0.152489	2	NA	NA	NA	NA	NA	NA	NA	NA	NA	ITGAV;VTN
F13A1	ITGB1	R-HSA-216083	Integrin cell surface interactions	7.30744e-08	3.66212e-07	7	7.25	0.146853	1.9392e-05	7.30744e-08	1	15	-0.343785	20	NA	NA	NA	NA	NA	NA	NA	NA	NA	JAM2;BSG;ITGA1;AGRN;THBS1;ITGA11;ITGA6;HSPG2;ITGAV;KDR;ITGA5;COL18A1;COL4A3;COL4A1;VTN;ITGA7;SPP1;ITGA2;ITGAX;ITGA3
F13A1	ITGB1	R-HSA-3000157	Laminin interactions	9.09503e-08	4.46372e-07	7	7.25	0.146853	1.9392e-05	9.09503e-08	1	12	-0.0924956	16	NA	NA	NA	NA	NA	NA	NA	NA	NA	LAMC2;ITGA1;LAMC1;ITGA6;LAMB3;LAMA3;HSPG2;ITGAV;COL18A1;COL4A3;COL4A1;ITGA7;ITGA2;ITGA3;LAMB1;LAMA1
F13A1	ITGB1	R-HSA-3000170	Syndecan interactions	7.9373e-06	2.0964e-05	7	7.25	0.146853	1.9392e-05	7.9373e-06	1	4	-0.010001	6	NA	NA	NA	NA	NA	NA	NA	NA	NA	THBS1;ITGA6;ITGAV;SDC1;VTN;ITGA2
F13A1	ITGB1	R-HSA-3000171	Non-integrin membrane-ECM interactions	2.57643e-07	1.11756e-06	7	7.25	0.146853	1.9392e-05	2.57643e-07	1	12	0.215906	16	NA	NA	NA	NA	NA	NA	NA	NA	NA	LAMC2;LAMC1;AGRN;THBS1;ITGA6;LAMB3;LAMA3;HSPG2;ITGAV;SDC1;COL4A3;COL4A1;VTN;ITGA2;LAMB1;LAMA1
F13A1	ITGB1	R-HSA-3000178	ECM proteoglycans	4.71824e-08	2.46881e-07	7	7.25	0.146853	1.9392e-05	4.71824e-08	1	10	-0.0924956	14	NA	NA	NA	NA	NA	NA	NA	NA	NA	LAMC1;AGRN;LAMA3;HSPG2;ITGAV;ITGB5;COL4A3;COL4A1;VTN;ITGA7;ITGA2;ITGAX;LAMB1;LAMA1
F13A1	ITGB1	R-HSA-373755	Semaphorin interactions	1.29515e-09	9.84734e-09	7	7.25	0.146853	1.9392e-05	1.29515e-09	1	21	-0.260202	29	NA	NA	NA	NA	NA	NA	NA	NA	NA	HSP90AA1;MYH10;ITGA1;ROCK1;MYH11;DPYSL2;CDK5;MYL9;MYH9;RHOB;ERBB2;MYL12B;PAK3;CFL1;CRMP1;DPYSL3;MYL6;FYN;RAC1;LIMK2;PAK2;PAK1;ROCK2;MET;PLXNA1;RRAS;RHOC;MYH14;RHOA
F13A1	ITGB1	R-HSA-373760	L1CAM interactions	2.69774e-09	1.9486e-08	7	7.25	0.146853	1.9392e-05	2.69774e-09	1	22	0.349588	30	NA	NA	NA	NA	NA	NA	NA	NA	NA	MAP2K1;RPS6KA3;CLTC;ITGA1;LAMC1;SH3GL2;EGFR;AP2A2;MAPK3;DPYSL2;DNM2;RPS6KA6;AP2A1;MAP2K2;AP2M1;ITGAV;RPS6KA1;AP2B1;ITGA5;MAPK1;RAC1;ITGA2;RPS6KA2;PAK1;AP2S1;LAMB1;LAMA1;L1CAM;CLTA;VAV2
F13A1	ITGB1	R-HSA-445144	Signal transduction by L1	8.65021e-08	4.2643e-07	7	7.25	0.146853	1.9392e-05	2.53385e-07	0.341387	7	-0.256028	10	4	4	0	MAPK3_202;MAPK3_204;MAPK1_185;MAPK1_187	-0.0715185229943438;-0.0345224241070339;0.121119534105568;0.186174444172132	MAPK3_202;MAPK3_204;MAPK1_185;MAPK1_187	-0.0715185229943438;-0.0345224241070339;0.121119534105568;0.186174444172132	NA	NA	MAP2K1;MAPK3;MAP2K2;ITGAV;ITGA5;MAPK1;RAC1;PAK1;L1CAM;VAV2
F13A1	ITGB1	R-HSA-446728	Cell junction organization	8.78002e-06	2.29165e-05	7	7.25	0.146853	1.9392e-05	8.78002e-06	1	3	-0.273354	5	NA	NA	NA	NA	NA	NA	NA	NA	NA	LAMC2;ITGA6;LAMB3;LAMA3;ILK
F13A1	ITGB1	R-HSA-447041	CHL1 interactions	1.21571e-05	2.99212e-05	7	7.25	0.146853	1.9392e-05	1.21571e-05	1	1	0.128108	2	NA	NA	NA	NA	NA	NA	NA	NA	NA	ITGA1;ITGA2
F13A1	ITGB1	R-HSA-6785807	Interleukin-4 and Interleukin-13 signaling	5.78725e-07	2.22543e-06	7	7.25	0.146853	1.9392e-05	5.78725e-07	1	17	-0.200125	23	NA	NA	NA	NA	NA	NA	NA	NA	NA	HSP90AA1;LBP;PTGS2;ALOX5;PIK3R1;MMP9;MUC1;MMP1;VIM;TIMP1;ICAM1;MMP2;AKT1;HGF;FSCN1;HSP90B1;SAA1;STAT3;STAT6;BCL2L1;STAT1;LCN2;ITGAX
F13A1	ITGB1	R-HSA-6806834	Signaling by MET	4.28996e-12	5.67886e-11	7	7.25	0.146853	1.9392e-05	4.28996e-12	1	24	-0.300517	32	NA	NA	NA	NA	NA	NA	NA	NA	NA	SH3KBP1;LAMC2;EPS15;PIK3R1;LAMC1;SH3GL2;PTPN11;HGS;SH3GL1;LAMB3;LAMA3;STAM;PTK2;SRC;NRAS;STAM2;RAP1A;HGF;RAC1;STAT3;ITGA2;RAP1B;MET;CBL;HRAS;ITGA3;LAMB1;RPS27A;LAMA1;UBA52;UBB;UBC
F13A1	ITGB1	R-HSA-75892	Platelet Adhesion to exposed collagen	1.21571e-05	2.99212e-05	7	7.25	0.146853	1.9392e-05	1.21571e-05	1	1	0.128108	2	NA	NA	NA	NA	NA	NA	NA	NA	NA	ITGA1;ITGA2
F13A1	ITGB1	R-HSA-8874081	MET activates PTK2 signaling	8.07681e-09	5.27234e-08	7	7.25	0.146853	1.9392e-05	8.07681e-09	1	8	-0.0357583	11	NA	NA	NA	NA	NA	NA	NA	NA	NA	LAMC2;LAMC1;LAMB3;LAMA3;PTK2;HGF;ITGA2;MET;ITGA3;LAMB1;LAMA1
F13A1	ITGB1	R-HSA-8875513	MET interacts with TNS proteins	4.87147e-07	1.92921e-06	7	7.25	0.146853	1.9392e-05	4.87147e-07	1	1	-0.286004	2	NA	NA	NA	NA	NA	NA	NA	NA	NA	HGF;MET
F13A1	ITGB1	R-HSA-8875878	MET promotes cell motility	3.23223e-08	1.80193e-07	7	7.25	0.146853	1.9392e-05	3.23223e-08	1	10	-0.153658	14	NA	NA	NA	NA	NA	NA	NA	NA	NA	LAMC2;LAMC1;LAMB3;LAMA3;PTK2;RAP1A;HGF;RAC1;ITGA2;RAP1B;MET;ITGA3;LAMB1;LAMA1
FABP5	RXRA	R-HSA-1368082	RORA activates gene expression	0.000211464	0.000378389	5.8	0.07955	0.269923	0.00829717	0.000211464	1	3	0.0905423	5	NA	NA	NA	NA	NA	NA	NA	NA	NA	CPT1A;TBL1X;CHD9;CARM1;TBL1XR1
FABP5	RXRA	R-HSA-1368108	BMAL1:CLOCK,NPAS2 activates circadian gene expression	0.000350196	0.000592941	5.8	0.07955	0.269923	0.00829717	0.000350196	1	3	0.377959	4	NA	NA	NA	NA	NA	NA	NA	NA	NA	TBL1X;CHD9;CARM1;TBL1XR1
FABP5	RXRA	R-HSA-1428517	The citric acid (TCA) cycle and respiratory electron transport	1.47337e-07	6.81691e-07	5.8	0.07955	0.269923	0.00829717	1.47337e-07	1	24	0.369124	32	NA	NA	NA	NA	NA	NA	NA	NA	NA	MPC2;IDH3B;FH;PDHX;IDH3G;IDH2;IDH3A;LDHB;PDHA1;DLD;PDHA2;PDHB;LDHA;ACO2;L2HGDH;SUCLG2;CS;VDAC1;OGDH;DLST;SUCLA2;SDHA;SUCLG1;DLAT;ME1;SDHB;ME2;LDHC;LDHAL6A;ME3;LDHAL6B;SDHC
FABP5	RXRA	R-HSA-1592230	Mitochondrial biogenesis	9.17211e-05	0.000180401	5.8	0.07955	0.269923	0.00829717	9.17211e-05	1	11	0.264751	15	NA	NA	NA	NA	NA	NA	NA	NA	NA	GLUD1;GLUD2;SOD2;PRKAG2;IDH2;PRKAA2;CALM1;ACSS2;TBL1X;CHD9;PRKAB1;CARM1;PRKAG1;TBL1XR1;PRKAB2
FABP5	RXRA	R-HSA-159418	Recycling of bile acids and salts	0.00149583	0.00225256	5.8	0.07955	0.269923	0.00829717	0.00149583	1	1	-0.215884	2	NA	NA	NA	NA	NA	NA	NA	NA	NA	ALB;FABP6
FABP5	RXRA	R-HSA-1655829	Regulation of cholesterol biosynthesis by SREBP (SREBF)	3.21645e-05	7.03889e-05	5.8	0.07955	0.269923	0.00829717	3.21645e-05	1	11	0.148257	15	NA	NA	NA	NA	NA	NA	NA	NA	NA	MVD;IDI1;TBL1X;FASN;TM7SF2;DHCR7;FDFT1;CHD9;GGPS1;CARM1;PMVK;HMGCS1;MVK;FDPS;TBL1XR1
FABP5	RXRA	R-HSA-1852241	Organelle biogenesis and maintenance	1.97516e-06	6.26693e-06	5.8	0.07955	0.269923	0.00829717	1.97516e-06	1	33	0.264751	45	NA	NA	NA	NA	NA	NA	NA	NA	NA	GLUD1;GLUD2;HSP90AA1;EXOC7;SOD2;DYNC1I2;BBS1;PRKAG2;IDH2;RAB8A;PPP2R1A;GBF1;PRKAA2;PAFAH1B1;CALM1;EXOC2;EXOC8;ACSS2;EXOC4;CKAP5;TBL1X;AKAP9;PRKAR2B;EXOC6;DCTN2;HDAC6;MAPRE1;DYNC1H1;EXOC3;CHD9;FGFR1OP;CLASP1;PRKAB1;CARM1;PRKAG1;ACTR1A;EXOC5;EXOC1;DYNLL1;ARF4;DYNLL2;TBL1XR1;PRKAB2;PRKACA;DCTN3
FABP5	RXRA	R-HSA-192105	Synthesis of bile acids and bile salts	0.000721357	0.00114603	5.8	0.07955	0.269923	0.00829717	0.000721357	1	6	0.442885	8	NA	NA	NA	NA	NA	NA	NA	NA	NA	PTGIS;HSD17B4;AKR1C4;SLC27A2;ACOX2;HSD3B7;CYP27A1;AMACR
FABP5	RXRA	R-HSA-193368	Synthesis of bile acids and bile salts via 7alpha-hydroxycholesterol	0.000721357	0.00114603	5.8	0.07955	0.269923	0.00829717	0.000721357	1	6	0.442885	8	NA	NA	NA	NA	NA	NA	NA	NA	NA	PTGIS;HSD17B4;AKR1C4;SLC27A2;ACOX2;HSD3B7;CYP27A1;AMACR
FABP5	RXRA	R-HSA-193807	Synthesis of bile acids and bile salts via 27-hydroxycholesterol	0.000788916	0.00124266	5.8	0.07955	0.269923	0.00829717	0.000788916	1	3	0.442885	4	NA	NA	NA	NA	NA	NA	NA	NA	NA	PTGIS;AKR1C4;HSD3B7;CYP27A1
FABP5	RXRA	R-HSA-194068	Bile acid and bile salt metabolism	0.000333108	0.000567189	5.8	0.07955	0.269923	0.00829717	0.000333108	1	7	0.344428	10	NA	NA	NA	NA	NA	NA	NA	NA	NA	PTGIS;HSD17B4;AKR1C4;SLC27A2;ALB;FABP6;ACOX2;HSD3B7;CYP27A1;AMACR
FABP5	RXRA	R-HSA-1989781	PPARA activates gene expression	7.41937e-06	1.98128e-05	5.8	0.07955	0.269923	0.00829717	7.41937e-06	1	22	0.377959	30	NA	NA	NA	NA	NA	NA	NA	NA	NA	AGT;CD36;APOA1;CYP4A11;CPT1A;NCOR2;MED23;PLIN2;HMGCS2;ABCB4;TBL1X;TXNRD1;CPT2;FDFT1;ANGPTL4;GLIPR1;CHD9;ACSL1;THRAP3;ACADM;UGT1A9;CARM1;HMGCS1;FABP1;ME1;SLC27A1;SULT2A1;FHL2;APOA2;TBL1XR1
FABP5	RXRA	R-HSA-200425	Carnitine metabolism	2.67062e-07	1.15368e-06	5.8	0.07955	0.269923	0.00829717	2.67062e-07	1	3	0.199456	4	NA	NA	NA	NA	NA	NA	NA	NA	NA	CPT1A;CPT2;CPT1B;SLC25A20
FABP5	RXRA	R-HSA-204174	Regulation of pyruvate dehydrogenase (PDH) complex	0.00520372	0.00683811	5.8	0.07955	0.269923	0.00829717	0.00520372	1	4	-0.121417	6	NA	NA	NA	NA	NA	NA	NA	NA	NA	PDHX;PDHA1;DLD;PDHA2;PDHB;DLAT
FABP5	RXRA	R-HSA-211859	Biological oxidations	2.37617e-11	2.54023e-10	5.8	0.07955	0.269923	0.00829717	2.37617e-11	1	72	-0.16597	97	NA	NA	NA	NA	NA	NA	NA	NA	NA	UGT2A3;MAT2A;CYP4F11;ACSM2A;PAPSS2;GSTT2B;CYP4A11;AS3MT;PTGIS;ALDH1A1;TPST1;UGT2B10;GCLM;ADH1B;MGST1;SULT1A1;BPNT1;CYP4A22;UGT2B7;NNMT;MAT2B;ACSM2B;DPEP1;TBXAS1;MAOB;MAOA;GLYAT;SULT1B1;ACSS2;OPLAH;TRMT112;GSTA3;GSTA5;ADH4;GSTA1;CYP4F12;GSTM2;ACY1;CYP2J2;GGCT;GSTA2;UGT2B4;GSTM3;ALDH3A1;UGT2B11;NAT1;SLC35B2;IMPAD1;GSTP1;UGT1A3;SULT1C2;PAPSS1;CYP4F2;SULT1A2;UGT1A6;ADH1C;MGST2;MTRR;ADH5;MTR;MGST3;MAT…
FABP5	RXRA	R-HSA-211897	Cytochrome P450 - arranged by substrate type	0.00233943	0.00336563	5.8	0.07955	0.269923	0.00829717	0.00233943	1	5	0.391505	7	NA	NA	NA	NA	NA	NA	NA	NA	NA	CYP4F11;CYP4A11;CYP4A22;CYP2J2;CYP4F2;CYP4F3;CYP4F8
FABP5	RXRA	R-HSA-211945	Phase I - Functionalization of compounds	0.00137775	0.00209035	5.8	0.07955	0.269923	0.00829717	0.00137775	1	16	0.123237	22	NA	NA	NA	NA	NA	NA	NA	NA	NA	CYP4F11;CYP4A11;PTGIS;ALDH1A1;ADH1B;CYP4A22;TBXAS1;MAOB;MAOA;ACSS2;ADH4;CYP4F12;CYP2J2;ALDH3A1;CYP4F2;ADH1C;ADH5;CYP4F3;AOC2;ADH1A;AOC3;CYP4F8
FABP5	RXRA	R-HSA-2151201	Transcriptional activation of mitochondrial biogenesis	0.00517824	0.00681542	5.8	0.07955	0.269923	0.00829717	0.00517824	1	7	0.364748	10	NA	NA	NA	NA	NA	NA	NA	NA	NA	GLUD1;GLUD2;SOD2;IDH2;CALM1;ACSS2;TBL1X;CHD9;CARM1;TBL1XR1
FABP5	RXRA	R-HSA-2426168	Activation of gene expression by SREBF (SREBP)	3.21645e-05	7.03889e-05	5.8	0.07955	0.269923	0.00829717	3.21645e-05	1	11	0.148257	15	NA	NA	NA	NA	NA	NA	NA	NA	NA	MVD;IDI1;TBL1X;FASN;TM7SF2;DHCR7;FDFT1;CHD9;GGPS1;CARM1;PMVK;HMGCS1;MVK;FDPS;TBL1XR1
FABP5	RXRA	R-HSA-2990846	SUMOylation	0.000382475	0.000643659	5.8	0.07955	0.269923	0.00829717	0.000382475	1	14	0.131674	19	NA	NA	NA	NA	NA	NA	NA	NA	NA	UBA2;NCOR2;XPC;NFKB2;CETN2;RELA;PML;SUMO2;UBE2I;SP100;HNRNPC;HNRNPK;TP53BP1;STAG2;SUMO1;TOP2A;CTBP1;SIN3A;RANBP2
FABP5	RXRA	R-HSA-3108232	SUMO E3 ligases SUMOylate target proteins	0.000297025	0.000512846	5.8	0.07955	0.269923	0.00829717	0.000297025	1	13	0.131674	18	NA	NA	NA	NA	NA	NA	NA	NA	NA	NCOR2;XPC;NFKB2;CETN2;RELA;PML;SUMO2;UBE2I;SP100;HNRNPC;HNRNPK;TP53BP1;STAG2;SUMO1;TOP2A;CTBP1;SIN3A;RANBP2
FABP5	RXRA	R-HSA-381340	Transcriptional regulation of white adipocyte differentiation	0.000266596	0.00046834	5.8	0.07955	0.269923	0.00829717	0.000266596	1	9	0.0905423	13	NA	NA	NA	NA	NA	NA	NA	NA	NA	CD36;NCOR2;FABP4;MED23;RELA;PCK1;TBL1X;ANGPTL4;CHD9;THRAP3;CARM1;ADIPOQ;TBL1XR1
FABP5	RXRA	R-HSA-400206	Regulation of lipid metabolism by PPARalpha	1.04627e-06	3.66637e-06	5.8	0.07955	0.269923	0.00829717	1.04627e-06	1	23	0.221458	31	NA	NA	NA	NA	NA	NA	NA	NA	NA	AGT;CD36;APOA1;CYP4A11;CPT1A;NCOR2;MED23;PLIN2;HMGCS2;ABCB4;TBL1X;TXNRD1;CPT2;FDFT1;ANGPTL4;GLIPR1;CHD9;ACSL1;THRAP3;ACADM;UGT1A9;CARM1;HMGCS1;FABP1;ME1;SLC27A1;SULT2A1;FHL2;APOA2;TBL1XR1;SIN3A
FABP5	RXRA	R-HSA-400253	Circadian Clock	0.000211464	0.000378389	5.8	0.07955	0.269923	0.00829717	0.000211464	1	3	0.0905423	5	NA	NA	NA	NA	NA	NA	NA	NA	NA	CPT1A;TBL1X;CHD9;CARM1;TBL1XR1
FABP5	RXRA	R-HSA-4090294	SUMOylation of intracellular receptors	0.00253577	0.00362004	5.8	0.07955	0.269923	0.00829717	0.00253577	1	2	0.146896	3	NA	NA	NA	NA	NA	NA	NA	NA	NA	SUMO2;UBE2I;SUMO1
FABP5	RXRA	R-HSA-5362517	Signaling by Retinoic Acid	0.000461895	0.000765295	5.8	0.07955	0.269923	0.00829717	0.000461895	1	13	0.2908	18	NA	NA	NA	NA	NA	NA	NA	NA	NA	ALDH1A3;ALDH1A1;CPT1A;PDHX;PDHA1;ADH4;DLD;PDHA2;PDHB;RDH11;DHRS4;ADH1C;DHRS3;ADH1A;CRABP2;DLAT;ALDH1A2;CPT1B
FABP5	RXRA	R-HSA-5617472	Activation of anterior HOX genes in hindbrain development during early embryogenesis	2.66434e-06	8.10526e-06	5.8	0.07955	0.269923	0.00829717	2.66434e-06	1	17	-0.0566562	23	NA	NA	NA	NA	NA	NA	NA	NA	NA	H2AFV;POLR2G;POLR2B;H2AFJ;HIST2H2AC;HIST2H2AA3;ASH2L;POLR2E;HIST1H2AC;POLR2L;RBBP4;HIST3H2BB;HIST2H2BE;HIST1H2BB;HIST1H2BO;HIST1H2BD;HIST1H2BH;WDR5;POLR2H;RBBP7;YY1;POLR2C;POLR2A
FABP5	RXRA	R-HSA-5619507	Activation of HOX genes during differentiation	2.66434e-06	8.10526e-06	5.8	0.07955	0.269923	0.00829717	2.66434e-06	1	17	-0.0566562	23	NA	NA	NA	NA	NA	NA	NA	NA	NA	H2AFV;POLR2G;POLR2B;H2AFJ;HIST2H2AC;HIST2H2AA3;ASH2L;POLR2E;HIST1H2AC;POLR2L;RBBP4;HIST3H2BB;HIST2H2BE;HIST1H2BB;HIST1H2BO;HIST1H2BD;HIST1H2BH;WDR5;POLR2H;RBBP7;YY1;POLR2C;POLR2A
FABP5	RXRA	R-HSA-70268	Pyruvate metabolism	3.3977e-06	9.96218e-06	5.8	0.07955	0.269923	0.00829717	3.3977e-06	1	10	0.369124	14	NA	NA	NA	NA	NA	NA	NA	NA	NA	MPC2;PDHX;LDHB;PDHA1;DLD;PDHA2;PDHB;LDHA;VDAC1;DLAT;ME1;LDHC;LDHAL6A;LDHAL6B
FABP5	RXRA	R-HSA-71406	Pyruvate metabolism and Citric Acid (TCA) cycle	1.47337e-07	6.81691e-07	5.8	0.07955	0.269923	0.00829717	1.47337e-07	1	24	0.369124	32	NA	NA	NA	NA	NA	NA	NA	NA	NA	MPC2;IDH3B;FH;PDHX;IDH3G;IDH2;IDH3A;LDHB;PDHA1;DLD;PDHA2;PDHB;LDHA;ACO2;L2HGDH;SUCLG2;CS;VDAC1;OGDH;DLST;SUCLA2;SDHA;SUCLG1;DLAT;ME1;SDHB;ME2;LDHC;LDHAL6A;ME3;LDHAL6B;SDHC
FABP5	RXRA	R-HSA-8957322	Metabolism of steroids	1.02763e-06	3.62399e-06	5.8	0.07955	0.269923	0.00829717	1.02763e-06	1	24	0.066981	33	NA	NA	NA	NA	NA	NA	NA	NA	NA	CYP17A1;PTGIS;HSD17B4;HSD17B12;MVD;DHCR24;AKR1C4;SLC27A2;IDI1;ALB;TBL1X;FASN;TM7SF2;DHCR7;FABP6;FDFT1;MSMO1;CHD9;GGPS1;ACOX2;HSD3B7;CARM1;HSD17B7;EBP;PMVK;HMGCS1;CYP27A1;MVK;AMACR;LSS;NSDHL;FDPS;TBL1XR1
FABP5	RXRA	R-HSA-8978868	Fatty acid metabolism	1.58854e-06	5.20429e-06	5.8	0.07955	0.269923	0.00829717	1.58854e-06	1	56	0.0557768	75	NA	NA	NA	NA	NA	NA	NA	NA	NA	GPX4;PTGR1;CYP4F11;ALOX15B;ECI1;ACACA;GGT1;CYP4A11;PTGIS;ACSL3;HSD17B4;PTGS2;ALOX5;ACADS;CPT1A;EHHADH;SLC27A3;PRKAG2;ACOT2;CYP4A22;DPEP1;TBXAS1;HPGD;ACLY;PRKAA2;CRAT;ACADVL;MCEE;SLC27A2;LTC4S;PPT1;ABCC1;DECR1;CYP2J2;HADHA;ACSF2;ACSL5;MMAA;FASN;NDUFAB1;MECR;CPT2;CYP4F2;ELOVL1;HADH;ACOT8;ACSF3;ACAA2;ALOX5AP;ECHS1;ACSL1;ACOX2;ACADM;EPHX2;PTGS1;ACAA1;ACSL4;LTA4H;ACSL6;CYP4F3;ACADL;GGT5;PCCA;PLA2G4A;A…
FABP5	RXRA	R-HSA-9006931	Signaling by Nuclear Receptors	5.2639e-08	2.72378e-07	5.8	0.07955	0.269923	0.00829717	5.2639e-08	1	56	0.377959	75	NA	NA	NA	NA	NA	NA	NA	NA	NA	PDPK1;ALDH1A3;H2AFV;HSP90AA1;ALDH1A1;CPT1A;NCOR2;PDHX;HSP90AB1;EGFR;GNAI1;MAPK3;PPP5C;GNB3;GNB2;POLR2G;FKBP5;CALM1;PDHA1;AKT3;AKT2;ADH4;DLD;POLR2B;PDHA2;H2AFJ;HIST2H2AC;HIST2H2AA3;PCK1;PDHB;TBL1X;GNB1;FKBP4;POLR2E;PTK2;SRC;HIST1H2AC;NRAS;PPID;GNG5;UGT1A3;RDH11;POLR2L;DHRS4;GNG12;AKT1;ADH1C;FABP6;MAPK1;GNB4;DHRS3;STAG2;GNAI2;HDAC1;HIST3H2BB;CARM1;HIST2H2BE;HIST1H2BB;HIST1H2BO;ADH1A;HIST1H2BD;HIST1…
FABP5	RXRA	R-HSA-9024446	NR1H2 and NR1H3-mediated signaling	0.00267051	0.00379607	5.8	0.07955	0.269923	0.00829717	0.00267051	1	3	0.364748	5	NA	NA	NA	NA	NA	NA	NA	NA	NA	NCOR2;PCK1;TBL1X;FABP6;TBL1XR1
FABP5	RXRA	R-HSA-9029569	NR1H3 & NR1H2 regulate gene expression linked to cholesterol transport and efflux	0.00295111	0.00414003	5.8	0.07955	0.269923	0.00829717	0.00295111	1	2	0.364748	3	NA	NA	NA	NA	NA	NA	NA	NA	NA	NCOR2;TBL1X;TBL1XR1
FABP5	RXRA	R-HSA-9616222	Transcriptional regulation of granulopoiesis	5.50309e-05	0.000113407	5.8	0.07955	0.269923	0.00829717	5.50309e-05	1	8	-0.066057	11	NA	NA	NA	NA	NA	NA	NA	NA	NA	H2AFV;H2AFJ;HIST2H2AC;HIST2H2AA3;HIST1H2AC;HIST3H2BB;HIST2H2BE;HIST1H2BB;HIST1H2BO;HIST1H2BD;HIST1H2BH
FABP5	RXRA	R-HSA-9623433	NR1H2 & NR1H3 regulate gene expression to control bile acid homeostasis	0.0046957	0.00625466	5.8	0.07955	0.269923	0.00829717	0.0046957	1	1	0.012169	2	NA	NA	NA	NA	NA	NA	NA	NA	NA	NCOR2;FABP6
FBLN1	ITGB1	R-HSA-1500931	Cell-Cell communication	4.03306e-05	8.57187e-05	2.55	7.25	-0.0136311	0.000347656	4.03306e-05	1	10	0.137209	14	NA	NA	NA	NA	NA	NA	NA	NA	NA	LAMC2;SIRPA;PTK2B;PTPN11;ITGA6;LAMB3;LAMA3;ILK;PTK2;NCK1;FYN;PXN;CD47;WASL
FBLN1	ITGB1	R-HSA-1566948	Elastic fibre formation	2.07473e-05	4.76642e-05	2.55	7.25	-0.0136311	0.000347656	2.07473e-05	1	3	0.130431	4	NA	NA	NA	NA	NA	NA	NA	NA	NA	ITGAV;ITGA5;MFAP5;VTN
FBLN1	ITGB1	R-HSA-202733	Cell surface interactions at the vascular wall	1.43574e-08	8.79884e-08	2.55	7.25	-0.0136311	0.000347656	1.43574e-08	1	21	0.196167	28	NA	NA	NA	NA	NA	NA	NA	NA	NA	JAM2;BSG;PECAM1;SHC1;FCER1G;PTPN11;SLC7A7;ITGA6;ATP1B1;ITGAV;SDC1;INPP5D;APOB;PROC;NRAS;ITGA5;PLCG1;ITGB3;FYN;SLC3A2;PROCR;HRAS;ITGAX;ITGA3;L1CAM;LYN;LCK;ATP1B3
FBLN1	ITGB1	R-HSA-210991	Basigin interactions	1.78868e-07	8.09537e-07	2.55	7.25	-0.0136311	0.000347656	1.78868e-07	1	6	0.0335873	8	NA	NA	NA	NA	NA	NA	NA	NA	NA	BSG;SLC7A7;ITGA6;ATP1B1;SLC3A2;ITGA3;L1CAM;ATP1B3
FBLN1	ITGB1	R-HSA-2129379	Molecules associated with elastic fibres	6.05067e-05	0.000123315	2.55	7.25	-0.0136311	0.000347656	6.05067e-05	1	1	0.152489	2	NA	NA	NA	NA	NA	NA	NA	NA	NA	ITGAV;VTN
FBLN1	ITGB1	R-HSA-216083	Integrin cell surface interactions	1.31006e-06	4.40489e-06	2.55	7.25	-0.0136311	0.000347656	1.31006e-06	1	15	-0.343785	20	NA	NA	NA	NA	NA	NA	NA	NA	NA	JAM2;BSG;ITGA1;AGRN;THBS1;ITGA11;ITGA6;HSPG2;ITGAV;KDR;ITGA5;COL18A1;COL4A3;COL4A1;VTN;ITGA7;SPP1;ITGA2;ITGAX;ITGA3
FBLN1	ITGB1	R-HSA-3000157	Laminin interactions	1.63054e-06	5.32088e-06	2.55	7.25	-0.0136311	0.000347656	1.63054e-06	1	12	-0.0924956	16	NA	NA	NA	NA	NA	NA	NA	NA	NA	LAMC2;ITGA1;LAMC1;ITGA6;LAMB3;LAMA3;HSPG2;ITGAV;COL18A1;COL4A3;COL4A1;ITGA7;ITGA2;ITGA3;LAMB1;LAMA1
FBLN1	ITGB1	R-HSA-3000170	Syndecan interactions	0.000142298	0.000266619	2.55	7.25	-0.0136311	0.000347656	0.000142298	1	4	-0.010001	6	NA	NA	NA	NA	NA	NA	NA	NA	NA	THBS1;ITGA6;ITGAV;SDC1;VTN;ITGA2
FBLN1	ITGB1	R-HSA-3000171	Non-integrin membrane-ECM interactions	4.61897e-06	1.30146e-05	2.55	7.25	-0.0136311	0.000347656	4.61897e-06	1	12	0.215906	16	NA	NA	NA	NA	NA	NA	NA	NA	NA	LAMC2;LAMC1;AGRN;THBS1;ITGA6;LAMB3;LAMA3;HSPG2;ITGAV;SDC1;COL4A3;COL4A1;VTN;ITGA2;LAMB1;LAMA1
FBLN1	ITGB1	R-HSA-3000178	ECM proteoglycans	8.45877e-07	3.08791e-06	2.55	7.25	-0.0136311	0.000347656	8.45877e-07	1	10	-0.0924956	14	NA	NA	NA	NA	NA	NA	NA	NA	NA	LAMC1;AGRN;LAMA3;HSPG2;ITGAV;ITGB5;COL4A3;COL4A1;VTN;ITGA7;ITGA2;ITGAX;LAMB1;LAMA1
FBLN1	ITGB1	R-HSA-373755	Semaphorin interactions	2.32191e-08	1.3299e-07	2.55	7.25	-0.0136311	0.000347656	2.32191e-08	1	21	-0.260202	29	NA	NA	NA	NA	NA	NA	NA	NA	NA	HSP90AA1;MYH10;ITGA1;ROCK1;MYH11;DPYSL2;CDK5;MYL9;MYH9;RHOB;ERBB2;MYL12B;PAK3;CFL1;CRMP1;DPYSL3;MYL6;FYN;RAC1;LIMK2;PAK2;PAK1;ROCK2;MET;PLXNA1;RRAS;RHOC;MYH14;RHOA
FBLN1	ITGB1	R-HSA-373760	L1CAM interactions	4.83645e-08	2.52224e-07	2.55	7.25	-0.0136311	0.000347656	4.83645e-08	1	22	0.349588	30	NA	NA	NA	NA	NA	NA	NA	NA	NA	MAP2K1;RPS6KA3;CLTC;ITGA1;LAMC1;SH3GL2;EGFR;AP2A2;MAPK3;DPYSL2;DNM2;RPS6KA6;AP2A1;MAP2K2;AP2M1;ITGAV;RPS6KA1;AP2B1;ITGA5;MAPK1;RAC1;ITGA2;RPS6KA2;PAK1;AP2S1;LAMB1;LAMA1;L1CAM;CLTA;VAV2
FBLN1	ITGB1	R-HSA-445144	Signal transduction by L1	1.55079e-06	5.09568e-06	2.55	7.25	-0.0136311	0.000347656	4.54263e-06	0.341387	7	-0.256028	10	4	4	0	MAPK3_202;MAPK3_204;MAPK1_185;MAPK1_187	-0.0715185229943438;-0.0345224241070339;0.121119534105568;0.186174444172132	MAPK3_202;MAPK3_204;MAPK1_185;MAPK1_187	-0.0715185229943438;-0.0345224241070339;0.121119534105568;0.186174444172132	NA	NA	MAP2K1;MAPK3;MAP2K2;ITGAV;ITGA5;MAPK1;RAC1;PAK1;L1CAM;VAV2
FBLN1	ITGB1	R-HSA-446728	Cell junction organization	0.000157406	0.000291428	2.55	7.25	-0.0136311	0.000347656	0.000157406	1	3	-0.273354	5	NA	NA	NA	NA	NA	NA	NA	NA	NA	LAMC2;ITGA6;LAMB3;LAMA3;ILK
FBLN1	ITGB1	R-HSA-447041	CHL1 interactions	0.000217951	0.000389056	2.55	7.25	-0.0136311	0.000347656	0.000217951	1	1	0.128108	2	NA	NA	NA	NA	NA	NA	NA	NA	NA	ITGA1;ITGA2
FBLN1	ITGB1	R-HSA-6785807	Interleukin-4 and Interleukin-13 signaling	1.03753e-05	2.61797e-05	2.55	7.25	-0.0136311	0.000347656	1.03753e-05	1	17	-0.200125	23	NA	NA	NA	NA	NA	NA	NA	NA	NA	HSP90AA1;LBP;PTGS2;ALOX5;PIK3R1;MMP9;MUC1;MMP1;VIM;TIMP1;ICAM1;MMP2;AKT1;HGF;FSCN1;HSP90B1;SAA1;STAT3;STAT6;BCL2L1;STAT1;LCN2;ITGAX
FBLN1	ITGB1	R-HSA-6806834	Signaling by MET	7.69096e-11	7.15669e-10	2.55	7.25	-0.0136311	0.000347656	7.69096e-11	1	24	-0.300517	32	NA	NA	NA	NA	NA	NA	NA	NA	NA	SH3KBP1;LAMC2;EPS15;PIK3R1;LAMC1;SH3GL2;PTPN11;HGS;SH3GL1;LAMB3;LAMA3;STAM;PTK2;SRC;NRAS;STAM2;RAP1A;HGF;RAC1;STAT3;ITGA2;RAP1B;MET;CBL;HRAS;ITGA3;LAMB1;RPS27A;LAMA1;UBA52;UBB;UBC
FBLN1	ITGB1	R-HSA-75892	Platelet Adhesion to exposed collagen	0.000217951	0.000389056	2.55	7.25	-0.0136311	0.000347656	0.000217951	1	1	0.128108	2	NA	NA	NA	NA	NA	NA	NA	NA	NA	ITGA1;ITGA2
FBLN1	ITGB1	R-HSA-8874081	MET activates PTK2 signaling	1.448e-07	6.71821e-07	2.55	7.25	-0.0136311	0.000347656	1.448e-07	1	8	-0.0357583	11	NA	NA	NA	NA	NA	NA	NA	NA	NA	LAMC2;LAMC1;LAMB3;LAMA3;PTK2;HGF;ITGA2;MET;ITGA3;LAMB1;LAMA1
FBLN1	ITGB1	R-HSA-8875513	MET interacts with TNS proteins	8.73347e-06	2.28446e-05	2.55	7.25	-0.0136311	0.000347656	8.73347e-06	1	1	-0.286004	2	NA	NA	NA	NA	NA	NA	NA	NA	NA	HGF;MET
FBLN1	ITGB1	R-HSA-8875878	MET promotes cell motility	5.79468e-07	2.22543e-06	2.55	7.25	-0.0136311	0.000347656	5.79468e-07	1	10	-0.153658	14	NA	NA	NA	NA	NA	NA	NA	NA	NA	LAMC2;LAMC1;LAMB3;LAMA3;PTK2;RAP1A;HGF;RAC1;ITGA2;RAP1B;MET;ITGA3;LAMB1;LAMA1
FBLN2	ITGB3	R-HSA-114608	Platelet degranulation	0.0390116	0.0427288	0.72	-1.355	0.0990085	0.0536415	0.0390116	1	10	-0.173197	14	NA	NA	NA	NA	NA	NA	NA	NA	NA	ITGA2B;FGB;VCL;FGA;PECAM1;THBS1;ACTN2;CALM1;FGG;APP;VWF;SOD1;F13A1;SPARC
FBLN2	ITGB3	R-HSA-1566948	Elastic fibre formation	0.0032012	0.00444396	0.72	-1.355	0.0990085	0.0536415	0.0032012	1	3	0.0173505	4	NA	NA	NA	NA	NA	NA	NA	NA	NA	ITGAV;FBN1;MFAP5;VTN
FBLN2	ITGB3	R-HSA-194138	Signaling by VEGF	1.9022e-10	1.62028e-09	0.72	-1.355	0.0990085	0.0536415	1.9022e-10	1	45	-0.0556727	60	NA	NA	NA	NA	NA	NA	NA	NA	NA	PDPK1;HSP90AA1;ITPR2;ROCK1;PTK2B;NCKAP1L;CALM1;NCF2;AKT3;MAPKAPK3;MAPK14;AKT2;ITPR3;NCF1;ITGAV;MTOR;PTK2;PAK3;KDR;ITPR1;NRAS;VAV1;CDC42;NCK2;CTNNB1;AKT1;ABI2;MAPKAPK2;BCAR1;PLCG1;NCKAP1;NCK1;CTNND1;CYFIP1;WASF2;ABI1;FYN;NCF4;RAC1;JUP;CRK;PXN;PAK2;BAIAP2;PAK1;ROCK2;HRAS;PRKCA;PRKCD;BRK1;CDH5;AXL;PRKCB;PRKACA;RHOA;PRKACG;CYFIP2;VAV2;PRKACB;CTNNA1
FBLN2	ITGB3	R-HSA-202733	Cell surface interactions at the vascular wall	4.32031e-06	1.22537e-05	0.72	-1.355	0.0990085	0.0536415	4.32031e-06	1	17	0.0982611	23	NA	NA	NA	NA	NA	NA	NA	NA	NA	PECAM1;SHC1;FCER1G;PTPN11;SLC7A7;ATP1B1;ITGAV;SDC1;INPP5D;APOB;PROC;NRAS;ITGA5;PLCG1;FYN;SLC3A2;PROCR;HRAS;L1CAM;LYN;LCK;ITGB1;ATP1B3
FBLN2	ITGB3	R-HSA-210990	PECAM1 interactions	0.00320433	0.00444644	0.72	-1.355	0.0990085	0.0536415	0.00320433	1	6	0.110531	8	NA	NA	NA	NA	NA	NA	NA	NA	NA	PECAM1;PTPN11;ITGAV;INPP5D;PLCG1;FYN;LYN;LCK
FBLN2	ITGB3	R-HSA-2129379	Molecules associated with elastic fibres	0.0105957	0.0130657	0.72	-1.355	0.0990085	0.0536415	0.0105957	1	2	0.0963782	3	NA	NA	NA	NA	NA	NA	NA	NA	NA	ITGAV;FBN1;VTN
FBLN2	ITGB3	R-HSA-216083	Integrin cell surface interactions	0.0123418	0.0149797	0.72	-1.355	0.0990085	0.0536415	0.0123418	1	11	0.129569	15	NA	NA	NA	NA	NA	NA	NA	NA	NA	ITGA2B;FGB;FGA;PECAM1;THBS1;FGG;ITGAV;KDR;FBN1;VWF;COL18A1;COL4A3;COL4A2;VTN;SPP1
FBLN2	ITGB3	R-HSA-3000170	Syndecan interactions	0.0260571	0.0295131	0.72	-1.355	0.0990085	0.0536415	0.0260571	1	3	0.366656	4	NA	NA	NA	NA	NA	NA	NA	NA	NA	THBS1;ITGAV;SDC1;VTN
FBLN2	ITGB3	R-HSA-3000171	Non-integrin membrane-ECM interactions	0.00659857	0.00840831	0.72	-1.355	0.0990085	0.0536415	0.00659857	1	4	-0.116565	6	NA	NA	NA	NA	NA	NA	NA	NA	NA	THBS1;ITGAV;SDC1;COL4A3;COL4A2;VTN
FBLN2	ITGB3	R-HSA-3000178	ECM proteoglycans	0.00659857	0.00840831	0.72	-1.355	0.0990085	0.0536415	0.00659857	1	4	-0.116565	6	NA	NA	NA	NA	NA	NA	NA	NA	NA	ITGA2B;ITGAV;ITGB5;COL4A3;COL4A2;VTN
FBLN2	ITGB3	R-HSA-354192	Integrin signaling	1.07757e-06	3.73272e-06	0.72	-1.355	0.0990085	0.0536415	0.0131092	8.21994e-05	13	-0.1451	18	48	48	0	FLNA_2321;FLNA_1827;FLNA_2515;FLNA_860;LMNA_153;FLNA_1084;FLNA_2172;FLNA_2276;FLNA_2144;FLNA_2328;FLNA_968;FLNA_1938;FLNA_966;FLNA_1630;FLNA_2331;FLNA_1459;FLNA_2311;FLNA_2319;FLNA_2364;FLNA_2518;FLNA_2150;FLNA_2120;FLNA_1343;LMNA_463;LMNA_636;LMNA_307;LMNA_51;LMNA_533;LMNA_22;LMNA_525;LMNA_616;LMNA_66;LMNA_458;LMNA_19;LMNA_212;LMNA_12;LMNA_390;LMNA_632;LMNA_18;LMNA_17;LMNA_414;LMNA_568;LMNA_429;…	-0.0111693345789049;-0.0214611453813757;-0.00513316942717046;-0.024214792443486;-0.00164845051576296;-0.0186839139697998;-0.0497489294448728;-0.0107108711936435;-0.048686472310255;-0.026220046319899;0.00152929655075398;-0.0291323108046122;-0.0382164313801832;-0.0213270218575468;-0.0224819197393267;-0.0458282051451078;-0.026006397894685;-0.0345096444147931;-0.0344614348023471;-0.0285378128493585;-…	FLNA_2321;FLNA_1827;FLNA_2515;FLNA_860;LMNA_153;FLNA_1084;FLNA_2172;FLNA_2276;FLNA_2144;FLNA_2328;FLNA_968;FLNA_1938;FLNA_966;FLNA_1630;FLNA_2331;FLNA_1459;FLNA_2311;FLNA_2319;FLNA_2364;FLNA_2518;FLNA_2150;FLNA_2120;FLNA_1343;LMNA_463;LMNA_636;LMNA_307;LMNA_51;LMNA_533;LMNA_22;LMNA_525;LMNA_616;LMNA_66;LMNA_458;LMNA_19;LMNA_212;LMNA_12;LMNA_390;LMNA_632;LMNA_18;LMNA_17;LMNA_414;LMNA_568;LMNA_429;…	-0.0111693345789049;-0.0214611453813757;-0.00513316942717046;-0.024214792443486;-0.00164845051576296;-0.0186839139697998;-0.0497489294448728;-0.0107108711936435;-0.048686472310255;-0.026220046319899;0.00152929655075398;-0.0291323108046122;-0.0382164313801832;-0.0213270218575468;-0.0224819197393267;-0.0458282051451078;-0.026006397894685;-0.0345096444147931;-0.0344614348023471;-0.0285378128493585;-…	NA	NA	PDPK1;RASGRP1;ITGA2B;FGB;FGA;SHC1;APBB1IP;FGG;PTK2;SRC;SYK;CSK;VWF;AKT1;BCAR1;RAP1A;CRK;RAP1B
FBLN2	ITGB3	R-HSA-354194	GRB2:SOS provides linkage to MAPK signaling for Integrins	0.0290741	0.0326078	0.72	-1.355	0.0990085	0.0536415	0.0290741	1	7	-0.0415197	10	NA	NA	NA	NA	NA	NA	NA	NA	NA	ITGA2B;FGB;FGA;APBB1IP;FGG;PTK2;SRC;VWF;RAP1A;RAP1B
FBLN2	ITGB3	R-HSA-372708	p130Cas linkage to MAPK signaling for integrins	0.000827189	0.00129925	0.72	-1.355	0.0990085	0.0536415	0.0123446	0.0670084	9	-0.0112347	12	1	1	0	BCAR1_401	5.94398	BCAR1_401	5.94398	NA	NA	ITGA2B;FGB;FGA;APBB1IP;FGG;PTK2;SRC;VWF;BCAR1;RAP1A;CRK;RAP1B
FBLN2	ITGB3	R-HSA-373760	L1CAM interactions	0.00575251	0.00745604	0.72	-1.355	0.0990085	0.0536415	0.00575251	1	19	0.0622273	26	NA	NA	NA	NA	NA	NA	NA	NA	NA	MAP2K1;RPS6KA3;ITGA2B;CLTC;ITGA1;SH3GL2;EGFR;AP2A2;MAPK3;DPYSL2;DNM2;RPS6KA6;AP2A1;MAP2K2;AP2M1;ITGAV;RPS6KA1;AP2B1;MAPK1;RAC1;RPS6KA2;PAK1;AP2S1;L1CAM;CLTA;VAV2
FBLN2	ITGB3	R-HSA-4420097	VEGFA-VEGFR2 Pathway	1.9022e-10	1.62028e-09	0.72	-1.355	0.0990085	0.0536415	1.9022e-10	1	45	-0.0556727	60	NA	NA	NA	NA	NA	NA	NA	NA	NA	PDPK1;HSP90AA1;ITPR2;ROCK1;PTK2B;NCKAP1L;CALM1;NCF2;AKT3;MAPKAPK3;MAPK14;AKT2;ITPR3;NCF1;ITGAV;MTOR;PTK2;PAK3;KDR;ITPR1;NRAS;VAV1;CDC42;NCK2;CTNNB1;AKT1;ABI2;MAPKAPK2;BCAR1;PLCG1;NCKAP1;NCK1;CTNND1;CYFIP1;WASF2;ABI1;FYN;NCF4;RAC1;JUP;CRK;PXN;PAK2;BAIAP2;PAK1;ROCK2;HRAS;PRKCA;PRKCD;BRK1;CDH5;AXL;PRKCB;PRKACA;RHOA;PRKACG;CYFIP2;VAV2;PRKACB;CTNNA1
FBLN2	ITGB3	R-HSA-445144	Signal transduction by L1	0.00023928	0.000423037	0.72	-1.355	0.0990085	0.0536415	0.000700905	0.341387	7	-0.189938	10	4	4	0	MAPK3_202;MAPK3_204;MAPK1_185;MAPK1_187	-0.0715185229943438;-0.0345224241070339;0.121119534105568;0.186174444172132	MAPK3_202;MAPK3_204;MAPK1_185;MAPK1_187	-0.0715185229943438;-0.0345224241070339;0.121119534105568;0.186174444172132	NA	NA	MAP2K1;ITGA2B;MAPK3;MAP2K2;ITGAV;MAPK1;RAC1;PAK1;L1CAM;VAV2
FBLN2	ITGB3	R-HSA-5663202	Diseases of signal transduction by growth factor receptors and second messengers	1.08127e-16	6.58199e-15	0.72	-1.355	0.0990085	0.0536415	1.08127e-16	1	81	-0.103977	109	NA	NA	NA	NA	NA	NA	NA	NA	NA	PPP2R5A;MAP2K1;PDPK1;AGK;HSP90AA1;ITGA2B;CUL1;FGB;VCL;FGA;SHC1;PIK3R1;NCOR2;EGFR;GSK3A;MYO18A;MAPK3;PPP2R1A;SND1;CPSF6;CAMK2G;APBB1IP;PTPN11;CALM1;AKT3;AKT2;MAP2K2;FGG;KRAS;PDGFRA;FAM114A2;PPP2CA;ARAF;ERBB2;MTOR;TBL1X;AKAP9;IQGAP1;MPRIP;CAMK2D;SRC;KDR;NRAS;AGTRAP;VAV1;CUX1;PAPSS1;CSK;CTNNB1;SKP1;VWF;AKT1;FXR1;BRAF;CSNK1A1;PLCG1;MARK3;MAPK1;RAF1;PTPN12;PTEN;RAP1A;SMAD3;HGF;FGFR1OP;AKT1S1;PPP2CB;FY…
FBLN2	ITGB3	R-HSA-5673001	RAF/MAP kinase cascade	8.2991e-12	1.00253e-10	0.72	-1.355	0.0990085	0.0536415	8.2991e-12	1	49	-0.304832	66	NA	NA	NA	NA	NA	NA	NA	NA	NA	PPP2R5A;MAP2K1;RASGRP1;CUL3;ITGA2B;JAK1;FGB;DLG1;VCL;FGA;SHC1;EGFR;MAPK3;PPP2R1A;PPP5C;CAMK2G;PTPRA;APBB1IP;ACTN2;CALM1;DLG2;MAP2K2;FGG;PPP2CA;ARAF;ERBB2;IQGAP1;CAMK2D;PTK2;SRC;NRAS;CSK;VWF;BRAF;MARK3;MAPK1;RAF1;RAP1A;SPTB;SPTBN1;PPP2CB;FYN;SPTA1;DLG3;ARRB2;RAP1B;CAMK2B;PPP2R5E;PPP2R5D;CAMK2A;MET;FGFR4;NEFL;HRAS;YWHAB;RPS27A;ARRB1;SPTBN4;PPP2R5C;SPTBN2;NCAM1;UBB;UBA52;UBC;SPTAN1;PPP2R1B
FBLN2	ITGB3	R-HSA-5674135	MAP2K and MAPK activation	0.00275389	0.00390458	0.72	-1.355	0.0990085	0.0536415	0.00474304	0.580618	18	0.0622273	25	5	5	0	MAPK3_202;MAPK3_204;MAP2K2_226;MAPK1_185;MAPK1_187	-0.0715185229943438;-0.0345224241070339;2.72647628391234;0.121119534105568;0.186174444172132	MAPK3_202;MAPK3_204;MAP2K2_226;MAPK1_185;MAPK1_187	-0.0715185229943438;-0.0345224241070339;2.72647628391234;0.121119534105568;0.186174444172132	NA	NA	MAP2K1;ITGA2B;FGB;VCL;FGA;MAPK3;APBB1IP;MAP2K2;FGG;ARAF;IQGAP1;SRC;NRAS;CSK;VWF;BRAF;MARK3;MAPK1;RAF1;RAP1A;ARRB2;RAP1B;HRAS;YWHAB;ARRB1
FBLN2	ITGB3	R-HSA-5683057	MAPK family signaling cascades	3.32221e-13	6.37941e-12	0.72	-1.355	0.0990085	0.0536415	3.32221e-13	1	58	-0.304832	78	NA	NA	NA	NA	NA	NA	NA	NA	NA	PPP2R5A;MAP2K1;RASGRP1;CUL3;ITGA2B;JAK1;FGB;DLG1;VCL;FGA;SHC1;EGFR;XPO1;MAPK3;PPP2R1A;PPP5C;CAMK2G;PTPRA;APBB1IP;ACTN2;PTPN11;CALM1;DLG2;MAP2K2;FGG;PPP2CA;ARAF;ERBB2;IQGAP1;CAMK2D;PTK2;PAK3;SRC;NRAS;CDK1;CDC42;CSK;VWF;BRAF;MARK3;MAPK1;RAF1;RAP1A;SPTB;SPTBN1;PPP2CB;FYN;SPTA1;RAC1;DLG3;ARRB2;RAP1B;PAK2;GFRA1;CAMK2B;PPP2R5E;PAK1;PPP2R5D;CAMK2A;MET;FGFR4;NEFL;HRAS;YWHAB;RPS27A;ARRB1;SPTBN4;PPP2R5C;SP…
FBLN2	ITGB3	R-HSA-5684996	MAPK1/MAPK3 signaling	1.42399e-11	1.64825e-10	0.72	-1.355	0.0990085	0.0536415	1.42399e-11	1	51	-0.304832	68	NA	NA	NA	NA	NA	NA	NA	NA	NA	PPP2R5A;MAP2K1;RASGRP1;CUL3;ITGA2B;JAK1;FGB;DLG1;VCL;FGA;SHC1;EGFR;MAPK3;PPP2R1A;PPP5C;CAMK2G;PTPRA;APBB1IP;ACTN2;PTPN11;CALM1;DLG2;MAP2K2;FGG;PPP2CA;ARAF;ERBB2;IQGAP1;CAMK2D;PTK2;SRC;NRAS;CDK1;CSK;VWF;BRAF;MARK3;MAPK1;RAF1;RAP1A;SPTB;SPTBN1;PPP2CB;FYN;SPTA1;DLG3;ARRB2;RAP1B;CAMK2B;PPP2R5E;PPP2R5D;CAMK2A;MET;FGFR4;NEFL;HRAS;YWHAB;RPS27A;ARRB1;SPTBN4;PPP2R5C;SPTBN2;NCAM1;UBB;UBA52;UBC;SPTAN1;PPP2R…
FBLN2	ITGB3	R-HSA-6802946	Signaling by moderate kinase activity BRAF mutants	0.0058681	0.00757335	0.72	-1.355	0.0990085	0.0536415	0.0058681	1	23	0.0347995	31	NA	NA	NA	NA	NA	NA	NA	NA	NA	MAP2K1;ITGA2B;FGB;VCL;FGA;MAPK3;CAMK2G;APBB1IP;CALM1;MAP2K2;FGG;KRAS;ARAF;IQGAP1;CAMK2D;SRC;NRAS;CSK;VWF;BRAF;MARK3;MAPK1;RAF1;RAP1A;ARRB2;RAP1B;CAMK2B;CAMK2A;HRAS;YWHAB;ARRB1
FBLN2	ITGB3	R-HSA-6802948	Signaling by high-kinase activity BRAF mutants	0.00474304	0.00630003	0.72	-1.355	0.0990085	0.0536415	0.00474304	1	18	0.0622273	25	NA	NA	NA	NA	NA	NA	NA	NA	NA	MAP2K1;ITGA2B;FGB;VCL;FGA;MAPK3;APBB1IP;MAP2K2;FGG;ARAF;IQGAP1;SRC;NRAS;CSK;VWF;BRAF;MARK3;MAPK1;RAF1;RAP1A;ARRB2;RAP1B;HRAS;YWHAB;ARRB1
FBLN2	ITGB3	R-HSA-6802949	Signaling by RAS mutants	0.0058681	0.00757335	0.72	-1.355	0.0990085	0.0536415	0.0058681	1	23	0.0347995	31	NA	NA	NA	NA	NA	NA	NA	NA	NA	MAP2K1;ITGA2B;FGB;VCL;FGA;MAPK3;CAMK2G;APBB1IP;CALM1;MAP2K2;FGG;KRAS;ARAF;IQGAP1;CAMK2D;SRC;NRAS;CSK;VWF;BRAF;MARK3;MAPK1;RAF1;RAP1A;ARRB2;RAP1B;CAMK2B;CAMK2A;HRAS;YWHAB;ARRB1
FBLN2	ITGB3	R-HSA-6802952	Signaling by BRAF and RAF fusions	4.60296e-06	1.29805e-05	0.72	-1.355	0.0990085	0.0536415	4.60296e-06	1	32	0.211314	43	NA	NA	NA	NA	NA	NA	NA	NA	NA	MAP2K1;AGK;ITGA2B;FGB;VCL;FGA;MAPK3;SND1;CAMK2G;APBB1IP;CALM1;MAP2K2;FGG;FAM114A2;ARAF;AKAP9;IQGAP1;MPRIP;CAMK2D;SRC;NRAS;AGTRAP;PAPSS1;CSK;VWF;FXR1;BRAF;MARK3;MAPK1;RAF1;RAP1A;ARRB2;RAP1B;ZC3HAV1;CAMK2B;LMNA;CAMK2A;HRAS;YWHAB;ARRB1;ATG7;QKI;AP3B1
FBLN2	ITGB3	R-HSA-6802955	Paradoxical activation of RAF signaling by kinase inactive BRAF	0.0058681	0.00757335	0.72	-1.355	0.0990085	0.0536415	0.0058681	1	23	0.0347995	31	NA	NA	NA	NA	NA	NA	NA	NA	NA	MAP2K1;ITGA2B;FGB;VCL;FGA;MAPK3;CAMK2G;APBB1IP;CALM1;MAP2K2;FGG;KRAS;ARAF;IQGAP1;CAMK2D;SRC;NRAS;CSK;VWF;BRAF;MARK3;MAPK1;RAF1;RAP1A;ARRB2;RAP1B;CAMK2B;CAMK2A;HRAS;YWHAB;ARRB1
FBLN2	ITGB3	R-HSA-6802957	Oncogenic MAPK signaling	5.87664e-06	1.61074e-05	0.72	-1.355	0.0990085	0.0536415	5.87664e-06	1	33	0.211314	44	NA	NA	NA	NA	NA	NA	NA	NA	NA	MAP2K1;AGK;ITGA2B;FGB;VCL;FGA;MAPK3;SND1;CAMK2G;APBB1IP;CALM1;MAP2K2;FGG;KRAS;FAM114A2;ARAF;AKAP9;IQGAP1;MPRIP;CAMK2D;SRC;NRAS;AGTRAP;PAPSS1;CSK;VWF;FXR1;BRAF;MARK3;MAPK1;RAF1;RAP1A;ARRB2;RAP1B;ZC3HAV1;CAMK2B;LMNA;CAMK2A;HRAS;YWHAB;ARRB1;ATG7;QKI;AP3B1
FBLN2	ITGB3	R-HSA-76002	Platelet activation, signaling and aggregation	9.2606e-07	3.33301e-06	0.72	-1.355	0.0990085	0.0536415	9.2606e-07	1	62	-0.189938	83	NA	NA	NA	NA	NA	NA	NA	NA	NA	PDPK1;RASGRP1;APOA1;ITGA2B;FGB;ITPR2;VCL;KNG1;FGA;PECAM1;SHC1;LCP2;FCER1G;GNAI1;THBS1;MAPK3;PRKCG;PLCG2;GNB3;APBB1IP;GNB2;ACTN2;PTPN11;CALM1;MAPK14;FGG;ITPR3;RHOB;ALB;STXBP3;APP;GNB1;F5;PTK2;SRC;ITPR1;GNG5;HRG;GP1BB;VAV1;SYK;CDC42;CSK;DAGLB;GNG12;VWF;AKT1;IGF2;BCAR1;TF;MAPK1;RAF1;RAP1A;GNB4;HGF;F2;GNAI2;MGLL;FYN;DGKA;GP9;RAC1;CRK;RHOG;ARRB2;STX4;RAP1B;PLA2G4A;SOD1;F13A1;ARRB1;PRKCA;PLG;PRKCD;SPAR…
FBLN2	ITGB3	R-HSA-76005	Response to elevated platelet cytosolic Ca2+	7.759e-05	0.00015518	0.72	-1.355	0.0990085	0.0536415	7.759e-05	1	13	-0.264169	18	NA	NA	NA	NA	NA	NA	NA	NA	NA	ITGA2B;FGB;VCL;FGA;PECAM1;THBS1;ACTN2;CALM1;FGG;STXBP3;APP;VWF;STX4;SOD1;F13A1;PRKCA;SPARC;PRKCB
FBLN2	ITGB3	R-HSA-76009	Platelet Aggregation (Plug Formation)	0.0180949	0.0211361	0.72	-1.355	0.0990085	0.0536415	0.0180949	1	15	0.202421	20	NA	NA	NA	NA	NA	NA	NA	NA	NA	PDPK1;RASGRP1;ITGA2B;FGB;FGA;SHC1;APBB1IP;FGG;PTK2;SRC;GP1BB;SYK;CSK;VWF;AKT1;BCAR1;RAP1A;GP9;CRK;RAP1B
FBLN2	ITGB3	R-HSA-9607240	FLT3 Signaling	2.58768e-13	5.10647e-12	0.72	-1.355	0.0990085	0.0536415	2.58768e-13	1	53	-0.0461121	71	NA	NA	NA	NA	NA	NA	NA	NA	NA	PPP2R5A;MAP2K1;PDPK1;RASGRP1;CUL3;ITGA2B;JAK1;FGB;DLG1;VCL;FGA;SHC1;EGFR;MAPK3;PPP2R1A;PPP5C;CAMK2G;PTPRA;APBB1IP;ACTN2;PTPN11;CALM1;DLG2;AKT2;MAP2K2;FGG;PPP2CA;ARAF;ERBB2;IQGAP1;CAMK2D;PTK2;SRC;NRAS;CSK;VWF;BRAF;MARK3;MAPK1;RAF1;RAP1A;SPTB;SPTBN1;PPP2CB;FYN;SPTA1;DLG3;ARRB2;RAP1B;CAMK2B;PPP2R5E;PPP2R5D;CAMK2A;MET;FGFR4;NEFL;HRAS;YWHAB;RPS27A;ARRB1;SPTBN4;PPP2R5C;SPTBN2;STAT5A;NCAM1;UBB;UBA52;UBC…
FBLN2	ITGB3	R-HSA-9649948	Signaling downstream of RAS mutants	0.0058681	0.00757335	0.72	-1.355	0.0990085	0.0536415	0.0058681	1	23	0.0347995	31	NA	NA	NA	NA	NA	NA	NA	NA	NA	MAP2K1;ITGA2B;FGB;VCL;FGA;MAPK3;CAMK2G;APBB1IP;CALM1;MAP2K2;FGG;KRAS;ARAF;IQGAP1;CAMK2D;SRC;NRAS;CSK;VWF;BRAF;MARK3;MAPK1;RAF1;RAP1A;ARRB2;RAP1B;CAMK2B;CAMK2A;HRAS;YWHAB;ARRB1
FGL1	EGFR	R-HSA-1227986	Signaling by ERBB2	4.26182e-08	2.27617e-07	0.895	-0.75	-0.121283	0.224212	4.26182e-08	1	18	0.291556	24	NA	NA	NA	NA	NA	NA	NA	NA	NA	HSP90AA1;CDC37;MEMO1;SHC1;PIK3R1;DIAPH1;AKT3;AKT2;ERBB2;MATK;SRC;NRAS;AKT1;PLCG1;FYN;USP8;HRAS;RPS27A;PRKCA;PRKCD;UBC;UBA52;UBB;RHOA
FGL1	EGFR	R-HSA-1227990	Signaling by ERBB2 in Cancer	0.126762	0.129133	0.895	-0.75	-0.121283	0.224212	0.126762	1	6	0.252145	8	NA	NA	NA	NA	NA	NA	NA	NA	NA	HSP90AA1;CDC37;SHC1;PIK3R1;ERBB2;NRAS;PLCG1;HRAS
FGL1	EGFR	R-HSA-1236382	Constitutive Signaling by Ligand-Responsive EGFR Cancer Variants	1.13854e-05	2.82679e-05	0.895	-0.75	-0.121283	0.224212	1.13854e-05	1	9	0.291556	12	NA	NA	NA	NA	NA	NA	NA	NA	NA	HSP90AA1;CDC37;SHC1;PIK3R1;NRAS;PLCG1;CBL;HRAS;RPS27A;UBC;UBA52;UBB
FGL1	EGFR	R-HSA-1236394	Signaling by ERBB4	2.92915e-07	1.24723e-06	0.895	-0.75	-0.121283	0.224212	2.92915e-07	1	9	0.17399	12	NA	NA	NA	NA	NA	NA	NA	NA	NA	SHC1;PIK3R1;SRC;ITCH;NRAS;YAP1;HRAS;RPS27A;STAT5A;UBC;UBA52;UBB
FGL1	EGFR	R-HSA-1250196	SHC1 events in ERBB2 signaling	6.64932e-05	0.000134198	0.895	-0.75	-0.121283	0.224212	6.64932e-05	1	4	0.0991337	6	NA	NA	NA	NA	NA	NA	NA	NA	NA	SHC1;ERBB2;NRAS;HRAS;PRKCA;PRKCD
FGL1	EGFR	R-HSA-1251932	PLCG1 events in ERBB2 signaling	0.0383364	0.0420448	0.895	-0.75	-0.121283	0.224212	0.0383364	1	1	0.373347	2	NA	NA	NA	NA	NA	NA	NA	NA	NA	ERBB2;PLCG1
FGL1	EGFR	R-HSA-1257604	PIP3 activates AKT signaling	3.93898e-14	9.41388e-13	0.895	-0.75	-0.121283	0.224212	3.93898e-14	1	46	0.00336504	62	NA	NA	NA	NA	NA	NA	NA	NA	NA	PPP2R5A;PDPK1;RHEB;PIK3AP1;LAMTOR4;PIP4K2C;PIK3R1;GSK3A;IRAK1;MAPK3;PPP2R1A;PTPN11;AKT3;AKT2;KIT;PDGFRA;PML;PPP2CA;RRAGA;ERBB2;MTOR;SRC;VAV1;RRAGC;TRAF6;AKT1;RPTOR;MAPK1;PTEN;PIP4K2A;IRAK4;HGF;AKT1S1;PPP2CB;FYN;RAC1;LAMTOR2;RHOG;PIK3CD;PDGFRB;PPP2R5E;PPP2R5D;PIP4K2B;MET;FGFR4;PIP5K1A;LAMTOR3;PIK3CB;PIP5K1C;PIP5K1B;RPS27A;LAMTOR5;LAMTOR1;PPP2R5C;RAC2;UBC;UBA52;UBB;RRAGD;LCK;PPP2R1B;RRAGB
FGL1	EGFR	R-HSA-157118	Signaling by NOTCH	0.000178571	0.000326478	0.895	-0.75	-0.121283	0.224212	0.000178571	1	16	0.00265108	22	NA	NA	NA	NA	NA	NA	NA	NA	NA	H2AFV;CUL1;PLXND1;H2AFJ;HIST2H2AA3;HIST2H2AC;HIST1H2AC;ITCH;SKP1;FABP7;AKT1;ACTA2;HIST3H2BB;HIST2H2BE;HIST1H2BO;HIST1H2BB;HIST1H2BH;HIST1H2BD;RPS27A;UBC;UBA52;UBB
FGL1	EGFR	R-HSA-1643713	Signaling by EGFR in Cancer	1.13854e-05	2.82679e-05	0.895	-0.75	-0.121283	0.224212	1.13854e-05	1	9	0.291556	12	NA	NA	NA	NA	NA	NA	NA	NA	NA	HSP90AA1;CDC37;SHC1;PIK3R1;NRAS;PLCG1;CBL;HRAS;RPS27A;UBC;UBA52;UBB
FGL1	EGFR	R-HSA-177929	Signaling by EGFR	0.0271339	0.0305971	0.895	-0.75	-0.121283	0.224212	0.0271339	1	18	-0.0400584	25	NA	NA	NA	NA	NA	NA	NA	NA	NA	SH3KBP1;EPS15;SHC1;PIK3R1;SH3GL2;ARHGEF7;PTPN11;HGS;SH3GL1;STAM;SRC;NRAS;EPS15L1;STAM2;CDC42;CSK;EPN1;PLCG1;PXN;CBL;HRAS;RPS27A;UBC;UBA52;UBB
FGL1	EGFR	R-HSA-179812	GRB2 events in EGFR signaling	0.0270208	0.0304902	0.895	-0.75	-0.121283	0.224212	0.0270208	1	1	0.252145	2	NA	NA	NA	NA	NA	NA	NA	NA	NA	NRAS;HRAS
FGL1	EGFR	R-HSA-180292	GAB1 signalosome	0.000722294	0.00114697	0.895	-0.75	-0.121283	0.224212	0.060143	0.0120096	3	0.214696	5	6	0	6	PXN_85;PXN_10;PXN_303;PXN_322;PXN_132;PXN_332	0.892105818856049;1.5066897700793;1.58985530122299;1.86288073378905;1.26376330386092;2.54099181689636	NA	NA	PXN_85;PXN_10;PXN_303;PXN_322;PXN_132;PXN_332	0.892105818856049;1.5066897700793;1.58985530122299;1.86288073378905;1.26376330386092;2.54099181689636	PIK3R1;PTPN11;SRC;CSK;PXN
FGL1	EGFR	R-HSA-180336	SHC1 events in EGFR signaling	0.0623017	0.0654957	0.895	-0.75	-0.121283	0.224212	0.0623017	1	2	0.252145	3	NA	NA	NA	NA	NA	NA	NA	NA	NA	SHC1;NRAS;HRAS
FGL1	EGFR	R-HSA-182971	EGFR downregulation	1.53372e-05	3.64451e-05	0.895	-0.75	-0.121283	0.224212	1.53372e-05	1	12	0.281723	16	NA	NA	NA	NA	NA	NA	NA	NA	NA	SH3KBP1;EPS15;SH3GL2;ARHGEF7;HGS;SH3GL1;STAM;EPS15L1;STAM2;CDC42;EPN1;CBL;RPS27A;UBC;UBA52;UBB
FGL1	EGFR	R-HSA-1963640	GRB2 events in ERBB2 signaling	0.0623017	0.0654957	0.895	-0.75	-0.121283	0.224212	0.0623017	1	2	0.252145	3	NA	NA	NA	NA	NA	NA	NA	NA	NA	ERBB2;NRAS;HRAS
FGL1	EGFR	R-HSA-1963642	PI3K events in ERBB2 signaling	0.128571	0.130936	0.895	-0.75	-0.121283	0.224212	0.128571	1	1	-0.0459034	2	NA	NA	NA	NA	NA	NA	NA	NA	NA	PIK3R1;ERBB2
FGL1	EGFR	R-HSA-199418	Negative regulation of the PI3K/AKT network	2.21902e-08	1.28201e-07	0.895	-0.75	-0.121283	0.224212	2.21902e-08	1	31	-0.0153011	42	NA	NA	NA	NA	NA	NA	NA	NA	NA	PPP2R5A;PIK3AP1;PIP4K2C;PIK3R1;IRAK1;MAPK3;PPP2R1A;PTPN11;AKT3;AKT2;KIT;PDGFRA;PPP2CA;ERBB2;SRC;VAV1;TRAF6;AKT1;MAPK1;PTEN;PIP4K2A;IRAK4;HGF;PPP2CB;FYN;RAC1;RHOG;PIK3CD;PDGFRB;PPP2R5E;PPP2R5D;PIP4K2B;MET;FGFR4;PIP5K1A;PIK3CB;PIP5K1C;PIP5K1B;PPP2R5C;RAC2;LCK;PPP2R1B
FGL1	EGFR	R-HSA-2179392	EGFR Transactivation by Gastrin	0.0270208	0.0304902	0.895	-0.75	-0.121283	0.224212	0.0270208	1	1	0.252145	2	NA	NA	NA	NA	NA	NA	NA	NA	NA	NRAS;HRAS
FGL1	EGFR	R-HSA-2219528	PI3K/AKT Signaling in Cancer	0.00198324	0.00289597	0.895	-0.75	-0.121283	0.224212	0.00198324	1	14	0.23365	19	NA	NA	NA	NA	NA	NA	NA	NA	NA	PDPK1;PIK3R1;GSK3A;PTPN11;AKT3;AKT2;ERBB2;MTOR;SRC;VAV1;AKT1;AKT1S1;FYN;RAC1;RHOG;MET;FGFR4;RAC2;LCK
FGL1	EGFR	R-HSA-2219530	Constitutive Signaling by Aberrant PI3K in Cancer	0.000136163	0.000257375	0.895	-0.75	-0.121283	0.224212	0.000136163	1	9	-0.226678	12	NA	NA	NA	NA	NA	NA	NA	NA	NA	PIK3R1;PTPN11;ERBB2;SRC;VAV1;FYN;RAC1;RHOG;MET;FGFR4;RAC2;LCK
FGL1	EGFR	R-HSA-373760	L1CAM interactions	0.019825	0.0230195	0.895	-0.75	-0.121283	0.224212	0.019825	1	18	0.452625	25	NA	NA	NA	NA	NA	NA	NA	NA	NA	HSPA8;MAP2K1;RPS6KA3;CLTC;ITGA1;SH3GL2;AP2A2;MAPK3;DPYSL2;DNM2;RPS6KA6;AP2A1;DNM1;MAP2K2;AP2M1;RPS6KA1;AP2B1;MAPK1;RAC1;RPS6KA2;DNM3;PAK1;AP2S1;CLTA;VAV2
FGL1	EGFR	R-HSA-416476	G alpha (q) signalling events	0.00185787	0.00273333	0.895	-0.75	-0.121283	0.224212	0.00185787	1	19	0.00983196	26	NA	NA	NA	NA	NA	NA	NA	NA	NA	RASGRP1;RPS6KA3;ITPR2;PIK3R1;MAPK3;GNB3;GNB2;ITPR3;GNB1;RPS6KA1;ITPR1;NRAS;GNG5;DAGLB;GNG12;MAPK1;GNB4;MGLL;BTK;DGKA;RPS6KA2;HRAS;PRKCA;PRKCD;GNG10;GNG2
FGL1	EGFR	R-HSA-445144	Signal transduction by L1	0.00199847	0.00291692	0.895	-0.75	-0.121283	0.224212	0.00585398	0.341387	5	0.23365	7	4	4	0	MAPK3_202;MAPK3_204;MAPK1_185;MAPK1_187	-0.0715185229943438;-0.0345224241070339;0.121119534105568;0.186174444172132	MAPK3_202;MAPK3_204;MAPK1_185;MAPK1_187	-0.0715185229943438;-0.0345224241070339;0.121119534105568;0.186174444172132	NA	NA	MAP2K1;MAPK3;MAP2K2;MAPK1;RAC1;PAK1;VAV2
FGL1	EGFR	R-HSA-5637810	Constitutive Signaling by EGFRvIII	0.0478356	0.0512777	0.895	-0.75	-0.121283	0.224212	0.0478356	1	6	-0.0400584	8	NA	NA	NA	NA	NA	NA	NA	NA	NA	HSP90AA1;CDC37;SHC1;PIK3R1;NRAS;PLCG1;CBL;HRAS
FGL1	EGFR	R-HSA-5637812	Signaling by EGFRvIII in Cancer	0.0478356	0.0512777	0.895	-0.75	-0.121283	0.224212	0.0478356	1	6	-0.0400584	8	NA	NA	NA	NA	NA	NA	NA	NA	NA	HSP90AA1;CDC37;SHC1;PIK3R1;NRAS;PLCG1;CBL;HRAS
FGL1	EGFR	R-HSA-5637815	Signaling by Ligand-Responsive EGFR Variants in Cancer	1.13854e-05	2.82679e-05	0.895	-0.75	-0.121283	0.224212	1.13854e-05	1	9	0.291556	12	NA	NA	NA	NA	NA	NA	NA	NA	NA	HSP90AA1;CDC37;SHC1;PIK3R1;NRAS;PLCG1;CBL;HRAS;RPS27A;UBC;UBA52;UBB
FGL1	EGFR	R-HSA-5663202	Diseases of signal transduction by growth factor receptors and second messengers	3.59152e-16	1.40365e-14	0.895	-0.75	-0.121283	0.224212	3.59152e-16	1	84	0.170066	113	NA	NA	NA	NA	NA	NA	NA	NA	NA	PPP2R5A;MAP2K1;PDPK1;AGK;HSP90AA1;ITGA2B;CUL1;FGB;CDC37;VCL;FGA;SHC1;PIK3R1;NCOR2;GSK3A;MYO18A;MAPK3;PPP2R1A;SND1;CPSF6;CAMK2G;FN1;APBB1IP;PTPN11;CALM1;AKT3;AKT2;MAP2K2;FGG;KRAS;PDGFRA;FAM114A2;PPP2CA;ARAF;ERBB2;MTOR;TBL1X;AKAP9;IQGAP1;MPRIP;CAMK2D;SRC;KDR;NRAS;AGTRAP;VAV1;CUX1;PAPSS1;CSK;CTNNB1;SKP1;AKT1;VWF;FXR1;BRAF;CSNK1A1;PLCG1;MARK3;MAPK1;RAF1;PTPN12;PTEN;RAP1A;ITGB3;SMAD3;TGFB1;HGF;FGFR1OP…
FGL1	EGFR	R-HSA-5673001	RAF/MAP kinase cascade	5.95202e-11	5.74785e-10	0.895	-0.75	-0.121283	0.224212	5.95202e-11	1	51	-0.0153011	68	NA	NA	NA	NA	NA	NA	NA	NA	NA	PPP2R5A;MAP2K1;RASGRP1;CUL3;ITGA2B;JAK1;FGB;DLG1;VCL;FGA;SHC1;MAPK3;PPP2R1A;PPP5C;CAMK2G;PTPRA;FN1;APBB1IP;ACTN2;CALM1;DLG2;MAP2K2;FGG;PPP2CA;ARAF;ERBB2;IQGAP1;CAMK2D;PTK2;SRC;NRAS;CSK;VWF;BRAF;MARK3;MAPK1;RAF1;RAP1A;ITGB3;SPTB;SPTBN1;PPP2CB;FYN;SPTA1;DLG3;ARRB2;RAP1B;CAMK2B;TLN1;PPP2R5E;PPP2R5D;CAMK2A;MET;FGFR4;NEFL;HRAS;YWHAB;RPS27A;ARRB1;SPTBN4;PPP2R5C;SPTBN2;NCAM1;UBC;UBA52;UBB;SPTAN1;PPP2R1B
FGL1	EGFR	R-HSA-5683057	MAPK family signaling cascades	2.36476e-12	3.43045e-11	0.895	-0.75	-0.121283	0.224212	2.36476e-12	1	60	-0.0153011	80	NA	NA	NA	NA	NA	NA	NA	NA	NA	PPP2R5A;MAP2K1;RASGRP1;CUL3;JAK1;ITGA2B;FGB;DLG1;VCL;FGA;SHC1;XPO1;MAPK3;PPP2R1A;PPP5C;CAMK2G;PTPRA;FN1;APBB1IP;ACTN2;PTPN11;CALM1;DLG2;MAP2K2;FGG;PPP2CA;ARAF;ERBB2;IQGAP1;CAMK2D;PTK2;PAK3;SRC;NRAS;CDK1;CDC42;CSK;VWF;BRAF;MARK3;MAPK1;RAF1;RAP1A;ITGB3;SPTB;SPTBN1;PPP2CB;FYN;SPTA1;RAC1;DLG3;ARRB2;RAP1B;PAK2;GFRA1;CAMK2B;TLN1;PPP2R5E;PAK1;PPP2R5D;CAMK2A;MET;FGFR4;NEFL;HRAS;YWHAB;RPS27A;ARRB1;SPTBN4;…
FGL1	EGFR	R-HSA-5684996	MAPK1/MAPK3 signaling	1.99281e-11	2.19209e-10	0.895	-0.75	-0.121283	0.224212	1.99281e-11	1	52	0.215364	70	NA	NA	NA	NA	NA	NA	NA	NA	NA	PPP2R5A;MAP2K1;RASGRP1;CUL3;JAK1;ITGA2B;FGB;DLG1;VCL;FGA;SHC1;MAPK3;PPP2R1A;PPP5C;CAMK2G;PTPRA;FN1;APBB1IP;ACTN2;PTPN11;CALM1;DLG2;MAP2K2;FGG;PPP2CA;ARAF;ERBB2;IQGAP1;CAMK2D;PTK2;SRC;NRAS;CDK1;CSK;VWF;BRAF;MARK3;MAPK1;RAF1;RAP1A;ITGB3;SPTB;SPTBN1;PPP2CB;FYN;SPTA1;DLG3;ARRB2;RAP1B;CAMK2B;TLN1;PPP2R5E;PPP2R5D;CAMK2A;MET;FGFR4;NEFL;HRAS;YWHAB;RPS27A;ARRB1;SPTBN4;PPP2R5C;SPTBN2;NCAM1;UBC;UBA52;UBB;SP…
FGL1	EGFR	R-HSA-6785631	ERBB2 Regulates Cell Motility	0.122866	0.125357	0.895	-0.75	-0.121283	0.224212	0.122866	1	3	0.373347	4	NA	NA	NA	NA	NA	NA	NA	NA	NA	MEMO1;DIAPH1;ERBB2;RHOA
FGL1	EGFR	R-HSA-6811558	PI5P, PP2A and IER3 Regulate PI3K/AKT Signaling	5.4887e-08	2.81816e-07	0.895	-0.75	-0.121283	0.224212	5.4887e-08	1	29	0.0475574	39	NA	NA	NA	NA	NA	NA	NA	NA	NA	PPP2R5A;PIK3AP1;PIP4K2C;PIK3R1;IRAK1;MAPK3;PPP2R1A;PTPN11;KIT;PDGFRA;PPP2CA;ERBB2;SRC;VAV1;TRAF6;AKT1;MAPK1;PIP4K2A;IRAK4;HGF;PPP2CB;FYN;RAC1;RHOG;PIK3CD;PDGFRB;PPP2R5E;PPP2R5D;PIP4K2B;MET;FGFR4;PIP5K1A;PIK3CB;PIP5K1C;PIP5K1B;PPP2R5C;RAC2;LCK;PPP2R1B
FGL1	EGFR	R-HSA-881907	Gastrin-CREB signalling pathway via PKC and MAPK	0.0298581	0.0333654	0.895	-0.75	-0.121283	0.224212	0.0298581	1	5	0.452625	7	NA	NA	NA	NA	NA	NA	NA	NA	NA	RPS6KA3;MAPK3;RPS6KA1;NRAS;MAPK1;RPS6KA2;HRAS
FGL1	EGFR	R-HSA-8848021	Signaling by PTK6	1.22845e-06	4.16363e-06	0.895	-0.75	-0.121283	0.224212	1.22845e-06	1	11	0.291556	15	NA	NA	NA	NA	NA	NA	NA	NA	NA	GPNMB;LRRK2;ERBB2;NRAS;AKT1;RASA1;RAC1;PXN;CBL;HRAS;RPS27A;UBC;UBA52;UBB;RHOA
FGL1	EGFR	R-HSA-8856825	Cargo recognition for clathrin-mediated endocytosis	7.23588e-11	6.77115e-10	0.895	-0.75	-0.121283	0.224212	7.23588e-11	1	38	0.0997129	51	NA	NA	NA	NA	NA	NA	NA	NA	NA	SH3KBP1;LRP2;NECAP2;CLTC;EPS15;SH3GL2;CLTCL1;AP2A2;NECAP1;CD4;HGS;SH3GL1;AP2A1;VAMP2;VAMP3;NEDD8;AP2M1;ITSN2;STAM;APOB;STON2;IGF2R;REPS2;DAB2;EPS15L1;STAM2;M6PR;FCHO2;AP2B1;EPN1;TF;TFRC;REPS1;PICALM;VAMP7;ARRB2;ITSN1;CFTR;CBL;AP2S1;RPS27A;ARRB1;AAK1;TGOLN2;CLTB;SCARB2;UBC;UBA52;UBB;CLTA;VAMP8
FGL1	EGFR	R-HSA-8856828	Clathrin-mediated endocytosis	4.24903e-16	1.56836e-14	0.895	-0.75	-0.121283	0.224212	8.33587e-16	0.509728	69	0.342282	92	1	1	0	AP2M1_156	0.0169489	AP2M1_156	0.0169489	NA	NA	HSPA8;ARPC3;SH3KBP1;ACTR2;ARPC5;LRP2;NECAP2;CLTC;EPS15;SNAP91;CTTN;SH3GL2;CLTCL1;AP2A2;COPS2;NECAP1;CD4;HIP1R;OCRL;DNM2;HGS;SH3GL1;AP2A1;COPS7B;DNM1;VAMP2;RAB5A;GAK;VAMP3;NEDD8;AP2M1;SNX18;ITSN2;BIN1;HIP1;STAM;APOB;STON2;IGF2R;ACTR3;COPS6;REPS2;DAB2;EPS15L1;STAM2;M6PR;FCHO2;AP2B1;SNX9;EPN1;TF;PACSIN2;TFRC;REPS1;PICALM;VAMP7;TRIP10;COPS3;ARPC1A;FNBP1L;ARRB2;GAPVD1;ITSN1;COPS4;DNM3;RAB5C;COPS8;GPS1…
FGL1	EGFR	R-HSA-8857538	PTK6 promotes HIF1A stabilization	0.0913476	0.0946233	0.895	-0.75	-0.121283	0.224212	0.0913476	1	1	0.198518	2	NA	NA	NA	NA	NA	NA	NA	NA	NA	GPNMB;LRRK2
FGL1	EGFR	R-HSA-8863795	Downregulation of ERBB2 signaling	1.13854e-05	2.82679e-05	0.895	-0.75	-0.121283	0.224212	1.13854e-05	1	9	0.291556	12	NA	NA	NA	NA	NA	NA	NA	NA	NA	HSP90AA1;CDC37;AKT3;AKT2;ERBB2;MATK;AKT1;USP8;RPS27A;UBC;UBA52;UBB
FGL1	EGFR	R-HSA-8939211	ESR-mediated signaling	0.00180463	0.00266799	0.895	-0.75	-0.121283	0.224212	0.00180463	1	31	0.0925373	42	NA	NA	NA	NA	NA	NA	NA	NA	NA	PDPK1;H2AFV;HSP90AA1;PIK3R1;HSP90AB1;GNAI1;MAPK3;PPP5C;GNB3;GNB2;FKBP5;CALM1;AKT3;AKT2;H2AFJ;HIST2H2AA3;HIST2H2AC;GNB1;FKBP4;PTK2;SRC;HIST1H2AC;NRAS;PPID;GNG5;GNG12;AKT1;MAPK1;GNB4;STAG2;HDAC1;HIST3H2BB;HIST2H2BE;HIST1H2BO;HIST1H2BB;HIST1H2BH;HIST1H2BD;HRAS;PTGES3;GNG10;POLR2A;GNG2
FGL1	EGFR	R-HSA-9006925	Intracellular signaling by second messengers	1.76156e-18	2.51179e-16	0.895	-0.75	-0.121283	0.224212	1.76156e-18	1	63	-0.0481161	85	NA	NA	NA	NA	NA	NA	NA	NA	NA	PPP2R5A;PDPK1;RHEB;PRKAR2A;ITPR2;PIK3AP1;LAMTOR4;PIP4K2C;PIK3R1;GSK3A;IRAK1;MAPK3;PPP2R1A;PRKCG;CAMK2G;PTPN11;PDE1C;PDE1B;CALM1;AKT3;AKT2;KIT;PDGFRA;PML;ITPR3;PPP2CA;PRKAR1B;RRAGA;ERBB2;MTOR;CAMK2D;SRC;PRKAR2B;ITPR1;VAV1;RRAGC;TRAF6;AKT1;RPTOR;PLCG1;MAPK1;PTEN;PIP4K2A;IRAK4;HGF;AKT1S1;PPP2CB;FYN;RAC1;LAMTOR2;RHOG;PIK3CD;PDE1A;PDGFRB;CAMK2B;PPP2R5E;PPP2R5D;PIP4K2B;CAMK2A;MET;FGFR4;PIP5K1A;LAMTOR3;…
FGL1	EGFR	R-HSA-9006927	Signaling by Non-Receptor Tyrosine Kinases	1.22845e-06	4.16363e-06	0.895	-0.75	-0.121283	0.224212	1.22845e-06	1	11	0.291556	15	NA	NA	NA	NA	NA	NA	NA	NA	NA	GPNMB;LRRK2;ERBB2;NRAS;AKT1;RASA1;RAC1;PXN;CBL;HRAS;RPS27A;UBC;UBA52;UBB;RHOA
FGL1	EGFR	R-HSA-9006931	Signaling by Nuclear Receptors	9.312e-06	2.39061e-05	0.895	-0.75	-0.121283	0.224212	9.312e-06	1	51	0.00348607	68	NA	NA	NA	NA	NA	NA	NA	NA	NA	PDPK1;ALDH1A3;H2AFV;HSP90AA1;ALDH1A1;PIK3R1;CPT1A;NCOR2;PDHX;HSP90AB1;GNAI1;MAPK3;PPP5C;GNB3;GNB2;FKBP5;CALM1;PDHA1;AKT3;AKT2;ADH4;DLD;PDHA2;H2AFJ;HIST2H2AA3;HIST2H2AC;PCK1;PDHB;TBL1X;GNB1;FKBP4;PTK2;SRC;HIST1H2AC;NRAS;PPID;GNG5;UGT1A3;RDH11;DHRS4;GNG12;AKT1;ADH1C;FABP6;MAPK1;GNB4;DHRS3;STAG2;HDAC1;FABP5;HIST3H2BB;RXRA;HIST2H2BE;HIST1H2BO;HIST1H2BB;ADH1A;HIST1H2BH;HIST1H2BD;CRABP2;DLAT;HRAS;PTGES…
FGL1	EGFR	R-HSA-9009391	Extra-nuclear estrogen signaling	0.0689202	0.0722705	0.895	-0.75	-0.121283	0.224212	0.0689202	1	16	0.176746	22	NA	NA	NA	NA	NA	NA	NA	NA	NA	PDPK1;HSP90AA1;PIK3R1;GNAI1;MAPK3;GNB3;GNB2;CALM1;AKT3;AKT2;GNB1;PTK2;SRC;NRAS;GNG5;GNG12;AKT1;MAPK1;GNB4;HRAS;GNG10;GNG2
FGL1	EGFR	R-HSA-9012852	Signaling by NOTCH3	3.90705e-05	8.3414e-05	0.895	-0.75	-0.121283	0.224212	3.90705e-05	1	3	0.258867	4	NA	NA	NA	NA	NA	NA	NA	NA	NA	RPS27A;UBC;UBA52;UBB
FGL1	EGFR	R-HSA-9013507	NOTCH3 Activation and Transmission of Signal to the Nucleus	3.90705e-05	8.3414e-05	0.895	-0.75	-0.121283	0.224212	3.90705e-05	1	3	0.258867	4	NA	NA	NA	NA	NA	NA	NA	NA	NA	RPS27A;UBC;UBA52;UBB
FGL1	EGFR	R-HSA-9607240	FLT3 Signaling	4.05615e-12	5.45528e-11	0.895	-0.75	-0.121283	0.224212	4.05615e-12	1	55	-0.0153011	74	NA	NA	NA	NA	NA	NA	NA	NA	NA	PPP2R5A;MAP2K1;PDPK1;RASGRP1;CUL3;JAK1;ITGA2B;FGB;DLG1;VCL;FGA;SHC1;PIK3R1;MAPK3;PPP2R1A;PPP5C;CAMK2G;PTPRA;FN1;APBB1IP;ACTN2;PTPN11;CALM1;DLG2;AKT2;MAP2K2;FGG;PPP2CA;ARAF;ERBB2;IQGAP1;CAMK2D;PTK2;SRC;NRAS;CSK;VWF;BRAF;MARK3;MAPK1;RAF1;RAP1A;ITGB3;SPTB;SPTBN1;PPP2CB;FYN;SPTA1;DLG3;ARRB2;RAP1B;CAMK2B;TLN1;PPP2R5E;PPP2R5D;CAMK2A;MET;FGFR4;NEFL;HRAS;YWHAB;RPS27A;ARRB1;SPTBN4;PPP2R5C;SPTBN2;STAT5A;NC…
FGL1	EGFR	R-HSA-9634638	Estrogen-dependent nuclear events downstream of ESR-membrane signaling	0.13006	0.132412	0.895	-0.75	-0.121283	0.224212	0.13006	1	2	-0.15704	3	NA	NA	NA	NA	NA	NA	NA	NA	NA	AKT3;AKT2;AKT1
FGL1	EGFR	R-HSA-9664565	Signaling by ERBB2 KD Mutants	0.126762	0.129133	0.895	-0.75	-0.121283	0.224212	0.126762	1	6	0.252145	8	NA	NA	NA	NA	NA	NA	NA	NA	NA	HSP90AA1;CDC37;SHC1;PIK3R1;ERBB2;NRAS;PLCG1;HRAS
FGL1	EGFR	R-HSA-9665348	Signaling by ERBB2 ECD mutants	0.126762	0.129133	0.895	-0.75	-0.121283	0.224212	0.126762	1	6	0.252145	8	NA	NA	NA	NA	NA	NA	NA	NA	NA	HSP90AA1;CDC37;SHC1;PIK3R1;ERBB2;NRAS;PLCG1;HRAS
FGL1	EGFR	R-HSA-9665686	Signaling by ERBB2 TMD/JMD mutants	0.103401	0.106379	0.895	-0.75	-0.121283	0.224212	0.103401	1	5	0.252145	7	NA	NA	NA	NA	NA	NA	NA	NA	NA	HSP90AA1;CDC37;SHC1;ERBB2;NRAS;PLCG1;HRAS
FN1	CD44	R-HSA-1474228	Degradation of the extracellular matrix	0.051923	0.0551962	4.45	-2.91	0.330425	0.178325	0.051923	1	18	0.128734	25	NA	NA	NA	NA	NA	NA	NA	NA	NA	ACAN;COL1A1;COL7A1;LAMC2;LAMA5;CDH1;LAMC1;COL3A1;NID1;COL11A1;LAMB3;LAMA3;HSPG2;COL5A1;MMP8;COL15A1;MMP2;DCN;COL18A1;COL12A1;SPP1;LAMB1;COL5A2;COL2A1;COL5A3
FN1	CD44	R-HSA-1630316	Glycosaminoglycan metabolism	0.00593009	0.00763853	4.45	-2.91	0.330425	0.178325	0.00593009	1	1	0.467206	2	NA	NA	NA	NA	NA	NA	NA	NA	NA	SLC9A1;CHP1
FN1	CD44	R-HSA-2142845	Hyaluronan metabolism	0.00593009	0.00763853	4.45	-2.91	0.330425	0.178325	0.00593009	1	1	0.467206	2	NA	NA	NA	NA	NA	NA	NA	NA	NA	SLC9A1;CHP1
FN1	CD44	R-HSA-216083	Integrin cell surface interactions	0.0236175	0.0270077	4.45	-2.91	0.330425	0.178325	0.0236175	1	1	-0.0352155	2	NA	NA	NA	NA	NA	NA	NA	NA	NA	KDR;SPP1
FN1	CD44	R-HSA-2160916	Hyaluronan uptake and degradation	0.00593009	0.00763853	4.45	-2.91	0.330425	0.178325	0.00593009	1	1	0.467206	2	NA	NA	NA	NA	NA	NA	NA	NA	NA	SLC9A1;CHP1
FN1	CD44	R-HSA-71387	Metabolism of carbohydrates	0.00593009	0.00763853	4.45	-2.91	0.330425	0.178325	0.00593009	1	1	0.467206	2	NA	NA	NA	NA	NA	NA	NA	NA	NA	SLC9A1;CHP1
FN1	ITGA2	R-HSA-216083	Integrin cell surface interactions	0.0178067	0.0208582	4.45	4.225	-0.0253627	0.044292	0.0178067	1	3	0.246091	5	NA	NA	NA	NA	NA	NA	NA	NA	NA	AGRN;LUM;HSPG2;KDR;ITGB1
FN1	ITGA2	R-HSA-3000157	Laminin interactions	0.0322597	0.0357103	4.45	4.225	-0.0253627	0.044292	0.0322597	1	7	0.246091	10	NA	NA	NA	NA	NA	NA	NA	NA	NA	LAMC2;LAMB2;LAMC1;LAMA4;LAMB3;LAMA3;HSPG2;LAMB1;LAMA1;ITGB1
FN1	ITGA2	R-HSA-3000170	Syndecan interactions	0.00631516	0.00808749	4.45	4.225	-0.0253627	0.044292	0.00631516	1	1	-0.016056	2	NA	NA	NA	NA	NA	NA	NA	NA	NA	SDC1;ITGB1
FN1	ITGA2	R-HSA-3000171	Non-integrin membrane-ECM interactions	0.0320633	0.0355047	4.45	4.225	-0.0253627	0.044292	0.0320633	1	9	-0.016056	12	NA	NA	NA	NA	NA	NA	NA	NA	NA	LAMC2;LAMB2;LAMC1;AGRN;LAMA4;LAMB3;LAMA3;HSPG2;SDC1;LAMB1;LAMA1;ITGB1
FN1	ITGA2	R-HSA-3000178	ECM proteoglycans	0.0210275	0.024263	4.45	4.225	-0.0253627	0.044292	0.0210275	1	8	0.22434	11	NA	NA	NA	NA	NA	NA	NA	NA	NA	LAMB2;LAMC1;AGRN;LAMA4;LUM;LAMA3;HSPG2;ITGB5;LAMB1;LAMA1;ITGB1
FN1	ITGA2	R-HSA-373760	L1CAM interactions	7.63882e-07	2.81958e-06	4.45	4.225	-0.0253627	0.044292	7.63882e-07	1	21	0.29523	28	NA	NA	NA	NA	NA	NA	NA	NA	NA	MAP2K1;RPS6KA3;CLTC;ITGA1;LAMC1;SH3GL2;EGFR;AP2A2;MAPK3;DPYSL2;DNM2;RPS6KA6;AP2A1;MAP2K2;AP2M1;RPS6KA1;AP2B1;MAPK1;RAC1;RPS6KA2;PAK1;AP2S1;LAMB1;LAMA1;L1CAM;ITGB1;CLTA;VAV2
FN1	ITGA2	R-HSA-6806834	Signaling by MET	5.72624e-09	3.88216e-08	4.45	4.225	-0.0253627	0.044292	5.72624e-09	1	24	0.133201	33	NA	NA	NA	NA	NA	NA	NA	NA	NA	SH3KBP1;LAMC2;EPS15;LAMB2;PIK3R1;LAMC1;SH3GL2;PTPN11;HGS;SH3GL1;LAMA4;LAMB3;LAMA3;STAM;PTK2;SRC;NRAS;STAM2;RAP1A;HGF;RAC1;STAT3;RAP1B;MET;CBL;HRAS;LAMB1;RPS27A;LAMA1;UBA52;UBB;UBC;ITGB1
FN1	ITGA2	R-HSA-8874081	MET activates PTK2 signaling	2.68984e-05	5.99306e-05	4.45	4.225	-0.0253627	0.044292	2.68984e-05	1	9	0.133201	12	NA	NA	NA	NA	NA	NA	NA	NA	NA	LAMC2;LAMB2;LAMC1;LAMA4;LAMB3;LAMA3;PTK2;HGF;MET;LAMB1;LAMA1;ITGB1
FN1	ITGA2	R-HSA-8875878	MET promotes cell motility	0.000104614	0.000202994	4.45	4.225	-0.0253627	0.044292	0.000104614	1	11	-0.0843545	15	NA	NA	NA	NA	NA	NA	NA	NA	NA	LAMC2;LAMB2;LAMC1;LAMA4;LAMB3;LAMA3;PTK2;RAP1A;HGF;RAC1;RAP1B;MET;LAMB1;LAMA1;ITGB1
FN1	ITGA2B	R-HSA-114608	Platelet degranulation	0.0421434	0.0457817	4.45	0.45	0.0197683	0.566411	0.0421434	1	10	0.35656	14	NA	NA	NA	NA	NA	NA	NA	NA	NA	FGB;VCL;FGA;THBS1;ACTN2;CALM1;FGG;APP;VWF;ITGB3;TLN1;SOD1;F13A1;SPARC
FN1	ITGA2B	R-HSA-216083	Integrin cell surface interactions	0.166186	0.16694	4.45	0.45	0.0197683	0.566411	0.166186	1	6	0.179	8	NA	NA	NA	NA	NA	NA	NA	NA	NA	FGB;FGA;THBS1;FGG;KDR;VWF;ITGB3;VTN
FN1	ITGA2B	R-HSA-3000178	ECM proteoglycans	0.0436433	0.0472873	4.45	0.45	0.0197683	0.566411	0.0436433	1	2	0.35656	3	NA	NA	NA	NA	NA	NA	NA	NA	NA	ITGB5;ITGB3;VTN
[truncated: 2,028 more rows]

## Sheet: Zhang-Progenitor_cluster
L	R	pw.id	pw.name	pval	qval	L.logFC	R.logFC	LR.corr	LR.pval	pvalLRT	pvalRPTM	rank	rank.corr	length.targets	length.ptm	length.phos	length.dephos	ptm.genes	ptm.logFC	phospho.genes	phospho.logFC	dephospho.genes	dephospho.logFC	target.genes
A2M	LRP1	R-HSA-196854	Metabolism of vitamins and cofactors	0.00074763	0.000939073	7.65	0.295	0.178457	0.069851	0.00074763	1	4	-0.191107	6	NA	NA	NA	NA	NA	NA	NA	NA	NA	GPC1;AGRN;LRP2;CUBN;SDC1;HSPG2
A2M	LRP1	R-HSA-2187338	Visual phototransduction	0.000441871	0.000575986	7.65	0.295	0.178457	0.069851	0.000441871	1	3	-0.258825	5	NA	NA	NA	NA	NA	NA	NA	NA	NA	GPC1;AGRN;LRP2;SDC1;HSPG2
A2M	LRP1	R-HSA-418594	G alpha (i) signalling events	0.000441871	0.000575986	7.65	0.295	0.178457	0.069851	0.000441871	1	3	-0.258825	5	NA	NA	NA	NA	NA	NA	NA	NA	NA	GPC1;AGRN;LRP2;SDC1;HSPG2
[truncated: 2,999 more rows]

## Sheet: Zhang-Cold_cluster
L	R	pw.id	pw.name	pval	qval	L.logFC	R.logFC	LR.corr	LR.pval	pvalLRT	pvalRPTM	rank	rank.corr	length.targets	length.ptm	length.phos	length.dephos	ptm.genes	ptm.logFC	phospho.genes	phospho.logFC	dephospho.genes	dephospho.logFC	target.genes
[truncated: 3,620 more rows]

[truncated: 2 more sheets: Zhang-Responder_cluster, Zhang-Non_responder_cluster]
